# Supplementary material for: Alternative splicing shapes transcriptome but not proteome diversity in Physcomitrella patens
Source: Sci Rep. 2017 Jun 2;7:2698. doi: 10.1038/s41598-017-02970-z (PMC5457400; doi:10.1038/s41598-017-02970-z)
Supplement: Supplementary file 2 — Supplementary Table S1 [file 41598_2017_2970_MOESM2_ESM.xls]

## Sheet: main
Supplementary Table 1: List of the k-means clusters of DE genes in gametophores, protonemata and protoplasts.
List 1 -List of the k-means cluster №1 of DE genes in gametophores, protonemata and protoplasts
List 2 -List of the k-means cluster №2 of DE genes in gametophores, protonemata and protoplasts
List 3 -List of the k-means cluster №3 of DE genes in gametophores, protonemata and protoplasts
List 4 -List of the k-means cluster №4 of DE genes in gametophores, protonemata and protoplasts
List 5 -List of the k-means cluster №5 of DE genes in gametophores, protonemata and protoplasts
List 6 -List of the k-means cluster №6 of DE genes in gametophores, protonemata and protoplasts
List 7 -List of the k-means cluster №7 of DE genes in gametophores, protonemata and protoplasts
List 8 -List of the k-means cluster №8 of DE genes in gametophores, protonemata and protoplasts
List 9 -List of the k-means cluster №9 of DE genes in gametophores, protonemata and protoplasts
List 10 -List of the k-means cluster №10 of DE genes in gametophores, protonemata and protoplasts
List 12 -List of the k-means cluster №12 of DE genes in gametophores, protonemata and protoplasts
List 13 -List of the k-means cluster №13 of DE genes in gametophores, protonemata and protoplasts
List 14 -List of the k-means cluster №14 of DE genes in gametophores, protonemata and protoplasts
List 15 -List of the k-means cluster №15 of DE genes in gametophores, protonemata and protoplasts
List 16 -List of the k-means cluster №16 of DE genes in gametophores, protonemata and protoplasts

## Sheet: cluster1
List of the k-means cluster №1 of DE genes in gametophores, protonemata and protoplasts.
Gene ID- accession number of gene
TAIR ID- possible homologue gene of Arabidopsis thaliana; the results of BLAST homology analysis against the protein database of Arabidopsis thaliana
Annotation - annotation of protein function using cosmoss 1.6
GO_ID- the number GO-terms from database QuickGO
Gametophores_fpkm - FPKM value in gametophore
Protonema_fpkm - FPKM value in protonema
Log2_fold_change - the ratio (in log scale) of the protonema median to the protoplast median and the ratio (in log scale) of protonema median to the gametophores media
p_value, q_value - probability values of the significance of the observed fold change with the available data of run and technical repetetions
Gene_ID	Protoplasts_FPKM	Protonema_FPKM	Gametophores_FPKM	Protonema_Protoplasts_fold_change	Gametophores_Protonema_fold_change	TAIR_ID	Annotation	GO_ID	p_value	q_value
Pp1s4_295V6	8.43403	13.12	0.602561	0.6374736615243618	-4.444516610391773	AT4G37100	Pyridoxal phosphate (PLP)-dependent transferases superfamily protein	GO:8152	5e-05	0.00023027
Pp1s120_82V6	64.7161	19.7762	2.59851	-1.7103594303079601	-2.9280087225056715	AT2G46060	transmembrane protein-related		5e-05	0.00023027
Pp1s120_82V6	64.7161	19.7762	2.59851	-1.7103594303079601	-2.9280087225056715	AT2G46060	transmembrane protein-related		0.0005	0.00182557
Pp1s149_88V6	125.691	58.6176	5.61183	-1.1004755448688963	-3.384790689533956	AT5G39990	Core-2/I-branching beta-1,6-N-acetylglucosaminyltransferase family protein	GO:0006857, GO:0016049, GO:0016051	5e-05	0.00023027
Pp1s97_53V6	1378.8	954.558	3.65373	0	-8.029319022868942	NA	NA		0.00265	0.0078151
Pp1s97_59V6	1378.8	954.558	3.65373	0	-8.029319022868942	AT1G02335	germin-like protein subfamily 2 member 2 precursor		5e-05	0.00023027
Pp1s89_286V6	9.63012	10.863	1.19447	0	-3.1849800576419955	AT2G24630	Glycosyl transferase family 2 protein	GO:8152	5e-05	0.00023027
Pp1s2_204V6	28.633	36.7464	1.34385	0	-4.773158898626104	AT5G19220	ADP glucose pyrophosphorylase large subunit 1	GO:0042545, GO:0019252, GO:0005978	5e-05	0.00023027
Pp1s55_256V6	12.7418	16.1205	0.701159	0	-4.523011044020042	AT2G44940	Integrase-type DNA-binding superfamily protein	GO:0009873, GO:0006355	5e-05	0.00023027
Pp1s73_70V6	2.17385	0.849966	0.263709	-1.3547753575477062	0	AT1G69310	WRKY DNA-binding protein 57	GO:6355	1	1
Pp1s381_1V6	10.6496	8.92878	0.486467	0	-4.198049216862405	AT5G47530	Auxin-responsive family protein		5e-05	0.00023027
Pp1s51_108V6	38.2439	33.457	3.34828	0	-3.3208160051022717	AT1G30000	alpha-mannosidase 3		5e-05	0.00023027
Pp1s101_119V6	5.20813	4.41143	0.412394	0	-3.419151144707261	AT4G27940	manganese tracking factor for mitochondrial SOD2	GO:6810	5e-05	0.00023027
Pp1s2_442V6	1.49152	1.06718	0.251946	0	-2.0826170775956143	AT2G38310	PYR1-like 4	GO:0006952, GO:0009607	0.02925	0.0607056
Pp1s190_63V6	111.477	114.264	3.91579	0	-4.866923732927713	AT4G14746	NA		5e-05	0.00023027
Pp1s244_45V6	210.763	145.448	1.74104	-0.5351181616625912	-6.384410299437959	AT5G64260	EXORDIUM like 2		5e-05	0.00023027
Pp1s242_98V6	308.658	41.3647	4.3119	-2.899537160489974	-3.2620044938190254	AT1G66410	calmodulin 4		5e-05	0.00023027
Pp1s6_22V6	7.49474	3.05396	0.672099	-1.2951972643107381	-2.183935503844921	AT4G24610	NA		5e-05	0.00023027
Pp1s157_15V6	1.90136	2.57724	0.494222	0	-2.3825957534390754	AT5G02050	Mitochondrial glycoprotein family protein		0.0208	0.0455313
Pp1s173_129V6	261.261	252.448	1.40108	0	-7.493303103277835	AT3G53950	glyoxal oxidase-related protein		5e-05	0.00023027
Pp1s16_65V6	10.3749	4.25211	0.696955	0	-2.6090415048346274	NA	NA		1	1
Pp1s16_66V6	10.3749	4.25211	0.696955	0	-2.6090415048346274	AT1G70500	Pectin lyase-like superfamily protein		0.00755	0.0191906
Pp1s6_410V6	5.11982	6.1123	0.345151	0	-4.1464157852497285	AT5G38690	Zinc-finger domain of monoamine-oxidase A repressor R1 protein		5e-05	0.00023027
Pp1s225_94V6	3.75077	3.88511	0.458342	0	-3.0834590488530336	AT1G49480	related to vernalization1 1		0.00325	0.0093145
Pp1s163_86V6	35.8878	21.939	0.897073	-0.7099957176690743	-4.612128567302779	AT5G14670	ADP-ribosylation factor A1B	GO:7264	5e-05	0.00023027
Pp1s7_59V6	8.59424	2.70697	0.654321	-1.6666911669440758	-2.0486084200717958	AT3G02750	Protein phosphatase 2C family protein	GO:0006007, GO:0010193, GO:0030244	0.00025	0.00098888
Pp1s209_51V6	89.6562	86.7661	4.53367	0	-4.258380195643984	AT5G24030	SLAC1 homologue 3	GO:0055085, GO:0044070, GO:1901700, GO:0006873	5e-05	0.00023027
Pp1s209_41V6	133.234	40.1196	3.51621	-1.7315831637164998	-3.5122140812660456	AT3G25070	RPM1 interacting protein 4	GO:50896	5e-05	0.00023027
Pp1s209_43V6	133.234	40.1196	3.51621	-1.7315831637164998	-3.5122140812660456	NA	NA		0.40865	0.509445
Pp1s30_149V6	67.6789	73.4225	5.13891	0	-3.836687947408443	AT3G12120	fatty acid desaturase 2	GO:0055114, GO:0006629	5e-05	0.00023027
Pp1s288_52V6	238.047	85.1528	3.92911	-1.4831205727775596	-4.437779506078822	AT3G02040	senescence-related gene 3	GO:6629	5e-05	0.00023027
Pp1s118_128V6	3.24512	2.60603	0.322293	0	-3.0154089325381026	AT4G02440	F-box family protein		0.0017	0.00531549
Pp1s96_30V6	298.183	176.818	7.63577	-0.7539328611110052	-4.5333476903269565	AT4G13340	Leucine-rich repeat (LRR) family protein		5e-05	0.00023027
Pp1s79_140V6	35.237	28.1906	1.32146	0	-4.4150095230867015	AT5G53460	NADH-dependent glutamate synthase 1	GO:0019676, GO:0055114, GO:0009651, GO:0048589, GO:0006094, GO:0097054, GO:0006096	5e-05	0.00023027
Pp1s252_2V6	2316.99	1427.92	6.66664	-0.6983366637732172	-7.742739615138967	AT1G22900	Disease resistance-responsive (dirigent-like protein) family protein		5e-05	0.00023027
Pp1s381_24V6	1.39443	2.00268	0.199966	0	-3.324105291152733	AT1G25220	anthranilate synthase beta subunit 1	GO:0009651, GO:0009723, GO:0006541, GO:0010600, GO:0009617, GO:0010311, GO:0000162	0.04295	0.0839324
Pp1s234_69V6	8.2637	12.5674	1.0307	0.604826423814853	-3.60798982755729	AT2G26180	IQ-domain 6		5e-05	0.00023027
Pp1s55_273V6	121.919	9.94181	1.64103	-3.6162706326426517	-2.598906918607437	AT1G02260	Divalent ion symporter		5e-05	0.00023027
Pp1s76_48V6	272.872	97.7129	2.42178	-1.4816034204381123	-5.33440932012359	AT3G53380	Concanavalin A-like lectin protein kinase family protein		5e-05	0.00023027
Pp1s72_221V6	126.411	27.4556	2.03326	-2.202949664419526	-3.755233825008312	AT4G37030	NA		5e-05	0.00023027
Pp1s72_224V6	126.411	27.4556	2.03326	-2.202949664419526	-3.755233825008312	NA	NA		1	1
Pp1s163_36V6	46.405	114.056	2.37861	1.2973901777654728	-5.583479787466411	AT4G04040	Phosphofructokinase family protein	GO:0044260, GO:0046835, GO:1901576, GO:0006084, GO:0006096, GO:0006002, GO:0044249	5e-05	0.00023027
Pp1s552_1V6	55.1573	17.7535	2.60715	-1.6354483656933034	-2.767557977133863	AT1G01050	pyrophosphorylase 1		5e-05	0.00023027
Pp1s370_33V6	10.3318	1.70834	1.5554e-05	-2.596424582536973	0	AT1G79890	RAD3-like DNA-binding helicase protein	GO:0032508, GO:0044710, GO:0006259, GO:1902589, GO:0007126	5e-05	0.00023027
Pp1s457_21V6	27.6969	12.8149	1.79378	-1.1119022896701034	-2.836747355326626	AT1G64150	Uncharacterized protein family (UPF0016)		5e-05	0.00023027
Pp1s325_11V6	53.2527	79.0545	1.18634	0.5699929128801006	-6.058258142576529	AT1G69530	expansin A1	GO:0006568, GO:0009664	5e-05	0.00023027
Pp1s101_203V6	70.016	51.7338	2.6019	0	-4.313469745151657	AT5G20680	TRICHOME BIREFRINGENCE-LIKE 16		5e-05	0.00023027
Pp1s270_11V6	25.1775	13.2091	1.23549	-0.9306028656283364	-3.41837693340989	AT5G16550	NA		5e-05	0.00023027
Pp1s262_28V6	1.71388	1.88248	0.255308	0	-2.8823238873938517	AT5G01720	RNI-like superfamily protein		0.0003	0.00116336
Pp1s76_162V6	10.098	9.06544	1.3941	0	-2.7010429936017033	AT4G39980	3-deoxy-D-arabino-heptulosonate 7-phosphate synthase 1	GO:9073	5e-05	0.00023027
Pp1s59_112V6	17.4131	14.5969	0.982191	0	-3.893514597786116	AT5G52610	F-box and associated interaction domains-containing protein		5e-05	0.00023027
Pp1s65_175V6	18.4517	24.2329	0.663065	0	-5.1916729510245	AT5G55110	Stigma-specific Stig1 family protein		0.0001	0.000434331
Pp1s277_86V6	50.3927	18.5203	2.26513	-1.444107288609919	-3.0314417115020955	AT2G39570	ACT domain-containing protein	GO:8152	5e-05	0.00023027
Pp1s25_189V6	6.02217	5.00117	0.657132	0	-2.9280105429509566	AT5G07280	Leucine-rich repeat transmembrane protein kinase		5e-05	0.00023027
Pp1s11_381V6	3.58561	1.19709	0.357419	-1.5826869560208598	-1.743843387906613	AT3G17790	purple acid phosphatase 17	GO:0044249, GO:1901576, GO:0044238, GO:0044763, GO:0044710, GO:0016311	0.0321	0.0656506
Pp1s61_309V6	20.0209	17.7196	2.04298	0	-3.116599051230703	AT2G48130	Bifunctional inhibitor/lipid-transfer protein/seed storage 2S albumin superfamily protein	GO:6869	5e-05	0.00023027
Pp1s69_223V6	6.32608	8.69722	0.500758	0	-4.118368858672429	AT3G11170	fatty acid desaturase 7	GO:0055114, GO:0006629	5e-05	0.00023027
Pp1s72_298V6	172.502	18.7683	2.87479	-3.2002432043033653	-2.706769501419896	AT1G55915	zinc ion binding		5e-05	0.00023027
Pp1s34_327V6	23.4262	24.8065	2.10434	0	-3.559278470746304	AT5G15150	homeobox 3	GO:6355	5e-05	0.00023027
Pp1s34_393V6	2.23185	1.24848	0.184952	-0.8380673583698243	-2.754949903817532	AT1G76390	ARM repeat superfamily protein	GO:16567	0.0008	0.00275911
Pp1s2_770V6	39.0942	19.4619	2.82294	-1.0063020232734672	-2.7853821919155872	AT1G32250	Calcium-binding EF-hand family protein		5e-05	0.00023027
Pp1s201_38V6	3.63287	3.53788	0.899251	0	-1.9760893508325295	AT5G64120	Peroxidase superfamily protein	GO:0055114, GO:0006979	0.00125	0.00406735
Pp1s353_9V6	27.0372	20.6603	1.69087	0	-3.611023553472832	AT3G21310	Core-2/I-branching beta-1,6-N-acetylglucosaminyltransferase family protein	GO:8152	5e-05	0.00023027
Pp1s10_84V6	25.3094	25.9551	1.90092	0	-3.7712483234450254	AT3G63250	homocysteine methyltransferase 2	GO:32259	5e-05	0.00023027
Pp1s174_35V6	56.8498	20.2438	1.0664	-1.4896751473384744	-4.246659535673665	AT5G59610	Chaperone DnaJ-domain superfamily protein		5e-05	0.00023027
Pp1s199_57V6	136.521	43.5166	2.42048	-1.649485140408943	-4.168200763009611	AT2G17890	calcium-dependent protein kinase 16	GO:6468	5e-05	0.00023027
Pp1s55_280V6	8.05214	6.33415	1.16871	0	-2.4382340439620958	AT1G22130	AGAMOUS-like 104	GO:6355	5e-05	0.00023027
Pp1s7_53V6	98.7079	16.0511	1.84715	-2.6204933838766857	-3.1192992383081757	AT1G30080	Glycosyl hydrolase superfamily protein	GO:5975	5e-05	0.00023027
Pp1s284_50V6	9.83492	5.02595	0.475578	-0.9685169984362747	-3.401642435438778	AT5G35570	O-fucosyltransferase family protein	GO:8152	5e-05	0.00023027
Pp1s129_133V6	29.2034	43.023	2.68092	0.5589717832368736	-4.00430805327155	AT1G70090	glucosyl transferase family 8	GO:8152	5e-05	0.00023027
Pp1s39_92V6	57.0156	17.6603	2.27785	-1.6908468574879103	-2.954765199069178	AT2G30170	Protein phosphatase 2C family protein	GO:0044699, GO:0006464, GO:0009657, GO:0006796, GO:0044085	0.01035	0.0251115
Pp1s39_92V6	57.0156	17.6603	2.27785	-1.6908468574879103	-2.954765199069178	AT2G30170	Protein phosphatase 2C family protein	GO:0044699, GO:0006464, GO:0009657, GO:0006796, GO:0044085	0.12875	0.207796
Pp1s338_46V6	3.96273	5.56114	0.523169	0.48888598415710655	-3.4100316943745637	AT5G64330	Phototropic-responsive NPH3 family protein	GO:0050789, GO:0044238, GO:0016049, GO:0071554, GO:0043170, GO:0009637, GO:0016043	5e-05	0.00023027
Pp1s43_67V6	15.4818	14.6648	1.96012	0	-2.903343510593558	AT2G37040	PHE ammonia lyase 1		5e-05	0.00023027
Pp1s60_266V6	40.3648	35.3387	2.79542	0	-3.6601120053595184	AT4G37870	phosphoenolpyruvate carboxykinase 1	GO:0006094, GO:0016310	5e-05	0.00023027
Pp1s104_40V6	9.00974	14.3946	0.568087	0.6759703206110341	-4.663272000351746	AT2G37130	Peroxidase superfamily protein		5e-05	0.00023027
Pp1s54_299V6	34.6496	12.4551	1.15367	-1.4761020929858393	-3.432434090469396	AT4G16120	COBRA-like protein-7 precursor	GO:0015780, GO:0010215, GO:0016049, GO:0055085, GO:0008152	5e-05	0.00023027
Pp1s78_70V6	389.772	81.4183	3.64253	-2.2592054519413862	-4.482340339033468	AT4G34150	Calcium-dependent lipid-binding (CaLB domain) family protein	GO:0006952, GO:0009628, GO:0033554, GO:0043067, GO:0033036, GO:0010033	5e-05	0.00023027
Pp1s526_2V6	542.516	53.6617	2.21858	-3.3377010215182965	-4.596184278335162	AT5G02500	heat shock cognate protein 70-1	GO:0006468, GO:0055114, GO:0034976, GO:0006457, GO:0006355, GO:0016567	5e-05	0.00023027
Pp1s105_16V6	14.4106	20.057	1.79832	0.4769754279901485	-3.4793841652989443	AT1G19490	Basic-leucine zipper (bZIP) transcription factor family protein	GO:6355	5e-05	0.00023027
Pp1s27_42V6	2.68281	1.54969	0.240153	-0.7917652370937998	-2.6899539116341957	AT4G33270	Transducin family protein / WD-40 repeat family protein		0.0277	0.0579753
Pp1s338_63V6	4.86004	5.61942	0.488063	0	-3.525281942082906	AT1G28440	HAESA-like 1	GO:0048513, GO:0006468	5e-05	0.00023027
Pp1s336_8V6	41.4573	17.8975	1.03598	-1.2118680810475562	-4.110690023083985	AT1G43890	RAB GTPASE HOMOLOG B18	GO:0007264, GO:0015031	5e-05	0.00023027
Pp1s56_226V6	10.8445	11.9854	0.673911	0	-4.152576173393588	AT3G53650	Histone superfamily protein		0.00045	0.00166318
Pp1s22_23V6	7.30345	8.06941	1.5241	0	-2.404505629047074	AT3G14360	alpha/beta-Hydrolases superfamily protein	GO:6629	5e-05	0.00023027
Pp1s77_277V6	612.595	194.316	2.39431	-1.656528894232421	-6.3426509319168325	AT2G32300	uclacyanin 1	GO:9987	5e-05	0.00023027
Pp1s397_2V6	151.338	85.2426	3.0957	-0.82812778169503	-4.783237023904402	AT3G28345	ABC transporter family protein	GO:0055085, GO:0008152	5e-05	0.00023027
Pp1s287_63V6	123.687	94.3939	2.51635	0	-5.229289125334285	AT3G24480	Leucine-rich repeat (LRR) family protein		5e-05	0.00023027
Pp1s47_171V6	473.337	52.7816	3.01248	-3.164760709947919	-4.1310115162338965	AT5G04590	sulfite reductase	GO:0019424, GO:0016126, GO:0006275, GO:0006833, GO:0006972, GO:0007030, GO:0006096, GO:0045892, GO:0019761, GO:0046686, GO:0009684, GO:0019344, GO:0009266, GO:1900160	5e-05	0.00023027
Pp1s72_263V6	37.6337	11.5614	0.702906	-1.7027090284697723	-4.039840528078784	AT5G04500	glycosyltransferase family protein 47	GO:0015012, GO:0006024	0.00335	0.00956774
Pp1s72_263V6	37.6337	11.5614	0.702906	-1.7027090284697723	-4.039840528078784	AT5G04500	glycosyltransferase family protein 47	GO:0015012, GO:0006024	1	1
Pp1s480_12V6	21.941	17.5424	0.896257	0	-4.29078984648209	AT5G11590	Integrase-type DNA-binding superfamily protein	GO:0009825, GO:0045893	5e-05	0.00023027
Pp1s71_354V6	130.813	24.2415	2.10039	-2.431955043988166	-3.5287498345249495	AT5G50210	quinolinate synthase	GO:0019805, GO:0009435	5e-05	0.00023027
Pp1s18_139V6	11.0543	5.86458	0.499276	-0.9145079746839745	-3.554118327687601	AT4G35930	F-box family protein		5e-05	0.00023027
Pp1s23_215V6	5.60957	5.5697	1.18752	0	-2.229647810708864	AT4G14950	SNARE associated Golgi protein family		5e-05	0.00023027
Pp1s8_140V6	6.96691	11.9286	0.963776	0.7758338995932146	-3.629583045398271	AT5G40200	DegP protease 9	GO:0006606, GO:0006508, GO:0006406	5e-05	0.00023027
Pp1s28_23V6	6.47163	10.9327	0.778393	0.7564487083597968	-3.8120071945425984	AT1G76390	ARM repeat superfamily protein	GO:16567	5e-05	0.00023027
Pp1s60_269V6	85.4548	21.8079	1.92931	-1.9703106786223068	-3.4986939735813847	AT2G44940	Integrase-type DNA-binding superfamily protein	GO:6355	5e-05	0.00023027
Pp1s36_214V6	28.4532	46.441	2.4282	0.7068081227486996	-4.257439877699932	AT5G03760	Nucleotide-diphospho-sugar transferases superfamily protein	GO:0009651, GO:0009294, GO:0009736, GO:0009617, GO:0097502, GO:0006816, GO:0007030, GO:0042546	5e-05	0.00023027
Pp1s405_35V6	2.68464	1.79405	0.521156	0	-1.7834329078459612	AT1G19835	Plant protein of unknown function (DUF869)		0.001	0.00334753
Pp1s20_133V6	1.43172	1.09305	0.294575	0	0	AT5G42150	Glutathione S-transferase family protein	GO:0055114, GO:0045454	0.02585	0.0546961
Pp1s402_19V6	6.34079	11.221	0.95278	0.8234667503904547	-3.5579143128244595	AT1G14000	VH1-interacting kinase	GO:0031348, GO:0009867, GO:0009862, GO:0009414, GO:0010363, GO:0006612, GO:0050832, GO:0043069, GO:0042538, GO:0006468, GO:0000165, GO:0009734, GO:0009742, GO:0009966, GO:0009409, GO:0010305, GO:0009738, GO:0009723, GO:0030968	5e-05	0.00023027
Pp1s78_90V6	40.4711	36.6793	3.88307	0	-3.2396964863034188	AT3G53950	glyoxal oxidase-related protein		5e-05	0.00023027
Pp1s138_111V6	57.5722	18.1388	1.62968	-1.6662933275201242	-3.476418402041434	AT1G28280	VQ motif-containing protein		5e-05	0.00023027
Pp1s582_5V6	1.1945	0.578244	0.129291	0	0	AT4G36130	Ribosomal protein L2 family	GO:6412	1	1
Pp1s17_316V6	59.3503	48.1798	3.85306	0	-3.644351847804267	AT4G12840	Protein of unknown function (DUF707)		5e-05	0.00023027
Pp1s13_136V6	66.6555	41.2856	1.11271	-0.691085250575596	-5.213489127487207	AT2G20562	NA		5e-05	0.00023027
Pp1s303_18V6	4.96216	1.29534	0.287514	-1.9376374289987977	-2.1716267128381688	AT4G29420	F-box/RNI-like superfamily protein		0.00575	0.0152415
Pp1s1_57V6	13.5231	11.3311	0.738791	0	-3.938977820191295	AT5G10720	histidine kinase 5	GO:0007275, GO:1901701, GO:0023014, GO:0009755, GO:0000160, GO:0006950	0.1318	0.21183
Pp1s2_191V6	17.6474	14.4838	0.814994	0	-4.151506912103096	AT5G12480	calmodulin-domain protein kinase 7	GO:6468	5e-05	0.00023027
Pp1s15_137V6	427.412	94.2178	3.85306	-2.181555863244603	-4.611923088261643	AT1G59870	ABC-2 and Plant PDR ABC-type transporter family protein		5e-05	0.00023027
Pp1s3_307V6	191.223	46.3133	4.58647	-2.045757595469089	-3.3359704500023213	AT1G10650	SBP (S-ribonuclease binding protein) family protein		5e-05	0.00023027
Pp1s71_197V6	3.06206	5.32302	0.435028	0.7977424346401626	-3.6130648206475464	AT5G67470	formin homolog 6		5e-05	0.00023027
Pp1s109_123V6	35.9707	9.9277	1.24858	-1.8572908098112584	-2.9911712583570638	AT4G18170	WRKY DNA-binding protein 28	GO:6355	5e-05	0.00023027
Pp1s13_216V6	66.8874	27.1274	2.64858	-1.3019836864233854	-3.3564597896895285	AT5G22940	FRA8 homolog	GO:0010413, GO:0045492	5e-05	0.00023027
Pp1s356_8V6	33.9344	20.5705	0.721609	-0.7221716434330152	-4.833215718968026	AT5G55540	tornado 1		5e-05	0.00023027
Pp1s191_128V6	106.304	170.307	1.98515	0.6799418507142636	-6.422745900988859	AT5G35735	Auxin-responsive family protein	GO:0006952, GO:0055114, GO:0050789, GO:0044763	5e-05	0.00023027
Pp1s660_1V6	28.0162	27.1175	0.83833	0	-5.015562112495716	AT3G10520	haemoglobin 2		5e-05	0.00023027
Pp1s207_25V6	3.26089	4.16079	0.283141	0	-3.877264897938596	AT5G64330	Phototropic-responsive NPH3 family protein	GO:0016192, GO:0016567, GO:0006886	5e-05	0.00023027
Pp1s133_62V6	22.3283	20.3869	1.8932	0	-3.428743685787674	AT3G46400	Leucine-rich repeat protein kinase family protein	GO:0006468, GO:0009966	5e-05	0.00023027
Pp1s179_76V6	26.6474	36.6318	1.35198	0	-4.759950878477598	AT5G14450	GDSL-like Lipase/Acylhydrolase superfamily protein	GO:6629	0.00115	0.00377895
Pp1s161_12V6	30.2892	5.67876	1.31616	-2.4151556281889257	-2.1092410587313606	AT2G31870	Poly (ADP-ribose) glycohydrolase (PARG)	GO:5975	5e-05	0.00023027
Pp1s373_25V6	22.5899	12.0596	1.73099	-0.9054958284219804	-2.800512760529622	AT1G79340	metacaspase 4	GO:0009611, GO:0009805, GO:0006816, GO:0009651, GO:0007033, GO:0015706, GO:0043068, GO:0048767, GO:0006355, GO:0007030, GO:0016540, GO:0010167, GO:0046686, GO:0006508	5e-05	0.00023027
Pp1s204_88V6	14.012	16.3846	0.918319	0	-4.157201247104583	AT1G50280	Phototropic-responsive NPH3 family protein		5e-05	0.00023027
Pp1s44_338V6	102.58	30.7864	3.75827	-1.7363843952542768	-3.034152554997009	AT2G27310	F-box family protein		5e-05	0.00023027
Pp1s288_14V6	29.5946	23.6368	2.86286	0	-3.045505707337719	AT5G35735	Auxin-responsive family protein		5e-05	0.00023027
Pp1s288_16V6	29.5946	23.6368	2.86286	0	-3.045505707337719	NA	NA		1	1
Pp1s170_22V6	16.3392	9.8761	1.5785	-0.726323998360198	-2.645387183846574	AT5G67360	Subtilase family protein	GO:6508	5e-05	0.00023027
Pp1s106_216V6	7.05704	10.1382	1.28124	0	-2.9841888802684955	AT5G15310	myb domain protein 16		5e-05	0.00023027
Pp1s12_215V6	15.4701	3.39268	0.668122	-2.1889852569644406	-2.3442418904654585	AT5G20720	chaperonin 20	GO:6457	0.00035	0.00133545
Pp1s52_102V6	109.898	48.8975	2.41281	-1.168332520371933	-4.340974487717864	AT2G38920	SPX (SYG1/Pho81/XPR1) domain-containing protein / zinc finger (C3HC4-type RING finger) protein-related	GO:0044699, GO:0009987, GO:0008152	5e-05	0.00023027
Pp1s9_366V6	17.3966	7.83985	1.22896	-1.1499074159949798	-2.6733880916330612	AT1G54570	Esterase/lipase/thioesterase family protein	GO:8152	5e-05	0.00023027
Pp1s326_28V6	17.28	19.1779	1.94312	0	-3.302997848029071	AT1G01430	TRICHOME BIREFRINGENCE-LIKE 25		5e-05	0.00023027
Pp1s281_115V6	143.062	56.3789	2.93601	-1.3434132804919396	-4.263226542886229	AT1G79620	Leucine-rich repeat protein kinase family protein	GO:6468	5e-05	0.00023027
Pp1s42_11V6	10.896	5.19511	0.637976	-1.068572406621963	-3.025580239305875	NA	NA	GO:0009867, GO:1900150	0.01005	0.0244911
Pp1s42_9V6	10.896	5.19511	0.637976	-1.068572406621963	-3.025580239305875	AT3G03760	LOB domain-containing protein 20		0.0169	0.0381473
Pp1s136_3V6	38.0166	22.9335	3.24356	-0.7291729620092763	-2.82180651744291	AT1G66860	Class I glutamine amidotransferase-like superfamily protein	GO:6541	5e-05	0.00023027
Pp1s80_52V6	73.149	50.6897	4.50177	-0.5291455162477229	-3.49312837052784	AT3G62860	alpha/beta-Hydrolases superfamily protein		5e-05	0.00023027
Pp1s698_1V6	598.561	141.351	9.27938	-2.082216191598448	-3.92910986427232	AT1G63440	heavy metal atpase 5		5e-05	0.00023027
Pp1s259_94V6	9.88683	10.1913	1.90834	0	-2.4169479555312114	AT1G21910	Integrase-type DNA-binding superfamily protein	GO:6355	5e-05	0.00023027
Pp1s218_19V6	38.7707	69.8163	1.61789	0.848597118535099	-5.431378473849455	AT4G23850	AMP-dependent synthetase and ligase family protein	GO:0006511, GO:0006631, GO:0009058	5e-05	0.00023027
Pp1s100_188V6	2.9005	2.56877	0.529971	0	-2.2770923987013245	AT4G24972	tapetum determinant 1	GO:44767	0.00455	0.012453
Pp1s100_136V6	26.3104	19.5697	1.04914	0	-4.221342526984013	AT1G74380	xyloglucan xylosyltransferase 5	GO:0006007, GO:0010411, GO:0048767	5e-05	0.00023027
Pp1s149_260V6	12.4851	2.33146	0.702671	-2.420901793431052	-1.7303124148007811	AT5G62140	NA		0.18485	0.277289
Pp1s15_214V6	46.8746	15.4293	1.76679	-1.6031337685698595	-3.1264701338776533	AT1G68550	Integrase-type DNA-binding superfamily protein	GO:6355	5e-05	0.00023027
Pp1s159_108V6	232.344	56.6244	3.32404	-2.036766626136793	-4.09041421017542	AT1G80920	Chaperone DnaJ-domain superfamily protein		5e-05	0.00023027
Pp1s141_73V6	12.0669	8.3472	1.28207	-0.5316908501445875	-2.702817304371982	AT1G74360	Leucine-rich repeat protein kinase family protein	GO:6468	5e-05	0.00023027
Pp1s391_50V6	2.94111	2.57575	0.56988	0	-2.176262506409618	AT1G53270	ABC-2 type transporter family protein	GO:8152	0.00105	0.00349013
Pp1s9_214V6	4.77298	4.35472	1.13717	0	-1.9371320148412807	AT2G19130	S-locus lectin protein kinase family protein	GO:6468	0.0001	0.000434331
Pp1s22_251V6	3.25476	6.98024	0.898253	1.1007254755010722	-2.9580828874577554	AT4G26690	PLC-like phosphodiesterase family protein		0.0005	0.00182557
Pp1s22_252V6	393.278	270.312	5.65292	0	-5.579485468690934	NA	NA		1	1
Pp1s22_253V6	393.278	270.312	5.65292	0	-5.579485468690934	AT1G66970	SHV3-like 2		0.2962	0.395193
Pp1s46_281V6	13.5938	13.653	2.19887	0	-2.634383774284726	AT2G41880	guanylate kinase 1	GO:0006163, GO:0046939	5e-05	0.00023027
Pp1s12_216V6	21.8047	4.76174	0.69897	-2.195078387237428	-2.768186407741466	AT5G20720	chaperonin 20	GO:6457	0.0002	0.000810662
Pp1s38_11V6	51.728	19.5622	3.19665	-1.402876785097819	-2.613435929735493	AT5G54930	AT hook motif-containing protein		5e-05	0.00023027
Pp1s300_43V6	238.879	20.1078	1.4867	-3.5704528814352994	-3.7575697830143797	AT1G61290	syntaxin of plants 124	GO:0016192, GO:0016043, GO:0015031	5e-05	0.00023027
Pp1s32_49V6	7.11686	7.41474	1.4811	0	-2.323727054135671	AT1G64060	respiratory burst oxidase protein F	GO:55114	5e-05	0.00023027
Pp1s364_21V6	1.00543	1.00029	0.151371	0	-2.724257578792017	AT5G57800	Fatty acid hydroxylase superfamily	GO:0006633, GO:0055114	0.00795	0.0200416
Pp1s227_1V6	15.1214	6.63961	1.39349	-1.187421308659208	-2.252395853104939	AT2G34660	multidrug resistance-associated protein 2	GO:0055085, GO:0042221, GO:0008152	5e-05	0.00023027
Pp1s1_12V6	4.66407	3.18276	0.320401	0	-3.312327817204912	AT5G13930	Chalcone and stilbene synthase family protein	GO:0009715, GO:1901696	0.0002	0.000810662
Pp1s293_76V6	6.75075	8.35635	0.973411	0	-3.10175193701428	AT5G55830	Concanavalin A-like lectin protein kinase family protein	GO:0000911, GO:0006468, GO:0000226	5e-05	0.00023027
Pp1s192_73V6	3.38784	2.77811	0.837894	0	-1.729264075718743	AT2G29525	Arabidopsis Inositol phosphorylceramide synthase 3		0.03985	0.0788163
Pp1s18_217V6	15.4342	17.3567	1.26054	0	-3.7833788724301822	AT5G54630	zinc finger protein-related	GO:8152	5e-05	0.00023027
Pp1s3_273V6	3.98186	1.96096	0.451269	-1.0218823901005596	-2.119500526600153	AT4G24670	tryptophan aminotransferase related 2	GO:8152	0.00275	0.00807049
Pp1s295_22V6	38.0523	18.2611	3.11038	-1.0592099853194965	-2.55361091949364	AT1G27340	Galactose oxidase/kelch repeat superfamily protein		5e-05	0.00023027
Pp1s2_522V6	10.1392	14.6071	1.74609	0.526725957387449	-3.0644699552573162	AT4G34200	D-3-phosphoglycerate dehydrogenase	GO:0006564, GO:0055114	5e-05	0.00023027
Pp1s306_52V6	25.684	9.02161	1.00827	-1.509413078331297	-3.16150289710646	AT2G01060	myb-like HTH transcriptional regulator family protein	GO:0006499, GO:0006635, GO:0006891, GO:0016558, GO:0006355	0.0001	0.000434331
Pp1s23_51V6	931.73	387.813	2.30655	-1.2645507809102505	-7.393480788442813	AT1G22900	Disease resistance-responsive (dirigent-like protein) family protein		5e-05	0.00023027
Pp1s33_40V6	239.521	29.5968	2.94939	-3.0166390442681252	-3.326952691643415	AT4G24380	NA	GO:50896	5e-05	0.00023027
Pp1s93_114V6	19.2364	16.8573	1.86265	0	-3.1779449649927427	AT2G24260	LJRHL1-like 1		5e-05	0.00023027
Pp1s500_3V6	109.801	19.913	1.93127	-2.463108701309781	-3.3660888085765017	AT5G13930	Chalcone and stilbene synthase family protein	GO:9058	5e-05	0.00023027
Pp1s75_107V6	1256.38	188.696	2.4992	-2.7351371364266326	-6.238453672025546	AT2G30870	glutathione S-transferase PHI 10	GO:8152	5e-05	0.00023027
Pp1s100_145V6	18.9638	20.7708	1.87418	0	-3.470225359445525	AT5G64380	Inositol monophosphatase family protein	GO:0005975, GO:0016311, GO:0016556	5e-05	0.00023027
Pp1s100_144V6	661.654	188.341	3.20944	-1.8127298881367422	-5.874881694289694	AT1G19020	NA		5e-05	0.00023027
Pp1s11_47V6	11.0169	9.82424	1.63712	0	-2.5851857308256125	AT5G54160	O-methyltransferase 1	GO:32259	5e-05	0.00023027
Pp1s137_104V6	3.80861	3.7653	0.408707	0	-3.203625958111421	AT3G19970	alpha/beta-Hydrolases superfamily protein	GO:0006952, GO:0071229, GO:0009753, GO:0009628, GO:0071310, GO:1901701, GO:0033036, GO:0007165	0.0002	0.000810662
Pp1s140_74V6	4.77848	5.94036	0.59423	0	-3.321457017131339	AT1G47900	Plant protein of unknown function (DUF869)		5e-05	0.00023027
Pp1s41_104V6	5.16681	6.0857	0.723672	0	-3.0720153589930703	AT4G33590	NA	GO:8152	5e-05	0.00023027
Pp1s217_66V6	17.7788	20.4369	1.86245	0	-3.45590277553982	AT2G44130	Galactose oxidase/kelch repeat superfamily protein		5e-05	0.00023027
Pp1s56_237V6	295.815	38.6485	4.42159	-2.9362108821355064	-3.127775262372842	AT3G19910	RING/U-box superfamily protein		5e-05	0.00023027
Pp1s2_761V6	45.2229	3.84501	0.69897	-3.555994255049017	-2.459684909172473	AT2G26560	phospholipase A 2A	GO:16042	0.0001	0.000434331
Pp1s98_209V6	5.69885	6.81132	0.441096	0	-3.9487698296878135	AT3G11170	fatty acid desaturase 7	GO:0055114, GO:0009409, GO:0006636	5e-05	0.00023027
Pp1s120_29V6	41.3956	42.5592	4.27887	0	-3.3141692792653967	AT2G47650	UDP-xylose synthase 4	GO:8152	5e-05	0.00023027
Pp1s40_61V6	13.2359	13.8785	0.824818	0	-4.072632021440537	AT2G16660	Major facilitator superfamily protein		5e-05	0.00023027
Pp1s40_64V6	180.449	31.3225	2.56701	-2.526319877432046	-3.6090385445084214	AT3G21420	2-oxoglutarate (2OG) and Fe(II)-dependent oxygenase superfamily protein	GO:55114	5e-05	0.00023027
Pp1s71_157V6	42.8537	20.2469	2.7349	-1.0817187383220446	-2.888141046267361	AT3G05200	RING/U-box superfamily protein	GO:0071704, GO:1901701, GO:0010200, GO:0044237, GO:0071310, GO:0071229, GO:0044710, GO:0009814, GO:0031347, GO:0035556	5e-05	0.00023027
Pp1s41_47V6	59.7894	46.4995	2.91355	0	-3.996365228905973	AT5G67420	LOB domain-containing protein 37	GO:0006807, GO:0060776	5e-05	0.00023027
Pp1s41_50V6	11.5268	22.6636	0.787908	0.9753849879198693	-4.846206050687415	AT5G19530	S-adenosyl-L-methionine-dependent methyltransferases superfamily protein		5e-05	0.00023027
Pp1s463_7V6	15.0592	8.97127	0.750692	-0.7472609938181234	-3.5790192182267835	AT5G13930	Chalcone and stilbene synthase family protein		5e-05	0.00023027
Pp1s463_8V6	21.4684	5.97879	1.06215	-1.84428923037629	-2.4928660160920844	AT5G13930	Chalcone and stilbene synthase family protein	GO:0009715, GO:1901696	5e-05	0.00023027
Pp1s31_162V6	52.4975	21.219	3.18244	-1.3068920542421965	-2.7371514474321477	AT5G64190	NA		5e-05	0.00023027
Pp1s7_352V6	2.10801	3.18419	0.232415	0	-3.776151335783479	AT3G57600	Integrase-type DNA-binding superfamily protein	GO:0045893, GO:0009749, GO:0009414, GO:0010353, GO:0010449, GO:0009744, GO:0010182, GO:0006970, GO:0031930, GO:0032880, GO:0048527, GO:0010896, GO:0009738, GO:0048316	5e-05	0.00023027
Pp1s77_88V6	202.274	131.286	1.97492	-0.6235978107726792	-6.054775055108294	AT1G24620	EF hand calcium-binding protein family		5e-05	0.00023027
Pp1s142_143V6	5.23111	7.62999	0.348995	0	-4.4504028938232665	AT2G21340	MATE efflux family protein	GO:6855	5e-05	0.00023027
Pp1s111_37V6	130.413	84.5065	5.55331	-0.6259534705788194	-3.927642475442619	AT3G23510	Cyclopropane-fatty-acyl-phospholipid synthase	GO:8610	5e-05	0.00023027
Pp1s58_240V6	17.9792	7.76814	1.2094	-1.2106877214878227	-2.6832777176186564	AT2G35840	Sucrose-6F-phosphate phosphohydrolase family protein	GO:0005986, GO:0016311, GO:0046686	5e-05	0.00023027
Pp1s17_36V6	8.64963	3.60415	0.472796	-1.2629793652965844	-2.9303693204433383	AT1G07150	mitogen-activated protein kinase kinase kinase 13	GO:0006468, GO:0009966	0.0003	0.00116336
Pp1s230_18V6	19.6884	14.4086	1.85907	0	-2.954277165493622	AT5G64630	Transducin/WD40 repeat-like superfamily protein	GO:0010026, GO:0031507, GO:0009933, GO:0000003, GO:0000724, GO:0009555, GO:0048366, GO:0006334, GO:0008283, GO:0006351	5e-05	0.00023027
Pp1s9_243V6	13.869	19.6459	1.28704	0.5023644923283865	-3.932099463754857	AT5G50950	FUMARASE 2	GO:0006979, GO:0048868, GO:0006106, GO:0006099, GO:0009651	5e-05	0.00023027
Pp1s91_206V6	136.365	64.6685	5.69237	-1.0763383515899563	-3.505961802970899	AT4G13830	DNAJ-like 20		5e-05	0.00023027
Pp1s19_281V6	0	0	0	0	-3.2359114266542823	AT5G16570	glutamine synthetase 1;4	GO:6542	5e-05	0.00023027
Pp1s19_317V6	22.8612	11.9391	2.20829	-0.937207046941191	-2.434692537457368	AT1G62400	Protein kinase superfamily protein	GO:0018108, GO:0009966	5e-05	0.00023027
Pp1s12_395V6	8.09674	6.7221	0.40182	0	-4.064290725778393	AT2G38290	ammonium transporter 2	GO:72488	5e-05	0.00023027
Pp1s1_416V6	6.66636	11.126	0.443198	0.7389638769236185	-4.6498398294631595	AT1G03950	vacuolar protein sorting-associated protein 2.3	GO:7034	0.004	0.0111591
Pp1s41_129V6	62.5043	38.658	3.66868	-0.6931884431861013	-3.39743402424011	AT3G10320	Glycosyltransferase family 61 protein	GO:0008152, GO:0010260	5e-05	0.00023027
Pp1s84_101V6	7.44114	4.15327	0.958689	-0.8412759995124311	-2.1151128789564093	AT5G65450	ubiquitin-specific protease 17		0.00085	0.00290912
Pp1s30_187V6	6.78967	4.63535	0.635658	-0.5506631804013687	-2.8663556029909145	AT1G70750	Protein of unknown function, DUF593		5e-05	0.00023027
Pp1s27_207V6	2.09666	3.14494	0.426895	0	-2.881079322990772	AT4G29340	profilin 4		0.00035	0.00133545
Pp1s82_3V6	122.992	43.4637	1.65708	-1.5006815793508934	-4.713095834883523	AT1G09560	germin-like protein 5		5e-05	0.00023027
Pp1s1_315V6	164.5	57.2144	3.24545	-1.523637381599167	-4.13988786221434	AT1G61800	glucose-6-phosphate/phosphate translocator 2	GO:6810	5e-05	0.00023027
Pp1s9_107V6	68.6241	20.4172	2.15705	-1.7489302937736408	-3.2426535062400226	AT1G76690	12-oxophytodienoate reductase 2	GO:0009987, GO:0055114	5e-05	0.00023027
Pp1s48_63V6	240.241	141.809	1.73796	-0.7605332881614051	-6.350410408630677	AT2G19170	subtilisin-like serine protease 3	GO:0044763, GO:0044710, GO:0006508, GO:0044237	5e-05	0.00023027
Pp1s101_62V6	145.163	75.9953	3.27699	-0.9336916759729195	-4.535467020999336	AT1G49000	NA		5e-05	0.00023027
Pp1s252_11V6	101.868	85.6039	6.00081	0	-3.834447368874883	AT1G22900	Disease resistance-responsive (dirigent-like protein) family protein		5e-05	0.00023027
Pp1s12_404V6	30.9564	13.5803	1.59641	-1.1887223562359621	-3.088612224031271	AT1G68520	B-box type zinc finger protein with CCT domain		5e-05	0.00023027
Pp1s80_62V6	5.13676	7.36782	0.734026	0	-3.327334745090777	AT4G21270	kinesin 1	GO:0007018, GO:0008152	5e-05	0.00023027
Pp1s14_404V6	3.51661	2.38132	0.250055	0	-3.2514441439146893	AT1G32060	phosphoribulokinase		0.00145	0.00463117
Pp1s104_50V6	3.59524	4.25741	0.662489	0	-2.6840076269160975	AT4G30610	alpha/beta-Hydrolases superfamily protein		0.0014	0.00449034
Pp1s134_49V6	11.121	7.62451	1.08043	-0.5445699921888046	-2.819039019260875	AT3G27650	LOB domain-containing protein 25	GO:0009555, GO:0044763	5e-05	0.00023027
Pp1s335_39V6	32.1366	23.8187	1.45698	0	-4.031041695807249	AT2G19620	N-MYC downregulated-like 3		5e-05	0.00023027
Pp1s15_33V6	8.59197	2.85528	0.499211	-1.5893567270894837	-2.515910599764328	AT1G34320	Protein of unknown function (DUF668)		0.00025	0.00098888
Pp1s84_112V6	2.91546	2.83128	0.662079	0	-2.0963791555255193	AT3G13840	GRAS family transcription factor	GO:0006355, GO:0008356, GO:0048366, GO:0009956	0.00035	0.00133545
Pp1s63_27V6	8.63495	13.1859	0.447157	0.6107363162401515	-4.882070774259135	AT2G37360	ABC-2 type transporter family protein	GO:8152	5e-05	0.00023027
Pp1s228_26V6	13.1101	14.6394	1.67928	0	-3.123941717852631	AT1G47510	inositol polyphosphate 5-phosphatase 11	GO:46856	5e-05	0.00023027
Pp1s79_95V6	7.46308	9.85457	1.13879	0	-3.113291191671129	AT1G55730	cation exchanger 5		5e-05	0.00023027
Pp1s79_96V6	7.46308	9.85457	1.13879	0	-3.113291191671129	NA	NA		1	1
Pp1s72_80V6	88.2006	27.623	2.26247	-1.6749184577881955	-3.6098994446895456	AT1G80280	alpha/beta-Hydrolases superfamily protein	GO:8152	5e-05	0.00023027
Pp1s72_80V6	88.2006	27.623	2.26247	-1.6749184577881955	-3.6098994446895456	AT1G80280	alpha/beta-Hydrolases superfamily protein	GO:8152	0.02605	0.0550389
Pp1s188_35V6	15.4891	10.5438	1.13257	0	-3.218722784135111	AT1G08880	Histone superfamily protein		5e-05	0.00023027
Pp1s141_87V6	19.9772	8.69252	1.68552	-1.2005080030134678	-2.3665807352334487	AT5G39865	Glutaredoxin family protein	GO:0045454, GO:0055114	5e-05	0.00023027
Pp1s39_349V6	1.34595	1.1255	0.287556	0	-1.968651211083364	AT5G13930	Chalcone and stilbene synthase family protein	GO:9058	0.03695	0.0739827
Pp1s91_37V6	16.1577	14.1607	1.72298	0	-3.038914723064961	AT5G15450	casein lytic proteinase B3	GO:19538	5e-05	0.00023027
Pp1s20_346V6	72.2133	14.6849	1.61658	-2.297931130897825	-3.183316632087138	AT1G65060	4-coumarate:CoA ligase 3	GO:8152	5e-05	0.00023027
Pp1s312_32V6	2.81	1.69956	0.214788	0	-2.9841759959132586	AT3G23770	O-Glycosyl hydrolases family 17 protein	GO:5975	0.005	0.0135125
Pp1s6_43V6	17.1013	26.6348	2.26386	0.6392064482686285	-3.5564557998481923	AT5G10080	Eukaryotic aspartyl protease family protein	GO:6508	5e-05	0.00023027
Pp1s27_331V6	1.58967	1.39802	0.201935	0	0	AT5G12020	17.6 kDa class II heat shock protein		0.00915	0.0225929
Pp1s11_253V6	35.7196	45.6438	2.71108	0	-4.0734793151113005	AT1G02000	UDP-D-glucuronate 4-epimerase 2	GO:5975	5e-05	0.00023027
Pp1s83_8V6	6.1553	10.5768	0.615197	0.7810021292544581	-4.103710929302818	AT2G17890	calcium-dependent protein kinase 16	GO:6468	5e-05	0.00023027
Pp1s70_182V6	43.5154	16.2617	0.867351	-1.420047972981074	-4.228718332476691	AT1G17420	lipoxygenase 3	GO:55114	5e-05	0.00023027
Pp1s252_5V6	61.5746	64.8961	2.35348	0	-4.785264282448338	AT1G22900	Disease resistance-responsive (dirigent-like protein) family protein		0.0752	0.134068
Pp1s43_12V6	48.8368	17.3929	0.766325	-1.4894701717265446	-4.50439831795493	AT4G37470	alpha/beta-Hydrolases superfamily protein	GO:0009813, GO:0009744, GO:0009704, GO:0010224	5e-05	0.00023027
Pp1s34_294V6	85.41	12.3882	1.6221	-2.785438414048819	-2.9330319123861726	AT1G19440	3-ketoacyl-CoA synthase 4	GO:0006633, GO:0009409, GO:0000038, GO:0042335	5e-05	0.00023027
Pp1s1_21V6	60.2952	59.7909	3.66656	0	-4.027426874059789	AT2G05100	photosystem II light harvesting complex gene 2.1	GO:0009765, GO:0018298	5e-05	0.00023027
Pp1s1_5V6	3.47724	3.65119	0.514098	0	-2.8282514407612154	AT2G05100	photosystem II light harvesting complex gene 2.1	GO:0009765, GO:0018298	0.00265	0.0078151
Pp1s115_198V6	22.2587	10.1067	0.865384	-1.1390573247831233	-3.5458277536246467	AT4G02010	Protein kinase superfamily protein	GO:6468	5e-05	0.00023027
Pp1s115_199V6	22.2587	10.1067	0.865384	-1.1390573247831233	-3.5458277536246467	NA	NA		0.09725	0.165594
Pp1s5_163V6	84.126	45.9486	4.18676	-0.8725308440854235	-3.4561147798153424	AT4G16600	Nucleotide-diphospho-sugar transferases superfamily protein	GO:8152	5e-05	0.00023027
Pp1s432_2V6	4.10372	6.74753	0.667257	0.7174271879306507	-3.338045045576267	AT4G35930	F-box family protein		5e-05	0.00023027
Pp1s25_135V6	61.3815	6.63817	1.46217	-3.2089464201967	-2.1826745197661124	AT3G48140	B12D protein		0.0009	0.00305754
Pp1s8_166V6	1.41874	2.01932	0.2716	0	-2.894314166801998	AT5G35360	acetyl Co-enzyme a carboxylase biotin carboxylase subunit		0.0022	0.00664754
Pp1s421_5V6	62.0453	36.5203	0.824372	-0.7646233122049018	-5.46925930210833	AT3G61750	Cytochrome b561/ferric reductase transmembrane with DOMON related domain		5e-05	0.00023027
Pp1s11_336V6	2.42027	2.99329	0.416286	0	-2.8460851132274643	AT1G15440	periodic tryptophan protein 2		0.0247	0.052594
Pp1s90_110V6	247.904	81.1649	7.19475	-1.6108536802293647	-3.4958395017381267	AT1G63770	Peptidase M1 family protein	GO:6508	5e-05	0.00023027
Pp1s90_121V6	51.2473	17.6675	1.65514	-1.5363780882160325	-3.416072751350919	AT1G77980	AGAMOUS-like 66	GO:6355	5e-05	0.00023027
Pp1s21_335V6	4.55433	6.79392	0.66682	0.5770053994391339	-3.3488749492601486	AT3G13000	Protein of unknown function, DUF547		5e-05	0.00023027
Pp1s5_216V6	20.2619	11.043	2.04284	-0.8756373094052683	-2.4344840371923158	AT2G37240	Thioredoxin superfamily protein	GO:6631	0.00045	0.00166318
Pp1s43_101V6	49.1446	25.002	3.03148	-0.9749893963229854	-3.0439492963818595	AT3G53950	glyoxal oxidase-related protein		5e-05	0.00023027
Pp1s3_198V6	34.1242	10.0739	0.858146	-1.7601729091513734	-3.553255384435245	AT2G47010	NA		0.0002	0.000810662
Pp1s3_199V6	34.1242	10.0739	0.858146	-1.7601729091513734	-3.553255384435245	AT1G05590	beta-hexosaminidase 2		5e-05	0.00023027
Pp1s177_14V6	17.0001	41.2548	0.933822	1.2790187540534956	-5.465270599039523	AT3G20060	ubiquitin-conjugating enzyme19	GO:8152	5e-05	0.00023027
Pp1s177_33V6	8.2537	5.10864	0.649745	-0.6921017269226399	-2.974993742411864	AT3G54250	GHMP kinase family protein	GO:19287	5e-05	0.00023027
Pp1s177_33V6	8.2537	5.10864	0.649745	-0.6921017269226399	-2.974993742411864	AT3G54250	GHMP kinase family protein	GO:19287	1	1
Pp1s128_133V6	99.8022	20.2742	2.43135	-2.2994266298710033	-3.0598154946047647	AT5G44360	FAD-binding Berberine family protein	GO:55114	5e-05	0.00023027
Pp1s34_443V6	39.0188	21.0116	2.82143	-0.8929833842686594	-2.8966875634216884	AT4G24520	P450 reductase 1	GO:55114	5e-05	0.00023027
Pp1s37_275V6	10.6613	5.67163	0.831133	-0.9105480420939924	-2.770612154300033	AT3G01190	Peroxidase superfamily protein	GO:0055114, GO:0006979	0.00025	0.00098888
Pp1s8_240V6	82.6861	22.2731	2.69819	-1.8923424562660554	-3.045238520271869	AT2G47120	NAD(P)-binding Rossmann-fold superfamily protein	GO:55114	5e-05	0.00023027
Pp1s201_97V6	42.7594	10.3052	1.47192	-2.0528691047910588	-2.807601337471541	AT5G51460	Haloacid dehalogenase-like hydrolase (HAD) superfamily protein	GO:0016311, GO:0005992	5e-05	0.00023027
Pp1s201_98V6	42.7594	10.3052	1.47192	-2.0528691047910588	-2.807601337471541	NA	NA		1	1
Pp1s130_99V6	123.443	31.2841	3.394	-1.9803435234339557	-3.204371130313381	AT4G38470	ACT-like protein tyrosine kinase family protein	GO:0006996, GO:0018108	5e-05	0.00023027
Pp1s40_267V6	6.28127	5.25337	1.04918	0	-2.323980986902497	AT5G11730	Core-2/I-branching beta-1,6-N-acetylglucosaminyltransferase family protein	GO:8152	0.0084	0.0209959
Pp1s148_22V6	10.7625	13.5652	2.13261	0	-2.6692182555381416	AT2G25800	Protein of unknown function (DUF810)		5e-05	0.00023027
Pp1s443_12V6	1006.53	170.45	3.76734	-2.5619696683704145	-5.499658547796626	AT2G34500	cytochrome P450, family 710, subfamily A, polypeptide 1	GO:55114	5e-05	0.00023027
Pp1s35_384V6	382.891	175.579	9.65132	-1.1248134467967963	-4.185250220837279	AT5G49460	ATP citrate lyase subunit B 2	GO:0016132, GO:0006085, GO:0016926, GO:0010228, GO:0044262, GO:0050665, GO:0016126	5e-05	0.00023027
Pp1s61_196V6	99.7426	16.2588	1.8241	-2.6169890288391806	-3.1559640539551066	AT1G22640	myb domain protein 3		5e-05	0.00023027
Pp1s88_17V6	29.9988	32.1994	0.984421	0	-5.03161456116749	AT4G37470	alpha/beta-Hydrolases superfamily protein	GO:0009813, GO:0009744, GO:0009704, GO:0010224	5e-05	0.00023027
Pp1s284_21V6	13.6738	10.697	1.07778	0	-3.3110716203783914	AT1G03370	C2 calcium/lipid-binding and GRAM domain containing protein		5e-05	0.00023027
Pp1s38_222V6	28.5299	29.0805	2.81644	0	-3.3681074320885824	AT1G02000	UDP-D-glucuronate 4-epimerase 2	GO:5975	5e-05	0.00023027
Pp1s186_26V6	6.95289	7.15737	0.651423	0	-3.457762998213269	AT2G05100	photosystem II light harvesting complex gene 2.1	GO:0009765, GO:0018298	5e-05	0.00023027
Pp1s96_155V6	6.51303	13.0879	0.797996	1.0068328532400672	-4.0357083052128235	AT4G35920	PLAC8 family protein		5e-05	0.00023027
Pp1s281_110V6	47.3374	55.9921	4.43735	0	-3.6574530331260813	AT2G01140	Aldolase superfamily protein		5e-05	0.00023027
Pp1s35_69V6	2.93998	3.19881	0.445583	0	-2.8437692063544047	AT1G25440	B-box type zinc finger protein with CCT domain		0.00075	0.00260602
Pp1s263_49V6	36.5306	40.9159	2.95376	0	-3.792037072698823	AT1G19210	Integrase-type DNA-binding superfamily protein	GO:6355	5e-05	0.00023027
Pp1s543_3V6	148.778	111.926	7.16079	0	-3.9662826390478845	AT3G54840	Ras-related small GTP-binding family protein	GO:0006913, GO:0006886, GO:0008152, GO:0007264	5e-05	0.00023027
Pp1s373_23V6	12.5187	9.13091	0.764188	0	-3.5787591400678895	AT4G25700	beta-hydroxylase 1	GO:0006633, GO:0055114	5e-05	0.00023027
Pp1s147_77V6	0.181764	0.297276	1.82114	0	2.6149669337704813	AT5G49560	Putative methyltransferase family protein		0.0069	0.0177973
Pp1s495_9V6	4.1465	3.19676	0.720419	0	-2.1497023005549583	AT1G27340	Galactose oxidase/kelch repeat superfamily protein		0.00635	0.0165925
Pp1s39_12V6	4.80689	7.05505	0.605924	0.5535525179329447	-3.5414475520015127	AT5G11250	Disease resistance protein (TIR-NBS-LRR class)	GO:7165	5e-05	0.00023027
Pp1s159_20V6	254.376	27.4033	2.2077	-3.2145410178180853	-3.633733592402328	AT1G73680	alpha dioxygenase	GO:0055114, GO:0006979	5e-05	0.00023027
Pp1s297_59V6	21.4047	33.2258	2.15395	0.6343763212407633	-3.94724727079811	AT1G61250	secretory carrier 3	GO:0016192, GO:0015031	5e-05	0.00023027
Pp1s22_83V6	4.57509	7.82382	0.528991	0.7740730550679364	-3.8865580967345497	AT4G18640	Leucine-rich repeat protein kinase family protein	GO:6468	5e-05	0.00023027
Pp1s10_399V6	33.8227	30.8283	3.09036	0	-3.3184085210379295	AT3G19970	alpha/beta-Hydrolases superfamily protein	GO:0044763, GO:0009719, GO:0001101, GO:1901700, GO:0050794, GO:0051716, GO:0006950, GO:0010033	5e-05	0.00023027
Pp1s51_330V6	10.5316	9.07532	1.15788	0	-2.970462770599127	AT1G53430	Leucine-rich repeat transmembrane protein kinase		5e-05	0.00023027
Pp1s333_30V6	639.445	360.826	8.31208	-0.8255169767703506	-5.439949948639506	AT3G53950	glyoxal oxidase-related protein		5e-05	0.00023027
Pp1s47_268V6	1.7984	2.12806	0.512959	0	-2.0526234045327443	AT2G29040	Exostosin family protein	GO:9987	0.0016	0.00504378
Pp1s96_200V6	43.65	51.2214	0.824219	0	-5.95757515427091	AT2G46740	D-arabinono-1,4-lactone oxidase family protein	GO:55114	5e-05	0.00023027
Pp1s293_60V6	11.2276	10.7861	0.857137	0	-3.653503689198903	AT4G23750	cytokinin response factor 2		5e-05	0.00023027
Pp1s41_314V6	1066.61	38.8524	2.6765	-4.778885229058049	-3.8595841621326588	AT3G25770	allene oxide cyclase 2	GO:8152	5e-05	0.00023027
Pp1s116_173V6	16.8303	11.8112	1.67623	-0.5109053451190083	-2.81686352403275	AT5G55830	Concanavalin A-like lectin protein kinase family protein	GO:6468	5e-05	0.00023027
Pp1s9_126V6	21.8427	7.9651	1.60567	0	-2.310517056360996	NA	NA		5e-05	0.00023027
Pp1s9_127V6	21.8427	7.9651	1.60567	0	-2.310517056360996	AT2G39300	NA		1	1
Pp1s118_151V6	10.9097	17.1184	1.32369	0.649936433817548	-3.692910667554298	AT3G24480	Leucine-rich repeat (LRR) family protein		5e-05	0.00023027
Pp1s184_7V6	191.261	83.7076	6.52683	-1.1921122046168935	-3.680904246242083	AT1G24140	Matrixin family protein		5e-05	0.00023027
Pp1s362_15V6	99.4175	33.8613	1.58793	-1.553862462921473	-4.414418140793478	AT4G25030	NA	GO:0001101, GO:0009725, GO:1901700, GO:0007165, GO:0006950	5e-05	0.00023027
Pp1s317_77V6	25.4667	19.2916	2.73005	0	-2.8209735230859905	AT1G53300	tetratricopetide-repeat thioredoxin-like 1	GO:45454	5e-05	0.00023027
Pp1s154_103V6	32.5855	15.839	1.58834	-1.0407488788849013	-3.317889579412883	AT4G11820	hydroxymethylglutaryl-CoA synthase / HMG-CoA synthase / 3-hydroxy-3-methylglutaryl coenzyme A synthase	GO:8299	5e-05	0.00023027
Pp1s127_109V6	4.24299	2.54582	0.380522	-0.7369508601070008	-2.742078647217135	AT4G21200	gibberellin 2-oxidase 8	GO:55114	0.00275	0.00807049
Pp1s103_129V6	35.6612	10.0948	1.95517	-1.8207429224750038	-2.3682463690840856	AT3G55970	jasmonate-regulated gene 21	GO:55114	5e-05	0.00023027
Pp1s300_12V6	30.8496	8.46005	0.975213	-1.8665136883218616	-3.116876926955032	AT1G63220	Calcium-dependent lipid-binding (CaLB domain) family protein		5e-05	0.00023027
Pp1s26_107V6	25.1288	9.71814	2.05855	-1.3705896571927452	-2.23905172552037	AT2G42490	Copper amine oxidase family protein	GO:0009308, GO:0055114	5e-05	0.00023027
Pp1s68_250V6	32.0921	23.1478	2.58547	0	-3.162376614203241	NA	NA		0.0464	0.0895636
Pp1s68_264V6	32.0921	23.1478	2.58547	0	-3.162376614203241	AT3G15850	fatty acid desaturase 5	GO:0006633, GO:0055114, GO:0006310	5e-05	0.00023027
Pp1s275_10V6	12.0826	5.86214	0.585726	-1.0434316069986995	-3.323129581688129	AT5G21950	alpha/beta-Hydrolases superfamily protein	GO:8152	0.17785	0.269198
Pp1s275_10V6	12.0826	5.86214	0.585726	-1.0434316069986995	-3.323129581688129	AT5G21950	alpha/beta-Hydrolases superfamily protein	GO:8152	0.0004	0.00150091
Pp1s144_8V6	491.221	193.875	4.69992	-1.3412454568658028	-5.366346770966144	AT5G21105	Plant L-ascorbate oxidase	GO:55114	5e-05	0.00023027
Pp1s28_54V6	104.986	70.8541	2.0534	-0.5672737129475766	-5.108764742367949	AT4G40060	homeobox protein 16	GO:6355	5e-05	0.00023027
Pp1s213_24V6	85.0465	22.5532	2.88102	-1.9149197172020447	-2.968680566484976	AT1G01630	Sec14p-like phosphatidylinositol transfer family protein		5e-05	0.00023027
Pp1s85_58V6	18.1433	4.84248	1.07624	-1.9056188893313448	-2.16974625761632	AT1G76890	Duplicated homeodomain-like superfamily protein		5e-05	0.00023027
Pp1s172_31V6	61.8229	13.4091	1.49885	-2.2049289211660437	-3.1612844933956405	AT1G59940	response regulator 3	GO:0016310, GO:0000160	0.0051	0.013748
Pp1s14_157V6	147.238	27.0633	2.662	-2.4437403860722338	-3.3457552906445485	AT4G24460	CRT (chloroquine-resistance transporter)-like transporter 2		5e-05	0.00023027
Pp1s42_18V6	22.3921	22.3785	0.851434	0	-4.716074825591277	AT2G36330	Uncharacterised protein family (UPF0497)		0.0008	0.00275911
Pp1s107_170V6	11.0612	9.63683	1.96361	0	-2.2950502362402387	AT2G39210	Major facilitator superfamily protein	GO:55085	5e-05	0.00023027
Pp1s3_102V6	37.4633	7.08668	1.53427	-2.4022961761832073	-2.2075575155453446	AT5G14670	ADP-ribosylation factor A1B	GO:0006810, GO:0007264	5e-05	0.00023027
Pp1s304_20V6	1.73729	1.57116	0.201526	0	-2.962792219753104	AT1G15660	centromere protein C	GO:0043412, GO:0044710, GO:0022402, GO:0051382, GO:0050794, GO:0060255, GO:0006260, GO:1902589	0.1153	0.190093
Pp1s304_28V6	159.053	48.149	4.50755	-1.7239298433682744	-3.41709043528949	AT3G15430	Regulator of chromosome condensation (RCC1) family protein	GO:6486	5e-05	0.00023027
Pp1s294_7V6	46.1445	29.6217	2.0245	-0.6395042623487145	-3.871016891662173	AT5G54630	zinc finger protein-related	GO:8152	5e-05	0.00023027
Pp1s10_187V6	2.80236	4.1667	0.410617	0	-3.343039967594573	AT4G06634	zinc finger (C2H2 type) family protein		1	1
Pp1s10_187V6	2.80236	4.1667	0.410617	0	-3.343039967594573	AT4G06634	zinc finger (C2H2 type) family protein		0.0001	0.000434331
Pp1s10_188V6	2.80236	4.1667	0.410617	0	-3.343039967594573	NA	NA		1	1
Pp1s54_268V6	3.78018	2.48971	0.286532	0	-3.1192095339748005	AT1G19110	inter-alpha-trypsin inhibitor heavy chain-related		0.00015	0.000626275
Pp1s54_259V6	36.0496	21.1942	2.74243	-0.7663137404652813	-2.9501428095033146	AT5G19530	S-adenosyl-L-methionine-dependent methyltransferases superfamily protein	GO:8152	5e-05	0.00023027
Pp1s152_184V6	51.5169	35.2932	3.3509	-0.5456555389157717	-3.396769705458918	AT5G02420	NA		1	1
Pp1s152_184V6	51.5169	35.2932	3.3509	-0.5456555389157717	-3.396769705458918	AT5G02420	NA		5e-05	0.00023027
Pp1s35_164V6	22.3371	32.4488	2.52989	0.5387232318786249	-3.6810185636225463	AT4G40030	Histone superfamily protein		5e-05	0.00023027
Pp1s229_15V6	115.354	31.2331	2.94187	-1.8849203572255968	-3.4082703682260136	AT4G02130	galacturonosyltransferase 6	GO:8152	5e-05	0.00023027
Pp1s22_3V6	32.2806	13.6359	1.71172	-1.2432574697534973	-2.993891291748117	AT3G10340	phenylalanine ammonia-lyase 4		5e-05	0.00023027
Pp1s54_130V6	58.0586	37.2681	1.2931	-0.6395685143079536	-4.849035516262017	AT4G31140	O-Glycosyl hydrolases family 17 protein		5e-05	0.00023027
Pp1s226_73V6	14.3034	4.83435	0.568967	-1.564964293585865	-3.0869050419578485	AT1G12380	NA		5e-05	0.00023027
Pp1s100_119V6	92.2674	85.7006	3.24357	0	-4.7236508255551435	AT2G03440	nodulin-related protein 1		5e-05	0.00023027
Pp1s13_63V6	5.33721	9.55638	0.671661	0.8403784449771289	-3.8306590559163642	AT3G46270	receptor protein kinase-related	GO:6468	5e-05	0.00023027
Pp1s46_32V6	1.4375	1.04317	0.20931	0	0	AT2G31050	Cupredoxin superfamily protein		1	1
Pp1s53_36V6	0	0	0	0	-5.652899330811824	AT3G54700	phosphate transporter 1;7	GO:0006817, GO:0055085	5e-05	0.00023027
Pp1s50_47V6	1.54413	1.31406	0.173366	0	-2.9221382560874196	AT5G18490	Plant protein of unknown function (DUF946)		0.0407	0.080208
Pp1s54_116V6	33.6092	9.93708	1.01911	-1.7579623177479657	-3.28551219917327	AT5G40690	NA		5e-05	0.00023027
Pp1s69_179V6	5.8578	7.37471	0.350101	0	-4.396743230861519	AT4G32300	S-domain-2 5		5e-05	0.00023027
Pp1s83_193V6	86.251	35.8955	3.66031	-1.2647381900780352	-3.2937652495732848	AT5G38560	Protein kinase superfamily protein	GO:0051510, GO:0006468, GO:0009966	5e-05	0.00023027
Pp1s163_19V6	19.3579	22.3384	0.990449	0	-4.495299355417258	AT2G47600	magnesium/proton exchanger	GO:0055085, GO:0030001	5e-05	0.00023027
Pp1s183_67V6	140.458	63.1377	2.0056	-1.1535651859329696	-4.976395900262141	AT5G52450	MATE efflux family protein	GO:6855	5e-05	0.00023027
Pp1s174_120V6	13.8673	3.85621	0.696247	-1.8464313939109713	-2.4695125081668086	AT3G19960	myosin 1	GO:8152	5e-05	0.00023027
Pp1s159_52V6	12.8723	15.3587	0.494584	0	-4.95669672887785	AT4G37870	phosphoenolpyruvate carboxykinase 1	GO:0006094, GO:0016310	5e-05	0.00023027
Pp1s130_153V6	28.2104	9.96036	0.965585	-1.5019573302163072	-3.3667227173003607	AT1G50420	scarecrow-like 3	GO:6355	5e-05	0.00023027
Pp1s276_3V6	27.1284	14.6977	1.92491	-0.8842135521267166	-2.932727510939185	AT5G11590	Integrase-type DNA-binding superfamily protein	GO:6355	5e-05	0.00023027
Pp1s57_155V6	224.095	204.712	1.41552	0	-7.176119730519646	AT2G31050	Cupredoxin superfamily protein		5e-05	0.00023027
Pp1s157_13V6	27.4948	48.1061	2.81244	0.807061051394978	-4.096325620100344	AT2G43130	P-loop containing nucleoside triphosphate hydrolases superfamily protein	GO:0009408, GO:0032482, GO:0006886, GO:0048219	5e-05	0.00023027
Pp1s6_262V6	6.91077	7.99478	0.758706	0	-3.39744548223066	AT4G32340	Tetratricopeptide repeat (TPR)-like superfamily protein		0.0002	0.000810662
Pp1s77_205V6	42.642	25.8225	2.80117	-0.7236464235041096	-3.2045272348338196	AT2G18950	homogentisate phytyltransferase 1	GO:0045893, GO:0009072, GO:0000096, GO:0006636, GO:0010189, GO:0044272, GO:0006546, GO:0019748, GO:0009106, GO:0009108, GO:0019288, GO:0019216, GO:0009965, GO:0008652, GO:0009695, GO:0030154, GO:0009416, GO:0009266, GO:0031347, GO:0015994, GO:0009915, GO:0006733, GO:0071555, GO:0031408, GO:0009117	5e-05	0.00023027
Pp1s152_136V6	2.40406	2.7143	0.39146	0	-2.79364338119163	AT3G51700	PIF1 helicase	GO:0044763, GO:0006974, GO:0006259, GO:0006996, GO:0044710	0.00025	0.00098888
Pp1s1_91V6	54.2691	38.1151	4.59898	-0.5097683219726143	-3.0509768323526094	AT2G38820	Protein of unknown function (DUF506)		5e-05	0.00023027
Pp1s2_327V6	5.11391	5.06966	0.904588	0	-2.4865562323663815	AT1G28340	receptor like protein 4		0.0007	0.002455
Pp1s57_17V6	35.2062	26.2573	1.9123	0	-3.77933779866406	AT3G56891	Heavy metal transport/detoxification superfamily protein	GO:30001	5e-05	0.00023027
Pp1s265_21V6	3.27534	3.53338	0.359767	0	-3.2959141482148917	AT2G40390	NA		0.00025	0.00098888
Pp1s5_12V6	4.33867	5.37288	0.417145	0	-3.687074758557128	AT4G24790	AAA-type ATPase family protein	GO:0006260, GO:0071897	5e-05	0.00023027
Pp1s75_103V6	52.7145	24.4615	1.34655	-1.1076869798518085	-4.183173167867958	AT3G16510	Calcium-dependent lipid-binding (CaLB domain) family protein		5e-05	0.00023027
Pp1s1_199V6	157.68	130.827	5.82115	0	-4.490212310319488	AT4G12830	alpha/beta-Hydrolases superfamily protein	GO:8152	5e-05	0.00023027
Pp1s120_22V6	4.74168	6.15804	0.916818	0	-2.747763964450692	AT5G67020	NA		5e-05	0.00023027
Pp1s38_257V6	123.785	45.8266	2.91922	-1.4335793451328953	-3.9725304069220497	AT4G17500	ethylene responsive element binding factor 1	GO:0001101, GO:0009725, GO:1901700, GO:0007165, GO:0006950, GO:0006351	5e-05	0.00023027
Pp1s235_62V6	19.6048	12.9958	1.54733	-0.593161477686514	-3.0701926273158504	AT2G16430	purple acid phosphatase 10	GO:16311	5e-05	0.00023027
Pp1s71_58V6	2.4769	1.69946	0.576103	0	-1.5606777300847305	AT1G14100	fucosyltransferase 8	GO:0042546, GO:0036065	0.0014	0.00449034
Pp1s273_50V6	10.7995	7.61954	1.61087	-0.5031887110297621	-2.24186383251034	NA	NA		1	1
Pp1s273_51V6	10.7995	7.61954	1.61087	-0.5031887110297621	-2.24186383251034	AT1G77980	AGAMOUS-like 66	GO:6355	5e-05	0.00023027
Pp1s14_285V6	16.0742	11.3181	1.64936	0	-2.7786535591597312	AT4G21280	photosystem II subunit QA	GO:15979	0.0159	0.0362153
Pp1s83_95V6	2.89593	5.06028	0.428687	0.8051904854107477	-3.561220642658813	AT5G01220	sulfoquinovosyldiacylglycerol 2	GO:0019288, GO:0015995, GO:0016117, GO:0019375, GO:0006636, GO:0019761, GO:0016036	5e-05	0.00023027
Pp1s118_161V6	34.4831	28.9	3.57926	0	-3.0133362416554683	AT1G77980	AGAMOUS-like 66	GO:6355	5e-05	0.00023027
Pp1s212_107V6	0	0	0	-3.1371333070065157	-3.668934553956681	AT5G56760	serine acetyltransferase 1;1	GO:6535	0.20265	0.296581
Pp1s212_107V6	0	0	0	-3.1371333070065157	-3.668934553956681	AT5G56760	serine acetyltransferase 1;1	GO:6535	5e-05	0.00023027
Pp1s58_98V6	54.8946	10.4981	1.60549	-2.38653599265458	-2.7090426609727287	AT5G67550	NA		5e-05	0.00023027
Pp1s58_99V6	54.8946	10.4981	1.60549	-2.38653599265458	-2.7090426609727287	NA	NA		1	1
Pp1s175_68V6	103.745	97.9961	2.07763	0	-5.559713678481504	AT4G08950	Phosphate-responsive 1 family protein		5e-05	0.00023027
Pp1s314_51V6	8.24874	20.2352	0.751592	1.294621439574771	-4.750773587425442	AT1G69390	homologue of bacterial MinE 1	GO:32955	5e-05	0.00023027

## Sheet: cluster2
List of the k-means cluster №2 of DE genes in gametophores, protonemata and protoplasts.										List of the k-means clusters №1 of DE genes in gametophores, protonemata and protoplasts.
Gene ID- accession number of gene										Gene ID- accession number of gene
TAIR ID- possible homologue gene of Arabidopsis thaliana; the results of BLAST homology analysis against the protein database of Arabidopsis thaliana										TAIR ID- possible homologue gene of Arabidopsis thaliana; the results of BLAST homology analysis against the protein database of Arabidopsis thaliana
Annotation - annotation of protein function using cosmoss 1.6										Annotation - annotation of protein function using cosmoss 1.6
GO_ID- the number GO-terms from database QuickGO										GO_ID- the number GO-terms from database QuickGO
Gametophores_fpkm - FPKM value in gametophore										Gametophores_fpkm - FPKM value in gametophore
Protonema_fpkm - FPKM value in protonema										Protonema_fpkm - FPKM value in protonema
Log2_fold_change - the ratio (in log scale) of the protonema median to the protoplast median and the ratio (in log scale) of protonema median to the gametophores media										Log2_fold_change - the ratio (in log scale) of the protonema median to the protoplast median and the ratio (in log scale) of protonema median to the gametophores media
p_value, q_value - probability values of the significance of the observed fold change with the available data of run and technical repetetions										p_value, q_value - probability values of the significance of the observed fold change with the available data of run and technical repetetions
Gene_ID	Protoplasts_FPKM	Protonema_FPKM	Gametophores_FPKM	Protonema_Protoplasts_fold_change	Gametophores_Protonema_fold_change	TAIR_ID	Annotation	GO_ID	p_value	q_value
Pp1s14_168V6	12.4059	26.0275	60.9836	1.06901	1.22838	AT1G49820	S-methyl-5-thioribose kinase	GO:0019509, GO:0016310	5e-05	0.00023027
Pp1s154_59V6	5.36283	11.5791	31.6411	1.11046	1.45028	AT2G15220	Plant basic secretory protein (BSP) family protein		0.007	0.0180155
Pp1s194_53V6	1.34379	2.06175	5.56228	0	1.43181	AT1G69170	Squamosa promoter-binding protein-like (SBP domain) transcription factor family protein		5e-05	0.00023027
Pp1s41_72V6	1.67965	3.11031	6.76679	0	1.12141	AT1G43850	SEUSS transcriptional co-regulator		0.00615	0.01614
Pp1s41_72V6	1.67965	3.11031	6.76679	0	1.12141	AT1G43850	SEUSS transcriptional co-regulator		0.1984	0.292451
Pp1s335_34V6	1.02588	1.87649	4.67879	0.871175	1.3181	AT4G35450	ankyrin repeat-containing protein 2		0.36275	0.464329
Pp1s80_112V6	4.91168	6.93168	25.7659	0	1.89419	AT5G15710	Galactose oxidase/kelch repeat superfamily protein		5e-05	0.00023027
Pp1s118_238V6	2.70122	3.67766	14.1666	0	1.94563	AT1G28490	syntaxin of plants 61	GO:0048193, GO:0006886	0.0001	0.000434331
Pp1s52_60V6	33.3045	47.3817	187.954	0.508613	1.98798	AT3G54940	Papain family cysteine protease	GO:6508	5e-05	0.00023027
Pp1s95_130V6	1.48977	6.00204	11.6315	2.01036	0.954512	AT1G80440	Galactose oxidase/kelch repeat superfamily protein		0.0034	0.00969053
Pp1s27_307V6	4.28148	5.65528	31.3341	0	2.47006	AT4G11440	Mitochondrial substrate carrier family protein		5e-05	0.00023027
Pp1s30_362V6	10.9407	21.9573	53.534	1.005	1.28575	AT4G23420	NAD(P)-binding Rossmann-fold superfamily protein	GO:0055114, GO:0042462, GO:0010842, GO:0009644	5e-05	0.00023027
Pp1s86_103V6	22.9834	85.7124	123.69	1.89891	0.529153	AT2G01830	CHASE domain containing histidine kinase protein	GO:7165	0.31565	0.41579
Pp1s106_79V6	7.67858	15.4549	56.0001	1.00915	1.85737	AT3G58060	Cation efflux family protein	GO:98655	5e-05	0.00023027
Pp1s14_353V6	11.566	18.4794	54.1571	0.676028	1.55123	AT3G29090	pectin methylesterase 31	GO:0042545, GO:0008152	5e-05	0.00023027
Pp1s127_24V6	2.51404	3.79057	15.6867	0	2.04906	AT5G43280	delta(3,5),delta(2,4)-dienoyl-CoA isomerase 1	GO:6635	5e-05	0.00023027
Pp1s197_88V6	2.38452	5.69204	20.0678	1.25525	1.81786	AT1G08370	decapping 1		5e-05	0.00023027
Pp1s1_69V6	1.32179	3.27055	7.34524	0	1.16728	AT5G27650	Tudor/PWWP/MBT superfamily protein		0.1373	0.219164
Pp1s30_213V6	5.71413	8.93601	51.6518	0	2.53112	AT2G16530	3-oxo-5-alpha-steroid 4-dehydrogenase family protein	GO:0006629, GO:0055114	5e-05	0.00023027
Pp1s194_189V6	10.1542	26.2862	77.3837	1.37223	1.55772	AT4G03260	Outer arm dynein light chain 1 protein		5e-05	0.00023027
Pp1s99_154V6	2.90524	17.5094	52.2973	2.5914	1.57861	AT1G67300	Major facilitator superfamily protein	GO:98655	5e-05	0.00023027
Pp1s844_1V6	2.49773	2.65623	11.6002	0	2.1267	AT5G26960	Galactose oxidase/kelch repeat superfamily protein		5e-05	0.00023027
Pp1s193_49V6	2.57791	3.08893	15.0709	0	2.28659	AT1G75440	ubiquitin-conjugating enzyme 16	GO:8152	5e-05	0.00023027
Pp1s15_225V6	1.68698	3.6816	11.9049	1.12589	1.69315	AT5G63190	MA3 domain-containing protein		5e-05	0.00023027
Pp1s131_139V6	0.569118	1.3501	2.44865	1.24627	0.85892	AT1G51190	Integrase-type DNA-binding superfamily protein	GO:6355	0.0292	0.0606121
Pp1s1_785V6	1.15788	3.85282	7.73027	1.73443	1.0046	AT4G13780	methionine--tRNA ligase, putative / methionyl-tRNA synthetase, putative / MetRS, putative	GO:0046686, GO:0006431	0.06435	0.117705
Pp1s36_101V6	1.85635	4.58178	8.51386	1.30344	0.893905	AT3G13780	SMAD/FHA domain-containing protein		0.01175	0.027988
Pp1s399_25V6	2.51415	3.05141	10.7932	0	1.82257	AT3G48530	SNF1-related protein kinase regulatory subunit gamma 1		5e-05	0.00023027
Pp1s72_256V6	1.80326	6.1472	9.19954	1.76932	0	AT5G49820	Protein of unknown function, DUF647		0.7815	0.836994
Pp1s402_49V6	9.20431	13.1705	50.9458	0.516929	1.95165	AT4G15900	pleiotropic regulatory locus 1		5e-05	0.00023027
Pp1s168_82V6	3.41989	4.95416	14.7437	0.534691	1.57339	AT2G38280	AMP deaminase, putative / myoadenylate deaminase, putative	GO:0009880, GO:0050826, GO:0048825, GO:0051301, GO:0009640, GO:0010564, GO:0019915, GO:0032264, GO:0010182, GO:0016567, GO:0009845, GO:0010228, GO:0045595, GO:0009737, GO:0009909, GO:0007062, GO:0010072, GO:0010162	5e-05	0.00023027
Pp1s154_61V6	2.79967	7.95388	15.5832	1.5064	0.970261	AT1G78690	Phospholipid/glycerol acyltransferase family protein	GO:6655	0.0258	0.0546055
Pp1s1_350V6	2.11643	2.28703	8.89724	0	1.95988	AT5G16940	carbon-sulfur lyases	GO:8152	5e-05	0.00023027
Pp1s117_124V6	3.53473	4.49572	14.2041	0	1.65968	AT5G17370	Transducin/WD40 repeat-like superfamily protein		5e-05	0.00023027
Pp1s375_27V6	1.28259	4.19583	7.39861	1.7099	0.818298	AT5G08720	NA		0.00425	0.0117423
Pp1s375_27V6	1.28259	4.19583	7.39861	1.7099	0.818298	AT5G08720	NA		1	1
Pp1s375_36V6	1.42508	3.10946	5.92714	1.12562	0.930672	AT2G01390	Tetratricopeptide repeat (TPR)-like superfamily protein		0.00145	0.00463117
Pp1s106_50V6	2.71578	4.32816	11.8065	0	1.44776	AT4G00060	Nucleotidyltransferase family protein	GO:8152	5e-05	0.00023027
Pp1s106_51V6	2.71578	4.32816	11.8065	0	1.44776	NA	NA		1	1
Pp1s381_30V6	3.42025	4.19231	18.881	0	2.17112	AT5G15290	Uncharacterised protein family (UPF0497)		0.0001	0.000434331
Pp1s160_82V6	1.93636	5.25952	13.6754	1.44158	1.37858	AT2G39220	PATATIN-like protein 6	GO:16042	0.0011	0.00363507
Pp1s257_4V6	9.5547	13.0775	42.4894	0	1.70002	AT1G63850	BTB/POZ domain-containing protein		0.00015	0.000626275
Pp1s291_22V6	47.6355	87.0679	619.951	0.870104	2.83194	AT1G28330	dormancy-associated protein-like 1		5e-05	0.00023027
Pp1s163_88V6	2.53421	8.11587	11.7583	1.67921	0.534862	AT4G13350	NSP (nuclear shuttle protein)-interacting GTPase	GO:43547	0.0924	0.158727
Pp1s131_21V6	9.90114	21.6328	70.1979	1.12755	1.69821	AT5G06440	NA		5e-05	0.00023027
Pp1s81_23V6	2.56809	4.23982	12.9843	0.723307	1.61469	AT4G15475	F-box/RNI-like superfamily protein		5e-05	0.00023027
Pp1s28_83V6	6.16799	8.47657	25.9866	0	1.61622	AT5G12230	NA	GO:6357	5e-05	0.00023027
Pp1s121_168V6	27.0878	49.377	250.392	0.866196	2.34228	AT4G00490	beta-amylase 2	GO:272	5e-05	0.00023027
Pp1s10_163V6	0.961654	2.82835	4.93313	1.55637	0.802543	AT5G05010	clathrin adaptor complexes medium subunit family protein	GO:0006890, GO:0006886	0.0298	0.0616808
Pp1s149_14V6	15.3514	20.4308	70.7194	0	1.79136	AT5G19910	SOH1 family protein	GO:6357	5e-05	0.00023027
Pp1s91_140V6	4.20117	4.9939	18.7627	0	1.90963	AT5G23230	nicotinamidase 2	GO:8152	5e-05	0.00023027
Pp1s19_140V6	2.8606	12.5223	39.8914	2.13011	1.67158	AT1G64300	Protein kinase family protein		5e-05	0.00023027
Pp1s283_26V6	6.95659	11.9419	32.3565	0.77958	1.43802	AT3G54970	D-aminoacid aminotransferase-like PLP-dependent enzymes superfamily protein	GO:8152	5e-05	0.00023027
Pp1s5_354V6	2.35319	6.03679	11.2643	1.35916	0.899904	AT2G44745	WRKY family transcription factor		5e-05	0.00023027
Pp1s5_356V6	2.35319	6.03679	11.2643	1.35916	0.899904	NA	NA		1	1
Pp1s5_356V6	2.35319	6.03679	11.2643	1.35916	0.899904	NA	NA		0.0528	0.09987
Pp1s60_173V6	3.3966	5.69351	32.919	0	2.53153	AT3G04040	NA		5e-05	0.00023027
Pp1s60_174V6	3.3966	5.69351	32.919	0	2.53153	NA	NA		1	1
Pp1s53_229V6	6.45619	11.8318	33.7455	0.873915	1.51203	AT1G51110	Plastid-lipid associated protein PAP / fibrillin family protein		5e-05	0.00023027
Pp1s58_193V6	0.569002	1.10712	2.34132	0	0	AT3G23600	alpha/beta-Hydrolases superfamily protein	GO:8152	0.07285	0.130594
Pp1s357_34V6	2.36871	6.13289	12.3745	1.37247	1.01273	AT2G34410	O-acetyltransferase family protein		0.00025	0.00098888
Pp1s1_206V6	8.89779	16.6771	190.308	0.906349	3.5124	AT5G15710	Galactose oxidase/kelch repeat superfamily protein		5e-05	0.00023027
Pp1s84_240V6	2.20627	4.47303	9.65489	1.01964	1.11001	AT1G17220	Translation initiation factor 2, small GTP-binding protein	GO:0010155, GO:0006413, GO:0009902, GO:0046777, GO:0019288, GO:0034660, GO:0042793, GO:0010027	0.0172	0.0387353
Pp1s122_10V6	2.10349	2.43145	8.58208	0	1.81951	AT1G56423	NA		0.0006	0.00214271
Pp1s171_138V6	9.13444	17.2577	39.4877	0.917852	1.19416	AT3G21400	NA		0.0104	0.0252217
Pp1s58_200V6	3.67695	7.91448	22.2139	1.10599	1.4889	AT5G47040	lon protease 2	GO:0040007, GO:0016560, GO:0048527, GO:0016485, GO:0006515	5e-05	0.00023027
Pp1s121_107V6	3.37955	4.27106	18.4013	0	2.10714	AT1G10050	glycosyl hydrolase family 10 protein / carbohydrate-binding domain-containing protein	GO:5975	5e-05	0.00023027
Pp1s262_39V6	2.84589	4.06742	14.1876	0	1.80244	AT4G37850	basic helix-loop-helix (bHLH) DNA-binding superfamily protein		5e-05	0.00023027
Pp1s86_33V6	3.42323	7.25292	21.6704	1.0832	1.57909	AT1G15360	Integrase-type DNA-binding superfamily protein	GO:6355	0.00055	0.00198537
Pp1s23_26V6	6.11929	11.7325	28.0586	0.939074	1.25793	AT5G12040	Nitrilase/cyanide hydratase and apolipoprotein N-acyltransferase family protein	GO:0006107, GO:0006108, GO:0006807	0.0008	0.00275911
Pp1s14_317V6	4.12105	7.03232	36.772	0.770989	2.38654	AT2G28370	Uncharacterised protein family (UPF0497)		5e-05	0.00023027
Pp1s2_173V6	4.24694	9.3044	32.3142	1.13149	1.79618	AT5G02310	proteolysis 6		5e-05	0.00023027
Pp1s2_174V6	4.24694	9.3044	32.3142	1.13149	1.79618	AT5G02310	proteolysis 6	GO:44699	0.7257	0.792582
Pp1s2_175V6	4.24694	9.3044	32.3142	1.13149	1.79618	AT5G02310	proteolysis 6		1	1
Pp1s145_161V6	13.3097	14.7107	55.0697	0	1.90439	AT3G55040	glutathione transferase lambda 2		0.26585	0.362476
Pp1s145_161V6	13.3097	14.7107	55.0697	0	1.90439	AT3G55040	glutathione transferase lambda 2		0.00035	0.00133545
Pp1s114_151V6	1.70881	6.60003	17.5023	1.94948	1.407	AT1G32240	Homeodomain-like superfamily protein		5e-05	0.00023027
Pp1s148_84V6	3.11924	5.78236	15.5407	0.890464	1.42632	AT2G35910	RING/U-box superfamily protein		5e-05	0.00023027
Pp1s197_126V6	1.83179	5.99113	15.3344	1.70957	1.35587	AT4G26470	Calcium-binding EF-hand family protein	GO:44763	0.0002	0.000810662
Pp1s81_144V6	34.5109	57.4419	244.43	0	2.08925	AT5G02810	pseudo-response regulator 7	GO:160	5e-05	0.00023027
Pp1s45_154V6	3.89801	7.41068	21.2088	0.926868	1.51699	NA	NA		1	1
Pp1s45_155V6	3.89801	7.41068	21.2088	0.926868	1.51699	AT2G15560	Putative endonuclease or glycosyl hydrolase	GO:10468	0.01205	0.0285873
Pp1s45_155V6	3.89801	7.41068	21.2088	0.926868	1.51699	AT2G15560	Putative endonuclease or glycosyl hydrolase	GO:10468	0.00365	0.010295
Pp1s45_145V6	40.3263	50.9198	206.114	0	2.01714	AT3G03160	NA	GO:6886	5e-05	0.00023027
Pp1s7_295V6	1.51934	2.67205	6.42191	0	1.26506	AT5G12230	NA	GO:6357	0.07335	0.131339
Pp1s45_218V6	2.23396	4.46847	9.75271	1.00018	1.12602	AT1G53720	cyclophilin 59	GO:0006457, GO:0000398, GO:0000413	0.00295	0.00857633
Pp1s7_147V6	17.0898	26.9699	70.2685	0.658215	1.38153	AT1G76130	alpha-amylase-like 2	GO:5975	0.0001	0.000434331
Pp1s6_222V6	2.4179	6.88622	11.6399	1.50996	0.757294	AT2G02170	Remorin family protein		0.001	0.00334753
Pp1s152_75V6	1.57095	5.54324	11.2572	1.81909	1.02205	AT2G39650	Protein of unknown function (DUF506)	GO:6950	0.00025	0.00098888
Pp1s32_127V6	5.8692	5.81627	30.3661	0	2.3843	AT5G52420	NA		5e-05	0.00023027
Pp1s32_115V6	11.03	32.6046	138.256	1.56364	2.08419	AT1G56220	Dormancy/auxin associated family protein		5e-05	0.00023027
Pp1s105_151V6	9.11259	11.3404	72.5768	0	2.67804	AT4G04955	allantoinase	GO:0000256, GO:0000737, GO:0006145, GO:0010136, GO:0006995	5e-05	0.00023027
Pp1s105_124V6	2.07028	5.51219	9.88478	1.4128	0.842583	AT3G20810	2-oxoglutarate (2OG) and Fe(II)-dependent oxygenase superfamily protein		0.5358	0.629207
Pp1s105_124V6	2.07028	5.51219	9.88478	1.4128	0.842583	AT3G20810	2-oxoglutarate (2OG) and Fe(II)-dependent oxygenase superfamily protein		0.02165	0.0470734
Pp1s32_62V6	9.17303	19.027	66.7679	1.05258	1.81111	AT3G02600	lipid phosphate phosphatase 3	GO:8152	5e-05	0.00023027
Pp1s28_333V6	2.67448	5.38673	11.8942	1.01015	1.14278	AT2G45260	Plant protein of unknown function (DUF641)		0.00155	0.00490702
Pp1s167_15V6	1.76358	5.22703	7.57385	1.56748	0	AT4G08310	NA	GO:0009086, GO:0009616, GO:0010050, GO:0000394	0.3341	0.434923
Pp1s10_153V6	9.49144	10.83	131.027	0	3.59676	AT2G02010	glutamate decarboxylase 4	GO:6536	5e-05	0.00023027
Pp1s128_127V6	42.5315	41.6292	167.637	0	2.00967	AT4G21580	oxidoreductase, zinc-binding dehydrogenase family protein	GO:0009610, GO:0055114	5e-05	0.00023027
Pp1s128_91V6	4.36951	4.62314	28.2153	0	2.60953	AT1G63690	SIGNAL PEPTIDE PEPTIDASE-LIKE 2	GO:6508	5e-05	0.00023027
Pp1s526_10V6	1.01102	1.69564	4.37441	0	1.36726	AT1G01280	cytochrome P450, family 703, subfamily A, polypeptide 2	GO:55114	0.00445	0.0122123
Pp1s410_43V6	5.46659	12.2495	37.6821	1.16401	1.62116	AT5G48950	Thioesterase superfamily protein		0.00025	0.00098888
Pp1s395_52V6	5.66574	7.63922	31.4063	0	2.03956	AT2G01770	vacuolar iron transporter 1		0.0001	0.000434331
Pp1s73_8V6	2.19919	5.26873	10.2517	1.26048	0.960336	AT1G04970	lipid-binding serum glycoprotein family protein		0.0041	0.0113884
Pp1s264_64V6	1.12753	2.01491	4.58546	0.83755	1.18635	AT2G32950	Transducin/WD40 repeat-like superfamily protein	GO:0044238, GO:0044710, GO:0044260, GO:0009640, GO:0048608, GO:0010017, GO:0009605	0.00205	0.00625834
Pp1s15_424V6	1.97954	2.69215	8.9315	0	1.73014	AT2G37660	NAD(P)-binding Rossmann-fold superfamily protein		0.00305	0.00882572
Pp1s421_1V6	6.86554	8.41781	39.6615	0	2.23622	AT2G46170	Reticulon family protein		5e-05	0.00023027
Pp1s12_346V6	12.393	14.0983	60.7387	0	2.10709	AT5G04250	Cysteine proteinases superfamily protein	GO:6508	5e-05	0.00023027
Pp1s39_368V6	2.18117	4.81128	11.8804	1.14132	1.30409	AT5G11620	SWIM zinc finger family protein / mitogen-activated protein kinase kinase kinase (MAPKKK)-related		0.00355	0.010054
Pp1s76_190V6	0.941728	2.86327	4.18304	1.60428	0	AT5G18590	Galactose oxidase/kelch repeat superfamily protein		0.99865	0.998995
Pp1s105_38V6	31.8242	47.8209	170.48	0.587517	1.83389	AT5G45860	PYR1-like 11	GO:0006952, GO:0009607	5e-05	0.00023027
Pp1s7_296V6	1.64337	6.478	13.5837	1.97889	1.06826	AT1G08540	RNApolymerase sigma subunit 2	GO:0009750, GO:0006399, GO:0006098, GO:0010218, GO:0016117, GO:0006352, GO:0006833, GO:0010114, GO:0009902, GO:0080005, GO:0009651, GO:0071482, GO:0019288, GO:0006355, GO:0071461, GO:0009637, GO:0006364, GO:0010027	0.01105	0.0265567
Pp1s59_63V6	2.15832	4.75384	10.1236	1.13918	1.09056	AT1G52530	NA	GO:0000077, GO:0006281	5e-05	0.00023027
Pp1s351_44V6	34.6679	32.8152	203.213	0	2.63056	AT2G46170	Reticulon family protein		5e-05	0.00023027
Pp1s327_39V6	6.41538	24.6522	34.8347	1.94211	0	AT2G35585	NA		0.9691	0.977051
Pp1s327_41V6	6.41538	24.6522	34.8347	1.94211	0	AT2G35585	NA		0.3709	0.472622
Pp1s2_40V6	1.97083	3.62194	8.66346	0.877959	1.25818	AT5G48380	BAK1-interacting receptor-like kinase 1	GO:6468	0.00045	0.00166318
Pp1s45_174V6	2.62811	7.12305	11.1576	1.43847	0.64746	AT2G40800	NA		0.18605	0.278711
Pp1s14_29V6	16.7906	17.0985	67.7881	0	1.98716	AT1G08370	decapping 1	GO:0000278, GO:0031087, GO:0006397	5e-05	0.00023027
Pp1s375_28V6	1.41534	4.61413	7.99165	1.70491	0.792435	AT2G36990	RNApolymerase sigma-subunit F	GO:0006457, GO:0051259	0.0006	0.00214271
Pp1s375_28V6	1.41534	4.61413	7.99165	1.70491	0.792435	AT2G36990	RNApolymerase sigma-subunit F	GO:0006457, GO:0051259	0.0137	0.0319362
Pp1s150_52V6	13.89	16.5269	83.0918	0	2.32989	AT1G15340	methyl-CPG-binding domain 10		5e-05	0.00023027
Pp1s42_151V6	3.57695	13.4035	24.6306	1.90581	0.877842	AT1G78560	Sodium Bile acid symporter family		0.003	0.008698
Pp1s88_203V6	2.75834	13.512	27.783	2.29237	1.03996	AT3G18110	Pentatricopeptide repeat (PPR) superfamily protein		5e-05	0.00023027
Pp1s29_311V6	3.96795	10.2926	21.521	1.37514	1.06414	AT1G53310	phosphoenolpyruvate carboxylase 1	GO:0006099, GO:0015977	5e-05	0.00023027
Pp1s307_59V6	4.41591	7.02617	18.2124	0.670028	1.37411	AT1G08860	Calcium-dependent phospholipid-binding Copine family protein		5e-05	0.00023027
Pp1s36_229V6	5.62208	10.068	32.2399	0.840601	1.67907	AT5G61450	P-loop containing nucleoside triphosphate hydrolases superfamily protein	GO:16310	5e-05	0.00023027
Pp1s248_102V6	0.874806	1.91844	4.20292	1.1329	1.13146	AT3G53030	ser/arg-rich protein kinase 4	GO:6468	0.0007	0.002455
Pp1s86_197V6	6.92753	8.74869	32.071	0	1.87413	AT3G12680	floral homeotic protein (HUA1)	GO:0009987, GO:0044767	5e-05	0.00023027
Pp1s9_314V6	1.1774	2.87978	5.02564	1.29035	0.803349	AT5G66055	ankyrin repeat protein		0.028	0.0585025
Pp1s40_202V6	2.33815	8.70475	21.1798	1.89644	1.28281	AT3G24180	Beta-glucosidase, GBA2 type family protein	GO:6680	5e-05	0.00023027
Pp1s64_60V6	3.93522	6.59325	22.9499	0.744545	1.79943	AT5G60250	zinc finger (C3HC4-type RING finger) family protein		5e-05	0.00023027
Pp1s13_332V6	1.49092	3.4683	6.19491	1.21803	0.836855	AT2G33835	Zinc finger C-x8-C-x5-C-x3-H type family protein	GO:6396	0.0123	0.0291009
Pp1s10_36V6	1.28792	2.8736	5.34884	1.15782	0.896367	AT4G38380	MATE efflux family protein	GO:0042221, GO:0055085	0.00325	0.0093145
Pp1s176_116V6	1.39459	4.1489	10.5878	1.57289	1.3516	AT5G51170	NA	GO:0008380, GO:0090305, GO:0034477, GO:0006397	0.00035	0.00133545
Pp1s115_36V6	2.2381	3.05945	13.9661	0	2.19058	AT3G27330	zinc finger (C3HC4-type RING finger) family protein		5e-05	0.00023027
Pp1s22_207V6	17.2704	17.0108	73.5637	0	2.11254	AT5G45290	RING/U-box superfamily protein		5e-05	0.00023027
Pp1s22_208V6	17.2704	17.0108	73.5637	0	2.11254	NA	NA		0.77795	0.834367
Pp1s177_61V6	2.888	5.62872	13.3347	0.962736	1.24431	AT1G17160	pfkB-like carbohydrate kinase family protein	GO:0006014, GO:0046835	0.00055	0.00198537
Pp1s2_193V6	1.05987	2.04758	4.24135	0	1.0506	AT4G34830	Pentatricopeptide repeat (PPR) superfamily protein		0.1454	0.229379
Pp1s222_39V6	3.85907	10.6008	22.9067	1.45785	1.1116	AT3G25410	Sodium Bile acid symporter family	GO:6811	0.00065	0.00229953
Pp1s133_127V6	2.11182	2.75045	11.4311	0	2.05522	AT2G25920	NA		5e-05	0.00023027
Pp1s15_150V6	4.37963	6.661	17.7193	0.60493	1.41151	AT1G66340	Signal transduction histidine kinase, hybrid-type, ethylene sensor	GO:0010119, GO:0018106, GO:0023014, GO:0009690, GO:0009736, GO:1900140, GO:0052544, GO:0042742, GO:0009625, GO:0009733, GO:0006355, GO:0010182, GO:0050665, GO:0009408, GO:0009727, GO:0009737, GO:0002237, GO:0009739, GO:0010105, GO:0007623	5e-05	0.00023027
Pp1s13_182V6	2.73125	3.95575	21.001	0	2.40843	AT2G46915	Protein of unknown function (DUF3754)		5e-05	0.00023027
Pp1s309_48V6	1.51752	3.35803	7.14107	1.1459	1.08853	AT3G56630	cytochrome P450, family 94, subfamily D, polypeptide 2	GO:55114	0.0002	0.000810662
Pp1s14_81V6	6.44734	8.95735	99.7054	0	3.47653	AT1G52540	Protein kinase superfamily protein	GO:0006468, GO:0009966	5e-05	0.00023027
Pp1s7_121V6	1.24939	3.36887	5.98723	1.43104	0.829624	AT4G38350	Patched family protein	GO:0030301, GO:0007165	0.03425	0.069339
Pp1s68_134V6	4.62835	4.72867	26.9496	0	2.51076	AT4G02900	ERD (early-responsive to dehydration stress) family protein		5e-05	0.00023027
Pp1s161_117V6	1.95693	2.28301	8.13067	0	1.83244	AT5G41460	Protein of unknown function (DUF604)		5e-05	0.00023027
Pp1s330_35V6	5.0931	8.13851	36.8044	0.676221	2.17704	AT1G62400	Protein kinase superfamily protein	GO:6468	5e-05	0.00023027
Pp1s213_67V6	2.32016	6.63189	9.59635	1.5152	0.533066	AT1G07530	SCARECROW-like 14	GO:8152	0.17185	0.262119
Pp1s60_192V6	2.32437	5.98136	18.9676	1.36363	1.66499	AT5G01520	RING/U-box superfamily protein		5e-05	0.00023027
Pp1s60_178V6	4.81435	6.17371	26.9391	0	2.12549	AT1G76150	enoyl-CoA hydratase 2	GO:0043161, GO:0007031, GO:0051788, GO:0080129, GO:0033542, GO:0010260, GO:0009407	5e-05	0.00023027
Pp1s350_6V6	4.44187	5.99628	37.4134	0	2.64142	AT4G33380	NA		5e-05	0.00023027
Pp1s182_27V6	2.92671	3.89568	15.8494	0	2.02448	AT2G42975	NA		5e-05	0.00023027
Pp1s14_170V6	1.64054	2.73045	8.35319	0	1.61319	AT5G44510	target of AVRB operation1		5e-05	0.00023027
Pp1s175_26V6	7.02446	11.4794	60.9555	0.708588	2.40871	AT1G27680	ADPGLC-PPase large subunit		5e-05	0.00023027
Pp1s53_250V6	1.56581	2.36125	8.4086	0	1.83231	AT1G73710	Pentatricopeptide repeat (PPR) superfamily protein		0.03105	0.0638487
Pp1s53_251V6	1.56581	2.36125	8.4086	0	1.83231	AT4G34870	rotamase cyclophilin 5	GO:0009560, GO:0000413, GO:0006457, GO:0000741, GO:0000398	0.34265	0.44366
Pp1s55_32V6	5.84009	8.28005	36.626	0	2.14516	AT1G66240	homolog of anti-oxidant 1		5e-05	0.00023027
Pp1s191_40V6	1.3487	2.23867	6.91701	0	1.62751	AT1G69530	expansin A1	GO:9664	5e-05	0.00023027
Pp1s402_25V6	15.2661	40.0152	85.7175	1.39022	1.09904	AT1G30420	multidrug resistance-associated protein 12	GO:0055085, GO:0008152	0.0026	0.00768628
Pp1s402_26V6	15.2661	40.0152	85.7175	1.39022	1.09904	NA	NA		1	1
Pp1s133_56V6	2.50129	7.72176	19.1967	1.62626	1.31386	AT1G30330	auxin response factor 6		0.00755	0.0191906
Pp1s300_31V6	2.54227	4.69106	18.9413	0.883797	2.01355	AT2G32040	Major facilitator superfamily protein		5e-05	0.00023027
Pp1s167_154V6	1.41432	2.11583	6.18027	0	1.54645	AT3G45770	Polyketide synthase, enoylreductase family protein	GO:55114	0.02585	0.0546961
Pp1s167_152V6	2.74198	3.88403	18.5252	0	2.25386	AT5G60190	Cysteine proteinases superfamily protein	GO:6508	0.00025	0.00098888
Pp1s18_3V6	1.65097	2.29319	7.5502	0	1.71916	AT3G51280	Tetratricopeptide repeat (TPR)-like superfamily protein	GO:0051726, GO:0051567, GO:0051301, GO:0006270, GO:0008283, GO:0006275, GO:0006306	5e-05	0.00023027
Pp1s129_197V6	2.17963	4.68019	8.92005	1.10248	0.930485	AT2G28560	DNA repair (Rad51) family protein		0.00385	0.0107891
Pp1s129_223V6	5.53207	7.37	23.1856	0	1.65349	AT5G07990	Cytochrome P450 superfamily protein		0.00035	0.00133545
Pp1s224_37V6	2.86413	7.58536	14.7181	1.40512	0.956302	AT1G11780	oxidoreductase, 2OG-Fe(II) oxygenase family protein	GO:0055114, GO:0006281	0.00015	0.000626275
Pp1s81_69V6	2.08515	3.14515	9.12865	0	1.53727	AT3G63340	Protein phosphatase 2C family protein	GO:6468	5e-05	0.00023027
Pp1s149_206V6	9.9781	14.5555	39.9852	0.544727	1.4579	AT3G45010	serine carboxypeptidase-like 48	GO:6508	5e-05	0.00023027
Pp1s44_11V6	1.80652	5.59479	8.38564	1.63087	0.583837	AT3G53170	Tetratricopeptide repeat (TPR)-like superfamily protein		0.3062	0.405785
Pp1s37_32V6	4.95033	6.76785	22.7558	0	1.74946	AT5G27320	alpha/beta-Hydrolases superfamily protein	GO:8152	5e-05	0.00023027
Pp1s364_5V6	4.77488	5.71095	22.2529	0	1.96219	AT5G24930	CONSTANS-like 4		5e-05	0.00023027
Pp1s1_715V6	6.6032	11.3664	36.1218	0.783538	1.66809	AT2G03120	signal peptide peptidase	GO:6508	5e-05	0.00023027
Pp1s350_36V6	3.18579	7.50287	14.3659	1.23579	0	AT1G50380	Prolyl oligopeptidase family protein	GO:0010048, GO:0006508	1	1
Pp1s350_37V6	3.18579	7.50287	14.3659	1.23579	0	AT1G50380	Prolyl oligopeptidase family protein		0.00215	0.00651913
Pp1s34_235V6	1.25156	3.01239	5.31747	1.26718	0.819831	AT5G58280	AP2/B3-like transcriptional factor family protein		0.0079	0.0199353
Pp1s91_16V6	6.52088	12.6261	38.3595	0.953271	1.60317	AT5G67030	zeaxanthin epoxidase (ZEP) (ABA1)	GO:0055114, GO:0009628, GO:1901700, GO:0009688, GO:0006950	5e-05	0.00023027
Pp1s491_9V6	3.68963	5.01426	17.2029	0	1.77854	AT4G33590	NA	GO:8152	5e-05	0.00023027
Pp1s490_1V6	3.87505	5.70911	17.7978	0	1.64036	AT5G10320	NA		5e-05	0.00023027
Pp1s31_108V6	1.42324	0.517105	8.2293	-1.46065	3.99224	AT2G18950	homogentisate phytyltransferase 1		5e-05	0.00023027
Pp1s402_30V6	1.076	2.5924	4.68491	1.26861	0.853733	AT1G49540	elongator protein 2	GO:0032508, GO:0008152	0.0425	0.0831973
Pp1s293_16V6	11.0167	14.9441	173.321	0	3.5358	AT4G32400	Mitochondrial substrate carrier family protein	GO:55085	5e-05	0.00023027
Pp1s13_27V6	2.42303	7.19267	12.8603	1.56972	0.838325	AT5G07270	XB3 ortholog 3 in Arabidopsis thaliana	GO:0006465, GO:0006508, GO:0006950	0.0094	0.0231173
Pp1s357_52V6	1.81031	2.86369	9.05829	0	1.66136	AT1G15550	gibberellin 3-oxidase 1		5e-05	0.00023027
Pp1s116_157V6	10.5398	18.5849	76.3838	0.818283	2.03914	AT1G78580	trehalose-6-phosphate synthase	GO:0016311, GO:0005992	5e-05	0.00023027
Pp1s116_158V6	10.5398	18.5849	76.3838	0.818283	2.03914	NA	NA		1	1
Pp1s28_226V6	2.94776	13.2847	23.8102	2.17207	0.841814	AT2G35270	Predicted AT-hook DNA-binding family protein		0.00105	0.00349013
Pp1s60_69V6	0.741306	1.9563	3.17012	1.39999	0	AT3G12685	Acid phosphatase/vanadium-dependent haloperoxidase-related protein		0.07165	0.128834
Pp1s386_23V6	2.03675	2.14182	8.32441	0	1.95851	AT2G06050	oxophytodienoate-reductase 3		5e-05	0.00023027
Pp1s23_262V6	6.83656	6.63525	38.8701	0	2.55044	AT4G21445	NA		5e-05	0.00023027
Pp1s12_226V6	1.23443	2.85088	7.13666	0	0	AT5G37480	NA		0.3551	0.456419
Pp1s43_27V6	15.0837	27.8742	65.9082	0.88594	1.24153	AT1G72820	Mitochondrial substrate carrier family protein	GO:55085	0.0002	0.000810662
Pp1s412_47V6	7.05972	13.054	29.471	0.886809	1.1748	AT5G44280	RING 1A	GO:8152	0.00055	0.00198537
Pp1s240_15V6	0.969801	2.03096	4.69793	0	1.20986	AT5G59410	Rab5-interacting family protein		0.0682	0.123595
Pp1s13_388V6	3.36312	5.6363	25.0016	0.744948	2.1492	AT3G10370	FAD-dependent oxidoreductase family protein	GO:0006007, GO:0006127, GO:0019563, GO:0006072, GO:0015824, GO:0019761	0.0044	0.012098
Pp1s13_389V6	3.36312	5.6363	25.0016	0.744948	2.1492	NA	NA		0.16135	0.249298
Pp1s126_60V6	1.66755	4.23707	8.81165	1.34534	1.05635	AT4G38470	ACT-like protein tyrosine kinase family protein	GO:6468	0.02105	0.0459792
Pp1s6_181V6	2.6841	2.78345	14.5767	0	2.38872	AT3G04040	NA		0.0005	0.00182557
Pp1s136_12V6	2.04016	2.95836	9.29579	0	1.65178	AT5G24630	double-stranded DNA binding		0.0094	0.0231173
Pp1s34_343V6	4.71508	5.26612	20.8142	0	1.98276	AT3G58090	Disease resistance-responsive (dirigent-like protein) family protein	GO:6355	5e-05	0.00023027
Pp1s167_46V6	1.22013	2.54945	5.88734	1.06315	1.20743	AT5G50320	radical SAM domain-containing protein / GCN5-related N-acetyltransferase (GNAT) family protein	GO:0035265, GO:2000025, GO:0051604, GO:0008283, GO:0006355, GO:0009294, GO:0010928, GO:0002098, GO:0010084, GO:0016573	0.1918	0.285154
Pp1s167_46V6	1.22013	2.54945	5.88734	1.06315	1.20743	AT5G50320	radical SAM domain-containing protein / GCN5-related N-acetyltransferase (GNAT) family protein	GO:0035265, GO:2000025, GO:0051604, GO:0008283, GO:0006355, GO:0009294, GO:0010928, GO:0002098, GO:0010084, GO:0016573	0.01665	0.0376556
Pp1s35_231V6	1.13409	2.06807	5.52649	0.86675	1.41808	AT1G69420	DHHC-type zinc finger family protein	GO:8152	0.0001	0.000434331
Pp1s30_28V6	1.58504	4.5395	9.28812	1.51801	1.03285	AT4G12070	NA		0.0023	0.00691091
Pp1s326_33V6	2.14634	6.29815	10.3235	1.55305	0.712932	AT1G09730	Cysteine proteinases superfamily protein	GO:6508	0.0743	0.13274
Pp1s30_61V6	22.5193	28.8459	118.562	0	2.0392	AT3G53670	NA		5e-05	0.00023027
Pp1s106_83V6	5.54424	6.14593	27.2917	0	2.15076	AT5G56580	MAP kinase kinase 6	GO:0032270, GO:0006468, GO:0000165, GO:0009966, GO:2000112	5e-05	0.00023027
Pp1s379_24V6	1.33693	2.95841	8.5137	1.1459	1.52496	AT4G03550	glucan synthase-like 5		5e-05	0.00023027
Pp1s379_25V6	1.33693	2.95841	8.5137	1.1459	1.52496	AT4G03550	glucan synthase-like 5	GO:6075	1	1
Pp1s53_120V6	22.1796	21.2311	88.0172	0	2.05161	AT5G46860	Syntaxin/t-SNARE family protein	GO:0016192, GO:0006886, GO:0061025	5e-05	0.00023027
Pp1s568_1V6	5.30823	15.0354	48.0607	1.50206	1.67649	NA	NA		0.03275	0.0668025
Pp1s568_2V6	5.30823	15.0354	48.0607	1.50206	1.67649	AT1G01540	Protein kinase superfamily protein	GO:0006468, GO:0009966	0.0031	0.00895336
Pp1s9_247V6	1.92243	2.48058	9.62375	0	1.95592	AT5G55390	ENHANCED DOWNY MILDEW 2		0.0316	0.0648001
Pp1s9_247V6	1.92243	2.48058	9.62375	0	1.95592	AT5G55390	ENHANCED DOWNY MILDEW 2		0.00135	0.00434785
Pp1s335_56V6	4.96965	10.2682	28.9123	1.04697	1.4935	AT5G02420	NA		5e-05	0.00023027
Pp1s33_61V6	2.14066	5.90114	11.0867	1.46294	0.909764	AT2G26570	Plant protein of unknown function (DUF827)		0.00615	0.01614
Pp1s64_177V6	4.08574	20.996	60.8823	2.36145	1.53591	AT1G07280	Tetratricopeptide repeat (TPR)-like superfamily protein		5e-05	0.00023027
Pp1s33_164V6	2.81285	5.2112	14.7645	0.889583	1.50244	AT4G14965	membrane-associated progesterone binding protein 4		5e-05	0.00023027
Pp1s254_10V6	11.9728	30.2559	60.2124	1.33746	0.992844	AT5G38510	Rhomboid-related intramembrane serine protease family protein	GO:6508	0.00735	0.018763
Pp1s254_10V6	11.9728	30.2559	60.2124	1.33746	0.992844	AT5G38510	Rhomboid-related intramembrane serine protease family protein	GO:6508	0.70035	0.771783
Pp1s85_111V6	1.40001	3.86613	5.69051	1.46545	0	AT1G79900	Mitochondrial substrate carrier family protein	GO:0098655, GO:0015802, GO:1902475	0.1672	0.256312
Pp1s78_216V6	1.94841	3.38208	9.25711	0	1.45265	AT3G29270	RING/U-box superfamily protein		0.0106	0.0256372
Pp1s240_18V6	0	0	0	0	0	AT2G20830	transferases;folic acid binding		0.0002	0.000810662
Pp1s6_240V6	13.7001	60.3082	642.798	0	3.41394	AT1G30330	auxin response factor 6	GO:0048519, GO:0010014, GO:0009734, GO:0009909, GO:0009887, GO:0006355, GO:0010051, GO:0010073, GO:0048481, GO:0048439, GO:0009855	5e-05	0.00023027
Pp1s6_240V6	13.7001	60.3082	642.798	0	3.41394	AT1G30330	auxin response factor 6	GO:0048519, GO:0010014, GO:0009734, GO:0009909, GO:0009887, GO:0006355, GO:0010051, GO:0010073, GO:0048481, GO:0048439, GO:0009855	0.44495	0.54462
Pp1s6_241V6	13.7001	60.3082	642.798	0	3.41394	NA	NA		0.06535	0.119212
Pp1s6_242V6	13.7001	60.3082	642.798	0	3.41394	NA	NA		0.22345	0.319429
Pp1s266_2V6	9.00437	21.718	49.5204	1.27019	1.18913	AT3G15840	post-illumination chlorophyll fluorescence increase		5e-05	0.00023027
Pp1s39_326V6	3.30048	4.30352	17.0835	0	1.98901	AT5G13510	Ribosomal protein L10 family protein	GO:0010103, GO:0045893, GO:0035304, GO:0010207, GO:0009902, GO:0016556, GO:0006354, GO:0009965, GO:0030154, GO:0042793, GO:0006364, GO:0010027	0.01825	0.0407679
Pp1s199_82V6	1.94758	6.58453	14.848	1.7574	1.17312	AT2G01830	CHASE domain containing histidine kinase protein	GO:0023014, GO:0000160	0.0001	0.000434331
Pp1s27_191V6	5.2414	14.018	22.6799	1.41926	0.694134	AT5G14530	Transducin/WD40 repeat-like superfamily protein	GO:0048573, GO:0032259	0.03265	0.0666231
Pp1s106_148V6	6.94484	12.5345	34.9772	0.851891	1.48051	AT3G16230	Predicted eukaryotic LigT		5e-05	0.00023027
Pp1s135_17V6	1.95709	8.45079	21.5448	2.11038	1.35018	AT2G32950	Transducin/WD40 repeat-like superfamily protein	GO:0009585, GO:0046283, GO:0006281, GO:0010100, GO:0048573, GO:0009647, GO:0010119, GO:0009649, GO:0016567, GO:0009641	5e-05	0.00023027
Pp1s94_120V6	1.92481	4.96074	8.52604	1.36584	0.78132	AT5G51200	Protein of unknown function (DUF3414)		0.0091	0.0224859
Pp1s143_27V6	7.79591	10.0846	50.0151	0	2.31021	AT1G16590	DNA-binding HORMA family protein	GO:0044763, GO:0044260, GO:0006974, GO:0010224, GO:0044710, GO:0044238	5e-05	0.00023027
Pp1s5_151V6	11.8411	15.0331	51.4263	0	1.77436	AT2G44130	Galactose oxidase/kelch repeat superfamily protein		5e-05	0.00023027
Pp1s14_416V6	7.80665	7.35634	35.7755	0	2.28191	AT4G24900	NA		5e-05	0.00023027
Pp1s107_200V6	2.84712	4.92972	13.7303	0.792002	1.47779	AT4G32400	Mitochondrial substrate carrier family protein	GO:0006865, GO:0006862, GO:0043067, GO:1902582, GO:0055085, GO:0006950	0.0008	0.00275911
Pp1s233_4V6	11.4961	12.2724	75.7544	0	2.62591	AT3G23920	beta-amylase 1	GO:0044262, GO:0000272	5e-05	0.00023027
Pp1s130_43V6	2.50367	4.51158	11.1124	0.849588	1.30047	AT3G54440	glycoside hydrolase family 2 protein	GO:5975	5e-05	0.00023027
Pp1s84_190V6	5.78629	6.46936	31.6738	0	2.2916	AT3G15220	Protein kinase superfamily protein	GO:0006468, GO:0009966	0.00135	0.00434785
Pp1s61_265V6	21.4032	36.0123	151.287	0.750663	2.07073	AT1G47710	Serine protease inhibitor (SERPIN) family protein		5e-05	0.00023027
Pp1s447_24V6	3.86526	6.77008	18.7008	0.808607	1.46586	AT2G14740	vaculolar sorting receptor 3		0.0003	0.00116336
Pp1s15_331V6	2.57769	5.4043	11.4464	1.06803	1.08271	AT1G54130	RELA/SPOT homolog 3	GO:15969	0.0046	0.0125712
Pp1s254_30V6	3.29673	6.24162	14.5008	0.920885	1.21614	AT4G24380	NA	GO:0044699, GO:1901576, GO:0050896, GO:0044249	0.062	0.114148
Pp1s278_39V6	9.51637	14.2925	43.9732	0.586775	1.62137	AT3G24650	AP2/B3-like transcriptional factor family protein		5e-05	0.00023027
Pp1s33_217V6	4.05979	4.75836	24.9133	0	2.38838	AT5G45160	Root hair defective 3 GTP-binding protein (RHD3)	GO:8152	5e-05	0.00023027
Pp1s255_54V6	5.50247	9.54789	29.0138	0.795103	1.60349	AT3G15090	GroES-like zinc-binding alcohol dehydrogenase family protein	GO:55114	5e-05	0.00023027
Pp1s157_51V6	0.804244	3.041	13.2515	0	2.12354	AT4G11910	NA		5e-05	0.00023027
Pp1s6_371V6	5.40284	10.0941	57.9362	0.901722	2.52095	AT2G39050	hydroxyproline-rich glycoprotein family protein		5e-05	0.00023027
Pp1s127_26V6	0.707801	2.10069	3.92707	1.56945	0.90259	AT5G22110	DNA polymerase epsilon subunit B2	GO:0006261, GO:0071897	0.01795	0.0401878
Pp1s127_27V6	7.52498	10.7498	30.7823	0	1.51779	AT3G49410	Transcription factor IIIC, subunit 5		0.0007	0.002455
Pp1s180_110V6	5.48889	10.7764	34.1704	0.973289	1.66487	AT5G27410	D-aminoacid aminotransferase-like PLP-dependent enzymes superfamily protein	GO:8152	5e-05	0.00023027
Pp1s175_94V6	6.16761	6.33961	27.8689	0	2.13619	AT4G01130	GDSL-like Lipase/Acylhydrolase superfamily protein	GO:6629	5e-05	0.00023027
Pp1s9_234V6	2.6442	8.0805	25.3531	1.61161	1.64965	AT1G32240	Homeodomain-like superfamily protein	GO:0009987, GO:0009791, GO:0044702, GO:0048608	5e-05	0.00023027
Pp1s152_112V6	2.7357	5.12011	16.782	0.904265	1.71267	AT3G20290	EPS15 homology domain 1		5e-05	0.00023027
Pp1s98_202V6	4.84794	8.45802	48.0309	0.802948	2.50557	AT3G21330	basic helix-loop-helix (bHLH) DNA-binding superfamily protein		5e-05	0.00023027
Pp1s98_175V6	4.01565	7.60472	33.4967	0.921262	2.13905	AT2G33510	NA		5e-05	0.00023027
Pp1s11_18V6	2.92671	7.17775	11.7832	1.29425	0.715128	AT1G68410	Protein phosphatase 2C family protein	GO:8152	0.0812	0.142971
Pp1s262_86V6	3.89869	4.77822	22.2139	0	2.21692	AT3G61320	Bestrophin-like protein		5e-05	0.00023027
Pp1s262_87V6	3.89869	4.77822	22.2139	0	2.21692	AT3G61320	Bestrophin-like protein		0.7164	0.785019
Pp1s86_153V6	3.86696	15.7436	39.1933	2.02549	1.31584	AT2G32950	Transducin/WD40 repeat-like superfamily protein	GO:0009585, GO:0046283, GO:0006281, GO:0010100, GO:0048573, GO:0009647, GO:0010119, GO:0009649, GO:0016567, GO:0009641	5e-05	0.00023027
Pp1s279_54V6	7.38651	11.9337	60.9071	0.692077	2.35157	AT1G12640	MBOAT (membrane bound O-acyl transferase) family protein		5e-05	0.00023027
Pp1s89_218V6	3.16241	6.51809	14.2237	1.04342	1.12578	AT3G27970	Exonuclease family protein	GO:90305	0.01105	0.0265567
Pp1s71_149V6	1.86035	2.83958	9.18536	0	1.69366	AT3G55090	ABC-2 type transporter family protein	GO:8152	5e-05	0.00023027
Pp1s12_269V6	2.70033	7.73579	11.1435	1.51841	0	AT2G34900	Transcription factor GTE6		0.70345	0.774344
Pp1s12_269V6	2.70033	7.73579	11.1435	1.51841	0	AT2G34900	Transcription factor GTE6		0.25955	0.355888
Pp1s55_61V6	2.2163	7.78125	11.3531	1.81185	0	AT3G52790	peptidoglycan-binding LysM domain-containing protein		0.04105	0.0808009
Pp1s156_140V6	1.29426	4.19109	7.18546	1.6952	0.777755	AT3G45750	Nucleotidyltransferase family protein	GO:8152	0.0138	0.0321324
Pp1s76_150V6	3.37282	4.78734	15.132	0	1.66031	AT5G39410	Saccharopine dehydrogenase		5e-05	0.00023027
Pp1s156_153V6	0	0	0	0	0	AT4G01470	tonoplast intrinsic protein 1;3	GO:0055085, GO:0006833, GO:0015840	5e-05	0.00023027
Pp1s7_339V6	6.95164	7.50925	39.0046	0	2.3769	AT1G16730	unknown protein 6		5e-05	0.00023027
Pp1s19_32V6	5.38925	10.7885	28.9803	1.00134	1.42558	AT5G07630	lipid transporters		0.0005	0.00182557
Pp1s79_93V6	16.0977	15.7467	74.6262	0	2.24463	AT4G17600	Chlorophyll A-B binding family protein		5e-05	0.00023027
Pp1s108_163V6	1.23801	2.79212	6.21252	1.17334	1.15382	AT4G23850	AMP-dependent synthetase and ligase family protein	GO:8152	0.00215	0.00651913
Pp1s33_305V6	3.54317	5.22766	14.606	0.561125	1.48232	AT1G54385	ARM repeat superfamily protein		5e-05	0.00023027
Pp1s50_12V6	2.43474	7.1236	15.0706	1.54884	1.08106	AT5G25050	Major facilitator superfamily protein	GO:6810	0.0162	0.0367939
Pp1s230_39V6	2.59339	2.76355	11.3081	0	2.03276	AT5G10200	ARM-repeat/Tetratricopeptide repeat (TPR)-like protein		5e-05	0.00023027
Pp1s103_120V6	3.71654	7.08173	19.7592	0.930142	1.48035	AT4G21520	Transducin/WD40 repeat-like superfamily protein		5e-05	0.00023027
Pp1s45_25V6	820.313	1017.16	7594.66	0	2.90044	AT5G63500	Protein of unknown function (DUF 3339)		5e-05	0.00023027
Pp1s433_36V6	2.13169	3.44475	9.34657	0	1.44004	AT5G19360	calcium-dependent protein kinase 34	GO:0009608, GO:0046777	0.0178	0.0398946
Pp1s433_36V6	2.13169	3.44475	9.34657	0	1.44004	AT5G19360	calcium-dependent protein kinase 34	GO:0009608, GO:0046777	0.787	0.8413
Pp1s103_92V6	20.4394	23.3646	238.993	0	3.35457	AT5G51020	crumpled leaf	GO:0010020, GO:0051302, GO:0017009, GO:0000302	5e-05	0.00023027
Pp1s46_269V6	3.33216	8.17465	20.349	1.2947	1.31573	AT1G49100	Leucine-rich repeat protein kinase family protein	GO:0006468, GO:0009966	5e-05	0.00023027
Pp1s168_71V6	1.83217	5.3678	10.2211	1.55078	0.929148	AT3G50790	esterase/lipase/thioesterase family protein		0.85925	0.896699
Pp1s168_71V6	1.83217	5.3678	10.2211	1.55078	0.929148	AT3G50790	esterase/lipase/thioesterase family protein		0.0008	0.00275911
Pp1s86_63V6	11.1768	29.7352	115.022	1.41166	1.95167	AT1G47710	Serine protease inhibitor (SERPIN) family protein		5e-05	0.00023027
Pp1s194_183V6	5.31655	5.99593	22.309	0	1.89557	AT1G79020	Enhancer of polycomb-like transcription factor protein	GO:6355	0.00085	0.00290912
Pp1s460_12V6	3.93964	6.39583	19.5135	0.699068	1.60927	AT4G37680	heptahelical protein 4		0.0021	0.00639077
Pp1s273_68V6	0.785446	2.21631	3.22054	1.49658	0	AT4G02440	F-box family protein	GO:0009585, GO:0006511, GO:0042752, GO:0048573, GO:0032880, GO:0010099, GO:0016567, GO:0048366	0.1354	0.216637
Pp1s273_40V6	4.63858	11.4971	20.2128	1.30951	0.813999	AT2G42280	basic helix-loop-helix (bHLH) DNA-binding superfamily protein		0.0026	0.00768628
Pp1s427_21V6	5.76058	7.55283	62.24	0	3.04275	AT2G01080	Late embryogenesis abundant (LEA) hydroxyproline-rich glycoprotein family		5e-05	0.00023027
Pp1s98_26V6	4.42902	8.74977	25.3538	0.982258	1.53488	AT5G02130	Tetratricopeptide repeat (TPR)-like superfamily protein		5e-05	0.00023027
Pp1s192_79V6	1.41827	3.5529	7.5124	0	1.08028	AT5G21140	embryo defective 1379	GO:6281	0.11005	0.183009
Pp1s346_15V6	1.65691	4.7174	8.74602	1.5095	0.890635	AT3G59570	Ypt/Rab-GAP domain of gyp1p superfamily protein	GO:6633	0.00625	0.016377
Pp1s346_29V6	8.29755	26.872	34.8867	1.69535	0	AT5G10260	RAB GTPase homolog H1E	GO:0007264, GO:0006913, GO:0006891, GO:0008152, GO:0006886	0.7239	0.791099
Pp1s194_166V6	10.2032	21.2671	52.5547	1.0596	1.3052	AT1G78020	Protein of unknown function (DUF581)		5e-05	0.00023027
Pp1s295_32V6	5.61866	7.96624	22.5724	0	1.50259	AT5G66290	NA		0.0008	0.00275911
Pp1s14_204V6	1.89026	4.06668	8.39921	1.10527	1.0464	AT4G18270	translocase 11		0.0024	0.00717488
Pp1s103_21V6	3.13451	11.7364	23.6731	1.90468	1.01226	AT1G66400	calmodulin like 23		0.0098	0.0239721
Pp1s198_9V6	6.97609	26.717	54.4483	1.93727	1.02713	AT5G23240	DNAJ heat shock N-terminal domain-containing protein		5e-05	0.00023027
Pp1s27_254V6	1.55793	4.35949	6.26107	1.48453	0	AT4G11440	Mitochondrial substrate carrier family protein	GO:55085	0.09935	0.168543
Pp1s219_3V6	3.91884	4.83823	28.4041	0	2.55355	AT1G68090	annexin 5	GO:44699	5e-05	0.00023027
Pp1s144_87V6	6.18703	6.11675	25.238	0	2.04476	AT1G27510	Protein of unknown function (DUF3506)	GO:304	5e-05	0.00023027
Pp1s280_28V6	7.36586	13.4492	38.9794	0.868594	1.53519	AT3G58730	vacuolar ATP synthase subunit D (VATD) / V-ATPase D subunit / vacuolar proton pump D subunit (VATPD)	GO:0006007, GO:0055085, GO:0006623, GO:0009651, GO:0006816, GO:0007030, GO:0007033, GO:0015992	0.00035	0.00133545
Pp1s1_248V6	17.2856	25.8441	140.021	0.580264	2.43774	AT3G20270	lipid-binding serum glycoprotein family protein		5e-05	0.00023027
Pp1s267_90V6	2.04055	2.98538	11.2773	0	1.91744	AT1G56145	Leucine-rich repeat transmembrane protein kinase	GO:0006468, GO:0009396, GO:0009966	5e-05	0.00023027
Pp1s267_91V6	2.04055	2.98538	11.2773	0	1.91744	AT3G47570	Leucine-rich repeat protein kinase family protein		1	1
Pp1s43_19V6	6.37807	12.2796	66.714	0.945072	2.44173	AT1G68560	alpha-xylosidase 1	GO:5975	5e-05	0.00023027
Pp1s194_98V6	4.26849	4.31187	18.2527	0	2.08172	AT3G19830	Calcium-dependent lipid-binding (CaLB domain) family protein		0.05725	0.106858
Pp1s76_119V6	817.772	1292.26	11717.8	0.660126	3.18073	AT3G05880	Low temperature and salt responsive protein family		5e-05	0.00023027
Pp1s62_221V6	2.30485	5.88945	9.23981	1.35346	0.64973	AT3G62130	Pyridoxal phosphate (PLP)-dependent transferases superfamily protein		0.1215	0.198278
Pp1s223_59V6	33.4717	38.4168	195.223	0	2.34531	AT4G25000	alpha-amylase-like		5e-05	0.00023027
Pp1s194_77V6	2.20032	4.99206	10.6638	1.18192	1.09501	AT5G16690	origin recognition complex subunit 3	GO:0050896, GO:0006260	5e-05	0.00023027
Pp1s194_17V6	8.09258	11.1732	38.8434	0	1.79763	AT4G25450	non-intrinsic ABC protein 8	GO:0035672, GO:0008152	5e-05	0.00023027
Pp1s219_39V6	2.31005	3.61418	10.4339	0	1.52954	AT3G01410	Polynucleotidyl transferase, ribonuclease H-like superfamily protein	GO:0007127, GO:0090502, GO:0051276, GO:0006259, GO:0044710, GO:0007059, GO:0065007, GO:0032501	0.0001	0.000434331
Pp1s66_231V6	3.97433	13.0332	17.6658	1.71341	0	AT2G13650	golgi nucleotide sugar transporter 1		0.02815	0.0587735
Pp1s66_232V6	3.97433	13.0332	17.6658	1.71341	0	NA	NA		0.71605	0.784777
Pp1s11_387V6	12.1046	13.0531	92.22	0	2.82069	AT4G14040	selenium-binding protein 2		5e-05	0.00023027
Pp1s432_1V6	1.74948	3.48804	9.7736	0.99549	1.48647	AT1G08230	Transmembrane amino acid transporter family protein		5e-05	0.00023027
Pp1s86_66V6	4.36484	6.26296	24.3712	0	1.96026	AT3G05290	peroxisomal adenine nucleotide carrier 1		5e-05	0.00023027
Pp1s299_51V6	1.45961	3.0278	7.10624	0	1.23082	AT3G19000	2-oxoglutarate (2OG) and Fe(II)-dependent oxygenase superfamily protein	GO:55114	0.0087	0.0216319
Pp1s280_7V6	8.18697	18.9117	36.6587	1.20788	0.954877	AT5G62000	auxin response factor 2	GO:0009734, GO:0006355	0.00315	0.00907193
Pp1s5_325V6	46.5643	75.5634	295.233	0.698463	1.96609	AT2G39050	hydroxyproline-rich glycoprotein family protein		5e-05	0.00023027
Pp1s64_78V6	9.20596	13.7618	38.678	0.580029	1.49084	AT2G36390	starch branching enzyme 2.1	GO:0005978, GO:0019252	5e-05	0.00023027
Pp1s540_4V6	8.19898	17.3414	35.6281	1.0807	1.0388	AT3G59140	multidrug resistance-associated protein 14	GO:0042908, GO:0006855, GO:0008152	0.0002	0.000810662
Pp1s169_116V6	2.50931	10.1974	28.4782	2.02284	1.48166	AT5G23570	XS domain-containing protein / XS zinc finger domain-containing protein-related	GO:0010025, GO:0019048, GO:0035196, GO:0009616, GO:0010050, GO:0010267, GO:0050688	5e-05	0.00023027
Pp1s312_74V6	3.82241	5.90351	16.6627	0	1.49698	AT3G13677	NA		0.02995	0.0619449
Pp1s199_134V6	48.0595	66.4742	315.637	0.467973	2.2474	AT5G60360	aleurain-like protease	GO:6508	5e-05	0.00023027
Pp1s32_24V6	45.3449	49.9156	186.267	0	1.89981	AT2G18040	peptidylprolyl cis/trans isomerase, NIMA-interacting 1	GO:0006511, GO:0000413, GO:0006457, GO:0051726, GO:0009651, GO:0051788, GO:0080129, GO:0009266, GO:0006972, GO:0006833, GO:0007030, GO:0006094, GO:0009853, GO:0046686, GO:0006096	5e-05	0.00023027
Pp1s32_187V6	5.78542	10.8954	23.235	0.913226	1.09258	AT3G21070	NAD kinase 1	GO:6796	5e-05	0.00023027
Pp1s306_72V6	52.0063	44.7083	195.502	0	2.12857	AT5G50720	HVA22 homologue E		5e-05	0.00023027
Pp1s83_84V6	2.29612	4.93885	11.2998	1.10498	1.19405	AT2G02410	NA		0.0014	0.00449034
Pp1s11_262V6	3.09468	6.7306	16.9552	1.12094	1.33292	AT4G15560	Deoxyxylulose-5-phosphate synthase	GO:0016114, GO:0009228, GO:0052865	5e-05	0.00023027
Pp1s197_28V6	2.38497	4.59337	11.9058	0.945582	1.37404	AT5G46630	Clathrin adaptor complexes medium subunit family protein	GO:0016192, GO:0006886	0.0007	0.002455
Pp1s29_144V6	1.85913	5.96355	9.83477	1.68154	0.72172	AT4G38390	root hair specific 17		0.12935	0.208587
Pp1s4_120V6	12.2677	20.8111	51.2685	0.762488	1.30072	AT1G63160	replication factor C 2	GO:0006260, GO:0071897	5e-05	0.00023027
Pp1s32_350V6	1.5083	3.5289	7.6629	1.2263	1.11867	AT1G19340	Methyltransferase MT-A70 family protein	GO:0032259, GO:0006139	0.00485	0.0131621
Pp1s58_147V6	1.46677	3.99264	6.3852	1.4447	0.677389	AT5G35930	AMP-dependent synthetase and ligase family protein	GO:8152	0.12845	0.207377
Pp1s99_226V6	2.42535	6.6493	15.53	1.45501	1.22378	AT3G51070	S-adenosyl-L-methionine-dependent methyltransferases superfamily protein	GO:32259	0.00075	0.00260602
Pp1s7_406V6	14.0968	23.4241	58.7272	0.732626	1.32604	AT1G02305	Cysteine proteinases superfamily protein	GO:0006508, GO:0050790	0.0005	0.00182557
Pp1s81_188V6	2.75125	3.94166	18.0059	0	2.19159	AT4G27780	acyl-CoA binding protein 2		5e-05	0.00023027
Pp1s67_178V6	27.1596	63.0223	151.022	1.2144	1.26082	AT1G23410	Ribosomal protein S27a / Ubiquitin family protein		5e-05	0.00023027
Pp1s235_82V6	2.00762	4.43915	10.4466	1.1448	1.23468	AT5G17520	root cap 1 (RCP1)		0.0005	0.00182557
Pp1s47_321V6	3.53285	5.50091	27.0163	0	2.29609	AT2G37210	lysine decarboxylase family protein	GO:6629	5e-05	0.00023027
Pp1s64_138V6	2.23229	4.84381	10.7444	1.11762	1.14937	AT5G62000	auxin response factor 2	GO:0009734, GO:0006355	0.00025	0.00098888
Pp1s21_150V6	0.867687	2.78706	4.38445	1.6835	0	NA	NA		1	1
Pp1s21_151V6	0.867687	2.78706	4.38445	1.6835	0	AT1G73740	UDP-Glycosyltransferase superfamily protein	GO:0009693, GO:0019277, GO:0030259	0.0052	0.0139729
Pp1s276_11V6	5.65595	13.2489	56.8	1.22803	2.10002	AT4G18930	RNA ligase/cyclic nucleotide phosphodiesterase family protein	GO:8152	5e-05	0.00023027
Pp1s229_8V6	15.507	45.6871	90.6674	1.55887	0.988797	AT2G15890	maternal effect embryo arrest 14		0.00025	0.00098888
Pp1s14_257V6	1.54993	5.12505	9.95856	1.72536	0.958371	AT2G32980	NA	GO:0007067, GO:0000911, GO:0031023, GO:0051225, GO:0007020	0.00595	0.0156896
Pp1s266_18V6	3.90368	4.51111	18.6304	0	2.0461	AT2G42450	alpha/beta-Hydrolases superfamily protein		5e-05	0.00023027
Pp1s311_75V6	16.1367	16.2431	68.1168	0	2.06818	AT1G72770	homology to ABI1	GO:6470	5e-05	0.00023027
Pp1s246_40V6	3.20519	8.53577	13.6341	1.41311	0	AT3G22470	Pentatricopeptide repeat (PPR) superfamily protein		0.90515	0.930293
Pp1s246_41V6	3.20519	8.53577	13.6341	1.41311	0	AT4G11690	Pentatricopeptide repeat (PPR-like) superfamily protein		1	1
Pp1s246_42V6	3.20519	8.53577	13.6341	1.41311	0	AT5G39710	Tetratricopeptide repeat (TPR)-like superfamily protein		0.5566	0.648202
Pp1s277_23V6	1.35984	3.75595	5.82478	1.46574	0	AT1G10830	15-cis-zeta-carotene isomerase	GO:8152	0.0943	0.161434
Pp1s40_186V6	2.38174	4.68296	10.6679	0.975405	1.18778	AT3G07160	glucan synthase-like 10	GO:0006862, GO:0010363, GO:0015802, GO:0052544, GO:0006612, GO:0050832, GO:0042742, GO:0043069, GO:0009870, GO:0043090, GO:0009965, GO:0015696, GO:0061025, GO:0009556, GO:0006075, GO:0010150, GO:0006888, GO:0009863, GO:0043269	0.0013	0.00420933
Pp1s9_331V6	2.6392	3.9816	10.8036	0	1.44009	AT5G43860	chlorophyllase 2		5e-05	0.00023027
Pp1s243_16V6	5.73557	8.65364	62.4351	0.59337	2.85098	AT4G01070	UDP-Glycosyltransferase superfamily protein	GO:8152	5e-05	0.00023027
Pp1s36_9V6	2.40632	4.56531	10.9829	0.923884	1.26647	AT5G13300	ARF GTPase-activating protein		0.0001	0.000434331
Pp1s1_490V6	4.02463	5.95006	20.5798	0	1.79025	AT5G16740	Transmembrane amino acid transporter family protein		5e-05	0.00023027
Pp1s1_825V6	3.017	6.61784	14.0346	1.13325	1.08456	AT2G15560	Putative endonuclease or glycosyl hydrolase	GO:0010468, GO:0006979, GO:0090305	0.0002	0.000810662
Pp1s7_313V6	5.12129	11.6595	40.1261	0	1.78304	AT1G20560	acyl activating enzyme 1	GO:0071704, GO:0044710	5e-05	0.00023027
Pp1s203_70V6	2.35317	5.34952	18.5043	1.1848	1.79038	AT3G25400	NA		5e-05	0.00023027
Pp1s67_173V6	0.674646	2.00235	3.43548	1.56949	0.778818	AT1G64300	Protein kinase family protein	GO:6468	0.00025	0.00098888
Pp1s212_111V6	1.08592	2.91943	6.10236	1.42677	1.06368	AT5G64010	NA	GO:0009414, GO:0090332	0.00275	0.00807049
Pp1s49_101V6	9.3387	15.3266	53.4398	0.714744	1.80188	AT3G05675	BTB/POZ domain-containing protein		5e-05	0.00023027
Pp1s21_327V6	2.5288	7.56869	23.5213	1.58159	1.63585	AT3G03380	DegP protease 7	GO:0044763, GO:0044710, GO:0006508, GO:0044237	5e-05	0.00023027
Pp1s77_48V6	8.77627	12.4876	37.593	0	1.58997	AT2G46550	NA		5e-05	0.00023027
Pp1s115_135V6	2.25016	3.72969	9.78615	0.729028	1.39169	AT4G36860	LIM domain-containing protein	GO:0044707, GO:0044767	0.0001	0.000434331
Pp1s55_144V6	5.75366	9.06581	23.2894	0.655956	1.36117	AT5G07270	XB3 ortholog 3 in Arabidopsis thaliana	GO:0006465, GO:0006508, GO:0006950	5e-05	0.00023027
Pp1s88_14V6	1.87194	2.99941	9.16186	0	1.61096	AT3G59790	MAP kinase 10	GO:0000165, GO:0006468	5e-05	0.00023027
Pp1s143_123V6	6.16772	6.93672	26.8244	0	1.95122	AT2G23840	HNH endonuclease	GO:0090305, GO:0009628, GO:0006950	5e-05	0.00023027
Pp1s105_83V6	3.08396	6.34571	21.1684	1.041	1.73806	AT3G10030	aspartate/glutamate/uridylate kinase family protein		5e-05	0.00023027
Pp1s224_53V6	1.61114	2.80446	6.89245	0.799641	1.29729	AT1G22620	Phosphoinositide phosphatase family protein	GO:0036092, GO:0046855, GO:0045492, GO:0007155, GO:0045010, GO:0007033, GO:0032957, GO:0009826, GO:0006487, GO:0010090, GO:0048765, GO:0010413, GO:0009832, GO:0071555	0.00105	0.00349013
Pp1s263_45V6	4.04008	9.82044	31.864	1.2814	1.69807	AT1G24620	EF hand calcium-binding protein family		5e-05	0.00023027
Pp1s406_11V6	1.95907	3.69817	7.85877	0.916643	1.08749	AT1G74780	Nodulin-like / Major Facilitator Superfamily protein	GO:44765	0.01165	0.0277868
Pp1s144_94V6	1.99216	3.53601	13.2489	0.827789	1.90568	AT2G36370	ubiquitin-protein ligases		5e-05	0.00023027
Pp1s170_75V6	7.69181	10.7466	41.0245	0	1.93261	AT1G44414	NA	GO:0006457, GO:0009644, GO:0042542, GO:0009408	5e-05	0.00023027
Pp1s438_3V6	4.52328	12.2228	38.7694	1.43413	1.66534	AT1G19330	NA		5e-05	0.00023027
Pp1s31_106V6	5.25742	6.25167	31.4446	0	2.3305	AT1G53000	Nucleotide-diphospho-sugar transferases superfamily protein	GO:45454	5e-05	0.00023027
Pp1s11_159V6	2.10404	7.12786	11.1037	1.76031	0.6395	AT2G42760	NA		0.05075	0.0966325
Pp1s495_5V6	1.14308	3.99044	6.48182	1.80362	0.699851	AT3G49500	RNA-dependent RNA polymerase 6	GO:0048544, GO:0001172, GO:0071897, GO:0048366, GO:0010267, GO:0009616	0.0298	0.0616808
Pp1s12_163V6	3.81045	5.87379	15.6932	0.62433	1.41778	AT3G51490	tonoplast monosaccharide transporter3	GO:55085	0.0002	0.000810662
Pp1s105_241V6	1.72482	4.05381	7.19039	1.23283	0.826792	AT2G32970	NA		0.03785	0.0754989
Pp1s38_59V6	1.53466	4.55629	10.1766	1.56994	1.15932	AT1G78910	Pseudouridine synthase family protein		0.07435	0.132809
Pp1s31_1V6	10.1174	30.8227	84.7979	1.60715	1.46004	AT3G10940	dual specificity protein phosphatase (DsPTP1) family protein	GO:0006470, GO:0005975	5e-05	0.00023027
Pp1s38_54V6	3.15167	9.48938	38.2185	1.5902	2.00989	AT5G10720	histidine kinase 5	GO:1901701, GO:0023014, GO:0009755, GO:0044707, GO:0000160, GO:0006950	5e-05	0.00023027
Pp1s8_104V6	3.70631	7.45178	16.3696	1.0076	1.13536	AT4G02050	sugar transporter protein 7	GO:0055085, GO:0008643	5e-05	0.00023027
Pp1s62_162V6	2.31055	2.59906	10.9486	0	2.07468	AT2G42040	NA		5e-05	0.00023027
Pp1s34_14V6	3.99335	4.27305	24.8916	0	2.54232	AT1G55300	TBP-associated factor 7	GO:0006367, GO:0000394	5e-05	0.00023027
Pp1s103_94V6	16.0011	26.3273	157.356	0.718388	2.5794	AT5G01260	Carbohydrate-binding-like fold	GO:8152	5e-05	0.00023027
Pp1s10_395V6	4.73381	5.0364	38.487	0	2.93391	AT3G15160	NA		5e-05	0.00023027
Pp1s372_1V6	3.61733	4.54014	17.691	0	1.96221	AT2G05320	beta-1,2-N-acetylglucosaminyltransferase II	GO:0042732, GO:0009312	5e-05	0.00023027
Pp1s51_326V6	1.75392	1.80515	7.03161	0	1.96174	AT1G53430	Leucine-rich repeat transmembrane protein kinase	GO:6468	5e-05	0.00023027
Pp1s53_134V6	2.1609	2.65753	10.9263	0	2.03965	AT2G30620	winged-helix DNA-binding transcription factor family protein		5e-05	0.00023027
Pp1s29_339V6	19.3536	18.1138	118.41	0	2.70863	AT3G51550	Malectin/receptor-like protein kinase family protein		0.04895	0.0937333
Pp1s29_341V6	19.3536	18.1138	118.41	0	2.70863	NA	NA		0.2531	0.34982
Pp1s29_343V6	19.3536	18.1138	118.41	0	2.70863	AT5G54380	protein kinase family protein		5e-05	0.00023027
Pp1s155_7V6	5.00053	10.7404	21.1996	1.10289	0.980989	AT5G26960	Galactose oxidase/kelch repeat superfamily protein		0.0064	0.0167088
Pp1s21_125V6	5.77773	22.8054	94.7837	1.9808	2.05526	AT3G24650	AP2/B3-like transcriptional factor family protein	GO:0044763, GO:0050896, GO:0006355	5e-05	0.00023027
Pp1s21_125V6	5.77773	22.8054	94.7837	1.9808	2.05526	AT3G24650	AP2/B3-like transcriptional factor family protein	GO:0044763, GO:0050896, GO:0006355	1	1
Pp1s54_54V6	7.89595	15.7203	44.869	0.993444	1.51309	AT2G18330	AAA-type ATPase family protein		5e-05	0.00023027
Pp1s38_163V6	7.96094	25.5466	41.1779	1.68212	0.688739	AT4G36860	LIM domain-containing protein		0.00055	0.00198537
Pp1s350_20V6	5.22905	7.59668	23.741	0	1.64394	AT1G08470	strictosidine synthase-like 3	GO:44710	0.01285	0.0302176
Pp1s47_114V6	2.83364	5.80383	13.1293	1.03435	1.17771	AT5G26360	TCP-1/cpn60 chaperonin family protein		0.0038	0.0106691
Pp1s70_173V6	4.03054	13.143	40.0865	1.70525	1.60882	AT3G48330	protein-l-isoaspartate methyltransferase 1	GO:6479	5e-05	0.00023027
Pp1s22_184V6	3.49443	6.70456	14.5225	0.940086	1.11508	AT2G40316	NA		0.1223	0.199268
Pp1s39_352V6	40.6313	37.6332	153.131	0	2.02469	AT4G22220	SufE/NifU family protein	GO:16226	5e-05	0.00023027
Pp1s53_184V6	1.96487	4.35246	7.9484	1.1474	0.868833	AT1G73390	Endosomal targeting BRO1-like domain-containing protein		0.0227	0.0490009
Pp1s136_112V6	2.49272	4.19827	11.2067	0.752074	1.41649	AT1G14000	VH1-interacting kinase	GO:0001101, GO:0009725, GO:0006468, GO:0009966, GO:0006950, GO:1901700	0.00165	0.00517912
Pp1s63_65V6	4.72939	16.8091	21.1489	1.82952	0	AT3G58640	Mitogen activated protein kinase kinase kinase-related	GO:0006486, GO:0006468	0.54295	0.635774
Pp1s154_85V6	0.898269	2.63443	4.18029	1.55227	0	AT1G07615	GTP-binding protein Obg/CgtA	GO:7264	0.22875	0.325148
Pp1s90_158V6	1.66507	3.61851	6.95198	1.11981	0.942028	AT2G32970	NA		0.04715	0.0907981
Pp1s181_106V6	5.29672	9.26592	25.1231	0.806835	1.43901	AT4G31390	Protein kinase superfamily protein	GO:0006468, GO:0080183, GO:0015996	0.0001	0.000434331
Pp1s181_114V6	2.82606	5.43117	15.3107	0.942471	1.49521	AT3G58560	DNAse I-like superfamily protein	GO:0009605, GO:0048519, GO:0010468, GO:0044707, GO:0051239, GO:0045595, GO:0090305, GO:0016071, GO:0007623	0.0001	0.000434331
Pp1s38_346V6	2.82521	7.96502	21.1191	1.49532	1.4068	AT5G54470	B-box type zinc finger family protein		5e-05	0.00023027
Pp1s92_91V6	0.854946	2.84348	5.47442	1.73375	0.945048	AT1G79190	ARM repeat superfamily protein		0.0001	0.000434331
Pp1s13_212V6	7.05528	12.6705	60.9664	0	2.26654	AT4G31860	Protein phosphatase 2C family protein	GO:6470	5e-05	0.00023027
Pp1s316_60V6	1.14158	2.79876	6.06214	1.29376	1.11504	AT5G15710	Galactose oxidase/kelch repeat superfamily protein		0.01745	0.0392098
Pp1s34_404V6	3.42758	7.32542	19.178	1.09572	1.38847	AT5G02010	RHO guanyl-nucleotide exchange factor 7		0.0001	0.000434331
Pp1s245_57V6	5.89332	11.6431	27.6141	0.982323	1.24593	AT5G63860	Regulator of chromosome condensation (RCC1) family protein	GO:0006007, GO:0010224, GO:0018298, GO:0009649, GO:0043547	5e-05	0.00023027
Pp1s68_237V6	2.72207	6.7825	20.4116	0	1.5895	AT5G48020	2-oxoglutarate (2OG) and Fe(II)-dependent oxygenase superfamily protein		0.1007	0.170362
Pp1s203_5V6	194.585	219.06	5337.95	0	4.60689	AT2G38905	Low temperature and salt responsive protein family		5e-05	0.00023027
Pp1s263_60V6	3.00756	4.83553	18.1561	0.685081	1.90871	AT3G45870	nodulin MtN21 /EamA-like transporter family protein		5e-05	0.00023027
Pp1s249_80V6	2.96117	9.17889	22.1554	1.63215	1.27127	AT2G36450	Integrase-type DNA-binding superfamily protein	GO:6355	0.0001	0.000434331
Pp1s4_491V6	2.71409	6.49102	15.0087	1.25798	1.20928	AT3G59050	polyamine oxidase 3		0.0011	0.00363507
Pp1s51_160V6	4.40506	7.91058	31.6116	0.844622	1.9986	AT5G61510	GroES-like zinc-binding alcohol dehydrogenase family protein	GO:55114	5e-05	0.00023027
Pp1s60_238V6	4.30414	7.46849	22.5409	0.795092	1.59366	AT4G19645	TRAM, LAG1 and CLN8 (TLC) lipid-sensing domain containing protein		5e-05	0.00023027
Pp1s25_357V6	2.234	4.83021	10.1533	1.11246	1.07179	AT4G03560	two-pore channel 1		0.0026	0.00768628
Pp1s25_365V6	0	0.136074	9.33617	0	6.10037	AT1G50000	methyltransferases		0.0052	0.0139729
Pp1s38_312V6	6.60449	13.9049	29.5054	1.07407	1.08539	AT2G44090	Ankyrin repeat family protein		0.00025	0.00098888
Pp1s131_91V6	1.8086	4.66453	7.23608	1.36686	0	AT5G35730	EXS (ERD1/XPR1/SYG1) family protein		0.1137	0.187903
Pp1s65_227V6	6.06811	12.648	28.9869	1.05959	1.19649	AT1G30330	auxin response factor 6	GO:0009653, GO:0009908, GO:0048513, GO:0006355, GO:0009734	5e-05	0.00023027
Pp1s34_427V6	7.80405	7.77778	34.7313	0	2.15881	AT4G32630	ArfGap/RecO-like zinc finger domain-containing protein	GO:43547	5e-05	0.00023027
Pp1s34_431V6	1.54614	5.05544	9.45872	1.70917	0.903808	AT1G10630	ADP-ribosylation factor A1F	GO:7264	0.05915	0.109795
Pp1s257_90V6	3.37405	6.966	19.8411	1.04585	1.51009	AT4G11120	translation elongation factor Ts (EF-Ts), putative		0.0003	0.00116336
Pp1s14_434V6	4.82744	7.47031	25.0945	0.62991	1.74813	AT1G04390	BTB/POZ domain-containing protein		5e-05	0.00023027
Pp1s46_325V6	14.1201	15.1965	218.768	0	3.84759	AT2G30860	glutathione S-transferase PHI 9	GO:8152	5e-05	0.00023027
Pp1s526_11V6	2.92724	3.65886	18.0187	0	2.30003	AT1G76130	alpha-amylase-like 2	GO:5975	5e-05	0.00023027
Pp1s344_39V6	3.72596	8.09157	28.4014	1.11881	1.81147	AT4G37740	growth-regulating factor 2	GO:6355	5e-05	0.00023027
Pp1s140_106V6	3.36122	4.98124	14.3199	0	1.52344	AT3G19340	Protein of unknown function (DUF3754)		0.00045	0.00166318
Pp1s317_44V6	1.03579	3.53376	6.8296	1.77047	0.950597	AT4G01070	UDP-Glycosyltransferase superfamily protein	GO:8152	0.0015	0.00476808
Pp1s430_15V6	2.29964	5.69512	12.9251	1.30832	1.18238	AT4G37240	NA		0.00035	0.00133545
Pp1s9_391V6	16.5437	21.9069	234.475	0	3.41998	AT1G20080	Calcium-dependent lipid-binding (CaLB domain) family protein		5e-05	0.00023027
Pp1s6_134V6	6.65785	7.46266	57.2698	0	2.94001	AT5G67190	DREB and EAR motif protein 2		5e-05	0.00023027
Pp1s147_55V6	1.61192	4.75333	6.71568	1.56016	0	AT1G55930	CBS domain-containing protein / transporter associated domain-containing protein		0.43165	0.531808
Pp1s22_100V6	1.58525	3.19663	9.11205	1.01184	1.51122	AT1G66430	pfkB-like carbohydrate kinase family protein	GO:0046835, GO:0006014	0.0004	0.00150091
Pp1s15_241V6	0.913143	2.02316	3.81843	1.1477	0.916369	AT3G20920	translocation protein-related	GO:15031	0.32785	0.428354
Pp1s39_331V6	2.16316	3.59211	9.34961	0	1.38007	AT3G19840	pre-mRNA-processing protein 40C		1	1
Pp1s39_332V6	2.16316	3.59211	9.34961	0	1.38007	AT3G19840	pre-mRNA-processing protein 40C		0.0305	0.0629134
Pp1s46_43V6	3.74041	6.86567	42.9955	0.876204	2.64671	AT1G75500	Walls Are Thin 1	GO:55085	5e-05	0.00023027
Pp1s106_12V6	1.95982	2.70294	9.8729	0	1.86894	AT4G27510	NA		0.00045	0.00166318
Pp1s141_31V6	5.67922	8.96349	63.4997	0.658368	2.82462	AT3G08890	Protein of unknown function, DUF538		5e-05	0.00023027
Pp1s49_140V6	5.51958	7.20367	32.1557	0	2.15827	AT1G32240	Homeodomain-like superfamily protein	GO:0048440, GO:0009943, GO:0030154, GO:0006351	5e-05	0.00023027
Pp1s56_150V6	4.48771	7.97914	23.616	0.830254	1.56546	AT3G43120	SAUR-like auxin-responsive protein family	GO:0009827, GO:0009860	0.0001	0.000434331
Pp1s171_84V6	3.15939	8.72478	13.296	1.46547	0.607802	AT5G53350	CLP protease regulatory subunit X	GO:6457	0.14235	0.225544
Pp1s32_85V6	0	0	0	0	0	AT5G43360	phosphate transporter 1;3	GO:0006817, GO:0055085	0.0022	0.00664754
Pp1s227_93V6	81.3274	229.225	565.131	1.49495	1.30182	AT4G05320	polyubiquitin 10		0.00725	0.0185459
Pp1s63_206V6	17.4929	48.3403	81.3835	1.46646	0.75151	AT4G12840	Protein of unknown function (DUF707)		0.0352	0.0709952
Pp1s31_293V6	3.33754	10.9913	18.0988	1.7195	0	AT1G10095	Protein prenylyltransferase superfamily protein		0.36315	0.464762
Pp1s269_57V6	3.82257	6.3394	32.2076	0	2.34498	NA	NA		0.1318	0.21183
Pp1s269_58V6	3.82257	6.3394	32.2076	0	2.34498	AT1G08280	Glycosyltransferase family 29 (sialyltransferase) family protein	GO:0097503, GO:0006486	0.0003	0.00116336
Pp1s120_106V6	25.2371	49.7094	123.376	0.977973	1.31147	AT4G17840	NA		0.00125	0.00406735
Pp1s106_46V6	18.4269	41.1688	78.2978	1.15974	0.92742	AT2G21170	triosephosphate isomerase	GO:0032504, GO:0006816, GO:0009651, GO:0006546, GO:0019288, GO:0007030, GO:0006096, GO:0032880, GO:0080022, GO:0019563, GO:0019253, GO:0006569, GO:0009658, GO:0009684, GO:0019344, GO:0046166, GO:0006642	0.0028	0.00819429
Pp1s106_16V6	54.716	94.0647	589.035	0.781691	2.64663	AT5G14780	formate dehydrogenase		5e-05	0.00023027
Pp1s106_48V6	8.51611	18.0019	54.9398	1.07988	1.6097	AT3G10740	alpha-L-arabinofuranosidase 1	GO:0010413, GO:0045493, GO:0045492, GO:0046373	5e-05	0.00023027
Pp1s59_294V6	3.57515	5.66796	18.6987	0	1.72204	AT1G31660	NA	GO:0009553, GO:0009220, GO:0009555, GO:0006364	5e-05	0.00023027
Pp1s182_50V6	3.33964	4.93631	16.7851	0.56374	1.76568	AT5G03040	IQ-domain 2		5e-05	0.00023027
Pp1s7_225V6	4.81186	7.39067	28.8783	0.61911	1.96621	AT5G14980	alpha/beta-Hydrolases superfamily protein	GO:0051567, GO:0006342	5e-05	0.00023027
Pp1s296_28V6	2.28021	4.29651	11.0914	0	1.3682	AT3G60680	Plant protein of unknown function (DUF641)		0.07445	0.132957
Pp1s50_141V6	4.05392	5.20863	22.5696	0	2.1154	AT2G01830	CHASE domain containing histidine kinase protein	GO:0048831, GO:0023014, GO:0009888, GO:0009628, GO:0044248, GO:1901360, GO:0042440, GO:0044260, GO:0071229, GO:0048513, GO:0051171, GO:0046483, GO:0048580, GO:0009605, GO:0044712, GO:0080090, GO:0031323, GO:0006725, GO:1901575, GO:0033554, GO:0009755, GO:0044765, GO:0000160, GO:0034641, GO:1901701	5e-05	0.00023027
Pp1s129_222V6	1.51151	2.38434	6.1239	0	1.36086	AT5G15710	Galactose oxidase/kelch repeat superfamily protein		0.00695	0.0179065
Pp1s152_140V6	3.66516	9.27033	31.4656	1.33874	1.76308	AT1G05000	Phosphotyrosine protein phosphatases superfamily protein	GO:35335	5e-05	0.00023027
Pp1s152_135V6	9.77076	14.1802	56.4963	0.537335	1.99428	AT2G27080	Late embryogenesis abundant (LEA) hydroxyproline-rich glycoprotein family		5e-05	0.00023027
Pp1s1_72V6	3.90539	13.4573	17.7194	1.78485	0	AT5G55180	O-Glycosyl hydrolases family 17 protein	GO:5975	0.31045	0.41022
Pp1s6_194V6	13.4089	37.2862	80.6939	1.47545	1.11382	AT5G13720	Uncharacterised protein family (UPF0114)		5e-05	0.00023027
Pp1s7_115V6	7.2545	17.0037	33.0818	1.2289	0.960189	AT3G24650	AP2/B3-like transcriptional factor family protein		0.00025	0.00098888
Pp1s144_24V6	14.3355	24.2183	82.6648	0.756505	1.77118	AT3G52180	dual specificity protein phosphatase (DsPTP1) family protein	GO:0044249, GO:1901576, GO:0005982, GO:0044763, GO:0016311, GO:0044711, GO:0044723	5e-05	0.00023027
Pp1s133_26V6	6.89965	11.6267	30.3785	0.752847	1.38561	AT1G71440	tubulin folding cofactor E / Pfifferling (PFI)		5e-05	0.00023027
Pp1s185_55V6	2.49758	3.48917	10.6254	0	1.60656	AT1G73920	alpha/beta-Hydrolases superfamily protein	GO:6629	5e-05	0.00023027
Pp1s118_9V6	2.95454	7.2244	32.2043	1.28994	2.1563	AT1G02065	squamosa promoter binding protein-like 8		5e-05	0.00023027
Pp1s273_65V6	1.80633	3.59194	12.1443	0.991702	1.75744	AT4G14290	alpha/beta-Hydrolases superfamily protein		5e-05	0.00023027
Pp1s33_210V6	1.56225	3.74356	9.05721	1.26079	1.27466	AT5G23530	carboxyesterase 18	GO:8152	5e-05	0.00023027
Pp1s33_210V6	1.56225	3.74356	9.05721	1.26079	1.27466	AT5G23530	carboxyesterase 18	GO:8152	1	1
Pp1s114_165V6	2.49824	4.82759	16.4995	0.950391	1.77305	AT1G09010	glycoside hydrolase family 2 protein	GO:5975	5e-05	0.00023027
Pp1s212_105V6	5.34379	7.92921	22.3739	0.569314	1.49657	AT2G47900	tubby like protein 3		5e-05	0.00023027
Pp1s12_317V6	46.4094	65.3522	263.805	0.493819	2.01316	AT3G63520	carotenoid cleavage dioxygenase 1	GO:0034641, GO:0019682, GO:0046148, GO:0032787, GO:0051186, GO:0006725, GO:0046483, GO:0016118, GO:1901360, GO:0008654, GO:1901564, GO:0008299	5e-05	0.00023027
Pp1s129_127V6	2.99615	7.81189	13.1412	1.38256	0.750353	AT4G13050	Acyl-ACP thioesterase	GO:6633	0.00345	0.00981097
Pp1s339_28V6	1.65147	4.29613	7.3254	1.37929	0.76987	AT3G43120	SAUR-like auxin-responsive protein family		0.0692	0.125131

## Sheet: cluster3
List of the k-means cluster №3 of DE genes in gametophores, protonemata and protoplasts.										List of the k-means clusters №1 of DE genes in gametophores, protonemata and protoplasts.
Gene ID- accession number of gene										Gene ID- accession number of gene
TAIR ID- possible homologue gene of Arabidopsis thaliana; the results of BLAST homology analysis against the protein database of Arabidopsis thaliana										TAIR ID- possible homologue gene of Arabidopsis thaliana; the results of BLAST homology analysis against the protein database of Arabidopsis thaliana
Annotation - annotation of protein function using cosmoss 1.6										Annotation - annotation of protein function using cosmoss 1.6
GO_ID- the number GO-terms from database QuickGO										GO_ID- the number GO-terms from database QuickGO
Gametophores_fpkm - FPKM value in gametophore										Gametophores_fpkm - FPKM value in gametophore
Protonema_fpkm - FPKM value in protonema										Protonema_fpkm - FPKM value in protonema
Log2_fold_change - the ratio (in log scale) of the protonema median to the protoplast median and the ratio (in log scale) of protonema median to the gametophores media										Log2_fold_change - the ratio (in log scale) of the protonema median to the protoplast median and the ratio (in log scale) of protonema median to the gametophores media
p_value, q_value - probability values of the significance of the observed fold change with the available data of run and technical repetetions										p_value, q_value - probability values of the significance of the observed fold change with the available data of run and technical repetetions
Gene_ID	Protoplasts_FPKM	Protonema_FPKM	Gametophores_FPKM	Protonema_Protoplasts_fold_change	Gametophores_Protonema_fold_change	TAIR_ID	Annotation	GO_ID	p_value	q_value
Pp1s12_126V6	7.64023	9.817	823.479	0	6.39031	AT1G48130	1-cysteine peroxiredoxin 1	GO:0009269, GO:0010231, GO:0055114	5e-05	0.00023027
Pp1s50_24V6	1.24479	2.07488	7.94872	0	1.93769	AT1G27340	Galactose oxidase/kelch repeat superfamily protein		0.0001	0.000434331
Pp1s84_213V6	1.28985	1.42653	6.35342	0	2.15502	AT3G19920	NA		5e-05	0.00023027
Pp1s97_68V6	1.10568	1.77639	7.89169	0	2.15139	AT4G14570	acylaminoacyl-peptidase-related	GO:0046686, GO:0006508	5e-05	0.00023027
Pp1s158_139V6	0.466718	0.475723	2.43012	0	2.35283	AT1G69550	disease resistance protein (TIR-NBS-LRR class)		0.0097	0.0237629
Pp1s178_139V6	0.374762	0.810683	2.18966	0	1.4335	AT3G22190	IQ-domain 5		0.00285	0.00831981
Pp1s70_67V6	1.09319	2.71014	14.7378	1.30982	2.44308	AT3G10380	subunit of exocyst complex 8		5e-05	0.00023027
Pp1s1_154V6	0.315203	1.02889	3.24062	1.70674	1.65518	AT5G64050	glutamate tRNA synthetase		0.01155	0.027584
Pp1s250_18V6	0.223541	1.05818	1.94703	2.24297	0.87969	AT4G24020	NIN like protein 7		0.014	0.0325321
Pp1s118_226V6	2.95283	4.57674	43.9072	0.632222	3.26207	AT3G47500	cycling DOF factor 3	GO:6355	5e-05	0.00023027
Pp1s173_40V6	0.517401	0.960787	5.10807	0	2.41049	AT1G15680	F-box family protein		0.00025	0.00098888
Pp1s220_112V6	1.05387	2.34804	31.2628	1.15576	3.73492	AT3G22970	Protein of unknown function (DUF506)		5e-05	0.00023027
Pp1s248_77V6	0.565841	1.81721	3.14845	1.68326	0	AT4G32770	tocopherol cyclase, chloroplast / vitamin E deficient 1 (VTE1) / sucrose export defective 1 (SXD1)		0.0779	0.138044
Pp1s193_32V6	1.30605	3.79423	24.1244	1.5386	2.66861	AT5G02310	proteolysis 6		5e-05	0.00023027
Pp1s186_43V6	1.00731	2.1859	12.0067	0	2.45754	AT3G02770	Ribonuclease E inhibitor RraA/Dimethylmenaquinone methyltransferase	GO:0051252, GO:0043086	0.00145	0.00463117
Pp1s186_22V6	1.32412	1.64443	8.30041	0	2.3356	AT5G56780	effector of transcription2		5e-05	0.00023027
Pp1s71_218V6	0.919143	0.758495	5.9457	0	2.97064	AT1G09640	Translation elongation factor EF1B, gamma chain		0.00745	0.0189713
Pp1s108_153V6	0.277276	0.3458	1.18593	0	1.77801	AT2G34160	Alba DNA/RNA-binding protein		0.06385	0.116998
Pp1s214_33V6	0.654888	1.03561	3.01477	0	0	AT2G28370	Uncharacterised protein family (UPF0497)		0.1589	0.246382
Pp1s16_320V6	0.607828	1.5771	4.46106	1.37554	1.50011	AT4G00490	beta-amylase 2	GO:0019252, GO:0000272, GO:0000023	0.00025	0.00098888
Pp1s6_373V6	0.755554	4.73919	9.69421	2.64903	1.03248	AT1G70480	Domain of unknown function (DUF220)		0.04785	0.0919046
Pp1s52_96V6	0.780698	2.12974	4.89676	1.44784	1.20115	AT2G44970	alpha/beta-Hydrolases superfamily protein	GO:0006355, GO:0006886, GO:0006505	0.00395	0.0110368
Pp1s8_163V6	3.2941	2.99372	32.0493	0	3.42028	AT2G02010	glutamate decarboxylase 4	GO:0050789, GO:0042221, GO:0044765, GO:0006970, GO:0006536	5e-05	0.00023027
Pp1s89_5V6	0.41426	0.566147	2.31912	0	2.03433	AT2G42140	VQ motif-containing protein		0.0063	0.0164817
Pp1s169_156V6	0.899406	1.40223	8.60048	0	2.61669	AT3G14940	phosphoenolpyruvate carboxylase 3	GO:0006099, GO:0015977	5e-05	0.00023027
Pp1s6_416V6	0.41648	0.8649	3.85449	0	2.15593	AT4G38620	myb domain protein 4		0.00105	0.00349013
Pp1s375_23V6	1.36122	2.16833	8.08176	0	1.89809	AT3G57790	Pectin lyase-like superfamily protein	GO:0005975, GO:0071555	5e-05	0.00023027
Pp1s134_136V6	2.08172	4.53621	35.9896	1.12371	2.98802	AT3G49660	Transducin/WD40 repeat-like superfamily protein		5e-05	0.00023027
Pp1s234_105V6	0.617657	2.33594	11.7218	1.91913	2.32712	AT2G34900	Transcription factor GTE6		0.0445	0.0864807
Pp1s234_105V6	0.617657	2.33594	11.7218	1.91913	2.32712	AT2G34900	Transcription factor GTE6		0.0023	0.00691091
Pp1s228_20V6	0.442346	0.895546	4.92205	0	2.45842	AT4G15790	NA		0.14805	0.2326
Pp1s414_10V6	2.31918	11.1801	49.675	2.26925	2.15159	AT4G29130	hexokinase 1		5e-05	0.00023027
Pp1s4_66V6	2.16729	3.4717	21.8207	0.67975	2.65198	AT5G19160	TRICHOME BIREFRINGENCE-LIKE 11		5e-05	0.00023027
Pp1s163_89V6	0.353497	1.24674	4.60623	1.81839	1.88543	AT5G23430	Transducin/WD40 repeat-like superfamily protein		5e-05	0.00023027
Pp1s4_3V6	0.435198	1.4186	5.71688	1.70472	2.01076	AT4G10465	Heavy metal transport/detoxification superfamily protein	GO:30001	0.00075	0.00260602
Pp1s64_33V6	0.232079	0.568018	1.51167	0	1.41213	AT5G12170	CRT (chloroquine-resistance transporter)-like transporter 3		0.54345	0.6362
Pp1s64_33V6	0.232079	0.568018	1.51167	0	1.41213	AT5G12170	CRT (chloroquine-resistance transporter)-like transporter 3		1	1
Pp1s209_37V6	0.197228	0.565545	1.48414	0	1.39191	AT5G15710	Galactose oxidase/kelch repeat superfamily protein		0.07515	0.133998
Pp1s19_137V6	1.39056	2.23182	23.4882	0	3.39564	AT1G64300	Protein kinase family protein	GO:0006468, GO:0009966	5e-05	0.00023027
Pp1s153_54V6	0.383833	0.41883	2.04976	0	2.29102	AT4G22990	Major Facilitator Superfamily with SPX (SYG1/Pho81/XPR1) domain-containing protein	GO:55085	0.00035	0.00133545
Pp1s10_225V6	0.563975	1.2652	9.35914	1.16566	2.88701	AT3G17070	Peroxidase family protein	GO:0055114, GO:0006979	5e-05	0.00023027
Pp1s178_63V6	1.07949	0.894495	8.27455	0	3.20954	AT2G03090	expansin A15	GO:9664	5e-05	0.00023027
Pp1s37_79V6	0.967878	1.17587	4.79448	0	2.02765	AT1G52910	Protein of unknown function (DUF1218)		0.0015	0.00476808
Pp1s234_79V6	1.82274	3.6621	14.6473	0	1.99989	AT2G46240	BCL-2-associated athanogene 6	GO:6950	0.00015	0.000626275
Pp1s209_119V6	0.798992	1.93267	5.64114	1.27434	1.54539	AT5G58270	ABC transporter of the mitochondrion 3		0.00025	0.00098888
Pp1s114_88V6	1.38028	1.499	13.4919	0	3.17002	AT4G13400	2-oxoglutarate (2OG) and Fe(II)-dependent oxygenase superfamily protein		5e-05	0.00023027
Pp1s182_57V6	1.10779	2.51184	8.66391	1.18106	1.78627	AT1G70070	DEAD/DEAH box helicase, putative	GO:0010497, GO:0016441, GO:0009793	5e-05	0.00023027
Pp1s173_100V6	0.951456	1.86759	5.89356	0.972969	1.65796	AT5G43940	GroES-like zinc-binding dehydrogenase family protein	GO:55114	0.00545	0.014547
Pp1s173_117V6	1.38821	3.05549	10.637	1.13818	1.79962	AT5G66200	armadillo repeat only 2		5e-05	0.00023027
Pp1s4_222V6	2.94543	8.76665	46.0034	1.57355	2.39164	AT5G20810	SAUR-like auxin-responsive protein family	GO:0009827, GO:0009860	5e-05	0.00023027
Pp1s109_40V6	1.50481	1.62613	9.04485	0	2.47565	AT1G25440	B-box type zinc finger protein with CCT domain		5e-05	0.00023027
Pp1s15_465V6	1.15097	2.46605	7.79027	1.09935	1.65947	AT4G16130	arabinose kinase	GO:0005975, GO:0016310	5e-05	0.00023027
Pp1s86_26V6	0.982432	3.09153	7.44181	1.65389	1.26733	AT3G52950	CBS / octicosapeptide/Phox/Bemp1 (PB1) domains-containing protein		0.00045	0.00166318
Pp1s240_9V6	1.02493	3.05989	6.9693	1.57795	1.18753	AT1G55760	BTB/POZ domain-containing protein		0.0065	0.0169278
Pp1s60_68V6	0.748462	6.57817	58.5106	3.13569	3.15294	AT2G42820	HVA22-like protein F		5e-05	0.00023027
Pp1s23_33V6	0.660889	1.74353	8.90173	1.39953	2.35207	AT3G56230	BTB/POZ domain-containing protein		5e-05	0.00023027
Pp1s150_109V6	0.874847	2.43556	5.18956	1.47715	1.09136	AT1G48175	Cytidine/deoxycytidylate deaminase family protein	GO:8152	0.0151	0.0346906
Pp1s150_129V6	1.34741	2.25812	8.90352	0	1.97925	AT1G07360	CCCH-type zinc fingerfamily protein with RNA-binding domain		0.0001	0.000434331
Pp1s327_58V6	0.445696	0.496709	2.54571	0	2.3576	AT2G02170	Remorin family protein		0.00035	0.00133545
Pp1s89_108V6	1.15916	1.1742	9.0832	0	2.95152	AT5G47390	myb-like transcription factor family protein		5e-05	0.00023027
Pp1s89_104V6	0.763118	2.22154	4.74671	1.54158	1.09537	AT5G47390	myb-like transcription factor family protein		0.0041	0.0113884
Pp1s201_135V6	0.371325	1.60558	4.2321	2.11234	1.39828	AT1G31420	Leucine-rich repeat protein kinase family protein	GO:16310	0.0004	0.00150091
Pp1s10_383V6	0.317986	0.773417	1.82749	0	1.24055	AT3G12360	Ankyrin repeat family protein		0.00645	0.0168235
Pp1s197_121V6	1.42649	3.14275	12.4458	1.13956	1.98556	AT2G25740	ATP-dependent protease La (LON) domain protein	GO:6508	5e-05	0.00023027
Pp1s297_67V6	1.43644	1.9517	11.3118	0	2.53503	AT5G22830	magnesium (Mg) transporter 10	GO:0015693, GO:0044763	5e-05	0.00023027
Pp1s69_239V6	1.67983	2.71099	14.3504	0	2.4042	AT4G10465	Heavy metal transport/detoxification superfamily protein		0.0001	0.000434331
Pp1s275_20V6	0.314628	1.15311	3.03773	1.87381	1.39746	AT5G44750	DNA-directed DNA polymerases	GO:0007155, GO:0045010, GO:0016926, GO:0006633, GO:0010090, GO:0071897, GO:0050665, GO:0010224, GO:0010228, GO:0006281	0.0036	0.0101738
Pp1s1_782V6	2.23923	5.04064	21.7091	1.1706	2.10662	AT3G29160	SNF1 kinase homolog 11	GO:6468	5e-05	0.00023027
Pp1s251_70V6	0.785362	1.98317	6.82539	1.33638	1.7831	AT2G03090	expansin A15	GO:9664	5e-05	0.00023027
Pp1s29_183V6	1.41783	1.53394	16.3064	0	3.41012	AT5G43600	ureidoglycolate amidohydrolase	GO:0000256, GO:0009086, GO:0006144, GO:0000394	5e-05	0.00023027
Pp1s7_452V6	2.27692	3.72145	41.7417	0	3.48755	AT3G21310	Core-2/I-branching beta-1,6-N-acetylglucosaminyltransferase family protein	GO:8152	0.0662	0.120556
Pp1s7_438V6	4.37822	8.47379	71.2825	0	3.07247	AT5G59300	ubiquitin carrier protein 7	GO:8152	5e-05	0.00023027
Pp1s67_239V6	0.9428	1.36217	5.01215	0	1.87952	AT3G51140	Protein of unknown function (DUF3353)		0.00085	0.00290912
Pp1s75_72V6	0.295452	0.578839	1.85497	0	1.68016	AT5G05600	2-oxoglutarate (2OG) and Fe(II)-dependent oxygenase superfamily protein	GO:55114	1	1
Pp1s75_72V6	0.295452	0.578839	1.85497	0	1.68016	AT5G05600	2-oxoglutarate (2OG) and Fe(II)-dependent oxygenase superfamily protein	GO:55114	0.12165	0.198469
Pp1s404_17V6	0.362065	0.334981	1.94867	0	2.54034	AT2G43710	Plant stearoyl-acyl-carrier-protein desaturase family protein	GO:0006633, GO:0055114, GO:0006355	0.0007	0.002455
Pp1s215_89V6	1.57302	2.55503	13.1162	0.699803	2.35994	AT1G07110	fructose-2,6-bisphosphatase	GO:0016311, GO:0046835, GO:0006003, GO:0006000	5e-05	0.00023027
Pp1s265_4V6	2.74455	3.06995	23.1575	0	2.91519	AT4G36860	LIM domain-containing protein	GO:0009886, GO:0048608, GO:0044702	5e-05	0.00023027
Pp1s187_74V6	0.472796	0.963087	3.35562	0	1.80084	AT3G61500	NA		0.00075	0.00260602
Pp1s187_72V6	0.510227	1.25504	8.51812	1.29852	2.7628	AT2G39940	RNI-like superfamily protein		5e-05	0.00023027
Pp1s242_9V6	3.05516	11.8346	70.3057	1.95369	2.57063	AT5G17640	Protein of unknown function (DUF1005)		5e-05	0.00023027
Pp1s38_339V6	1.92084	4.38165	26.0944	1.18974	2.57419	AT2G01270	quiescin-sulfhydryl oxidase 2	GO:55114	0.00015	0.000626275
Pp1s38_339V6	1.92084	4.38165	26.0944	1.18974	2.57419	AT2G01270	quiescin-sulfhydryl oxidase 2	GO:55114	0.0002	0.000810662
Pp1s195_38V6	0.413743	4.8336	19.279	3.54629	1.99586	AT5G19790	related to AP2 11		5e-05	0.00023027
Pp1s41_5V6	0.327631	2.53064	7.58339	2.94936	1.58334	AT5G17640	Protein of unknown function (DUF1005)		0.0019	0.00585982
Pp1s67_214V6	2.51815	1.93503	39.648	0	4.35682	AT5G64120	Peroxidase superfamily protein	GO:0055114, GO:0006979	5e-05	0.00023027
Pp1s53_216V6	2.50663	2.57599	19.9692	0	2.95458	AT3G55730	myb domain protein 109		0.0043	0.0118611
Pp1s2_309V6	0.106533	0.723836	1.58701	0	1.13258	AT5G18590	Galactose oxidase/kelch repeat superfamily protein		0.0037	0.0104172
Pp1s2_305V6	1.19551	1.40806	8.99574	0	2.67553	AT2G14740	vaculolar sorting receptor 3	GO:6468	0.3001	0.399328
Pp1s97_82V6	1.11692	3.95491	11.9144	1.82412	1.59099	AT3G13300	Transducin/WD40 repeat-like superfamily protein		0.0133	0.0311362
Pp1s22_364V6	2.01839	2.06272	23.8715	0	3.53267	AT2G42380	Basic-leucine zipper (bZIP) transcription factor family protein	GO:6355	5e-05	0.00023027
Pp1s22_345V6	0.364718	0.891124	3.18472	0	0	AT1G15390	peptide deformylase 1A	GO:0043686, GO:0006412	0.0055	0.0146606
Pp1s150_90V6	0.921352	2.14931	13.017	1.22205	2.59845	AT5G57480	P-loop containing nucleoside triphosphate hydrolases superfamily protein		0.0045	0.0123333
Pp1s256_35V6	0.847919	1.50775	4.33443	0	1.52345	AT3G23620	Ribosomal RNA processing Brix domain protein		0.7364	0.801463
Pp1s74_170V6	0.670615	1.25528	9.79032	0	2.96335	AT5G37475	Translation initiation factor eIF3 subunit	GO:0006446, GO:0001731	5e-05	0.00023027
Pp1s25_346V6	1.67311	5.1067	15.3041	1.60986	1.58345	AT2G30070	potassium transporter 1	GO:71805	5e-05	0.00023027
Pp1s38_396V6	1.86769	2.29696	47.9387	0	4.38339	AT4G23160	cysteine-rich RLK (RECEPTOR-like protein kinase) 8		0.16005	0.247742
Pp1s93_56V6	3.62483	4.59822	41.1468	0	3.16163	AT5G02600	Heavy metal transport/detoxification superfamily protein		5e-05	0.00023027
Pp1s22_56V6	0.678505	3.29984	13.8096	2.28196	2.0652	AT4G00755	F-box family protein		5e-05	0.00023027
Pp1s22_52V6	0.290749	0.976283	1.7233	0	0	AT5G54470	B-box type zinc finger family protein		0.03275	0.0668025
Pp1s26_247V6	1.14227	1.3247	5.23921	0	1.98368	AT1G03370	C2 calcium/lipid-binding and GRAM domain containing protein		5e-05	0.00023027
Pp1s177_42V6	2.13613	5.71864	50.4618	1.42067	3.14145	AT1G36150	Bifunctional inhibitor/lipid-transfer protein/seed storage 2S albumin superfamily protein		5e-05	0.00023027
Pp1s14_47V6	3.924	8.24962	91.1574	1.072	3.46596	AT2G26770	plectin-related	GO:0007015, GO:0010119	5e-05	0.00023027
Pp1s158_184V6	0.364844	2.62029	11.0074	2.84437	2.07068	AT1G61065	Protein of unknown function (DUF1218)		0.0004	0.00150091
Pp1s201_75V6	1.96442	3.83027	15.6382	0.963343	2.02956	AT4G13640	Homeodomain-like superfamily protein		5e-05	0.00023027
Pp1s58_274V6	0.470334	1.15223	6.07981	1.29267	2.3996	AT5G02010	RHO guanyl-nucleotide exchange factor 7		5e-05	0.00023027
Pp1s100_74V6	0.288886	1.38428	3.5687	0	1.36626	AT5G13830	FtsJ-like methyltransferase family protein	GO:0019243, GO:0001510	0.02	0.0440735
Pp1s264_60V6	0.338609	1.00283	3.07031	1.56638	1.61431	AT1G68560	alpha-xylosidase 1	GO:5975	0.00015	0.000626275
Pp1s39_232V6	0.899221	1.85822	4.62704	0	1.31617	AT5G14720	Protein kinase superfamily protein	GO:6468	0.0396	0.0784162
Pp1s1_529V6	2.11071	2.91478	15.3541	0	2.39717	AT1G76590	PLATZ transcription factor family protein		5e-05	0.00023027
Pp1s14_360V6	0.458149	2.19488	10.3223	2.26025	2.23355	AT5G27420	carbon/nitrogen insensitive 1		5e-05	0.00023027
Pp1s311_65V6	0	0	0	0	0	AT3G03570	Protein of unknown function (DUF3550/UPF0682)	GO:6351	0.00165	0.00517912
Pp1s81_211V6	2.52372	4.31519	63.1933	0.773872	3.87228	AT1G51550	Kelch repeat-containing F-box family protein	GO:45892	5e-05	0.00023027
Pp1s351_40V6	0.70875	1.11859	2.86283	0	1.35576	AT1G54960	NPK1-related protein kinase 2		0.00035	0.00133545
Pp1s351_34V6	0.445532	1.05125	3.26766	0	1.63615	AT4G39050	Kinesin motor family protein	GO:0007018, GO:0008152	0.0067	0.0173683
Pp1s33_126V6	0.635126	2.26966	8.33443	1.83736	1.87661	AT5G27600	long-chain acyl-CoA synthetase 7	GO:0006633, GO:0006635, GO:0002213, GO:0001676, GO:0007275	5e-05	0.00023027
Pp1s53_233V6	1.2066	2.52386	17.7852	1.06468	2.81697	AT1G11390	Protein kinase superfamily protein	GO:8152	5e-05	0.00023027
Pp1s73_238V6	3.66495	1.87112	62.6122	-0.969891	5.06447	AT1G12600	UDP-N-acetylglucosamine (UAA) transporter family	GO:55085	5e-05	0.00023027
Pp1s47_278V6	0.413671	0.633623	3.63698	0	2.52104	AT3G10380	subunit of exocyst complex 8	GO:0006904, GO:0015031	5e-05	0.00023027
Pp1s47_287V6	0.918807	1.58036	18.3938	0.782419	3.54089	AT3G54290	NA	GO:8152	5e-05	0.00023027
Pp1s122_136V6	0.272081	0.260928	1.12867	0	2.1129	AT4G29130	hexokinase 1	GO:0006096, GO:0016310	0.01125	0.026966
Pp1s99_158V6	4.77788	4.88288	58.2552	0	3.57658	AT1G11910	aspartic proteinase A1	GO:0006508, GO:0006629	5e-05	0.00023027
Pp1s90_103V6	1.38068	2.39522	10.6434	0.794779	2.15173	AT5G23720	dual specificity protein phosphatase family protein	GO:35335	5e-05	0.00023027
Pp1s15_122V6	1.6146	1.60913	7.57554	0	2.23507	AT1G21650	Preprotein translocase SecA family protein	GO:17038	0.01115	0.0267558
Pp1s35_95V6	2.47158	5.56373	41.8741	1.17062	2.91193	AT1G26640	Amino acid kinase family protein	GO:44237	5e-05	0.00023027
Pp1s213_122V6	2.57885	3.71311	38.6254	0	3.37885	AT1G52920	G protein coupled receptor	GO:44699	5e-05	0.00023027
Pp1s28_133V6	0.50556	4.04558	14.3929	3.00039	1.83094	AT3G14290	20S proteasome alpha subunit E2		0.0001	0.000434331
Pp1s314_19V6	0.890346	1.53463	6.91865	0	2.1726	AT5G15710	Galactose oxidase/kelch repeat superfamily protein	GO:9987	5e-05	0.00023027
Pp1s64_24V6	1.34557	4.04187	10.4363	1.58681	1.36852	AT1G66330	senescence-associated family protein	GO:0010150, GO:0034599, GO:0072593, GO:0010228	0.01375	0.0320331
Pp1s259_41V6	1.68093	4.2541	19.1697	0	2.1719	AT4G31360	selenium binding		5e-05	0.00023027
Pp1s37_264V6	1.38458	1.90312	18.3168	0	3.26673	AT1G64660	methionine gamma-lyase	GO:0044763, GO:0044281, GO:0044237	5e-05	0.00023027
Pp1s24_190V6	0.71621	2.27695	5.47745	1.66865	1.2664	AT4G22240	Plastid-lipid associated protein PAP / fibrillin family protein	GO:6950	0.0098	0.0239721
Pp1s78_55V6	1.68883	3.29771	13.067	0.96544	1.98639	AT4G29070	Phospholipase A2 family protein		5e-05	0.00023027
Pp1s88_178V6	0.859138	0.9903	9.50269	0	3.2624	AT4G17770	trehalose phosphatase/synthase 5	GO:5992	5e-05	0.00023027
Pp1s2_110V6	0.810977	1.60997	15.3287	0	3.25113	AT1G31310	hydroxyproline-rich glycoprotein family protein		5e-05	0.00023027
Pp1s80_27V6	0.444153	0.710284	2.85456	0	2.0068	AT1G50420	scarecrow-like 3	GO:6351	0.00035	0.00133545
Pp1s160_40V6	0.607772	1.73669	5.64786	1.51474	1.70136	NA	NA		1	1
Pp1s160_41V6	0.607772	1.73669	5.64786	1.51474	1.70136	AT1G52155	NA		5e-05	0.00023027
Pp1s307_48V6	1.3457	1.17109	7.02178	0	2.58398	AT5G62710	Leucine-rich repeat protein kinase family protein	GO:6468	5e-05	0.00023027
Pp1s402_18V6	0.665127	2.2026	11.2246	1.72751	2.34938	AT2G44220	Protein of Unknown Function (DUF239)	GO:0009299, GO:0009416	1	1
Pp1s402_18V6	0.665127	2.2026	11.2246	1.72751	2.34938	AT2G44220	Protein of Unknown Function (DUF239)	GO:0009299, GO:0009416	5e-05	0.00023027
Pp1s16_44V6	1.37201	2.0013	10.1375	0	2.34069	AT3G44326	F-box family protein		5e-05	0.00023027
Pp1s395_5V6	1.14614	3.87049	9.51029	1.75573	1.29697	AT3G12300	NA		0.0099	0.024171
Pp1s130_58V6	1.88598	8.96643	24.2456	2.24922	1.43512	AT1G66350	RGA-like 1		5e-05	0.00023027
Pp1s129_198V6	2.44094	3.58209	19.9769	0	2.47946	AT2G46550	NA		5e-05	0.00023027
Pp1s101_192V6	3.17517	9.58582	156.556	1.59407	4.02963	AT4G14620	Protein of unknown function (DUF506)	GO:6950	5e-05	0.00023027
Pp1s202_41V6	1.22287	5.09963	42.239	2.06012	3.05011	AT1G74690	IQ-domain 31		5e-05	0.00023027
Pp1s101_134V6	1.56538	2.55391	22.4678	0	3.13708	AT1G16430	Surfeit locus protein 5 subunit 22 of Mediator complex	GO:6357	5e-05	0.00023027
Pp1s101_161V6	0.59409	1.12701	3.01198	0.923747	1.41821	AT3G44730	kinesin-like protein 1	GO:1902600, GO:0007018, GO:0008152	0.0027	0.0079433
Pp1s430_26V6	0.741447	1.74433	5.71721	1.23426	1.71264	AT5G53470	acyl-CoA binding protein 1		0.0042	0.0116258
Pp1s19_310V6	0.89459	2.65746	14.6534	1.57075	2.46312	AT4G11840	phospholipase D gamma 3	GO:0016042, GO:0046470	5e-05	0.00023027
Pp1s14_121V6	0.367798	0.983337	3.1019	1.41877	1.65739	AT5G41460	Protein of unknown function (DUF604)		0.00185	0.00572477
Pp1s57_136V6	0.987913	0.581618	5.53834	0	3.25131	AT4G17280	Auxin-responsive family protein		5e-05	0.00023027
Pp1s150_94V6	1.23127	3.13381	13.2694	0	2.08211	AT5G57160	DNA ligase IV	GO:0006281, GO:0034645	0.00105	0.00349013
Pp1s268_55V6	0.823654	0.750489	3.85351	0	2.36027	AT3G23770	O-Glycosyl hydrolases family 17 protein	GO:5975	0.0006	0.00214271
Pp1s116_191V6	0.375127	0.990212	2.18865	1.40036	1.14423	AT4G02010	Protein kinase superfamily protein	GO:6468	0.0034	0.00969053
Pp1s8_13V6	2.52124	2.96476	19.7267	0	2.73416	AT3G28710	ATPase, V0/A0 complex, subunit C/D		5e-05	0.00023027
Pp1s317_73V6	3.23146	4.42206	117.631	0	4.73341	AT5G45690	Protein of unknown function (DUF1264)		5e-05	0.00023027
Pp1s39_160V6	1.0822	1.17771	12.0498	0	3.35495	AT5G26680	5\'-3\' exonuclease family protein	GO:0006284, GO:0000737, GO:0043137, GO:0010228	5e-05	0.00023027
Pp1s6_180V6	2.72177	5.59676	26.9419	1.04005	2.26719	AT1G79440	aldehyde dehydrogenase 5F1	GO:0009450, GO:0055114, GO:0006540, GO:0009416, GO:0006333, GO:0072593, GO:0009408	5e-05	0.00023027
Pp1s49_195V6	1.79809	2.09195	12.6403	0	2.59511	AT5G04885	Glycosyl hydrolase family protein		5e-05	0.00023027
Pp1s77_22V6	0.524837	4.52756	23.2731	3.10879	2.36186	AT4G13310	cytochrome P450, family 71, subfamily A, polypeptide 20		5e-05	0.00023027
Pp1s100_126V6	0.707689	0.863342	3.80344	0	2.1393	AT5G17010	Major facilitator superfamily protein	GO:0044765, GO:0009987, GO:0008152	0.04395	0.0855868
Pp1s178_84V6	2.34263	4.09163	23.5457	0	2.52472	AT3G14680	cytochrome P450, family 72, subfamily A, polypeptide 14	GO:55114	5e-05	0.00023027
Pp1s80_58V6	1.34619	2.2002	10.4533	0	2.24825	AT3G27240	Cytochrome C1 family		5e-05	0.00023027
Pp1s206_124V6	0.513876	0.59848	3.37421	0	2.49517	AT1G79450	ALA-interacting subunit 5		0.0026	0.00768628
Pp1s268_86V6	0.854918	3.44435	13.0691	2.01037	1.92386	AT5G17520	root cap 1 (RCP1)		5e-05	0.00023027
Pp1s46_105V6	1.19231	1.07615	6.57061	0	2.61015	AT4G38890	FMN-linked oxidoreductases superfamily protein	GO:0002943, GO:0055114	0.03135	0.0643547
Pp1s276_71V6	1.33379	5.41396	31.8227	2.02115	2.5553	NA	NA		0.897	0.924416
Pp1s276_72V6	1.33379	5.41396	31.8227	2.02115	2.5553	AT4G23750	cytokinin response factor 2		5e-05	0.00023027
Pp1s66_196V6	1.06558	1.39038	7.57895	0	2.44652	AT5G06770	KH domain-containing protein / zinc finger (CCCH type) family protein		0.00055	0.00198537
Pp1s40_9V6	1.2049	0.764624	9.75358	0	3.67311	AT5G03860	malate synthase	GO:0006099, GO:0006097	5e-05	0.00023027
Pp1s258_17V6	0.274387	0.482052	1.20489	0	1.32164	AT5G11700	NA		0.0188	0.0418322
Pp1s338_32V6	0.360651	1.1643	2.25723	1.69079	0.955091	AT2G25170	chromatin remodeling factor CHD3 (PICKLE)		0.01	0.0243829
Pp1s326_30V6	1.19693	2.76501	13.4333	1.20795	2.28046	AT3G56230	BTB/POZ domain-containing protein		0.00015	0.000626275
Pp1s77_136V6	2.76941	4.56438	88.2257	0	4.27271	AT3G26720	Glycosyl hydrolase family 38 protein	GO:0010048, GO:0007155, GO:0045010, GO:0006013, GO:0010090, GO:0048765, GO:0071555	5e-05	0.00023027
Pp1s217_73V6	0.858003	1.56861	6.98393	0.870432	2.15455	AT4G16600	Nucleotide-diphospho-sugar transferases superfamily protein	GO:8152	5e-05	0.00023027
Pp1s65_301V6	0.236773	0.599835	2.2588	0	1.91292	AT3G16200	NA	GO:0009086, GO:0000394	0.0158	0.0360172
Pp1s29_84V6	1.82315	2.6956	13.3238	0	2.30533	AT1G76890	Duplicated homeodomain-like superfamily protein		5e-05	0.00023027
Pp1s164_25V6	1.0635	1.02993	5.9021	0	2.51868	AT4G27410	NAC (No Apical Meristem) domain transcriptional regulator superfamily protein		5e-05	0.00023027
Pp1s38_41V6	1.41266	1.97491	12.7756	0	2.69353	NA	NA		5e-05	0.00023027
Pp1s38_43V6	1.41266	1.97491	12.7756	0	2.69353	AT5G11670	NADP-malic enzyme 2		1	1
Pp1s3_550V6	1.1999	5.26695	13.5731	2.13405	1.36571	AT3G01090	SNF1 kinase homolog 10	GO:0044763, GO:0006468, GO:0044710	5e-05	0.00023027
Pp1s47_197V6	0.973027	2.37699	8.77498	1.28858	1.88426	AT1G49960	Xanthine/uracil permease family protein	GO:0006863, GO:0055085	5e-05	0.00023027
Pp1s157_50V6	3.98601	9.59624	65.7271	1.26752	2.77595	AT2G43710	Plant stearoyl-acyl-carrier-protein desaturase family protein	GO:0006633, GO:0006952, GO:0055114	5e-05	0.00023027
Pp1s157_51V6	0.804244	3.041	13.2515	0	2.12354	AT4G11910	NA		5e-05	0.00023027
Pp1s85_12V6	0.209533	0.336141	1.36168	0	2.01825	AT5G60600	4-hydroxy-3-methylbut-2-enyl diphosphate synthase	GO:0044272, GO:0009108, GO:0009744, GO:0008652, GO:0009695, GO:0009697, GO:0019760, GO:0016117, GO:0010114, GO:0010155, GO:0010363, GO:0010200, GO:0031348, GO:0009072, GO:0050832, GO:0031408, GO:0006098, GO:0009867, GO:0010304, GO:0019684, GO:0019288, GO:0009644, GO:0009595, GO:0042742, GO:0006612, GO:0019252, GO:0006636, GO:0010310, GO:0010218, GO:0009637, GO:0009657, GO:0055114, GO:0009862, GO:…	0.0064	0.0167088
Pp1s143_36V6	1.26971	1.8442	6.25158	0	1.76123	AT3G12480	nuclear factor Y, subunit C11		0.00805	0.0202559
Pp1s281_17V6	0.87742	1.62064	5.84517	0.885224	1.85068	AT3G46350	Leucine-rich repeat protein kinase family protein		5e-05	0.00023027
Pp1s313_64V6	0.832752	1.0271	5.02568	0	2.29074	AT5G58280	AP2/B3-like transcriptional factor family protein		5e-05	0.00023027
Pp1s233_15V6	1.40312	3.60027	12.4966	1.35947	1.79536	AT1G10840	translation initiation factor 3 subunit H1		0.051	0.0970144
Pp1s9_162V6	1.0813	1.98071	18.9055	0.873251	3.25472	AT3G52100	RING/FYVE/PHD-type zinc finger family protein		5e-05	0.00023027
Pp1s50_191V6	1.43427	2.83762	9.32197	0.984365	1.71595	AT1G66330	senescence-associated family protein		0.00015	0.000626275
Pp1s65_202V6	0.76681	3.73725	7.6443	2.28504	0	AT2G35920	RNA helicase family protein	GO:6499	0.0077	0.0195116
Pp1s65_203V6	0.76681	3.73725	7.6443	2.28504	0	AT2G35920	RNA helicase family protein		0.6043	0.690207
Pp1s30_220V6	0.536788	2.09087	6.48662	1.96168	1.63336	AT4G37190	NA		5e-05	0.00023027
Pp1s15_334V6	1.37613	2.17842	27.1918	0	3.64182	AT1G47330	CBS domain-containing protein with a domain of unknown function (DUF21)		5e-05	0.00023027
Pp1s97_71V6	1.02225	2.68003	7.03671	1.3905	1.39265	AT5G12480	calmodulin-domain protein kinase 7	GO:46777	0.0031	0.00895336
Pp1s33_219V6	1.15864	1.10938	6.03732	0	2.44415	AT3G10550	Myotubularin-like phosphatases II superfamily	GO:35335	5e-05	0.00023027
Pp1s33_223V6	0.89404	0.828634	5.68211	0	2.77762	AT1G12860	basic helix-loop-helix (bHLH) DNA-binding superfamily protein	GO:8152	0.0003	0.00116336
Pp1s175_124V6	0.712098	1.19323	3.92375	0	1.71736	AT1G63900	E3 Ubiquitin ligase family protein	GO:0009658, GO:0016567, GO:0007005, GO:0045037	0.01855	0.041347
Pp1s35_235V6	0.844314	0.704439	5.63778	0	3.00058	AT4G08950	Phosphate-responsive 1 family protein		5e-05	0.00023027
Pp1s51_183V6	2.14605	7.64735	45.4893	1.83328	2.5725	AT4G29420	F-box/RNI-like superfamily protein		5e-05	0.00023027
Pp1s93_65V6	2.0681	10.0767	28.6411	2.28465	1.50706	AT1G72340	NagB/RpiA/CoA transferase-like superfamily protein	GO:0019509, GO:0006446, GO:0050790	0.00015	0.000626275
Pp1s152_105V6	0.799531	5.20019	13.7756	2.70134	1.40548	AT3G25410	Sodium Bile acid symporter family	GO:6811	0.00015	0.000626275
Pp1s111_101V6	0.288588	1.09768	4.85025	0	2.1436	AT5G07280	Leucine-rich repeat transmembrane protein kinase	GO:0003006, GO:0009791, GO:0044702, GO:0048367, GO:0006468, GO:0007165	1	1
Pp1s111_101V6	0.288588	1.09768	4.85025	0	2.1436	AT5G07280	Leucine-rich repeat transmembrane protein kinase	GO:0003006, GO:0009791, GO:0044702, GO:0048367, GO:0006468, GO:0007165	5e-05	0.00023027
Pp1s22_30V6	0.31045	1.4421	2.51477	2.21574	0	AT1G01280	cytochrome P450, family 703, subfamily A, polypeptide 2	GO:0055114, GO:0044763	0.09015	0.155692
Pp1s142_27V6	6.50232	5.03902	32.6271	0	2.69486	AT1G04120	multidrug resistance-associated protein 5		5e-05	0.00023027
Pp1s120_60V6	0.280592	1.2554	2.45827	2.1616	0.969496	AT2G22910	N-acetyl-l-glutamate synthase 1		0.28825	0.386664
Pp1s244_27V6	5.60252	1.88179	9.33653	-1.57397	2.31078	AT1G56130	Leucine-rich repeat transmembrane protein kinase	GO:6468	5e-05	0.00023027
Pp1s32_140V6	0.953374	2.11697	7.76514	1.15089	1.87501	AT5G03840	PEBP (phosphatidylethanolamine-binding protein) family protein	GO:0009791, GO:0048608	0.00015	0.000626275
Pp1s258_28V6	0	0	0	0	0	AT3G26570	phosphate transporter 2;1	GO:0052543, GO:0016117, GO:0009556, GO:0035435	0.0026	0.00768628
Pp1s194_57V6	0.873779	1.26771	6.00468	0	2.24386	AT5G43270	squamosa promoter binding protein-like 2		5e-05	0.00023027
Pp1s84_45V6	0.764012	0.649772	3.27634	0	2.33408	AT5G47430	DWNN domain, a CCHC-type zinc finger	GO:16567	0.00055	0.00198537
Pp1s347_35V6	0.271227	0.674868	1.59786	0	1.24346	AT5G52250	Transducin/WD40 repeat-like superfamily protein		0.0068	0.0175818
Pp1s272_10V6	3.754	5.97285	46.6355	0.669991	2.96494	AT2G42280	basic helix-loop-helix (bHLH) DNA-binding superfamily protein		5e-05	0.00023027
Pp1s314_2V6	1.63374	2.61196	11.904	0	2.18824	AT3G24650	AP2/B3-like transcriptional factor family protein		5e-05	0.00023027
Pp1s4_7V6	0.843368	2.90645	12.9986	1.78502	2.16103	AT1G06330	Heavy metal transport/detoxification superfamily protein	GO:30001	5e-05	0.00023027
Pp1s67_138V6	0.310921	1.02904	4.0937	1.72668	1.99211	AT1G67720	Leucine-rich repeat protein kinase family protein	GO:0006468, GO:0009966	5e-05	0.00023027
Pp1s226_14V6	0.37792	2.66921	15.9978	2.82026	2.58339	AT1G64300	Protein kinase family protein	GO:0006468, GO:0044763	5e-05	0.00023027
Pp1s103_89V6	2.37131	2.11573	36.1332	0	4.0941	AT1G28390	Protein kinase superfamily protein	GO:6468	5e-05	0.00023027
Pp1s44_46V6	2.48038	2.92235	31.105	0	3.41195	AT5G45275	Major facilitator superfamily protein		5e-05	0.00023027
Pp1s195_22V6	0.672358	1.96366	4.44316	1.54624	1.17804	AT2G01830	CHASE domain containing histidine kinase protein	GO:0023014, GO:0000160	0.00075	0.00260602
Pp1s178_123V6	1.87121	4.5138	16.2474	0	1.84779	AT3G52100	RING/FYVE/PHD-type zinc finger family protein		0.06515	0.118914
Pp1s194_13V6	4.1921	3.13429	53.2848	0	4.08751	AT5G39590	TLD-domain containing nucleolar protein	GO:6508	0.01505	0.0345888
Pp1s99_117V6	0.35226	0.804095	3.84548	0	2.25773	AT4G24730	Calcineurin-like metallo-phosphoesterase superfamily protein	GO:8152	0.0144	0.0333342
Pp1s214_74V6	0.968811	1.65132	4.95423	0	1.58504	AT1G80280	alpha/beta-Hydrolases superfamily protein	GO:8152	0.0004	0.00150091
Pp1s34_399V6	0.303343	1.52111	4.78589	2.3261	1.65366	AT3G03770	Leucine-rich repeat protein kinase family protein	GO:6468	0.00015	0.000626275
Pp1s49_91V6	0.868105	3.30126	15.9618	1.92708	2.27353	AT3G11670	UDP-Glycosyltransferase superfamily protein	GO:0046148, GO:1901135, GO:0032787, GO:0006950, GO:0008654, GO:0008299	5e-05	0.00023027
Pp1s61_116V6	0.56618	1.32796	3.16178	0	1.25153	AT5G58730	pfkB-like carbohydrate kinase family protein	GO:8152	0.0598	0.110775
Pp1s159_3V6	7.33455	5.83439	169.629	0	4.86166	AT2G35720	DNAJ heat shock N-terminal domain-containing protein		5e-05	0.00023027
Pp1s74_194V6	0.353329	0.37372	1.90446	0	2.34935	AT4G00330	calmodulin-binding receptor-like cytoplasmic kinase 2	GO:0006468, GO:0009966	0.16555	0.254455
Pp1s267_81V6	0.512317	0.899782	3.97686	0	2.14398	AT2G30950	FtsH extracellular protease family		0.0251	0.0533169
Pp1s165_33V6	0.651389	1.53229	4.59978	1.2341	1.58588	AT3G06860	multifunctional protein 2		0.0004	0.00150091
Pp1s102_210V6	2.16607	2.04665	30.979	0	3.91995	AT4G15470	Bax inhibitor-1 family protein	GO:1902582, GO:0016192	5e-05	0.00023027
Pp1s194_22V6	0.597306	1.55482	7.20998	0	2.21325	AT4G08320	Tetratricopeptide repeat (TPR)-like superfamily protein		5e-05	0.00023027
Pp1s79_243V6	1.23306	1.09395	6.47801	0	2.566	AT3G59910	Ankyrin repeat family protein		5e-05	0.00023027
Pp1s39_366V6	2.52016	5.64499	41.169	1.16346	2.86652	AT2G40410	Staphylococcal nuclease homologue		5e-05	0.00023027
Pp1s109_98V6	0.691148	1.37707	5.52464	0.994535	2.00428	AT5G04610	S-adenosyl-L-methionine-dependent methyltransferases superfamily protein	GO:0015824, GO:0008152	0.00025	0.00098888
Pp1s112_121V6	0.68241	6.30338	16.3747	3.20741	1.37727	AT1G60060	Serine/threonine-protein kinase WNK (With No Lysine)-related		5e-05	0.00023027
Pp1s66_43V6	0.975305	1.11401	4.06886	0	1.86886	AT3G26120	terminal EAR1-like 1		5e-05	0.00023027
Pp1s45_276V6	0.969154	1.89573	8.10251	0.967956	2.09562	AT4G01070	UDP-Glycosyltransferase superfamily protein	GO:0050896, GO:0008152	5e-05	0.00023027
Pp1s312_73V6	0.203883	0.853448	1.85814	0	1.12248	AT2G26350	peroxin 10		0.0328	0.0668798
Pp1s246_116V6	0.293666	1.38228	3.5186	2.2348	1.34795	AT1G76390	ARM repeat superfamily protein	GO:16567	5e-05	0.00023027
Pp1s143_38V6	0.274788	0.525083	1.20545	0	1.19895	AT3G61750	Cytochrome b561/ferric reductase transmembrane with DOMON related domain		0.0718	0.12905
Pp1s263_20V6	0.457546	1.35192	2.74939	1.56302	1.0241	AT3G53090	ubiquitin-protein ligase 7	GO:16567	0.01705	0.0384488
Pp1s30_324V6	0.600936	1.29128	4.27039	1.10352	1.72557	AT3G12250	TGACG motif-binding factor 6	GO:6355	5e-05	0.00023027
Pp1s235_147V6	0.614211	2.22453	9.75239	1.85669	2.13226	AT4G03560	two-pore channel 1	GO:0010119, GO:0080141, GO:0006996, GO:0009845, GO:0019722, GO:0070588	5e-05	0.00023027
Pp1s38_241V6	0	0	0	0	0	AT3G16565	alanine-tRNA ligases;nucleic acid binding;ligases, forming aminoacyl-tRNA and related compounds;nucleotide binding;ATP binding	GO:6419	5e-05	0.00023027
Pp1s155_61V6	0.991002	1.24325	5.79227	0	2.22001	AT1G03750	switch 2	GO:8152	5e-05	0.00023027
Pp1s53_168V6	1.40533	1.42495	19.9325	0	3.80614	AT1G32300	D-arabinono-1,4-lactone oxidase family protein	GO:55114	5e-05	0.00023027
Pp1s53_153V6	3.70809	9.20622	71.2135	1.31193	2.95147	AT3G22200	Pyridoxal phosphate (PLP)-dependent transferases superfamily protein	GO:8152	5e-05	0.00023027
Pp1s270_68V6	2.6088	3.89219	49.9921	0.577196	3.68305	AT4G35985	Senescence/dehydration-associated protein-related		5e-05	0.00023027
Pp1s270_53V6	0.805441	0.715624	3.41301	0	2.25377	AT3G08530	Clathrin, heavy chain	GO:0016192, GO:0006468, GO:0055114, GO:0009966, GO:0006886	1	1
Pp1s270_53V6	0.805441	0.715624	3.41301	0	2.25377	AT3G08530	Clathrin, heavy chain	GO:0016192, GO:0006468, GO:0055114, GO:0009966, GO:0006886	0.2682	0.364944
Pp1s270_53V6	0.805441	0.715624	3.41301	0	2.25377	AT3G08530	Clathrin, heavy chain	GO:0016192, GO:0006468, GO:0055114, GO:0009966, GO:0006886	0.24965	0.346666
Pp1s140_12V6	0.845384	2.74996	8.98939	1.70173	1.70881	AT2G45590	Protein kinase superfamily protein	GO:6468	5e-05	0.00023027
Pp1s93_70V6	1.08275	2.59406	11.5661	0	2.15662	AT1G20816	NA	GO:0055085, GO:0044070	0.00695	0.0179065
Pp1s212_68V6	1.90908	1.95211	9.696	0	2.31236	AT1G29630	5\'-3\' exonuclease family protein	GO:9987	5e-05	0.00023027
Pp1s15_101V6	1.31961	3.53844	12.7198	1.423	1.84589	AT2G01980	sodium proton exchanger, putative (NHX7) (SOS1)	GO:1902600	5e-05	0.00023027
Pp1s311_68V6	0.72949	0.850207	6.28078	0	2.88506	AT3G21810	Zinc finger C-x8-C-x5-C-x3-H type family protein		5e-05	0.00023027
Pp1s54_271V6	0	0	0	0	0	AT5G63960	DNA binding;nucleotide binding;nucleic acid binding;DNA-directed DNA polymerases;DNA-directed DNA polymerases		0.0011	0.00363507
Pp1s246_62V6	0.399006	0.731885	2.73464	0	1.90166	AT4G24830	arginosuccinate synthase family		0.05875	0.109162
Pp1s353_43V6	0.323723	0.455219	1.36773	0	1.58715	AT1G76140	Prolyl oligopeptidase family protein	GO:6508	0.00515	0.0138649
Pp1s284_27V6	4.87196	3.8014	137.841	0	5.18033	AT3G03341	NA		5e-05	0.00023027
Pp1s36_201V6	0.571237	1.12694	2.46358	0	0	AT3G08720	serine/threonine protein kinase 2		0.4061	0.507014
Pp1s93_164V6	0.624408	1.7046	13.8774	1.44887	3.02523	AT1G78200	Protein phosphatase 2C family protein	GO:8152	5e-05	0.00023027
Pp1s19_328V6	0.820794	2.40297	6.16495	1.54973	1.35927	AT4G10500	2-oxoglutarate (2OG) and Fe(II)-dependent oxygenase superfamily protein	GO:55114	0.00085	0.00290912
Pp1s6_429V6	0.726352	1.52692	5.36123	1.07188	1.81194	AT5G19840	2-oxoglutarate (2OG) and Fe(II)-dependent oxygenase superfamily protein		5e-05	0.00023027
Pp1s6_422V6	2.36724	3.71969	19.1819	0.651976	2.36649	AT5G64440	fatty acid amide hydrolase	GO:8152	5e-05	0.00023027
Pp1s10_132V6	0.739369	2.48973	7.18832	1.75162	1.52967	AT3G57520	seed imbibition 2	GO:5975	0.00035	0.00133545
Pp1s150_112V6	0.531617	2.26065	3.85936	2.08828	0.771624	AT1G16650	S-adenosyl-L-methionine-dependent methyltransferases superfamily protein	GO:6810	0.0699	0.126228
Pp1s335_60V6	1.69555	1.29489	18.6236	0	3.84623	AT4G28260	NA		5e-05	0.00023027
Pp1s395_10V6	1.86436	17.0316	90.4734	3.19146	2.40928	AT1G78020	Protein of unknown function (DUF581)		5e-05	0.00023027
Pp1s325_68V6	1.6963	2.04383	15.5331	0	2.926	AT1G01060	Homeodomain-like superfamily protein		5e-05	0.00023027
Pp1s364_44V6	1.39327	2.87389	10.3625	1.04453	1.8503	AT1G48840	Plant protein of unknown function (DUF639)		5e-05	0.00023027
Pp1s76_211V6	1.81411	1.76515	31.1129	0	4.13965	AT5G03840	PEBP (phosphatidylethanolamine-binding protein) family protein		0.00075	0.00260602
Pp1s1_345V6	0.111275	0.377914	1.18234	0	1.64552	AT3G23660	Sec23/Sec24 protein transport family protein		0.0114	0.0272836
Pp1s191_108V6	0.722453	1.85217	9.06404	1.35824	2.29094	AT5G13760	Plasma-membrane choline transporter family protein		5e-05	0.00023027
Pp1s90_196V6	3.77197	4.86369	103.034	0	4.40493	AT1G05510	Protein of unknown function (DUF1264)	GO:0010344, GO:0019915, GO:0007165, GO:0009737, GO:0009793	5e-05	0.00023027
Pp1s219_54V6	0	0	0	0	0	AT1G01760	adenosine deaminases;RNA binding;RNA binding;adenosine deaminases	GO:6396	0.0855	0.149178
Pp1s200_41V6	0.342754	3.58014	11.1613	3.38477	1.64042	AT1G69560	myb domain protein 105		5e-05	0.00023027
Pp1s472_12V6	0.553896	1.38231	9.24692	1.31939	2.74189	AT1G51060	histone H2A 10		5e-05	0.00023027
Pp1s36_96V6	1.82964	3.03015	13.1621	0.727829	2.11893	AT3G26990	ENTH/VHS family protein		5e-05	0.00023027
Pp1s371_37V6	3.89575	4.27033	226.837	0	5.73116	AT5G04830	Nuclear transport factor 2 (NTF2) family protein		5e-05	0.00023027
Pp1s237_6V6	1.47186	2.75795	17.5202	0	2.66735	AT2G33570	Domain of unknown function (DUF23)		5e-05	0.00023027
Pp1s237_7V6	1.47186	2.75795	17.5202	0	2.66735	NA	NA		0.3607	0.462132
Pp1s324_15V6	1.34664	4.36627	12.4658	1.69704	0	AT1G48520	GLU-ADT subunit B		0.0287	0.0597496
Pp1s35_74V6	0.707159	1.4276	4.05798	0	0	AT1G03457	RNA-binding (RRM/RBD/RNP motifs) family protein		0.12985	0.209216
Pp1s1_465V6	0.269574	0.907983	3.68157	0	2.01958	AT3G13300	Transducin/WD40 repeat-like superfamily protein		5e-05	0.00023027
Pp1s341_93V6	1.2793	2.87747	10.9298	1.16945	1.92539	AT1G28520	vascular plant one zinc finger protein	GO:0050896, GO:0050789, GO:0009987	5e-05	0.00023027
Pp1s97_133V6	0.283208	1.87862	9.43414	0	2.32822	AT4G32870	Polyketide cyclase/dehydrase and lipid transport superfamily protein		0.00745	0.0189713
Pp1s488_8V6	0.911809	2.21817	15.6569	1.28257	2.81936	AT5G40870	uridine kinase/uracil phosphoribosyltransferase 1	GO:0044211, GO:0044206, GO:0016310	5e-05	0.00023027
Pp1s488_7V6	1.54229	2.69413	17.2795	0	2.68117	AT3G27460	SGF29 tudor-like domain		5e-05	0.00023027
Pp1s149_37V6	1.60567	3.12278	14.8012	0.959656	2.24481	AT1G01040	dicer-like 1	GO:0000160, GO:0090502, GO:0006396	5e-05	0.00023027
Pp1s75_230V6	1.05189	2.65747	10.7676	1.33707	2.01857	AT5G58140	phototropin 2	GO:0051234, GO:0023014, GO:0019222, GO:0044711, GO:0009637, GO:0016070, GO:0009657, GO:0034645, GO:0000160, GO:0006468	5e-05	0.00023027
Pp1s30_358V6	0.910493	1.9089	18.1733	1.06802	3.25101	AT4G29420	F-box/RNI-like superfamily protein		5e-05	0.00023027
Pp1s595_6V6	1.86877	4.219	14.9764	1.17481	1.82772	AT2G41510	cytokinin oxidase/dehydrogenase 1	GO:0009690, GO:0055114	5e-05	0.00023027
Pp1s203_98V6	0.420023	0.811268	3.46613	0	2.09508	AT1G33230	TMPIT-like protein		0.00125	0.00406735
Pp1s15_333V6	0.311229	1.75021	3.92013	2.49148	1.16337	AT4G10630	Glutaredoxin family protein	GO:0055114, GO:0045454	0.0227	0.0490009
Pp1s509_10V6	0.240021	2.0983	4.30819	3.12799	1.03786	AT1G24330	ARM repeat superfamily protein	GO:16567	0.0039	0.0109146
Pp1s375_13V6	1.00378	2.5445	6.68316	1.34194	1.39315	AT5G21222	protein kinase family protein		0.0012	0.00392502
Pp1s65_21V6	1.88817	1.53284	32.8119	0	4.41994	AT4G20870	fatty acid hydroxylase 2	GO:0006633, GO:0055114	5e-05	0.00023027
Pp1s29_192V6	1.07331	1.33978	5.11949	0	1.934	AT5G20660	Zn-dependent exopeptidases superfamily protein		0.0075	0.0190811
Pp1s29_193V6	1.07331	1.33978	5.11949	0	1.934	AT5G20660	Zn-dependent exopeptidases superfamily protein		0.0845	0.147734
Pp1s10_408V6	2.74778	5.20571	80.8537	0.921828	3.95715	AT3G55580	Regulator of chromosome condensation (RCC1) family protein		5e-05	0.00023027
Pp1s39_388V6	0.816849	1.86322	7.66536	1.18966	2.04056	AT1G52910	Protein of unknown function (DUF1218)		0.0007	0.002455
Pp1s53_128V6	2.00902	3.52508	14.6649	0	2.05664	AT4G27435	Protein of unknown function (DUF1218)		0.00355	0.010054
Pp1s51_334V6	0.788609	1.82666	9.29841	0	2.34778	AT1G43890	RAB GTPASE HOMOLOG B18	GO:0007264, GO:0015031	0.00105	0.00349013
Pp1s97_270V6	0.487869	0.42585	2.83503	0	0	AT5G41210	glutathione S-transferase THETA 1	GO:8152	1	1
Pp1s99_118V6	0.43026	1.15959	2.86115	1.43033	1.30298	AT1G22870	Protein kinase family protein with ARM repeat domain		0.00485	0.0131621
Pp1s126_80V6	1.42266	3.22929	18.9606	1.18263	2.55372	AT4G11560	bromo-adjacent homology (BAH) domain-containing protein	GO:0016192, GO:0006886, GO:0006351	5e-05	0.00023027
Pp1s348_27V6	0.936876	2.758	8.27886	1.55769	1.58581	AT5G26240	chloride channel D	GO:0044070, GO:0006821, GO:0034220	0.0091	0.0224859
Pp1s391_41V6	0.539636	0.660684	4.55088	0	2.78411	AT2G17980	Sec1/munc18-like (SM) proteins superfamily	GO:6904	0.0038	0.0106691
Pp1s88_152V6	0.143476	1.20748	4.18426	3.07312	1.79297	NA	NA		0.6735	0.749527
Pp1s88_153V6	0.143476	1.20748	4.18426	3.07312	1.79297	AT1G34040	Pyridoxal phosphate (PLP)-dependent transferases superfamily protein	GO:0080022, GO:0008152, GO:0010588	0.00115	0.00377895
Pp1s1_535V6	2.03884	4.99515	126.304	1.29278	4.66023	AT2G45960	plasma membrane intrinsic protein 1B	GO:0009992, GO:0009414, GO:0009651, GO:0009750, GO:0009266, GO:0010106, GO:0006972, GO:0006826, GO:0006816, GO:0006833, GO:0007030, GO:0034220, GO:0046686, GO:0006096	5e-05	0.00023027
Pp1s84_190V6	5.78629	6.46936	31.6738	0	2.2916	AT3G15220	Protein kinase superfamily protein	GO:0006468, GO:0009966	0.00135	0.00434785
Pp1s23_77V6	0.762229	0.982482	6.83096	0	2.79759	AT1G02065	squamosa promoter binding protein-like 8		5e-05	0.00023027
Pp1s118_174V6	0.732876	2.39281	4.66129	1.70706	0.962023	AT2G33550	Homeodomain-like superfamily protein		0.00175	0.00545193
Pp1s33_371V6	0.45752	1.59216	5.36542	1.79908	1.75271	AT4G39370	ubiquitin-specific protease 27	GO:6511	0.00085	0.00290912
Pp1s241_44V6	0.181896	0.578128	1.03319	0	0	AT1G64060	respiratory burst oxidase protein F	GO:55114	0.0611	0.112767
Pp1s395_18V6	0.810497	3.37818	7.36149	2.05937	1.12375	AT5G19630	alpha/beta-Hydrolases superfamily protein	GO:8152	0.0169	0.0381473
Pp1s55_6V6	0.277771	0.551805	2.09346	0	1.92366	AT2G37050	Leucine-rich repeat protein kinase family protein	GO:0070918, GO:0006468, GO:0035194	0.0001	0.000434331
Pp1s42_233V6	6.11438	9.48386	133.902	0.633268	3.81956	AT1G47980	NA		5e-05	0.00023027
Pp1s63_80V6	0.971094	2.05289	5.87035	1.07997	1.51579	AT1G13260	related to ABI3/VP1 1	GO:6355	5e-05	0.00023027
Pp1s12_19V6	1.5595	5.75551	20.3702	1.88386	1.82344	AT4G29130	hexokinase 1	GO:0006096, GO:0046835	5e-05	0.00023027
Pp1s134_27V6	0.15644	0.549915	1.24984	0	0	AT4G37060	PATATIN-like protein 5	GO:16042	0.0896	0.154954
Pp1s13_428V6	0.252107	0.245946	1.17492	0	2.25615	AT4G01240	S-adenosyl-L-methionine-dependent methyltransferases superfamily protein	GO:32259	0.0078	0.0197313
Pp1s81_129V6	1.43312	2.60204	9.60469	0.860484	1.8841	AT5G42940	RING/U-box superfamily protein		5e-05	0.00023027
Pp1s375_32V6	1.25059	1.05526	6.33413	0	2.58555	AT1G14000	VH1-interacting kinase	GO:1901701, GO:0071407, GO:0009755, GO:0071229, GO:0006468, GO:0009628, GO:0009966, GO:0006952	5e-05	0.00023027
Pp1s113_117V6	1.73986	4.46017	28.6694	1.35813	2.68434	AT3G05030	sodium hydrogen exchanger 2	GO:0055075, GO:1902600, GO:0009651, GO:0035725, GO:0006885	5e-05	0.00023027
Pp1s25_371V6	6.17428	4.38875	230.065	0	5.71209	NA	NA		5e-05	0.00023027
Pp1s25_372V6	6.17428	4.38875	230.065	0	5.71209	AT1G12610	Integrase-type DNA-binding superfamily protein	GO:6355	0.71015	0.779856
Pp1s340_19V6	2.41427	1.94533	39.6067	0	4.34766	AT1G29680	Protein of unknown function (DUF1264)		5e-05	0.00023027
Pp1s14_161V6	2.79089	5.40094	28.8388	0.952485	2.41673	AT2G39570	ACT domain-containing protein	GO:8152	5e-05	0.00023027
Pp1s114_52V6	1.63135	2.82229	16.5672	0	2.55339	AT3G48425	DNAse I-like superfamily protein	GO:0090305, GO:0006281	5e-05	0.00023027
Pp1s32_318V6	0.472957	0.858381	2.1978	0	1.35637	AT4G11170	Disease resistance protein (TIR-NBS-LRR class) family	GO:7165	0.00465	0.0126878
Pp1s152_167V6	1.34856	3.62581	32.8241	1.42688	3.17838	AT5G53340	Galactosyltransferase family protein		5e-05	0.00023027
Pp1s27_190V6	0.256213	0.699777	1.22441	0	0	AT3G53310	AP2/B3-like transcriptional factor family protein		0.0281	0.0586772
Pp1s2_172V6	3.2861	4.80281	51.0738	0	3.41063	AT1G16240	syntaxin of plants 51		5e-05	0.00023027
Pp1s21_282V6	2.24303	2.78433	20.6526	0	2.89092	AT3G10030	aspartate/glutamate/uridylate kinase family protein	GO:0044249, GO:0044763, GO:0048573, GO:0044711, GO:0000956, GO:0006796, GO:0044281, GO:1901566	5e-05	0.00023027
Pp1s100_239V6	0.192305	0.324922	1.25535	0	1.94992	AT2G39650	Protein of unknown function (DUF506)		0.0212	0.0462504
Pp1s83_24V6	0.631339	0.469834	2.69501	0	2.52007	AT5G43230	NA		0.18485	0.277289
Pp1s133_88V6	1.08905	2.06864	6.94521	0.925612	1.74734	AT2G03667	Asparagine synthase family protein	GO:6529	0.00155	0.00490702
Pp1s140_141V6	0.560353	2.40222	4.99725	2.09996	1.05677	AT3G23640	heteroglycan glucosidase 1	GO:5975	0.00415	0.011511
Pp1s196_93V6	1.30821	1.59674	12.652	0	2.98616	AT2G30370	allergen-related		5e-05	0.00023027
Pp1s19_11V6	0.724409	1.86145	5.93836	1.36155	1.67364	AT2G30820	NA		0.0004	0.00150091
Pp1s14_391V6	1.98858	5.25252	27.2869	1.40127	2.37713	AT5G20040	isopentenyltransferase 9	GO:8033	5e-05	0.00023027
Pp1s48_253V6	0.421524	1.52855	2.7798	1.85848	0.862817	AT4G18750	Pentatricopeptide repeat (PPR) superfamily protein		0.0501	0.0955683
Pp1s241_56V6	2.63584	3.09382	106.587	0	5.1065	AT4G33720	CAP (Cysteine-rich secretory proteins, Antigen 5, and Pathogenesis-related 1 protein) superfamily protein		5e-05	0.00023027
Pp1s6_335V6	9.54031	6.94637	2215.43	0	8.31711	AT4G14716	acireductone dioxygenase 1		5e-05	0.00023027
Pp1s6_335V6	9.54031	6.94637	2215.43	0	8.31711	AT4G14716	acireductone dioxygenase 1		0.0046	0.0125712
Pp1s6_336V6	9.54031	6.94637	2215.43	0	8.31711	NA	NA	GO:0019509, GO:0055114	0.05345	0.100924
Pp1s91_98V6	0.301794	0.44858	1.87266	0	2.06165	AT1G48870	Transducin/WD40 repeat-like superfamily protein	GO:48729	0.0102	0.024794
Pp1s402_51V6	1.61777	1.42172	13.56	0	3.25365	AT5G06390	FASCICLIN-like arabinogalactan protein 17 precursor		5e-05	0.00023027
Pp1s57_216V6	0.886652	1.03749	4.17674	0	2.00928	AT5G18640	alpha/beta-Hydrolases superfamily protein	GO:6629	5e-05	0.00023027
Pp1s1630_1V6	0.735048	5.36327	23.0929	2.8672	2.10626	AT2G39650	Protein of unknown function (DUF506)		5e-05	0.00023027
Pp1s273_43V6	0.886305	2.52991	7.69102	1.51321	1.60409	AT1G07700	Thioredoxin superfamily protein	GO:0045454, GO:0006662, GO:0055114	5e-05	0.00023027
Pp1s39_333V6	0.847263	1.789	4.51662	0	1.33609	AT3G19840	pre-mRNA-processing protein 40C		0.0678	0.123039
Pp1s198_137V6	0.486021	1.14156	2.96552	1.23192	1.37728	AT3G01720	NA	GO:0006412, GO:0009651, GO:0009750, GO:0009749, GO:0009744, GO:0006816, GO:0007030	0.0006	0.00214271
Pp1s59_365V6	0.526827	1.05407	4.02789	1.00057	1.93405	AT3G17920	Outer arm dynein light chain 1 protein		5e-05	0.00023027
Pp1s59_367V6	0.526827	1.05407	4.02789	1.00057	1.93405	AT5G22320	Leucine-rich repeat (LRR) family protein		0.0148	0.0341083
Pp1s128_55V6	0.794474	1.33684	3.48825	0	1.38368	AT3G13050	Major facilitator superfamily protein	GO:0006865, GO:0009867, GO:0009827, GO:0098655, GO:0010363, GO:0009693, GO:2001143, GO:0015706, GO:0006612, GO:2001142, GO:0009863, GO:0030968, GO:0009860	0.0016	0.00504378
Pp1s54_7V6	0.315818	1.92798	10.2178	0	2.40592	AT5G20650	copper transporter 5	GO:35434	0.0039	0.0109146
Pp1s258_30V6	2.40302	2.06553	47.1751	0	4.51344	AT4G03560	two-pore channel 1	GO:0010119, GO:0080141, GO:0009651, GO:0007033, GO:0007030, GO:0061025, GO:0034765, GO:0009556, GO:0009845, GO:0019722, GO:0070588, GO:0052543	5e-05	0.00023027
Pp1s4_269V6	1.18318	1.29128	8.38542	0	2.69908	AT1G69550	disease resistance protein (TIR-NBS-LRR class)		0.0835	0.146263
Pp1s4_271V6	0	0	0	0	0	AT1G27170	transmembrane receptors;ATP binding	GO:6468	0.0053	0.0142021
Pp1s23_303V6	0.123684	0.809488	1.73436	0	1.09932	AT5G04770	cationic amino acid transporter 6	GO:0015802, GO:0003333, GO:0009624	0.0135	0.0315353
Pp1s397_32V6	4.79074	5.47103	73.0734	0	3.73946	AT5G55980	serine-rich protein-related		5e-05	0.00023027
Pp1s136_27V6	1.29275	3.43879	13.3749	1.41146	1.95956	AT3G19860	basic helix-loop-helix (bHLH) DNA-binding superfamily protein	GO:0044763, GO:0006351	5e-05	0.00023027
Pp1s63_200V6	0.317761	1.43674	3.74887	2.17679	1.38366	AT1G47550	exocyst complex component sec3A		0.01655	0.0374587
Pp1s217_49V6	1.1608	2.3342	7.49499	1.00781	1.683	AT4G27435	Protein of unknown function (DUF1218)		0.00085	0.00290912
Pp1s133_60V6	0.830437	2.37506	6.84852	1.51602	1.52783	AT1G76590	PLATZ transcription factor family protein		0.00205	0.00625834
Pp1s96_240V6	1.12189	1.01198	4.89412	0	2.27387	AT1G30360	Early-responsive to dehydration stress protein (ERD4)		0.0001	0.000434331
Pp1s159_62V6	5.24759	5.95922	77.7146	0	3.70499	AT3G07020	UDP-Glycosyltransferase superfamily protein	GO:0006694, GO:0030259, GO:0016125	5e-05	0.00023027
Pp1s279_24V6	0.426494	2.88869	9.05348	2.75982	1.64806	AT2G20875	epidermal patterning factor 1	GO:7275	0.14515	0.229056
Pp1s144_163V6	1.36751	4.16168	16.0695	1.60561	1.94909	AT1G66330	senescence-associated family protein		5e-05	0.00023027
Pp1s144_25V6	1.25568	3.45102	24.2208	1.45855	2.81115	AT5G51020	crumpled leaf	GO:0010020, GO:0051302, GO:0017009, GO:0000302	5e-05	0.00023027
Pp1s33_79V6	0.118897	0.124489	2.0627	0	4.05044	AT1G59870	ABC-2 and Plant PDR ABC-type transporter family protein	GO:8152	0.0052	0.0139729
Pp1s33_82V6	0.372396	0.338527	1.54373	0	2.18908	NA	NA	GO:0055085, GO:0008152	1	1
Pp1s33_94V6	3.45043	1.99432	85.4672	-0.790879	5.4214	AT1G77140	vacuolar protein sorting 45		0.2163	0.311654
Pp1s65_88V6	1.67548	3.26467	13.7523	0.962363	2.07466	AT3G54190	Transducin/WD40 repeat-like superfamily protein		0.2751	0.372491
Pp1s65_88V6	1.67548	3.26467	13.7523	0.962363	2.07466	AT3G54190	Transducin/WD40 repeat-like superfamily protein		0.1985	0.292556
Pp1s14_62V6	1.45923	1.67376	14.76	0	3.14053	AT3G57650	lysophosphatidyl acyltransferase 2		5e-05	0.00023027
Pp1s134_33V6	3.56024	5.82336	86.6919	0	0	NA	NA		0.1586	0.24598
Pp1s134_34V6	3.56024	5.82336	86.6919	0	0	AT3G05675	BTB/POZ domain-containing protein		1	1
Pp1s134_34V6	3.56024	5.82336	86.6919	0	0	AT3G05675	BTB/POZ domain-containing protein		0.00925	0.0228065
Pp1s7_119V6	0.583456	2.20341	4.18553	1.91704	0.925672	AT2G43040	tetratricopeptide repeat (TPR)-containing protein		0.02925	0.0607056
Pp1s102_90V6	0.863112	2.08206	8.61075	1.27039	2.04813	AT2G42450	alpha/beta-Hydrolases superfamily protein	GO:6629	5e-05	0.00023027
Pp1s102_88V6	1.87827	3.92021	50.8839	1.06153	3.69821	AT2G42450	alpha/beta-Hydrolases superfamily protein	GO:6629	5e-05	0.00023027
Pp1s61_200V6	0	0	0	0	0	AT3G54180	cyclin-dependent kinase B1;1	GO:0051726, GO:0006468, GO:0051301	0.01615	0.036694
Pp1s44_242V6	1.47571	3.50747	11.8409	1.24902	1.75528	AT5G10240	asparagine synthetase 3	GO:0006541, GO:0070981, GO:0006355	5e-05	0.00023027
Pp1s12_287V6	0.709927	0.704344	5.91567	0	3.07019	AT1G11820	O-Glycosyl hydrolases family 17 protein		0.0009	0.00305754
Pp1s14_4V6	0.90202	5.2545	12.5559	2.54232	1.25674	AT3G05170	Phosphoglycerate mutase family protein	GO:8152	0.0028	0.00819429
Pp1s8_30V6	0.820628	1.43635	5.12411	0.807607	1.83489	AT5G64860	disproportionating enzyme	GO:0044275, GO:0005977	5e-05	0.00023027

## Sheet: cluster4
List of the k-means cluster №4 of DE genes in gametophores, protonemata and protoplasts.										List of the k-means clusters №1 of DE genes in gametophores, protonemata and protoplasts.
Gene ID- accession number of gene										Gene ID- accession number of gene
TAIR ID- possible homologue gene of Arabidopsis thaliana; the results of BLAST homology analysis against the protein database of Arabidopsis thaliana										TAIR ID- possible homologue gene of Arabidopsis thaliana; the results of BLAST homology analysis against the protein database of Arabidopsis thaliana
Annotation - annotation of protein function using cosmoss 1.6										Annotation - annotation of protein function using cosmoss 1.6
GO_ID- the number GO-terms from database QuickGO										GO_ID- the number GO-terms from database QuickGO
Gametophores_fpkm - FPKM value in gametophore										Gametophores_fpkm - FPKM value in gametophore
Protonema_fpkm - FPKM value in protonema										Protonema_fpkm - FPKM value in protonema
Log2_fold_change - the ratio (in log scale) of the protonema median to the protoplast median and the ratio (in log scale) of protonema median to the gametophores media										Log2_fold_change - the ratio (in log scale) of the protonema median to the protoplast median and the ratio (in log scale) of protonema median to the gametophores media
p_value, q_value - probability values of the significance of the observed fold change with the available data of run and technical repetetions										p_value, q_value - probability values of the significance of the observed fold change with the available data of run and technical repetetions
Gene_ID	Protoplasts_FPKM	Protonema_FPKM	Gametophores_FPKM	Protonema_Protoplasts_fold_change	Gametophores_Protonema_fold_change	TAIR_ID	Annotation	GO_ID	p_value	q_value
Pp1s61_301V6	0	0.0611385	4.00288	0	0	AT5G51030	NAD(P)-binding Rossmann-fold superfamily protein	GO:55114	0.166	0.254902
Pp1s24_148V6	0	0.0842904	5.98012	0	#NAME?	AT4G24970	Histidine kinase-, DNA gyrase B-, and HSP90-like ATPase family protein		0.2171	0.312555
Pp1s24_149V6	0	0.0842904	5.98012	0	#NAME?	NA	NA		0.13775	0.219738
Pp1s269_43V6	0.00499161	0	5.45851	0	#NAME?	AT5G23630	phosphate deficiency response 2	GO:8152	5e-05	0.00023027
Pp1s193_42V6	0	0	2.36514	0	0	AT5G03820	GDSL-like Lipase/Acylhydrolase family protein	GO:6629	5e-05	0.00023027
Pp1s149_101V6	0.0690041	0	7.13442	0	0	AT1G56130	Leucine-rich repeat transmembrane protein kinase	GO:0006468, GO:0009396, GO:0009966	0.13855	0.220725
Pp1s24_253V6	0	0.0208052	8.48413	0	#NAME?	AT1G28340	receptor like protein 4	GO:0044260, GO:0019538	0.2497	0.346688
Pp1s259_126V6	0.0200581	0	39.7704	0	#NAME?	AT4G35090	catalase 2	GO:0006979, GO:0042744, GO:0055114	5e-05	0.00023027
Pp1s198_164V6	0	0.0264513	4.06526	0	0	AT3G12760	NA		0.24275	0.339745
Pp1s79_17V6	0	0	14.6378	0	0	AT2G17700	ACT-like protein tyrosine kinase family protein	GO:6468	5e-05	0.00023027
Pp1s127_21V6	0	0.112266	16.0115	0	0	AT3G15480	Protein of unknown function (DUF1218)		0.0606	0.112008
Pp1s14_447V6	0.0184506	0	17.5762	0	0	AT5G65700	Leucine-rich receptor-like protein kinase family protein	GO:6468	5e-05	0.00023027
Pp1s225_87V6	0	0	3.48826	0	-1.71445	AT3G51520	diacylglycerol acyltransferase family	GO:19432	5e-05	0.00023027
Pp1s93_117V6	0.0178106	0	10.536	0	1.55693	AT1G07230	non-specific phospholipase C1	GO:8152	5e-05	0.00023027
Pp1s31_134V6	0.107548	0	62.4771	0	#NAME?	AT2G20515	NA		5e-05	0.00023027
Pp1s26_136V6	0	0	3.51963	0	#NAME?	AT5G11390	WPP domain-interacting protein 1		0.08985	0.15528
Pp1s16_387V6	0	0.043111	34.1034	0	0	AT2G37870	Bifunctional inhibitor/lipid-transfer protein/seed storage 2S albumin superfamily protein		0.21025	0.304996
Pp1s21_79V6	0	0.055134	3.08274	0	-1.71445	AT2G30370	allergen-related		0.21635	0.311682
Pp1s6_446V6	0	0	8.01878	0	0	AT3G27090	DCD (Development and Cell Death) domain protein	GO:0031348, GO:0006499, GO:0009867, GO:0009862, GO:0010363, GO:0006612, GO:0050832, GO:0043069, GO:0000165, GO:0009409, GO:0009738, GO:0030968	5e-05	0.00023027
Pp1s77_309V6	0.037493	0	131.834	0	0	AT3G05220	Heavy metal transport/detoxification superfamily protein	GO:30001	5e-05	0.00023027
Pp1s1_225V6	0	0	4.2071	0	0	AT4G40042	Microsomal signal peptidase 12 kDa subunit (SPC12)	GO:0006465, GO:0006508	5e-05	0.00023027
Pp1s192_49V6	0	0	7.26866	0	0	AT5G50870	ubiquitin-conjugating enzyme 27		0.00145	0.00463117
Pp1s115_69V6	0	0	2.60059	0	0	AT1G51880	root hair specific 6	GO:6468	5e-05	0.00023027
Pp1s719_1V6	0	0	78.4057	0	0	AT1G08080	alpha carbonic anhydrase 7		5e-05	0.00023027
Pp1s67_160V6	0	0	5.91616	0	0	AT4G13710	Pectin lyase-like superfamily protein	GO:45490	5e-05	0.00023027
Pp1s327_4V6	0.0766523	0	33.9605	0	#NAME?	AT2G25900	Zinc finger C-x8-C-x5-C-x3-H type family protein		5e-05	0.00023027
Pp1s45_249V6	0.031543	0	5.44126	0	#NAME?	AT5G19730	Pectin lyase-like superfamily protein	GO:0042545, GO:0008152	5e-05	0.00023027
Pp1s47_136V6	0	0.072318	7.12709	0	#NAME?	AT2G39130	Transmembrane amino acid transporter family protein		0.02	0.0440735
Pp1s160_92V6	0	0.0232495	2.92491	0	0	AT1G33612	Leucine-rich repeat (LRR) family protein		0.19935	0.293531
Pp1s61_313V6	0	0	13.1098	0	0	AT1G56120	Leucine-rich repeat transmembrane protein kinase	GO:0036065, GO:0042546, GO:0006468	1	1
Pp1s61_313V6	0	0	13.1098	0	0	AT1G56120	Leucine-rich repeat transmembrane protein kinase	GO:0036065, GO:0042546, GO:0006468	5e-05	0.00023027
Pp1s16_242V6	0	0.048979	4.2951	0	0	NA	NA		1	1
Pp1s16_243V6	0	0.048979	4.2951	0	0	AT5G67540	Arabinanase/levansucrase/invertase	GO:0006259, GO:0006974	0.2515	0.348336
Pp1s21_384V6	0.0455232	0	156.808	0	-1.71445	AT2G30890	Cytochrome b561/ferric reductase transmembrane protein family		5e-05	0.00023027
Pp1s3_218V6	0	0.19664	11.3595	0	#NAME?	AT4G23430	NAD(P)-binding Rossmann-fold superfamily protein	GO:55114	0.0333	0.0677245
Pp1s3_218V6	0	0.19664	11.3595	0	#NAME?	AT4G23430	NAD(P)-binding Rossmann-fold superfamily protein	GO:55114	0.2467	0.34366
Pp1s319_12V6	0	0	6.94689	0	#NAME?	AT2G15230	lipase 1	GO:6629	5e-05	0.00023027
Pp1s41_136V6	0	0.203635	6.08224	0	#NAME?	AT2G44590	DYNAMIN-like 1D	GO:8152	0.0043	0.0118611
Pp1s195_33V6	0	0	2.4119	0	0	AT2G38960	endoplasmic reticulum oxidoreductins 2		0.00135	0.00434785
Pp1s14_120V6	0	0	4.57714	0	0	AT1G65295	NA		5e-05	0.00023027
Pp1s2_811V6	0	0	8.53845	0	-1.71445	AT1G65295	NA		5e-05	0.00023027
Pp1s177_107V6	0	0	2.9669	0	0	AT2G03210	fucosyltransferase 2	GO:0036065, GO:0042546	5e-05	0.00023027
Pp1s167_17V6	0	0	5.13882	0	0	AT4G21450	PapD-like superfamily protein		5e-05	0.00023027
Pp1s181_80V6	0	0.07251	4.12069	0	0	AT5G34940	glucuronidase 3	GO:8152	0.0573	0.106935
Pp1s152_83V6	0.024336	0	2.8082	0	0	AT4G03010	RNI-like superfamily protein		5e-05	0.00023027
Pp1s204_13V6	0.010589	0	8.41999	0	-1.71445	AT5G56110	myb domain protein 103	GO:0009987, GO:0048856, GO:0044767	5e-05	0.00023027
Pp1s67_44V6	0.0369136	0	4.62609	0	0	AT5G36950	DegP protease 10		0.2507	0.3476
Pp1s25_27V6	0	0	6.77827	0	#NAME?	AT1G53130	Stigma-specific Stig1 family protein		5e-05	0.00023027
Pp1s71_306V6	0.0215786	0	4.04359	0	0	AT5G01180	peptide transporter 5		5e-05	0.00023027
Pp1s39_136V6	0	0	9.00726	0	#NAME?	AT1G02335	germin-like protein subfamily 2 member 2 precursor		5e-05	0.00023027
Pp1s12_262V6	0	0	4.08573	0	0	AT2G03140	alpha/beta-Hydrolases superfamily protein		5e-05	0.00023027
Pp1s25_23V6	0	0	21.9173	0	#NAME?	AT5G55110	Stigma-specific Stig1 family protein		5e-05	0.00023027
Pp1s44_258V6	0	0	34.7604	0	#NAME?	AT2G32300	uclacyanin 1	GO:0044763, GO:0044710, GO:0045491	5e-05	0.00023027
Pp1s184_55V6	0	0	2.02058	0	0	AT2G42800	receptor like protein 29		5e-05	0.00023027
Pp1s175_16V6	0.0205278	0	2.30323	0	0	AT1G14920	GRAS family transcription factor family protein	GO:6351	5e-05	0.00023027
Pp1s395_46V6	0.0370517	0	5.55988	0	#NAME?	AT4G33720	CAP (Cysteine-rich secretory proteins, Antigen 5, and Pathogenesis-related 1 protein) superfamily protein		5e-05	0.00023027
Pp1s180_50V6	0.0181833	0	24.1393	0	0	AT2G19130	S-locus lectin protein kinase family protein	GO:0048544, GO:0006468	5e-05	0.00023027
Pp1s160_34V6	0.0122489	0	2.78508	0	0	AT1G59870	ABC-2 and Plant PDR ABC-type transporter family protein		5e-05	0.00023027
Pp1s16_46V6	0	0	6.63051	0	0	AT1G18010	Major facilitator superfamily protein		5e-05	0.00023027
Pp1s317_7V6	0	0	6.74944	0	#NAME?	AT1G17840	white-brown complex homolog protein 11	GO:0071702, GO:0044765, GO:0008152, GO:0006950	5e-05	0.00023027
Pp1s44_345V6	0	0	2.86166	0	#NAME?	AT5G54370	Late embryogenesis abundant (LEA) protein-related		5e-05	0.00023027
Pp1s34_206V6	0	0	82.1835	0	#NAME?	AT5G13930	Chalcone and stilbene synthase family protein	GO:9058	5e-05	0.00023027
Pp1s34_206V6	0	0	82.1835	0	#NAME?	AT5G13930	Chalcone and stilbene synthase family protein	GO:9058	0.0174	0.039122
Pp1s218_3V6	0	0	4.72171	0	-1.71445	AT5G55180	O-Glycosyl hydrolases family 17 protein	GO:5975	5e-05	0.00023027
Pp1s304_51V6	0.0822425	0	28.5357	0	#NAME?	AT4G17810	C2H2 and C2HC zinc fingers superfamily protein		0.1948	0.288458
Pp1s238_70V6	0	0	4.43317	0	#NAME?	AT5G06100	myb domain protein 33		5e-05	0.00023027
Pp1s391_33V6	0.0377648	0	19.1322	0	#NAME?	AT5G46070	Guanylate-binding family protein	GO:8152	5e-05	0.00023027
Pp1s39_142V6	0	0	9.42537	0	#NAME?	AT4G30320	CAP (Cysteine-rich secretory proteins, Antigen 5, and Pathogenesis-related 1 protein) superfamily protein		5e-05	0.00023027
Pp1s103_74V6	0	0	7.48184	0	0	AT5G62710	Leucine-rich repeat protein kinase family protein	GO:0006468, GO:0007275	5e-05	0.00023027
Pp1s143_112V6	0	0	6.07547	0	0	AT1G75620	glyoxal oxidase-related protein		5e-05	0.00023027
Pp1s4_43V6	0.0230828	0	7.24038	0	#NAME?	AT5G13870	xyloglucan endotransglucosylase/hydrolase 5	GO:0071555, GO:0006073	5e-05	0.00023027
Pp1s313_69V6	0	0	34.1401	0	#NAME?	AT1G09310	Protein of unknown function, DUF538		5e-05	0.00023027
Pp1s270_2V6	0	0.0818436	3.10074	0	#NAME?	AT5G41610	cation/H+ exchanger 18	GO:6811	0.0145	0.0335198
Pp1s191_122V6	0	0.0573658	7.72466	0	0	AT4G29420	F-box/RNI-like superfamily protein		0.1055	0.176879
Pp1s100_222V6	0	0	10.2931	0	0	AT5G60770	nitrate transporter 2.4	GO:0015707, GO:0015706, GO:0055085	5e-05	0.00023027
Pp1s100_228V6	0	0	10.2931	0	0	AT5G60770	nitrate transporter 2.4	GO:0015707, GO:0015706, GO:0055085	5e-05	0.00023027
Pp1s11_136V6	0.0276731	0	21.2555	0	0	AT1G24020	MLP-like protein 423	GO:0006952, GO:0009607, GO:0036065, GO:0042546	5e-05	0.00023027
Pp1s306_80V6	0.010846	0	3.44908	0	#NAME?	AT2G13610	ABC-2 type transporter family protein	GO:8152	5e-05	0.00023027
Pp1s55_224V6	0	0.173137	10.1283	0	-3.25112	AT2G44220	Protein of Unknown Function (DUF239)		0.00035	0.00133545
Pp1s172_69V6	0	0	2.30431	0	0	AT3G22840	Chlorophyll A-B binding family protein		5e-05	0.00023027
Pp1s22_93V6	0	0	18.9009	0	-1.71445	AT1G21270	wall-associated kinase 2		5e-05	0.00023027
Pp1s150_100V6	0.0202131	0	9.4883	0	0	AT5G60620	glycerol-3-phosphate acyltransferase 9	GO:0006301, GO:0006655, GO:0019432, GO:0006651	5e-05	0.00023027
Pp1s100_134V6	0	0	5.11277	0	0	AT2G38120	Transmembrane amino acid transporter family protein	GO:0009653, GO:0048364, GO:0010033, GO:1901576, GO:0010817, GO:0044711, GO:0044765, GO:0044238, GO:0016049	5e-05	0.00023027
Pp1s44_187V6	0	0	7.30723	0	#NAME?	AT2G30370	allergen-related		5e-05	0.00023027
Pp1s135_53V6	0	0	3.49729	0	0	AT5G55230	microtubule-associated proteins 65-1	GO:0000910, GO:0000226	5e-05	0.00023027
Pp1s135_54V6	0	0	3.49729	0	0	NA	NA		0.06315	0.115925
Pp1s33_251V6	0	0	10.0106	0	#NAME?	AT1G69530	expansin A1	GO:9664	5e-05	0.00023027
Pp1s118_36V6	0	0.039137	8.91552	0	0	AT4G03540	Uncharacterised protein family (UPF0497)		0.21315	0.308181
Pp1s327_16V6	0.0402774	0	2.46262	0	#NAME?	AT4G26090	NB-ARC domain-containing disease resistance protein		5e-05	0.00023027
Pp1s328_48V6	0.0141645	0	2.12125	0	#NAME?	AT5G57800	Fatty acid hydroxylase superfamily	GO:0006633, GO:0055114	5e-05	0.00023027
Pp1s307_26V6	0	0	256.578	0	#NAME?	AT1G43667	Bifunctional inhibitor/lipid-transfer protein/seed storage 2S albumin superfamily protein		5e-05	0.00023027
Pp1s131_50V6	0	0	5.87488	0	0	AT5G15710	Galactose oxidase/kelch repeat superfamily protein		5e-05	0.00023027
Pp1s794_2V6	0.0618938	0	5.82241	0	0	AT1G51940	protein kinase family protein / peptidoglycan-binding LysM domain-containing protein	GO:0006468, GO:0009966	5e-05	0.00023027
Pp1s152_115V6	0	0.00934909	2.77954	0	0	AT2G41510	cytokinin oxidase/dehydrogenase 1	GO:0009690, GO:0055114	0.23345	0.330163
Pp1s133_38V6	0.0090773	0	7.6842	0	0	AT2G45590	Protein kinase superfamily protein	GO:6468	5e-05	0.00023027
Pp1s446_3V6	0	0.0130612	5.04512	0	#NAME?	AT5G19730	Pectin lyase-like superfamily protein	GO:0009813, GO:0042545, GO:0045490, GO:0009411	0.1942	0.287885
Pp1s11_296V6	0	0.04526	21.4409	0	0	AT1G04560	AWPM-19-like family protein		0.1844	0.276771
Pp1s112_177V6	0.0992536	0	20.0204	0	0	AT5G19730	Pectin lyase-like superfamily protein	GO:0042545, GO:0008152	5e-05	0.00023027
Pp1s60_2V6	0.0171224	0	77.4604	0	0	AT5G59470	Mannose-P-dolichol utilization defect 1 protein		5e-05	0.00023027
Pp1s36_68V6	0	0	31.496	0	#NAME?	AT4G18760	receptor like protein 51		5e-05	0.00023027
Pp1s31_146V6	0	0	8.65206	0	#NAME?	AT2G40090	ABC2 homolog 9		0.0182	0.0406712
Pp1s305_12V6	0	0.0511383	4.66639	0	#NAME?	AT2G45960	plasma membrane intrinsic protein 1B	GO:0009750, GO:0016126, GO:0006833, GO:0009414, GO:0006816, GO:0010106, GO:0009651, GO:0006826, GO:0006972, GO:0007030, GO:0006084, GO:0006096, GO:0032880, GO:0046686, GO:0034220, GO:0015670, GO:0009266, GO:0009992, GO:0016132	0.08545	0.149099
Pp1s58_245V6	0	0	4.22541	0	-3.25112	AT1G61250	secretory carrier 3	GO:15031	5e-05	0.00023027
Pp1s4_10V6	0	0	228.244	0	#NAME?	AT2G40170	Stress induced protein		5e-05	0.00023027
Pp1s7_65V6	0.0320719	0	16.2601	0	0	AT2G23540	GDSL-like Lipase/Acylhydrolase superfamily protein	GO:6629	5e-05	0.00023027
Pp1s98_31V6	0.0599567	0	7.2617	0	1.55693	AT2G01630	O-Glycosyl hydrolases family 17 protein	GO:0005975, GO:0044699	5e-05	0.00023027
Pp1s385_16V6	0	0	5.71463	0	#NAME?	AT1G65295	NA		5e-05	0.00023027
Pp1s281_82V6	0	0	8.96831	0	#NAME?	AT5G05690	Cytochrome P450 superfamily protein	GO:0048827, GO:0006629, GO:0055114	5e-05	0.00023027
Pp1s171_30V6	0	0	41.5708	0	0	AT2G44300	Bifunctional inhibitor/lipid-transfer protein/seed storage 2S albumin superfamily protein		5e-05	0.00023027
Pp1s9_89V6	0	0	2.11171	0	1.55693	AT1G55760	BTB/POZ domain-containing protein		5e-05	0.00023027
Pp1s69_90V6	0	0	10.7841	0	0	AT1G68920	basic helix-loop-helix (bHLH) DNA-binding superfamily protein		5e-05	0.00023027
Pp1s35_5V6	0.0342526	0	34.1271	0	#NAME?	AT2G48130	Bifunctional inhibitor/lipid-transfer protein/seed storage 2S albumin superfamily protein		5e-05	0.00023027
Pp1s532_7V6	0	0.0511534	6.13072	0	-3.25112	AT4G10790	UBX domain-containing protein		0.0652	0.118984
Pp1s64_75V6	0	0.012126	57.585	0	0	AT3G18280	Bifunctional inhibitor/lipid-transfer protein/seed storage 2S albumin superfamily protein		0.166	0.254902
Pp1s16_261V6	0.0484938	0	5.21811	0	0	AT4G30610	alpha/beta-Hydrolases superfamily protein	GO:6508	5e-05	0.00023027
Pp1s86_71V6	0	0	7.33114	0	1.83489	AT1G30360	Early-responsive to dehydration stress protein (ERD4)		5e-05	0.00023027
Pp1s23_59V6	0	0.0370934	7.37091	0	#NAME?	AT4G12040	A20/AN1-like zinc finger family protein		0.233	0.329787
Pp1s348_20V6	0	0	2.28904	0	#NAME?	AT1G15380	Lactoylglutathione lyase / glyoxalase I family protein		5e-05	0.00023027
Pp1s35_26V6	0.0451469	0	6.11869	0	#NAME?	AT5G03820	GDSL-like Lipase/Acylhydrolase family protein	GO:0006629, GO:0044763, GO:0048856, GO:0040007, GO:0007275, GO:0016043	5e-05	0.00023027
Pp1s10_52V6	0	0.0131828	153.242	0	0	AT2G32300	uclacyanin 1	GO:45491	0.166	0.254902
Pp1s139_35V6	0	0	8.29375	0	0	AT3G01910	sulfite oxidase	GO:8152	5e-05	0.00023027
Pp1s172_27V6	0	0	6.83267	0	0	AT2G40170	Stress induced protein		5e-05	0.00023027
Pp1s243_37V6	0	0	44.415	0	#NAME?	AT1G18100	PEBP (phosphatidylethanolamine-binding protein) family protein	GO:6468	5e-05	0.00023027
Pp1s486_3V6	0	0	9.58681	0	#NAME?	AT1G66240	homolog of anti-oxidant 1	GO:30001	5e-05	0.00023027
Pp1s124_79V6	0	0	11.0523	0	0	AT1G32583	NA		5e-05	0.00023027
Pp1s60_35V6	0	0	7.64807	0	0	AT1G53130	Stigma-specific Stig1 family protein		5e-05	0.00023027
Pp1s416_17V6	0.035034	0	2.24505	0	#NAME?	AT1G01120	3-ketoacyl-CoA synthase 1	GO:6633	5e-05	0.00023027
Pp1s116_170V6	0	0	2.09735	0	0	AT2G42500	protein phosphatase 2A-3		5e-05	0.00023027
Pp1s13_444V6	0.0191541	0	17.2479	0	0	NA	NA		1	1
Pp1s13_445V6	0	0	0	0	0	AT4G10380	NOD26-like intrinsic protein 5;1	GO:6810	5e-05	0.00023027
Pp1s338_52V6	0	0.0407532	10.5615	0	#NAME?	AT5G39110	RmlC-like cupins superfamily protein	GO:0009987, GO:0050896, GO:0006820, GO:0071705	0.25405	0.350368
Pp1s406_2V6	0.0194597	0	2.95861	0	#NAME?	AT5G21950	alpha/beta-Hydrolases superfamily protein		5e-05	0.00023027
Pp1s245_16V6	0.0308073	0	7.60339	0	#NAME?	AT4G04910	AAA-type ATPase family protein		5e-05	0.00023027
Pp1s100_99V6	0	0	8.15362	0	0	AT4G28250	expansin B3	GO:19953	5e-05	0.00023027
Pp1s2_72V6	0	0.0298577	4.18682	0	-1.71445	AT2G42380	Basic-leucine zipper (bZIP) transcription factor family protein		5e-05	0.00023027
Pp1s118_231V6	0.00696061	0	7.61128	0	0	AT3G63520	carotenoid cleavage dioxygenase 1	GO:0044712, GO:1901576, GO:0044711, GO:0006720, GO:1901575, GO:0055114, GO:0044249, GO:0044248	5e-05	0.00023027
Pp1s189_93V6	0	0	5.36022	0	0	AT4G32410	cellulose synthase 1	GO:0071555, GO:0030244	5e-05	0.00023027
Pp1s125_96V6	0	0.0211044	4.91221	0	0	AT5G62230	ERECTA-like 1	GO:6468	0.25365	0.350291
Pp1s103_145V6	0.0229682	0	5.01811	0	0	AT3G50750	BES1/BZR1 homolog 1	GO:0009987, GO:0050789	0.1948	0.288458
Pp1s496_4V6	0	0.0128953	9.03503	0	#NAME?	AT3G03800	syntaxin of plants 131	GO:6810	0.2447	0.341743
Pp1s67_6V6	0.0221762	0	26.4014	0	0	AT5G19730	Pectin lyase-like superfamily protein	GO:0042545, GO:0008152	5e-05	0.00023027
Pp1s252_55V6	0	0.0295112	13.8643	0	#NAME?	AT5G61820	NA		0.1844	0.276771
Pp1s445_2V6	0.0488987	0	6.30041	0	#NAME?	AT5G03610	GDSL-like Lipase/Acylhydrolase superfamily protein	GO:6629	5e-05	0.00023027
Pp1s25_365V6	0	0.136074	9.33617	0	#NAME?	AT1G50000	methyltransferases		0.0052	0.0139729
Pp1s1_642V6	0.0321362	0	4.43126	0	0	AT1G63850	BTB/POZ domain-containing protein	GO:16567	5e-05	0.00023027
Pp1s100_236V6	0	0	2.33735	0	0	AT4G05320	polyubiquitin 10		5e-05	0.00023027
Pp1s69_244V6	0	0	30.6798	0	0	AT4G20870	fatty acid hydroxylase 2	GO:0006633, GO:0055114	5e-05	0.00023027
Pp1s196_82V6	0	0	14.9259	0	0	AT3G55580	Regulator of chromosome condensation (RCC1) family protein		5e-05	0.00023027
Pp1s101_178V6	0.0317631	0	5.68141	0	0	AT1G19660	Wound-responsive family protein	GO:90305	5e-05	0.00023027
Pp1s38_215V6	0.03927	0	3.31705	0	#NAME?	AT1G05450	Bifunctional inhibitor/lipid-transfer protein/seed storage 2S albumin superfamily protein		5e-05	0.00023027
Pp1s18_186V6	0	0	3.43962	0	0	AT2G01420	Auxin efflux carrier family protein	GO:55085	5e-05	0.00023027
Pp1s8_87V6	0	0	9.61148	0	1.83489	NA	NA		5e-05	0.00023027
Pp1s8_88V6	0	0	9.61148	0	1.83489	AT1G19440	3-ketoacyl-CoA synthase 4	GO:6633	5e-05	0.00023027
Pp1s120_101V6	0	0.0452063	9.97421	0	0	AT5G10050	NAD(P)-binding Rossmann-fold superfamily protein	GO:55114	0.0988	0.167759
Pp1s337_52V6	0.116606	0	20.1437	0	#NAME?	AT1G02065	squamosa promoter binding protein-like 8		5e-05	0.00023027
Pp1s236_30V6	0.0446385	0	25.2431	0	#NAME?	AT5G41250	Exostosin family protein		5e-05	0.00023027
Pp1s126_84V6	0	0.198783	51.5419	0	0	AT3G22600	Bifunctional inhibitor/lipid-transfer protein/seed storage 2S albumin superfamily protein	GO:6869	0.24425	0.341326
Pp1s106_2V6	0	0.0440291	42.5918	0	0	AT4G25420	2-oxoglutarate (2OG) and Fe(II)-dependent oxygenase superfamily protein	GO:55114	0.2252	0.321341
Pp1s137_142V6	0.0311105	0	6.79727	0	0	AT4G14723	NA		5e-05	0.00023027
Pp1s59_282V6	0.0962382	0	14.7989	0	0	AT2G28970	Leucine-rich repeat protein kinase family protein		5e-05	0.00023027
Pp1s7_490V6	0	0	33.7881	0	0	AT4G33380	NA		5e-05	0.00023027
Pp1s356_14V6	0	0	2.37709	0	#NAME?	AT5G64120	Peroxidase superfamily protein	GO:0006979, GO:0010363, GO:0055114, GO:0015706, GO:0002679, GO:0010200, GO:0009808, GO:0006612, GO:0043069, GO:0009863, GO:0010167, GO:0050832	5e-05	0.00023027
Pp1s400_5V6	0	0	2.00762	0	#NAME?	AT1G68570	Major facilitator superfamily protein		5e-05	0.00023027
Pp1s382_22V6	0.0327775	0	4.80679	0	#NAME?	AT5G64640	Plant invertase/pectin methylesterase inhibitor superfamily	GO:0042545, GO:0043086	5e-05	0.00023027
Pp1s108_76V6	0.00929914	0	8.03991	0	0	AT4G35920	PLAC8 family protein		5e-05	0.00023027
Pp1s182_56V6	0	0	8.72943	0	0	AT1G28440	HAESA-like 1	GO:6468	5e-05	0.00023027
Pp1s104_136V6	0.0391661	0	8.46533	0	0	AT4G18240	starch synthase 4	GO:19252	5e-05	0.00023027

## Sheet: cluster5
List of the k-means cluster №5 of DE genes in gametophores, protonemata and protoplasts.
Gene ID- accession number of gene
TAIR ID- possible homologue gene of Arabidopsis thaliana; the results of BLAST homology analysis against the protein database of Arabidopsis thaliana
Annotation - annotation of protein function using cosmoss 1.6
GO_ID- the number GO-terms from database QuickGO
Gametophores_fpkm - FPKM value in gametophore
Protonema_fpkm - FPKM value in protonema
Log2_fold_change - the ratio (in log scale) of the protonema median to the protoplast median and the ratio (in log scale) of protonema median to the gametophores media
p_value, q_value - probability values of the significance of the observed fold change with the available data of run and technical repetetions
Gene_ID	Protoplasts_FPKM	Protonema_FPKM	Gametophores_FPKM	Protonema_Protoplasts_fold_change	Gametophores_Protonema_fold_change	TAIR_ID	Annotation	GO_ID	p_value	q_value
Pp1s111_85V6	605.968	112.584	911.661	-2.42824	3.0175	AT5G01300	PEBP (phosphatidylethanolamine-binding protein) family protein	GO:1901576, GO:0044699, GO:0044237	5e-05	0.00023027
Pp1s27_205V6	58.8583	11.5522	29.5492	-2.34908	1.35495	AT1G55080	NA	GO:6357	0.0411	0.0808784
Pp1s120_75V6	45.3774	11.9843	10.7526	-1.92083	0	AT3G53680	Acyl-CoA N-acyltransferase with RING/FYVE/PHD-type zinc finger domain	GO:6412	0.03075	0.0633496
Pp1s160_146V6	26.9229	3.25663	12.784	-3.04738	1.97289	AT5G67320	WD-40 repeat family protein	GO:16567	5e-05	0.00023027
Pp1s282_43V6	10.5155	2.11585	5.90334	-2.31321	1.48029	NA	NA		1	1
Pp1s282_45V6	10.5155	2.11585	5.90334	-2.31321	1.48029	AT5G61580	phosphofructokinase 4	GO:0006096, GO:0046835, GO:0006002	0.00295	0.00857633
Pp1s36_131V6	31.0642	6.64591	16.3673	-2.22471	1.30028	AT3G49950	GRAS family transcription factor	GO:6351	0.0117	0.0278864
Pp1s464_11V6	220.587	23.1827	43.2854	-3.25023	0.900832	AT5G58070	temperature-induced lipocalin	GO:0042538, GO:0006810, GO:0009408, GO:0009416	0.0098	0.0239721
Pp1s464_13V6	70.4426	9.64999	51.6645	-2.86785	2.42057	AT4G35985	Senescence/dehydration-associated protein-related		5e-05	0.00023027
Pp1s94_3V6	44.1652	2.56637	13.9381	-4.10511	2.44123	NA	NA		1	1
Pp1s94_4V6	44.1652	2.56637	13.9381	-4.10511	2.44123	AT2G06050	oxophytodienoate-reductase 3	GO:0001101, GO:0009725, GO:0007165, GO:0009695, GO:0006950, GO:1901700, GO:0031408	5e-05	0.00023027
Pp1s279_85V6	115.683	8.36135	20.4342	-3.7903	1.28918	AT5G53950	NAC (No Apical Meristem) domain transcriptional regulator superfamily protein	GO:6355	5e-05	0.00023027
Pp1s31_245V6	85.8344	14.6387	24.5693	-2.55177	0.747069	AT4G31670	ubiquitin-specific protease 18		0.2828	0.380848
Pp1s31_245V6	85.8344	14.6387	24.5693	-2.55177	0.747069	AT4G31670	ubiquitin-specific protease 18		0.25985	0.356187
Pp1s209_2V6	16.2435	2.96079	5.44321	-2.45581	0.878476	AT2G28380	dsRNA-binding protein 2	GO:387	0.66765	0.74472
Pp1s30_79V6	102.511	15.3216	12.5315	-2.74214	0	AT1G34220	Regulator of Vps4 activity in the MVB pathway protein		0.05395	0.101697
Pp1s295_15V6	32.312	1.90242	11.0452	-4.08616	2.53751	AT5G66950	Pyridoxal phosphate (PLP)-dependent transferases superfamily protein	GO:8152	5e-05	0.00023027
Pp1s277_78V6	226.94	35.707	23.8813	-2.66803	-0.580326	AT1G80330	gibberellin 3-oxidase 4	GO:55114	0.39115	0.492372
Pp1s157_29V6	67.1738	7.36315	9.31042	-3.1895	0	AT5G56270	WRKY DNA-binding protein 2	GO:6355	0.02875	0.0598332
Pp1s198_63V6	145.483	26.7749	28.2776	-2.4419	0	AT4G34940	armadillo repeat only 1		0.90595	0.931005
Pp1s370_52V6	88.0398	10.4586	15.4187	-3.07347	0	AT2G36640	embryonic cell protein 63		0.0672	0.122143
Pp1s180_101V6	47.1758	11.5438	24.0734	-2.03093	1.06032	AT3G25510	disease resistance protein (TIR-NBS-LRR class), putative		0.2612	0.357635
Pp1s87_98V6	241.435	8.9218	17.7199	-4.75816	0.989964	AT1G19210	Integrase-type DNA-binding superfamily protein	GO:6355	0.0035	0.00993087
Pp1s151_6V6	36.6382	10.8741	8.46763	-1.75245	0	AT3G56990	embryo sac development arrest 7	GO:44699	0.07175	0.128976
Pp1s29_226V6	23.5173	3.46321	4.49706	-2.76354	0	AT3G25570	Adenosylmethionine decarboxylase family protein	GO:0006557, GO:0008295, GO:0006597	0.9214	0.942345
Pp1s376_34V6	326.382	78.5263	61.2435	-2.05531	0	AT5G19900	PRLI-interacting factor, putative		0.0125	0.0295041
Pp1s2_113V6	63.7661	6.35889	10.6255	-3.32594	0.740684	AT1G64660	methionine gamma-lyase	GO:0006730, GO:0019458, GO:0051289	0.1348	0.215859
Pp1s71_227V6	386.474	56.5578	42.7386	-2.77257	0	AT2G38905	Low temperature and salt responsive protein family		0.0041	0.0113884
Pp1s193_64V6	69.1557	17.1219	15.0651	-2.01401	0	AT3G53390	Transducin/WD40 repeat-like superfamily protein		0.2176	0.313053
Pp1s142_86V6	154.969	15.3206	16.4107	-3.33843	0	AT1G72470	exocyst subunit exo70 family protein D1	GO:6887	0.01965	0.0434233
Pp1s142_88V6	154.969	15.3206	16.4107	-3.33843	0	NA	NA		1	1
Pp1s111_159V6	125.383	27.6545	44.2292	-2.18076	0.677485	AT1G55300	TBP-associated factor 7	GO:0006367, GO:0000394	0.6216	0.705476
Pp1s111_165V6	205.768	44.674	53.4983	-2.20351	0	AT3G05700	Drought-responsive family protein		0.00365	0.010295
Pp1s111_8V6	436.765	37.8473	62.4178	-3.52859	0.721767	AT3G44880	Pheophorbide a oxygenase family protein with Rieske [2Fe-2S] domain	GO:0042744, GO:0009793, GO:0009965, GO:0048481, GO:0019761, GO:0006096, GO:0009693, GO:0032880, GO:0009816, GO:0015996, GO:0009651, GO:0019288, GO:0010027, GO:0019447, GO:0055114, GO:0016226, GO:0008219, GO:0010228, GO:0030154, GO:0045893, GO:0046686, GO:0006094	0.0207	0.0453515
Pp1s57_27V6	338.768	53.0662	80.7857	-2.67443	0.606307	AT4G10465	Heavy metal transport/detoxification superfamily protein	GO:30001	0.0009	0.00305754
Pp1s48_250V6	49.1255	8.15925	9.69582	-2.58996	0	AT4G19380	Long-chain fatty alcohol dehydrogenase family protein	GO:55114	0.48065	0.578744
Pp1s99_12V6	39.0026	5.56647	8.88278	-2.80874	0.674249	AT3G13530	mitogen-activated protein kinase kinase kinase 7	GO:6468	0.08695	0.151226
Pp1s99_12V6	39.0026	5.56647	8.88278	-2.80874	0.674249	AT3G13530	mitogen-activated protein kinase kinase kinase 7	GO:6468	0.56195	0.653094
Pp1s3_556V6	10.5297	1.87887	3.65488	-2.48653	0.959959	AT1G64300	Protein kinase family protein	GO:0001101, GO:0009725, GO:0071310, GO:0006468, GO:0009966, GO:0006950, GO:1901700	0.003	0.008698
Pp1s11_289V6	365.44	50.9565	42.3425	-2.8423	0	AT5G12030	heat shock protein 17.6A		0.6046	0.690446
Pp1s13_360V6	29.032	6.20148	13.6455	-2.22696	1.13774	AT5G14720	Protein kinase superfamily protein		5e-05	0.00023027
Pp1s6_413V6	172.341	26.3985	25.0663	-2.70674	0	AT1G70480	Domain of unknown function (DUF220)		0.6233	0.70701
Pp1s104_11V6	2.50367	0.513234	0.650271	-2.28636	0	AT1G79450	ALA-interacting subunit 5	GO:9987	1	1
Pp1s66_143V6	45.8515	1.68854	10.1851	-4.76312	2.59261	AT5G66950	Pyridoxal phosphate (PLP)-dependent transferases superfamily protein	GO:8152	5e-05	0.00023027
Pp1s141_15V6	73.7307	12.0765	18.6846	-2.61006	0.629647	AT1G66080	NA	GO:0009628, GO:0006950, GO:0009987	0.0633	0.116162
Pp1s145_89V6	79.4709	19.947	18.3045	-1.99425	0	AT5G07280	Leucine-rich repeat transmembrane protein kinase	GO:0006468, GO:0050789	0.6046	0.690446
Pp1s19_109V6	95.2287	17.0815	19.7545	-2.47896	0	AT5G12330	Lateral root primordium (LRP) protein-related		0.1675	0.256681
Pp1s69_113V6	86.7885	18.4817	33.8425	-2.23141	0	AT3G47500	cycling DOF factor 3		0.00215	0.00651913
Pp1s34_13V6	1.95145	0.265245	0.875361	-2.87915	0	AT1G79600	Protein kinase superfamily protein	GO:0006468, GO:0050821, GO:1902171	0.063	0.115681
Pp1s257_26V6	219.013	19.8772	37.726	-3.46183	0.924445	AT4G29420	F-box/RNI-like superfamily protein		0.0008	0.00275911
Pp1s257_27V6	219.013	19.8772	37.726	-3.46183	0.924445	NA	NA		1	1
Pp1s55_317V6	207.163	10.8857	15.7458	-4.25026	0.532533	AT4G36530	alpha/beta-Hydrolases superfamily protein	GO:0044262, GO:0044763, GO:0044723	0.15765	0.244806
Pp1s96_20V6	39.6141	2.28436	13.143	-4.11615	2.52443	AT4G08950	Phosphate-responsive 1 family protein		5e-05	0.00023027
Pp1s48_117V6	70.9655	11.9967	12.9357	-2.56448	0	AT2G31880	Leucine-rich repeat protein kinase family protein	GO:6468	0.33715	0.437937
Pp1s330_22V6	149.526	14.8042	15.5655	-3.33632	0	AT5G55810	nicotinate/nicotinamide mononucleotide adenyltransferase		0.6084	0.693835
Pp1s237_83V6	6.76782	1.01094	1.30042	0	0	AT3G04290	Li-tolerant lipase 1		0.6602	0.738591
Pp1s4_481V6	212.445	45.3401	28.4098	-2.22823	-0.674399	AT2G37010	non-intrinsic ABC protein 12		0.00555	0.014777
Pp1s23_340V6	63.8313	18.5235	12.0529	-1.78491	-0.619976	AT3G23590	REF4-related 1	GO:0044763, GO:0006725, GO:1901360	0.02485	0.0528726
Pp1s23_342V6	100.778	26.193	24.2958	-1.94393	0	AT4G14440	3-hydroxyacyl-CoA dehydratase 1	GO:8152	0.85855	0.89627
Pp1s212_60V6	124.402	26.5119	27.7924	-2.2303	0	AT5G01450	RING/U-box superfamily protein		0.8897	0.919322
Pp1s12_415V6	631.459	95.2169	143.669	-2.7294	0.593459	AT5G13200	GRAM domain family protein		0.0225	0.048652
Pp1s426_30V6	53.9149	10.3652	10.8999	-2.37894	0	AT5G26170	WRKY DNA-binding protein 50		0.63465	0.716663
Pp1s1741_2V6	0	0	0	0	0	AT4G32551	LisH dimerisation motif;WD40/YVTN repeat-like-containing domain		0.1606	0.248442
Pp1s506_3V6	114.136	13.5773	15.4104	-3.07149	0	AT4G20410	gamma-soluble NSF attachment protein	GO:6886	0.3738	0.475471
Pp1s259_104V6	36.6915	1.64194	4.672	-4.48197	1.50864	AT2G33710	Integrase-type DNA-binding superfamily protein	GO:6351	5e-05	0.00023027
Pp1s1_238V6	5.5947	0.583128	3.63592	-3.26218	2.64044	AT1G61180	LRR and NB-ARC domains-containing disease resistance protein		5e-05	0.00023027
Pp1s26_75V6	24.7653	4.2465	4.61241	-2.54397	0	AT2G18740	Small nuclear ribonucleoprotein family protein	GO:387	0.7144	0.783448
Pp1s194_138V6	45.7413	3.18375	13.862	-3.8447	2.12234	AT1G12860	basic helix-loop-helix (bHLH) DNA-binding superfamily protein		5e-05	0.00023027
Pp1s209_130V6	14.0173	2.78314	6.27089	-2.33242	0	AT3G58780	K-box region and MADS-box transcription factor family protein	GO:6355	0.11065	0.183826
Pp1s114_91V6	86.437	22.5884	19.4633	-1.93607	0	AT1G76340	golgi nucleotide sugar transporter 3		0.3516	0.45281
Pp1s77_308V6	35.3627	0.817549	15.2582	-5.43478	4.22214	AT5G04770	cationic amino acid transporter 6	GO:3333	5e-05	0.00023027
Pp1s141_102V6	749.083	131.223	147.703	-2.5131	0	AT2G42680	multiprotein bridging factor 1A	GO:0045893, GO:0009873, GO:0034976, GO:0006457, GO:0009644, GO:0042542	0.42205	0.522424
Pp1s250_28V6	36.87	8.28873	19.5533	-2.15322	1.23819	AT3G25840	Protein kinase superfamily protein	GO:6468	0.03535	0.0712482
Pp1s11_57V6	28.9461	5.21263	6.53505	-2.47329	0	AT4G08180	OSBP(oxysterol binding protein)-related protein 1C		0.7497	0.812087
Pp1s106_128V6	951.881	94.1859	748.274	-3.3372	2.98998	AT1G56060	NA		5e-05	0.00023027
Pp1s49_145V6	114.184	23.6577	32.1773	-2.27098	0	AT4G32760	ENTH/VHS/GAT family protein	GO:0016049, GO:0006623, GO:0000902, GO:0061025, GO:0048193, GO:0006487	0.0794	0.140289
Pp1s9_310V6	70.4485	11.1099	13.4816	-2.66472	0	AT2G37340	arginine/serine-rich zinc knuckle-containing protein 33		1	1
Pp1s9_312V6	15.1585	1.2624	8.68582	-3.58589	2.78249	AT2G37340	arginine/serine-rich zinc knuckle-containing protein 33		0.00785	0.0198347
Pp1s132_23V6	1.95624	0.394739	1.33419	-2.30911	0	ATMG00300	Gag-Pol-related retrotransposon family protein		0.06485	0.11847
Pp1s89_116V6	29.6113	2.75113	5.8546	-3.42805	1.08955	AT2G25740	ATP-dependent protease La (LON) domain protein	GO:6508	0.01585	0.0361149
Pp1s8_183V6	601.015	88.7172	82.2858	-2.76012	0	AT3G05550	Hypoxia-responsive family protein		0.4537	0.553059
Pp1s68_60V6	29.6659	6.88621	13.5355	-2.10702	0.974966	AT4G33690	NA		0.10445	0.175443
Pp1s160_88V6	27.8279	4.87776	6.34529	-2.51224	0	AT3G07160	glucan synthase-like 10	GO:6075	0.2443	0.34138
Pp1s27_321V6	65.1453	11.6027	16.2558	-2.4892	0	AT5G20060	alpha/beta-Hydrolases superfamily protein	GO:8152	0.6178	0.701988
Pp1s114_172V6	135.908	37.0857	27.4008	-1.8737	0	AT2G05620	proton gradient regulation 5	GO:0009642, GO:0009987, GO:0055114, GO:1901700, GO:0009639	0.1056	0.177018
Pp1s74_81V6	78.9096	16.6431	22.9802	-2.24528	0	AT4G25230	RPM1 interacting protein 2	GO:8152	0.157	0.244027
Pp1s240_49V6	21.1739	5.50658	4.7463	-1.94306	0	AT3G14050	RELA/SPOT homolog 2	GO:15969	0.25765	0.353865
Pp1s284_71V6	14.4424	1.04519	2.43487	-3.78847	1.22008	AT2G28900	outer plastid envelope protein 16-1	GO:44765	0.04515	0.0875537
Pp1s188_107V6	65.595	16.0919	14.5043	-2.02725	0	AT5G47390	myb-like transcription factor family protein		0.205	0.299121
Pp1s124_89V6	102.46	16.9959	19.2237	-2.5918	0	AT3G55530	RING/U-box superfamily protein	GO:0044763, GO:0044260, GO:0044238	0.96525	0.974219
Pp1s1_798V6	12.6772	0.660523	5.49144	-4.26248	3.0555	AT1G24620	EF hand calcium-binding protein family		0.0037	0.0104172
Pp1s109_194V6	16.4378	1.97165	6.83211	-3.05954	1.79293	AT3G10960	AZA-guanine resistant1	GO:0015854, GO:0015853, GO:0055085, GO:0015931	5e-05	0.00023027
Pp1s93_45V6	53.8658	6.74757	8.92629	-2.99693	0	AT4G20140	Leucine-rich repeat transmembrane protein kinase	GO:0044699, GO:0009987	0.3471	0.448191
Pp1s117_91V6	212.182	50.7526	157.356	-2.06375	0	AT4G19640	Ras-related small GTP-binding family protein	GO:0006913, GO:0006886, GO:0008152, GO:0007264	5e-05	0.00023027
Pp1s79_92V6	33.955	3.55016	9.41088	-3.25767	1.40645	AT3G27925	DegP protease 1		0.9676	0.976008
Pp1s115_168V6	109.427	25.7657	56.8085	-2.08645	1.14066	AT5G49910	chloroplast heat shock protein 70-2	GO:0006457, GO:0055114	5e-05	0.00023027
Pp1s68_294V6	73.8126	18.244	16.3166	-2.01645	0	AT1G53820	RING/U-box superfamily protein		0.4199	0.520345
Pp1s83_249V6	64.7473	7.06744	13.5273	-3.19556	0.936614	AT3G59660	C2 domain-containing protein / GRAM domain-containing protein	GO:0031348, GO:0009627, GO:0009617, GO:0009697	0.00135	0.00434785
Pp1s35_401V6	5.94968	0.474231	2.24376	-3.64915	2.24226	AT1G69310	WRKY DNA-binding protein 57	GO:0006355, GO:0006970	0.0005	0.00182557
Pp1s38_338V6	569.072	39.3202	149.783	-3.85527	1.92953	AT4G27670	heat shock protein 21		5e-05	0.00023027
Pp1s18_299V6	74.4216	10.4112	10.2037	-2.83759	0	AT1G55460	DNA/RNA-binding protein Kin17, conserved region		0.1889	0.281883
Pp1s423_29V6	23.6984	3.12366	6.34332	-2.92348	1.022	AT1G67800	Copine (Calcium-dependent phospholipid-binding protein) family	GO:0009867, GO:0042742, GO:0009611, GO:0016567, GO:0009690	0.00435	0.0119784
Pp1s81_35V6	140.459	27.1145	29.3062	-2.37301	0	AT1G14060	GCK domain-containing protein		0.42005	0.520478
Pp1s213_125V6	92.3006	6.85624	21.1044	-3.75085	0	AT3G25840	Protein kinase superfamily protein	GO:6468	0.02055	0.0450732
Pp1s213_126V6	92.3006	6.85624	21.1044	-3.75085	0	NA	NA		0.3431	0.444111
Pp1s403_41V6	228.362	5.85131	66.0016	-5.28642	3.49567	AT3G53110	P-loop containing nucleoside triphosphate hydrolases superfamily protein		0.00035	0.00133545
Pp1s403_42V6	228.362	5.85131	66.0016	-5.28642	3.49567	NA	NA		0.33595	0.436817
Pp1s403_43V6	228.362	5.85131	66.0016	-5.28642	3.49567	NA	NA		0.2463	0.343307
Pp1s379_23V6	3.36539	0.374742	1.5461	-3.1668	2.04466	AT2G48010	receptor-like kinase in in flowers 3	GO:6468	0.00165	0.00517912
Pp1s174_76V6	155.654	30.9876	39.2632	-2.32858	0	AT2G18030	Peptide methionine sulfoxide reductase family protein	GO:0055114, GO:0030091, GO:0006979	0.4366	0.5367
Pp1s364_10V6	158.352	39.1154	56.7947	-2.01733	0	AT3G21630	chitin elicitor receptor kinase 1	GO:0006468, GO:0044249, GO:0008610, GO:0044255	0.5517	0.643839
Pp1s364_9V6	158.352	39.1154	56.7947	-2.01733	0	NA	NA		1	1
Pp1s84_294V6	15.3862	2.63816	2.72364	-2.54403	0	AT4G29130	hexokinase 1	GO:0016310, GO:0006096	0.59025	0.677889
Pp1s88_112V6	47.0244	7.82753	11.6225	-2.58678	0.570291	AT3G17860	jasmonate-zim-domain protein 3		0.03245	0.0662661
Pp1s221_77V6	6.20355	1.17215	2.59678	-2.40394	1.14757	AT3G61500	NA		0.01245	0.0294112
Pp1s45_33V6	94.8322	22.7519	50.1895	-2.05939	1.1414	AT2G32700	LEUNIG_homolog		0.0037	0.0104172
Pp1s242_81V6	42.1172	10.7965	9.76587	-1.96385	0	AT5G04500	glycosyltransferase family protein 47	GO:0006024, GO:0015012	0.71165	0.781052
Pp1s7_280V6	61.465	16.4112	13.9793	-1.90508	0	AT1G69780	Homeobox-leucine zipper protein family	GO:6355	0.51105	0.606748
Pp1s132_40V6	33.4315	1.32895	5.94805	0	0	AT3G03341	NA		0.37385	0.475495
Pp1s263_83V6	98.9609	13.2175	26.0346	-2.90441	0.977981	AT5G60790	ABC transporter family protein	GO:8152	0.01175	0.027988
Pp1s60_316V6	22.7849	4.80161	18.4863	-2.24649	1.94487	AT3G23280	XB3 ortholog 5 in Arabidopsis thaliana	GO:0051607, GO:0035196, GO:0006508, GO:0010267, GO:0006627	5e-05	0.00023027
Pp1s17_276V6	3.86431	0.518867	1.27419	-2.89677	0	AT5G36930	Disease resistance protein (TIR-NBS-LRR class) family	GO:6468	0.2868	0.385118
Pp1s29_47V6	28.9614	5.38728	6.92313	-2.4265	0	AT3G09085	Protein of unknown function (DUF962)		0.93155	0.949724
Pp1s29_47V6	28.9614	5.38728	6.92313	-2.4265	0	AT3G09085	Protein of unknown function (DUF962)		0.337	0.437808
Pp1s85_11V6	408.968	90.9391	79.6964	-2.16902	0	AT1G53540	HSP20-like chaperones superfamily protein		0.70775	0.778021
Pp1s34_238V6	97.2872	7.06715	22.3644	-3.78305	1.662	AT5G09570	Cox19-like CHCH family protein	GO:0044699, GO:0009416, GO:0009987	0.0943	0.161434
Pp1s2_36V6	73.0234	10.988	20.3426	-2.73243	0.888575	AT1G04880	HMG (high mobility group) box protein with ARID/BRIGHT DNA-binding domain		0.0001	0.000434331
Pp1s377_28V6	378.417	69.0226	67.4142	-2.45484	0	AT3G10985	senescence associated gene 20		0.24	0.336865
Pp1s156_48V6	120.222	21.8392	21.2135	-2.46071	0	AT2G01180	phosphatidic acid phosphatase 1		0.23675	0.333481
Pp1s29_313V6	331.286	33.6454	73.106	-3.2996	1.11958	AT5G02240	NAD(P)-binding Rossmann-fold superfamily protein	GO:0019684, GO:0009697, GO:0009664, GO:0015995, GO:0019288, GO:0005982, GO:0009814, GO:0009409, GO:0000272, GO:0006364	5e-05	0.00023027
Pp1s13_120V6	136.278	35.0911	21.9594	-1.95738	-0.676267	AT3G24100	Uncharacterised protein family SERF		0.00315	0.00907193
Pp1s9_336V6	8.285	0.871792	4.14916	-3.24845	2.25076	AT3G23430	phosphate 1		0.0002	0.000810662
Pp1s9_336V6	8.285	0.871792	4.14916	-3.24845	2.25076	AT3G23430	phosphate 1		1	1
Pp1s169_172V6	18.717	0.834208	9.36482	-4.4878	3.48877	AT1G54870	NAD(P)-binding Rossmann-fold superfamily protein	GO:55114	5e-05	0.00023027
Pp1s3_563V6	12.7211	0.843471	3.68005	-3.91474	2.12531	AT4G10465	Heavy metal transport/detoxification superfamily protein		0.00215	0.00651913
Pp1s103_81V6	75.6327	17.8092	54.0143	-2.08639	1.60072	AT4G19950	NA		0.00015	0.000626275
Pp1s465_1V6	27.8395	5.34292	15.2581	-2.38143	1.51388	AT5G54860	Major facilitator superfamily protein	GO:0050896, GO:0006810	5e-05	0.00023027
Pp1s97_277V6	424.187	98.5311	195.419	-2.10605	0.98792	AT1G22840	CYTOCHROME C-1	GO:0008283, GO:0006007, GO:0055114	0.08405	0.147057
Pp1s47_298V6	90.9628	19.6554	26.6212	-2.21035	0	AT5G17060	ADP-ribosylation factor B1B	GO:7264	0.49175	0.588903
Pp1s47_284V6	79.6868	16.3869	16.2175	-2.2818	0	AT4G00850	GRF1-interacting factor 3		0.3144	0.414512
Pp1s39_121V6	45.562	9.93776	12.0273	-2.19684	0	AT5G02500	heat shock cognate protein 70-1	GO:6468	0.28955	0.388091
Pp1s133_112V6	18.6893	3.33422	8.00857	-2.48679	1.2642	AT3G50360	centrin2		0.00025	0.00098888
Pp1s54_23V6	19.4967	3.49854	6.97982	-2.47841	0.996437	AT1G16670	Protein kinase superfamily protein	GO:6468	0.0045	0.0123333
Pp1s337_17V6	5.63331	0.562414	1.85625	-3.32428	1.72269	AT1G17840	white-brown complex homolog protein 11	GO:0071702, GO:0044765, GO:0008152, GO:0006950	0.00125	0.00406735
Pp1s161_73V6	50.8211	4.21898	7.27001	-3.59046	0.785063	AT1G12260	NAC 007	GO:6355	0.08705	0.151348
Pp1s28_109V6	82.3071	15.2105	11.6848	-2.43595	0	AT5G02010	RHO guanyl-nucleotide exchange factor 7		0.2779	0.375547
Pp1s44_217V6	59.7812	10.9349	10.7774	-2.45075	0	AT1G27340	Galactose oxidase/kelch repeat superfamily protein		0.41305	0.513751
Pp1s37_276V6	168.281	20.4108	67.9281	-3.04347	1.73468	AT1G68090	annexin 5	GO:44699	5e-05	0.00023027
Pp1s70_166V6	69.9258	18.5182	78.9012	-1.91688	2.0911	AT4G19160	NA		5e-05	0.00023027
Pp1s98_14V6	118.721	14.5497	21.4245	-3.02851	0.558272	AT1G07530	SCARECROW-like 14		0.15145	0.236932
Pp1s318_10V6	72.5008	9.91752	23.4025	-2.86995	1.23861	AT3G19240	Vacuolar import/degradation, Vid27-related protein		0.0884	0.153314
Pp1s60_274V6	740.087	168.549	257.345	-2.13453	0.610536	AT1G17100	SOUL heme-binding family protein		0.4651	0.564186
Pp1s47_71V6	339.041	84.0066	92.0747	-2.01289	0	NA	NA		0.748	0.81078
Pp1s47_72V6	339.041	84.0066	92.0747	-2.01289	0	AT1G23740	Oxidoreductase, zinc-binding dehydrogenase family protein	GO:0006732, GO:0008610, GO:0006796, GO:0006631, GO:0019637, GO:0006790, GO:0006520, GO:0072330, GO:0006725, GO:0046483, GO:1901360, GO:0055114	0.64495	0.725667
Pp1s80_181V6	37.6078	9.51011	8.3138	-1.9835	0	AT1G47550	exocyst complex component sec3A		0.11835	0.194205
Pp1s523_8V6	49.6913	7.12565	6.98583	-2.8019	0	AT4G24790	AAA-type ATPase family protein		0.55265	0.644688
Pp1s164_107V6	109.651	20.6898	17.0315	-2.40593	0	AT2G23780	RING/U-box superfamily protein		0.1774	0.268697
Pp1s107_87V6	203.35	7.36388	28.1586	-4.78736	1.93504	AT1G44100	amino acid permease 5		5e-05	0.00023027
Pp1s107_88V6	203.35	7.36388	28.1586	-4.78736	1.93504	NA	NA		1	1
Pp1s164_113V6	11.9023	1.70879	3.91483	-2.80019	1.19597	AT5G48930	hydroxycinnamoyl-CoA shikimate/quinate hydroxycinnamoyl transferase	GO:8152	0.00115	0.00377895
Pp1s15_49V6	0	0	0	0	0	AT3G51290	Protein of unknown function (DUF630) ;Protein of unknown function (DUF632)		0.66485	0.742564
Pp1s235_138V6	120.262	19.8223	87.1104	-2.60098	2.13572	AT4G17260	Lactate/malate dehydrogenase family protein	GO:0006096, GO:0044262, GO:0055114	5e-05	0.00023027
Pp1s116_32V6	73.3322	10.2636	21.9312	-2.83691	1.09545	AT5G05710	Pleckstrin homology (PH) domain superfamily protein		0.52295	0.617466
Pp1s68_185V6	91.4057	3.81109	23.7915	-4.58401	2.64217	AT4G11910	NA		5e-05	0.00023027
Pp1s210_87V6	662.015	160.754	139.781	-2.04201	0	AT5G24680	Peptidase C78, ubiquitin fold modifier-specific peptidase 1/ 2		0.01745	0.0392098
Pp1s210_88V6	662.015	160.754	139.781	-2.04201	0	AT5G24680	Peptidase C78, ubiquitin fold modifier-specific peptidase 1/ 2		0.5641	0.655055
Pp1s73_7V6	5.85606	0.803866	1.68295	-2.8649	0	AT3G27650	LOB domain-containing protein 25		0.1618	0.249879
Pp1s80_122V6	37.5414	7.91689	21.3968	-2.24548	1.43439	AT5G25970	Core-2/I-branching beta-1,6-N-acetylglucosaminyltransferase family protein	GO:8152	5e-05	0.00023027
Pp1s218_117V6	45.0192	10.5214	16.678	-2.09721	0.66462	AT3G18110	Pentatricopeptide repeat (PPR) superfamily protein		0.59535	0.682265
Pp1s119_138V6	218.56	14.6381	32.816	-3.90023	1.16467	AT1G68560	alpha-xylosidase 1	GO:5975	0.00025	0.00098888
Pp1s223_128V6	38.8098	11.3059	9.00577	-1.77935	0	AT3G56580	RING/U-box superfamily protein		0.0093	0.0229121
Pp1s378_42V6	49.6703	9.86225	23.4396	-2.33239	1.24896	AT1G06840	Leucine-rich repeat protein kinase family protein	GO:6468	5e-05	0.00023027
Pp1s378_42V6	49.6703	9.86225	23.4396	-2.33239	1.24896	AT1G06840	Leucine-rich repeat protein kinase family protein	GO:6468	0.36965	0.471385
Pp1s317_19V6	205.966	14.4128	26.9627	-3.83698	0.903614	AT1G53670	methionine sulfoxide reductase B 1	GO:0006979, GO:0030091, GO:0055114	0.00355	0.010054
Pp1s47_110V6	188.313	10.5842	90.9707	-4.15315	3.10349	AT5G51460	Haloacid dehalogenase-like hydrolase (HAD) superfamily protein	GO:0016311, GO:0005992	5e-05	0.00023027
Pp1s66_69V6	1.85908	0.310929	1.06003	-2.57993	1.76945	AT2G26640	3-ketoacyl-CoA synthase 11	GO:6633	0.0055	0.0146606
Pp1s326_18V6	3.53514	0.193739	2.08857	-4.18958	3.43033	AT3G60090	VQ motif-containing protein		0.00105	0.00349013
Pp1s33_163V6	60.6932	7.65706	8.31493	-2.98667	0	AT1G59610	dynamin-like 3	GO:0072583, GO:0008152, GO:0009737	0.61705	0.701333
Pp1s65_120V6	194.921	24.9583	19.6265	-2.9653	0	AT1G60950	2Fe-2S ferredoxin-like superfamily protein	GO:0006470, GO:0022900	0.317	0.417117
Pp1s65_119V6	0	0	0	0	0	AT5G26570	catalytics;carbohydrate kinases;phosphoglucan, water dikinases	GO:0044260, GO:0044262, GO:0016310, GO:0005976	0.81805	0.865412
Pp1s103_63V6	436.38	49.3815	126.616	-3.14354	1.35842	AT1G07170	PHF5-like protein	GO:398	0.02365	0.0507347
Pp1s42_44V6	538.371	114.829	256.048	-2.22911	1.15693	AT4G24690	ubiquitin-associated (UBA)/TS-N domain-containing protein / octicosapeptide/Phox/Bemp1 (PB1) domain-containing protein		0.00025	0.00098888
Pp1s4_33V6	58.9012	2.09266	12.6754	-4.81489	2.59862	AT5G47150	YDG/SRA domain-containing protein	GO:32259	5e-05	0.00023027
Pp1s35_247V6	72.9367	18.8693	16.5182	-1.9506	0	AT2G19830	SNF7 family protein	GO:6810	0.68225	0.756938
Pp1s9_445V6	52.6592	11.0498	10.0645	-2.25267	0	AT1G30460	cleavage and polyadenylation specificity factor 30		0.73925	0.803831
Pp1s15_198V6	71.0896	17.2207	49.9968	-2.04549	1.53769	AT5G03080	Phosphatidic acid phosphatase (PAP2) family protein	GO:44237	5e-05	0.00023027
Pp1s15_200V6	71.0896	17.2207	49.9968	-2.04549	1.53769	AT3G04070	NAC domain containing protein 47		0.1995	0.293681
Pp1s1_433V6	446.602	24.9083	94.8869	-4.16429	1.92958	NA	NA		0.00025	0.00098888
Pp1s1_438V6	446.602	24.9083	94.8869	-4.16429	1.92958	AT1G52855	NA		0.0001	0.000434331
Pp1s198_119V6	37.8039	5.96727	6.83803	-2.66339	0	AT5G15710	Galactose oxidase/kelch repeat superfamily protein		0.054	0.101782
Pp1s343_69V6	14.7368	3.19556	4.10722	-2.20528	0	AT2G27210	BRI1 suppressor 1 (BSU1)-like 3	GO:16311	0.44185	0.541763
Pp1s306_31V6	35.1771	8.1294	36.8327	-2.11342	2.17977	AT4G38040	Exostosin family protein		5e-05	0.00023027
Pp1s2_329V6	17.7582	2.66367	5.28058	-2.737	0.987281	AT3G51250	Senescence/dehydration-associated protein-related	GO:0009414, GO:0009644, GO:0009409, GO:0009651	0.30995	0.409701
Pp1s15_438V6	22.4309	3.2389	5.08383	-2.79191	0.650412	AT1G55000	peptidoglycan-binding LysM domain-containing protein	GO:0016998, GO:0016567	0.21585	0.311232
Pp1s194_18V6	241.634	47.68	180.283	-2.34137	1.91881	AT5G38630	cytochrome B561-1	GO:55114	5e-05	0.00023027
Pp1s5_405V6	32.376	8.54438	7.04378	-1.92188	0	AT4G39910	ubiquitin-specific protease 3	GO:0016579, GO:0006511	0.0834	0.146134
Pp1s226_102V6	121.846	27.7863	68.9816	-2.13261	1.31184	AT5G61490	Uncharacterised conserved protein (UCP012943)		0.0003	0.00116336
Pp1s80_179V6	103.053	15.9072	18.0977	-2.69563	0	AT4G11570	Haloacid dehalogenase-like hydrolase (HAD) superfamily protein	GO:8152	0.96105	0.971334
Pp1s400_34V6	5.51248	1.00827	1.60488	-2.45082	0	AT3G03420	Ku70-binding family protein	GO:6508	0.8973	0.924537
Pp1s107_205V6	6.96928	1.32223	1.85815	-2.39804	0	AT1G49770	basic helix-loop-helix (bHLH) DNA-binding superfamily protein		1	1
Pp1s70_77V6	157.616	16.7587	47.3299	-3.23343	1.49784	NA	NA		0.15555	0.242144
Pp1s70_78V6	157.616	16.7587	47.3299	-3.23343	1.49784	AT3G01770	bromodomain and extraterminal domain protein 10		0.0281	0.0586772
Pp1s70_79V6	157.616	16.7587	47.3299	-3.23343	1.49784	NA	NA		0.0673	0.122299
Pp1s189_104V6	19.1898	2.16876	5.50428	-3.1454	1.34368	AT5G28770	bZIP transcription factor family protein		0.0114	0.0272836
Pp1s135_47V6	57.1267	7.92174	8.436	-2.85028	0	AT4G13870	Werner syndrome-like exonuclease	GO:90305	0.45415	0.55353
Pp1s59_245V6	20.5613	5.05592	18.919	-2.02389	1.90379	AT2G47490	NAD+ transporter 1	GO:55085	5e-05	0.00023027
Pp1s123_21V6	25.449	6.2997	11.8591	-2.01425	0.912639	AT1G26930	Galactose oxidase/kelch repeat superfamily protein		0.0277	0.0579753
Pp1s71_364V6	41.5195	12.0818	9.95428	-1.78095	0	AT1G06070	Basic-leucine zipper (bZIP) transcription factor family protein	GO:6355	0.06805	0.123382
Pp1s71_364V6	41.5195	12.0818	9.95428	-1.78095	0	AT1G06070	Basic-leucine zipper (bZIP) transcription factor family protein	GO:6355	0.1701	0.259938
Pp1s16_88V6	367.977	90.4052	71.0246	-2.02514	0	AT4G00500	alpha/beta-Hydrolases superfamily protein		0.18895	0.281937
Pp1s23_50V6	162.403	40.1185	68.7446	-2.01724	0.776979	AT4G15530	pyruvate orthophosphate dikinase	GO:0008610, GO:0006090, GO:0009416, GO:0019252, GO:0016310, GO:0015979	0.05635	0.10544
Pp1s33_169V6	116.133	35.91	25.9307	-1.69332	0	AT3G60190	DYNAMIN-like 1E	GO:0007049, GO:0042732, GO:0051301, GO:0010152, GO:0000266	0.0022	0.00664754
Pp1s300_28V6	50.9035	10.8102	12.4933	-2.23537	0	AT4G25835	P-loop containing nucleoside triphosphate hydrolases superfamily protein		0.29645	0.39544
Pp1s15_171V6	2.41004	0.352089	0.941065	-2.77505	0	AT3G54420	homolog of carrot EP3-3 chitinase	GO:0005975, GO:0006032, GO:0016998	0.1374	0.219289
Pp1s33_21V6	76.705	16.5111	12.7031	-2.21588	0	AT5G53370	pectin methylesterase PCR fragment F	GO:0042545, GO:0043086	0.1374	0.219289
Pp1s4_248V6	37.5404	9.28201	34.717	-2.01593	1.90313	AT2G15560	Putative endonuclease or glycosyl hydrolase	GO:0010468, GO:0006979, GO:0090305	5e-05	0.00023027
Pp1s368_20V6	271.272	56.4286	60.1292	-2.26524	0	AT5G52580	RabGAP/TBC domain-containing protein		0.3274	0.427877
Pp1s97_112V6	347.262	67.2736	85.2268	-2.36791	0	AT5G42650	allene oxide synthase	GO:0006633, GO:1901360, GO:1901700, GO:0006520, GO:0006796, GO:0046483, GO:0007165, GO:0010033, GO:0006725, GO:0006790, GO:0055114, GO:0006732, GO:0034641, GO:0009719, GO:0001101, GO:0098542	0.06485	0.11847
Pp1s357_16V6	10.5085	1.15097	5.64285	-3.19063	2.29357	AT5G15710	Galactose oxidase/kelch repeat superfamily protein	GO:0042752, GO:0006355, GO:0016567, GO:0030154, GO:0007275, GO:0031146	5e-05	0.00023027
Pp1s47_57V6	100.681	9.78272	21.1873	-3.36341	1.11489	AT4G03030	Galactose oxidase/kelch repeat superfamily protein		0.00045	0.00166318
Pp1s47_50V6	31.5243	4.37123	8.36366	-2.85035	0.936095	AT5G61510	GroES-like zinc-binding alcohol dehydrogenase family protein	GO:55114	0.00465	0.0126878
Pp1s47_35V6	4.03037	0.696971	2.73445	-2.53174	1.97208	AT3G61740	SET domain protein 14	GO:34968	5e-05	0.00023027
Pp1s174_56V6	155.29	3.94115	22.4309	-5.3002	2.5088	AT5G67550	NA		5e-05	0.00023027
Pp1s269_47V6	91.5243	15.7448	28.1994	-2.53928	0.840789	AT3G03080	Zinc-binding dehydrogenase family protein	GO:55114	0.0024	0.00717488
Pp1s16_28V6	1.58891	0.388156	0.732011	-2.03333	0	AT4G34050	S-adenosyl-L-methionine-dependent methyltransferases superfamily protein	GO:0006598, GO:0009805, GO:0009611, GO:0032259, GO:0009963, GO:0042398, GO:0009809, GO:0019344	1	1
Pp1s135_44V6	81.0532	7.05109	8.21991	-3.52295	0	AT1G01280	cytochrome P450, family 703, subfamily A, polypeptide 2		0.1395	0.221797
Pp1s382_38V6	12.5912	2.61216	2.62053	-2.2691	0	AT2G39100	RING/U-box superfamily protein	GO:0044267, GO:0065007	0.74785	0.810704
Pp1s382_38V6	12.5912	2.61216	2.62053	-2.2691	0	AT2G39100	RING/U-box superfamily protein	GO:0044267, GO:0065007	1	1
Pp1s375_14V6	27.7237	1.55727	13.0123	-4.15403	3.06278	AT5G48060	C2 calcium/lipid-binding plant phosphoribosyltransferase family protein		5e-05	0.00023027
Pp1s292_24V6	8.29193	1.81191	2.25654	-2.1942	0	AT5G62550	NA		0.8533	0.892367
Pp1s142_117V6	29.5767	4.56914	6.97975	-2.69447	0.611253	AT3G54290	NA	GO:8152	0.12045	0.19686
Pp1s212_37V6	136.986	18.6125	116.969	-2.87968	0	AT1G23330	alpha/beta-Hydrolases superfamily protein		0.03265	0.0666231
Pp1s131_17V6	1743.66	274.832	197.757	-2.6655	0	AT5G40370	Glutaredoxin family protein	GO:0045454, GO:0055114	0.0111	0.0266537
Pp1s129_85V6	281.633	20.1411	103.72	-3.8056	2.36448	AT1G07400	HSP20-like chaperones superfamily protein	GO:0006457, GO:0009644, GO:0042542	5e-05	0.00023027
Pp1s242_13V6	44.1263	9.13994	11.1029	-2.27138	0	AT5G38710	Methylenetetrahydrofolate reductase family protein	GO:0006562, GO:0055114	0.0845	0.147734
Pp1s85_98V6	24.8358	3.11308	3.56468	-2.99601	0	AT5G11580	Regulator of chromosome condensation (RCC1) family protein		0.39635	0.497168
Pp1s85_98V6	24.8358	3.11308	3.56468	-2.99601	0	AT5G11580	Regulator of chromosome condensation (RCC1) family protein		0.35205	0.453322
Pp1s85_99V6	24.8358	3.11308	3.56468	-2.99601	0	AT5G11580	Regulator of chromosome condensation (RCC1) family protein		0.9096	0.933589
Pp1s152_86V6	105.069	28.8494	23.0336	-1.86472	0	AT1G07890	ascorbate peroxidase 1	GO:0055114, GO:0006979	0.00135	0.00434785
Pp1s114_7V6	146.969	1.44017	28.4864	-6.67313	4.30596	AT3G54140	peptide transporter 1	GO:6857	5e-05	0.00023027
Pp1s111_87V6	97.7812	3.66615	10.601	-4.73722	1.53186	AT2G40260	Homeodomain-like superfamily protein		0.0008	0.00275911
Pp1s22_18V6	152.663	40.2568	26.541	-1.92305	0	AT4G17520	Hyaluronan / mRNA binding family		0.12835	0.207238
Pp1s22_4V6	152.663	40.2568	26.541	-1.92305	0	AT5G13930	Chalcone and stilbene synthase family protein	GO:9058	5e-05	0.00023027
Pp1s246_89V6	1.93694	0.257142	1.30282	-2.91314	2.341	AT4G04450	WRKY family transcription factor	GO:0071705, GO:0044765	0.001	0.00334753
Pp1s223_12V6	97.2136	5.18889	8.50503	-4.22766	0.71289	AT1G12260	NAC 007	GO:6355	0.0059	0.0155807
Pp1s376_49V6	100.126	21.0703	44.6494	-2.24853	1.08343	AT5G56190	Transducin/WD40 repeat-like superfamily protein		0.00105	0.00349013
Pp1s26_5V6	99.1951	24.3403	91.7986	-2.02692	1.91513	AT3G07650	CONSTANS-like 9		5e-05	0.00023027
Pp1s258_7V6	40.9628	5.72871	8.65281	-2.83803	0.594958	AT3G12250	TGACG motif-binding factor 6	GO:6355	0.5969	0.683604
Pp1s291_45V6	17.9299	4.47097	6.18929	-2.00371	0	AT1G35660	NA		0.09115	0.157045
Pp1s227_70V6	46.2557	8.88027	26.7377	-2.38096	1.5902	AT5G39360	EID1-like 2		0.00205	0.00625834
Pp1s227_61V6	4.9716	0.653423	1.3833	-2.92762	1.08202	AT5G50380	exocyst subunit exo70 family protein F1	GO:6887	0.55985	0.651201
Pp1s198_133V6	60.7636	6.34239	13.2098	-3.26011	1.05851	AT1G49730	Protein kinase superfamily protein	GO:0006468, GO:0009966	0.0011	0.00363507
Pp1s28_28V6	276.752	48.9283	66.9969	-2.49985	0	AT1G19440	3-ketoacyl-CoA synthase 4	GO:0006633, GO:0009409, GO:0000038, GO:0042335	0.18945	0.282468
Pp1s69_103V6	26.5928	7.48442	6.34986	-1.82907	0	AT1G51600	ZIM-LIKE 2	GO:6355	0.24175	0.338774
Pp1s120_129V6	57.3786	10.0503	15.4971	-2.51327	0.62476	AT4G13350	NSP (nuclear shuttle protein)-interacting GTPase	GO:43547	0.54185	0.634706
Pp1s47_286V6	45.9075	7.8074	9.71571	-2.55582	0	AT1G08410	P-loop containing nucleoside triphosphate hydrolases superfamily protein		0.22005	0.315666
Pp1s376_46V6	26.6554	6.36299	8.02411	-2.06665	0	AT5G35180	Protein of unknown function (DUF1336)	GO:44763	0.41855	0.519064
Pp1s130_277V6	51.2799	15.1289	10.5889	-1.76109	0	AT3G06850	2-oxoacid dehydrogenases acyltransferase family protein	GO:0006629, GO:0044237	0.43985	0.539757
Pp1s130_277V6	51.2799	15.1289	10.5889	-1.76109	0	AT3G06850	2-oxoacid dehydrogenases acyltransferase family protein	GO:0006629, GO:0044237	1	1
Pp1s1_405V6	747.628	171.084	145.44	-2.12762	0	AT1G76680	12-oxophytodienoate reductase 1	GO:0006468, GO:0009966, GO:0055114	0.5131	0.608648
Pp1s1_405V6	747.628	171.084	145.44	-2.12762	0	AT1G76680	12-oxophytodienoate reductase 1	GO:0006468, GO:0009966, GO:0055114	0.35155	0.452765
Pp1s1_406V6	747.628	171.084	145.44	-2.12762	0	NA	NA		1	1
Pp1s475_5V6	883.68	217.477	167.354	-2.02266	0	AT4G36750	Quinone reductase family protein	GO:8152	0.3032	0.402616
Pp1s281_69V6	90.397	5.8291	7.18543	-3.95493	0	AT2G38110	glycerol-3-phosphate acyltransferase 6	GO:0010027, GO:0016556	0.092	0.158173
Pp1s100_30V6	98.3749	19.0319	17.6676	-2.36987	0	AT4G30160	villin 4		0.2401	0.336982
Pp1s196_72V6	155.441	26.6432	31.4748	-2.54453	0	AT4G17170	RAB GTPase homolog B1C	GO:0016049, GO:0006623, GO:0007264, GO:0000902, GO:0006888	0.6672	0.7443
Pp1s73_233V6	86.4691	20.5413	20.7295	-2.07366	0	AT1G61290	syntaxin of plants 124	GO:0016192, GO:0006886, GO:0061025	0.2295	0.326024
Pp1s73_233V6	86.4691	20.5413	20.7295	-2.07366	0	AT1G61290	syntaxin of plants 124	GO:0016192, GO:0006886, GO:0061025	0.92225	0.943008
Pp1s207_127V6	16.612	2.48209	7.31072	-2.7426	1.55846	AT5G41210	glutathione S-transferase THETA 1		0.00585	0.0154647
Pp1s26_233V6	33.5742	6.6394	8.59468	-2.33823	0	AT1G19110	inter-alpha-trypsin inhibitor heavy chain-related		0.0539	0.101613
Pp1s389_19V6	122.6	34.9028	23.3043	-1.81254	0	AT1G65020	NA		0.1181	0.193868
Pp1s91_59V6	76.8329	9.26175	33.4707	-3.05237	1.85354	AT3G03120	ADP-ribosylation factor B1C	GO:7264	5e-05	0.00023027
Pp1s42_19V6	378.683	55.6786	67.9287	-2.7658	0	AT5G11680	NA		0.97915	0.98467
Pp1s144_86V6	153.376	30.9531	96.8276	-2.30892	1.64533	AT5G54080	homogentisate 1,2-dioxygenase	GO:0016558, GO:0006559, GO:0009750, GO:0015996, GO:0006572, GO:0009744, GO:0006635, GO:1902000	5e-05	0.00023027
Pp1s358_18V6	15.6326	2.98518	4.33009	-2.38867	0	AT3G44380	Late embryogenesis abundant (LEA) hydroxyproline-rich glycoprotein family		0.25525	0.351577
Pp1s223_47V6	5.18668	1.14782	2.13773	-2.17591	0	AT1G19360	Nucleotide-diphospho-sugar transferase family protein		0.4846	0.582094
Pp1s1_272V6	100.085	14.9549	13.6444	-2.74254	0	AT1G54115	cation calcium exchanger 4	GO:0055085, GO:0006812	0.4401	0.539976
Pp1s1_309V6	465.067	55.9074	74.0613	-3.05633	0	AT4G20070	allantoate amidohydrolase	GO:0044763, GO:0044710, GO:1901564, GO:0046483, GO:0006508, GO:1901360, GO:0006725, GO:0044270	0.1016	0.171608
Pp1s31_52V6	197.906	47.1172	60.1931	-2.07049	0	AT5G14540	Protein of unknown function (DUF1421)		0.02415	0.0516198
Pp1s25_244V6	4.16968	1.0083	3.4339	-2.04801	1.76792	AT3G47430	peroxin 11B	GO:0016559, GO:0044763	0.0038	0.0106691
Pp1s197_56V6	10.4041	1.8196	4.40415	-2.51546	0	AT3G25660	Amidase family protein	GO:0006655, GO:0070681, GO:0032543	5e-05	0.00023027
Pp1s119_48V6	158.857	39.9442	24.9869	-1.99167	-0.676814	AT1G27100	Actin cross-linking protein		0.00915	0.0225929
Pp1s165_124V6	46.7163	8.9705	7.93258	-2.38067	0	AT1G77680	Ribonuclease II/R family protein	GO:1990074, GO:0034427, GO:0010587, GO:0090503	0.89975	0.926402
Pp1s87_117V6	26.9107	6.53684	8.36401	-2.04151	0	AT4G34200	D-3-phosphoglycerate dehydrogenase	GO:0006564, GO:0055114	0.65555	0.734672
Pp1s79_109V6	19.6606	4.19965	13.5861	-2.22697	1.69379	AT5G15710	Galactose oxidase/kelch repeat superfamily protein		5e-05	0.00023027
Pp1s149_129V6	324.103	79.781	65.0459	-2.02234	0	AT5G13190	NA	GO:0033554, GO:0071310, GO:0007165	0.43055	0.530743
Pp1s25_219V6	282.456	30.2422	55.9858	-3.22339	0.888498	AT4G15470	Bax inhibitor-1 family protein	GO:1902582	0.0003	0.00116336
Pp1s109_63V6	77.426	15.876	11.6261	-2.28597	0	AT1G22930	T-complex protein 11		0.4069	0.507753
Pp1s109_65V6	77.426	15.876	11.6261	-2.28597	0	AT4G09150	T-complex protein 11		0.85635	0.894557
Pp1s326_70V6	3.08361	0.364632	1.32532	-3.08011	1.86183	AT3G45400	exostosin family protein		0.00415	0.011511
Pp1s16_265V6	15.1768	3.35383	3.33802	-2.17799	0	AT4G00450	RNA polymerase II transcription mediators	GO:6357	0.546	0.638583
Pp1s5_307V6	72.1135	13.5471	16.2077	-2.41229	0	AT5G45660	NA		0.5453	0.637924
Pp1s77_287V6	62.7312	14.3462	17.4845	-2.12851	0	AT3G21070	NAD kinase 1	GO:0006741, GO:0019674, GO:0016310	0.2121	0.306999
Pp1s190_33V6	21.1212	5.16359	13.8629	-2.03225	1.42478	AT2G33620	AT hook motif DNA-binding family protein	GO:0007389, GO:0048438, GO:0048439	0.001	0.00334753
Pp1s84_174V6	8.74816	1.40577	4.02182	-2.63762	1.51649	AT4G03560	two-pore channel 1	GO:70588	5e-05	0.00023027
Pp1s51_28V6	209.509	14.5792	102.4	-3.84503	2.81223	AT5G03610	GDSL-like Lipase/Acylhydrolase superfamily protein	GO:6629	5e-05	0.00023027
Pp1s26_102V6	107.841	12.9656	14.3705	-3.05614	0	AT3G62760	Glutathione S-transferase family protein		0.3821	0.483421
Pp1s114_121V6	7.14152	1.27411	1.127	0	0	AT2G42450	alpha/beta-Hydrolases superfamily protein	GO:6629	0.0068	0.0175818
Pp1s70_203V6	110.181	19.8778	25.435	-2.47065	0	AT5G47390	myb-like transcription factor family protein		0.26145	0.357864
Pp1s419_32V6	83.0652	19.8146	32.4263	-2.06768	0.710601	AT1G28420	homeobox-1		0.20195	0.295848
Pp1s107_173V6	433.986	66.7344	0.751669	-2.70115	-6.47219	AT1G24620	EF hand calcium-binding protein family		0.00305	0.00882572
Pp1s169_171V6	25.9057	6.17059	15.0582	-2.06979	1.28707	AT3G47500	cycling DOF factor 3	GO:6355	5e-05	0.00023027
Pp1s174_79V6	96.5241	23.5239	21.647	-2.03676	0	AT5G19790	related to AP2 11	GO:6355	0.2174	0.312846
Pp1s311_62V6	26.1844	6.2955	11.9821	-2.05631	0.928488	AT2G27350	OTU-like cysteine protease family protein		0.00845	0.0211096
Pp1s341_30V6	125.022	29.1504	25.7884	-2.10059	0	AT3G01510	like SEX4 1	GO:0006470, GO:0005983, GO:0000023, GO:0019252, GO:0043085	0.16795	0.257247
Pp1s136_15V6	55.4331	7.29953	12.4155	-2.92487	0.766267	AT3G14590	Calcium-dependent lipid-binding (CaLB domain) family protein		0.0311	0.0639386
Pp1s117_32V6	38.6348	4.5083	14.6144	-3.09925	1.69674	AT5G61890	Integrase-type DNA-binding superfamily protein	GO:6355	5e-05	0.00023027
Pp1s201_10V6	155.118	35.2946	25.7346	-2.13585	0	AT3G13235	ubiquitin family protein	GO:19538	0.0626	0.115037
Pp1s309_91V6	88.3572	15.0573	24.6085	-2.55288	0.708694	AT5G04870	calcium dependent protein kinase 1	GO:46777	0.1446	0.228389
Pp1s74_65V6	132.544	30.9136	19.5452	-2.10016	-0.661427	AT5G06460	ubiquitin activating enzyme 2	GO:6464	0.00265	0.0078151
Pp1s119_24V6	43.4137	8.42913	43.2268	-2.36469	2.35847	NA	NA	GO:0030026, GO:0010264, GO:0046688, GO:0071421, GO:0010042	0.1509	0.236236
Pp1s119_25V6	43.4137	8.42913	43.2268	-2.36469	2.35847	AT2G39450	Cation efflux family protein		0.0002	0.000810662
Pp1s119_43V6	65.1556	11.449	17.9259	-2.50867	0.646824	AT4G25470	C-repeat/DRE binding factor 2	GO:6355	0.425	0.525306
Pp1s17_383V6	43.5033	7.69637	13.283	-2.49887	0.787331	AT4G35450	ankyrin repeat-containing protein 2		0.2904	0.388965
Pp1s87_187V6	99.8669	20.5111	15.2644	-2.2836	0	AT3G55830	Nucleotide-diphospho-sugar transferases superfamily protein	GO:0006024, GO:0010087, GO:0045087, GO:0009617, GO:0015012, GO:0016337	0.1538	0.239979
Pp1s38_310V6	49.6469	15.3845	11.4894	-1.69023	0	AT2G42380	Basic-leucine zipper (bZIP) transcription factor family protein	GO:6355	0.6069	0.692475
Pp1s485_11V6	49.68	11.5882	15.2049	-2.10001	0	AT2G35270	Predicted AT-hook DNA-binding family protein		0.73775	0.802573
Pp1s485_11V6	49.68	11.5882	15.2049	-2.10001	0	AT2G35270	Predicted AT-hook DNA-binding family protein		0.73335	0.798758
Pp1s485_12V6	49.68	11.5882	15.2049	-2.10001	0	NA	NA		1	1
Pp1s411_31V6	17.4614	4.1385	11.5734	-2.07699	1.48363	AT4G35450	ankyrin repeat-containing protein 2		5e-05	0.00023027
Pp1s26_197V6	22.6768	5.64095	9.14282	-2.00721	0.696701	AT2G26070	Protein of unknown function (DUF778)		0.64795	0.728207
Pp1s205_1V6	37.8449	9.2639	30.2837	-2.03041	1.70885	AT2G01570	GRAS family transcription factor family protein		5e-05	0.00023027
Pp1s153_61V6	15.7474	2.3542	7.31716	-2.7418	1.63605	AT1G27340	Galactose oxidase/kelch repeat superfamily protein		0.0001	0.000434331
Pp1s403_11V6	47.4538	10.7463	37.4535	-2.14268	1.80126	AT1G17870	ethylene-dependent gravitropism-deficient and yellow-green-like 3	GO:6457	5e-05	0.00023027
Pp1s21_315V6	66.1241	13.8204	17.0428	-2.25838	0	AT4G03560	two-pore channel 1	GO:0050794, GO:0070588	0.2044	0.29846
Pp1s395_19V6	168.071	20.6669	25.6229	-3.02368	0	AT1G19270	DA1		0.21265	0.307612
Pp1s40_296V6	70.3136	10.321	13.3923	-2.76822	0	AT2G26000	zinc finger (C3HC4-type RING finger) family protein	GO:0071704, GO:0044238, GO:0044699, GO:0044237	0.63135	0.713984
Pp1s11_89V6	89.5552	18.8662	26.3239	-2.24697	0.480569	AT2G24820	translocon at the inner envelope membrane of chloroplasts 55-II	GO:0006810, GO:0055114	0.0338	0.0685923
Pp1s197_162V6	96.3425	18.615	14.928	-2.37171	0	AT1G80280	alpha/beta-Hydrolases superfamily protein	GO:8152	0.1045	0.175507
Pp1s46_208V6	10.0752	1.89821	5.01348	-2.4081	1.40117	AT5G53950	NAC (No Apical Meristem) domain transcriptional regulator superfamily protein	GO:6355	5e-05	0.00023027
Pp1s90_171V6	13.4056	3.18526	8.093	-2.07335	1.34526	AT2G16910	basic helix-loop-helix (bHLH) DNA-binding superfamily protein	GO:8152	0.0007	0.002455
Pp1s90_171V6	13.4056	3.18526	8.093	-2.07335	1.34526	AT2G16910	basic helix-loop-helix (bHLH) DNA-binding superfamily protein	GO:8152	0.74795	0.81074
Pp1s39_104V6	95.1476	29.6278	20.6025	-1.68322	-0.524132	AT3G04480	endoribonucleases		0.0421	0.0825444
Pp1s32_144V6	45.1568	5.08995	11.0349	-3.14922	1.11635	AT2G33570	Domain of unknown function (DUF23)	GO:0045489, GO:0042546	0.00755	0.0191906
Pp1s59_242V6	160.718	18.9068	27.5039	-3.08755	0.540731	AT5G09590	mitochondrial HSO70 2	GO:6457	0.5495	0.641776
Pp1s66_76V6	34.5242	4.46435	6.19619	-2.95109	0	AT2G25740	ATP-dependent protease La (LON) domain protein	GO:6508	0.0049	0.0132753
Pp1s263_59V6	115.517	14.507	41.1401	-2.99328	1.5038	AT5G67560	ADP-ribosylation factor-like A1D	GO:0006886, GO:0007264	5e-05	0.00023027
Pp1s166_91V6	13.8266	2.59032	4.46871	-2.41624	0.786728	AT1G23980	RING/U-box superfamily protein		0.82105	0.867651
Pp1s373_11V6	77.3048	9.1186	13.8915	-3.08367	0	AT5G12330	Lateral root primordium (LRP) protein-related		0.0291	0.060452
Pp1s97_107V6	65.8832	10.0728	19.3733	-2.70945	0.943605	AT5G63140	purple acid phosphatase 29	GO:8152	0.00235	0.00704444
Pp1s303_56V6	66.6237	15.0854	23.3596	-2.14288	0	AT5G20570	RING-box 1		0.64215	0.723105
Pp1s81_237V6	85.8672	17.6399	30.5922	-2.28326	0.794321	AT3G09350	Fes1A		0.0688	0.124504
Pp1s285_54V6	7.08862	1.77046	2.7939	-2.00138	0	AT3G17850	Protein kinase superfamily protein		0.06595	0.120166
Pp1s285_56V6	7.08862	1.77046	2.7939	-2.00138	0	NA	NA		1	1
Pp1s159_14V6	148.959	36.221	39.6097	-2.04002	0	AT1G15110	phosphatidyl serine synthase family protein	GO:6659	0.4802	0.578328
Pp1s199_27V6	5.20619	1.23498	2.08191	-2.07574	0	AT3G04740	RNA polymerase II transcription mediators		0.29315	0.391932
Pp1s124_87V6	8.68418	1.49177	2.60655	-2.54136	0.805116	AT1G76390	ARM repeat superfamily protein	GO:16567	0.10455	0.175577
Pp1s124_90V6	4.37489	0.531188	1.63096	-3.04195	0	AT4G34240	aldehyde dehydrogenase 3I1	GO:0006081, GO:0055114	0.10755	0.179732
Pp1s56_234V6	17.5243	3.87147	5.39684	-2.1784	0	AT3G05760	C2H2 and C2HC zinc fingers superfamily protein		0.94765	0.961625
Pp1s92_100V6	0	0	0	0	0	AT1G56460	HIT zinc finger ;PAPA-1-like conserved region	GO:0006355, GO:0006338	0.7936	0.846362
Pp1s89_131V6	180.108	27.5052	46.9009	-2.71109	0.769911	AT1G54520	NA		0.1741	0.264774
Pp1s213_13V6	343.248	52.4277	45.9841	-2.71085	0	AT5G28770	bZIP transcription factor family protein		0.00655	0.0170397
Pp1s350_40V6	52.8566	12.1755	26.2538	-2.1181	1.10855	AT5G01410	Aldolase-type TIM barrel family protein	GO:42823	0.0121	0.0286913
Pp1s166_98V6	226.818	16.9569	16.9577	-3.74159	0	AT3G13330	proteasome activating protein 200		0.17055	0.260482
Pp1s166_99V6	226.818	16.9569	16.9577	-3.74159	0	AT3G13330	proteasome activating protein 200		0.62545	0.708827
Pp1s36_345V6	156.727	18.516	94.1308	-3.08141	2.34589	AT5G19900	PRLI-interacting factor, putative		5e-05	0.00023027
Pp1s113_137V6	62.8409	12.9381	14.4427	-2.28008	0	AT4G19140	NA		0.6727	0.74887
Pp1s2_78V6	13.4618	0.754404	3.31323	-4.15739	2.13483	AT3G25700	Eukaryotic aspartyl protease family protein	GO:6508	5e-05	0.00023027
Pp1s42_183V6	24.7264	4.46282	8.64666	-2.47002	0.954187	AT3G28880	Ankyrin repeat family protein		0.0065	0.0169278
Pp1s44_300V6	74.0447	12.1194	20.2725	-2.61108	0.742206	AT5G04410	NAC domain containing protein 2	GO:6355	0.00165	0.00517912
Pp1s158_50V6	317.576	65.7309	53.8079	-2.27246	0	AT2G30060	Pleckstrin homology (PH) domain superfamily protein	GO:46907	0.10165	0.171678
Pp1s96_110V6	170.587	29.1614	106.169	-2.54838	0	AT2G29200	pumilio 1		0.0489	0.0936464
Pp1s96_111V6	170.587	29.1614	106.169	-2.54838	0	NA	NA		0.35145	0.452684
Pp1s34_109V6	107.425	23.6801	24.5471	-2.18158	0	AT4G00755	F-box family protein		0.57515	0.664663
Pp1s36_263V6	53.7439	13.0866	10.7991	-2.03801	0	AT2G38670	phosphorylethanolamine cytidylyltransferase 1	GO:6646	0.01645	0.0372768
Pp1s298_26V6	466.531	77.0085	342.158	-2.59888	2.15157	AT5G02500	heat shock cognate protein 70-1	GO:0055114, GO:0034976, GO:0006457, GO:0006355, GO:0016567	5e-05	0.00023027
Pp1s78_27V6	290.584	70.5231	64.1094	-2.04279	0	AT5G13200	GRAM domain family protein		0.2964	0.395382
Pp1s70_190V6	61.5617	18.5786	12.7156	-1.72839	-0.547042	AT3G19590	Transducin/WD40 repeat-like superfamily protein		0.0682	0.123595
Pp1s53_196V6	17.1533	3.2711	8.33658	-2.39064	1.34968	AT2G33510	NA		0.0004	0.00150091
Pp1s73_155V6	79.9928	9.42819	9.8918	-3.08482	0	AT3G07220	SMAD/FHA domain-containing protein		0.77035	0.828319
Pp1s85_27V6	91.7862	13.3419	18.9548	-2.78231	0	AT1G46264	heat shock transcription factor B4	GO:0009408, GO:0006355	0.0572	0.106785
Pp1s32_322V6	70.3612	4.40979	9.10431	-3.996	1.04584	AT4G34950	Major facilitator superfamily protein	GO:80167	0.00395	0.0110368
Pp1s63_95V6	202.516	65.6365	50.2372	-1.62547	0	AT4G18370	DEGP protease 5	GO:0010206, GO:0006508, GO:0016556	0.00635	0.0165925
Pp1s88_217V6	199.125	43.7414	32.8215	-2.1866	0	AT3G46060	RAB GTPase homolog 8A	GO:0007264, GO:0015031	0.1002	0.169682
Pp1s90_184V6	53.4943	8.93008	9.5858	-2.58264	0	AT5G44210	erf domain protein 9		0.9837	0.987939
Pp1s9_480V6	107.772	16.4047	24.2407	-2.7158	0.563322	AT3G09050	NA		0.10695	0.17893
Pp1s212_79V6	6.16622	1.00895	3.65302	-2.61153	1.85623	AT5G01160	RING/U-box superfamily protein		0.00025	0.00098888
Pp1s36_218V6	19.8587	3.93377	15.4099	-2.33579	1.96987	AT2G45260	Plant protein of unknown function (DUF641)		5e-05	0.00023027
Pp1s26_77V6	14.2834	2.53495	11.8911	-2.49431	2.22985	AT5G66390	Peroxidase superfamily protein	GO:0006979, GO:0055114	5e-05	0.00023027
Pp1s30_193V6	35.0078	8.6488	16.7148	-2.0171	0.950554	AT1G21580	Zinc finger C-x8-C-x5-C-x3-H type family protein		0.00245	0.00730425
Pp1s68_249V6	143.386	30.233	33.1334	-2.24571	0	AT3G57090	Tetratricopeptide repeat (TPR)-like superfamily protein	GO:0000266, GO:0007031	0.02915	0.0605373
Pp1s213_17V6	79.3566	13.8428	16.6518	-2.51921	0	AT5G26240	chloride channel D	GO:0044070, GO:0006821, GO:0034220	0.26945	0.366382
Pp1s21_417V6	147.494	26.9991	28.99	-2.44967	0	AT5G42220	Ubiquitin-like superfamily protein		0.8399	0.882221
Pp1s407_18V6	111.049	24.8343	36.4912	-2.16079	0	NA	NA		0.6401	0.721237
Pp1s407_20V6	111.049	24.8343	36.4912	-2.16079	0	AT3G14180	sequence-specific DNA binding transcription factors		0.3471	0.448191
Pp1s42_16V6	190.335	26.4817	23.9341	-2.84547	0	AT3G02420	NA		0.8749	0.908397
Pp1s41_32V6	22.9896	4.11909	6.73981	-2.48058	0.710382	AT4G16780	homeobox protein 2	GO:0006468, GO:0006355, GO:0042545	0.0771	0.136894
Pp1s119_117V6	7.10138	1.18482	1.93172	-2.58343	0	AT4G32330	TPX2 (targeting protein for Xklp2) protein family		0.42075	0.521102
Pp1s27_361V6	11.5949	2.82808	8.75293	-2.0356	1.62994	AT2G41380	S-adenosyl-L-methionine-dependent methyltransferases superfamily protein	GO:32259	0.43465	0.534746
Pp1s116_30V6	125.293	22.5429	30.6914	-2.47456	0	AT4G24040	trehalase 1	GO:5991	0.60115	0.687319
Pp1s156_108V6	365.957	27.4594	37.8164	-3.7363	0	AT1G21080	DNAJ heat shock N-terminal domain-containing protein		0.5588	0.650179
Pp1s8_297V6	12.9613	2.97108	2.83395	-2.12515	0	AT2G17420	NADPH-dependent thioredoxin reductase A	GO:0019430, GO:0055114	0.3768	0.478227
Pp1s336_70V6	100.43	1.32329	13.5445	-6.24592	3.35551	AT2G33320	Calcium-dependent lipid-binding (CaLB domain) family protein		5e-05	0.00023027
Pp1s243_27V6	147.038	37.6982	25.327	-1.96362	0	AT3G02600	lipid phosphate phosphatase 3	GO:8152	0.0041	0.0113884
Pp1s71_228V6	21.5412	2.41783	4.99503	-3.15531	0	NA	NA		0.6506	0.730565
Pp1s71_230V6	21.5412	2.41783	4.99503	-3.15531	0	AT5G60600	4-hydroxy-3-methylbut-2-enyl diphosphate synthase	GO:0044272, GO:0009108, GO:0009744, GO:0008652, GO:0009695, GO:0009697, GO:0019760, GO:0016117, GO:0010114, GO:0010155, GO:0010363, GO:0010200, GO:0031348, GO:0009072, GO:0050832, GO:0031408, GO:0006098, GO:0009867, GO:0010304, GO:0019684, GO:0019288, GO:0009644, GO:0009595, GO:0042742, GO:0006612, GO:0019252, GO:0006636, GO:0010310, GO:0010218, GO:0009637, GO:0009657, GO:0055114, GO:0009862, GO:…	0.42135	0.521707
Pp1s71_230V6	21.5412	2.41783	4.99503	-3.15531	0	AT5G60600	4-hydroxy-3-methylbut-2-enyl diphosphate synthase	GO:0044272, GO:0009108, GO:0009744, GO:0008652, GO:0009695, GO:0009697, GO:0019760, GO:0016117, GO:0010114, GO:0010155, GO:0010363, GO:0010200, GO:0031348, GO:0009072, GO:0050832, GO:0031408, GO:0006098, GO:0009867, GO:0010304, GO:0019684, GO:0019288, GO:0009644, GO:0009595, GO:0042742, GO:0006612, GO:0019252, GO:0006636, GO:0010310, GO:0010218, GO:0009637, GO:0009657, GO:0055114, GO:0009862, GO:…	0.1707	0.260665
Pp1s243_64V6	42.4422	2.92856	6.85194	-3.85724	1.22632	AT2G31260	autophagy 9 (APG9)	GO:0044248, GO:0044238, GO:0044763, GO:1901575, GO:0044712	0.0022	0.00664754
Pp1s68_31V6	95.8385	26.5218	22.0412	-1.85343	0	AT5G44090	Calcium-binding EF-hand family protein		0.755	0.816273
Pp1s60_162V6	48.0302	2.33736	17.9011	-4.36099	2.9371	AT3G23640	heteroglycan glucosidase 1		5e-05	0.00023027
Pp1s11_49V6	11.4431	1.23219	5.09787	-3.21518	0	AT1G27970	nuclear transport factor 2B	GO:0010363, GO:0015802, GO:0006606, GO:0015696, GO:0043090, GO:0006862, GO:0061025, GO:0006612, GO:0043069, GO:0006888, GO:0043269	0.0233	0.0501076
Pp1s9_381V6	137.059	30.5279	38.9594	-2.1666	0	AT5G35690	NA		0.429	0.529315
Pp1s36_220V6	128.281	30.7458	36.4685	-2.06085	0	AT1G62710	beta vacuolar processing enzyme	GO:6508	0.7948	0.847345
Pp1s39_212V6	1.25972	0.264407	0.52775	-2.25227	0	AT5G49520	WRKY DNA-binding protein 48	GO:0050896, GO:0044699, GO:0006355	1	1
Pp1s5_289V6	30.5916	5.58754	9.99353	-2.45285	0.838781	AT4G17880	Basic helix-loop-helix (bHLH) DNA-binding family protein		0.04315	0.0842582
Pp1s5_290V6	30.5916	5.58754	9.99353	-2.45285	0.838781	AT3G49601	NA		0.4886	0.58595
Pp1s53_49V6	26.6129	3.71874	11.2919	-2.83924	1.6024	AT4G38690	PLC-like phosphodiesterases superfamily protein	GO:6629	5e-05	0.00023027
Pp1s49_216V6	38.1008	5.03831	7.11275	-2.91881	0	AT4G33650	dynamin-related protein 3A	GO:8152	0.0147	0.0339138
Pp1s24_170V6	198.449	46.0066	37.2866	-2.10886	0	AT3G25540	TRAM, LAG1 and CLN8 (TLC) lipid-sensing domain containing protein		0.03075	0.0633496
Pp1s135_121V6	48.7374	13.897	10.0622	-1.81026	0	AT5G45840	Leucine-rich repeat protein kinase family protein	GO:6468	0.0067	0.0173683
Pp1s59_152V6	1295.97	150.846	161.218	-3.10288	0	AT3G25070	RPM1 interacting protein 4		0.82045	0.867167
Pp1s1_750V6	222.315	18.2372	172.18	-3.60765	3.23896	AT5G44310	Late embryogenesis abundant protein (LEA) family protein		5e-05	0.00023027
Pp1s80_148V6	873.14	111.139	117.359	-2.97385	0	AT4G24690	ubiquitin-associated (UBA)/TS-N domain-containing protein / octicosapeptide/Phox/Bemp1 (PB1) domain-containing protein		0.3808	0.482157
Pp1s191_4V6	22.245	1.06376	4.43962	-4.38624	2.06126	AT1G32583	NA		0.4152	0.51575
Pp1s35_206V6	68.7312	10.8133	24.1875	-2.66816	1.16145	AT5G38520	alpha/beta-Hydrolases superfamily protein	GO:0071704, GO:0071840, GO:0044237	0.00015	0.000626275
Pp1s65_84V6	9.12723	1.00365	4.28858	-3.18492	2.09524	AT2G41770	Protein of unknown function (DUF288)		0.2808	0.378742
Pp1s18_206V6	25.1186	4.10101	7.82959	-2.6147	0.932958	AT3G02600	lipid phosphate phosphatase 3	GO:8152	0.0097	0.0237629
Pp1s96_233V6	92.0341	17.9172	22.6901	-2.36082	0	AT1G21760	F-box protein 7	GO:0009409, GO:0016567, GO:0006417, GO:0009408	0.4823	0.58011
Pp1s96_213V6	35.1549	9.85327	7.59733	-1.83505	0	AT2G27660	Cysteine/Histidine-rich C1 domain family protein	GO:0055114, GO:0035556	0.2675	0.364235
Pp1s235_72V6	88.4857	18.2868	20.2839	-2.27464	0	AT1G32260	NA		0.5635	0.654483
Pp1s258_71V6	209.727	27.7193	23.3658	-2.91955	0	AT1G03290	NA		0.00705	0.0181204
Pp1s301_15V6	106.916	19.9831	24.0337	-2.41963	0	AT4G30790	NA		0.59845	0.684914
Pp1s301_15V6	106.916	19.9831	24.0337	-2.41963	0	AT4G30790	NA		1	1
Pp1s33_52V6	109.045	12.8878	13.0953	-3.08085	0	AT5G43260	chaperone protein dnaJ-related		0.67575	0.751522
Pp1s313_102V6	37.2562	8.85663	8.33777	-2.07265	0	AT2G38440	SCAR homolog 2		0.24635	0.343354
Pp1s217_58V6	30.5964	6.86188	6.4597	-2.15669	0	AT5G22940	FRA8 homolog	GO:0010413, GO:0045492	0.4245	0.524838
Pp1s300_55V6	97.0155	18.1801	15.9705	-2.41586	0	AT1G74310	heat shock protein 101		0.27875	0.376453
Pp1s246_61V6	55.2479	13.3733	56.5888	-2.04656	2.08116	AT4G38240	alpha-1,3-mannosyl-glycoprotein beta-1,2-N-acetylglucosaminyltransferase, putative	GO:6487	0.0001	0.000434331
Pp1s167_116V6	226.397	55.6183	42.4382	-2.02522	0	AT1G06330	Heavy metal transport/detoxification superfamily protein		0.4485	0.548061
Pp1s332_29V6	186.689	41.8867	63.5635	-2.15607	0.601706	AT4G31580	serine/arginine-rich 22		0.17345	0.263996
Pp1s281_120V6	60.9949	10.62	11.5661	-2.5219	0	AT1G04790	RING/U-box superfamily protein	GO:0016558, GO:0006635	0.5335	0.627075
Pp1s257_93V6	560.909	95.3902	105.236	-2.55585	0	AT1G61250	secretory carrier 3	GO:15031	0.38675	0.488106
Pp1s286_51V6	15.4165	1.6875	2.22993	-3.19152	0	AT4G25835	P-loop containing nucleoside triphosphate hydrolases superfamily protein		0.82515	0.870773
Pp1s326_48V6	30.5655	1.97447	4.96733	-3.95237	1.33101	AT4G04770	ATP binding cassette protein 1	GO:16226	0.00065	0.00229953
Pp1s176_85V6	43.0926	8.39439	12.3414	-2.35994	0	AT1G56120	Leucine-rich repeat transmembrane protein kinase	GO:0006468, GO:0009396, GO:0009966	0.07135	0.128401
Pp1s176_85V6	43.0926	8.39439	12.3414	-2.35994	0	AT1G56120	Leucine-rich repeat transmembrane protein kinase	GO:0006468, GO:0009396, GO:0009966	0.26625	0.362907
Pp1s227_20V6	69.901	21.6399	16.2634	-1.69162	0	AT1G07230	non-specific phospholipase C1	GO:8152	0.0803	0.141604
Pp1s1_60V6	193.23	32.4918	22.6119	-2.57217	0	AT5G39040	transporter associated with antigen processing protein 2	GO:6810	0.1115	0.184981
Pp1s259_58V6	38.2897	3.04531	9.3271	-3.6523	1.61484	AT5G53950	NAC (No Apical Meristem) domain transcriptional regulator superfamily protein	GO:6355	0.0001	0.000434331
Pp1s28_112V6	337.4	62.0203	37.0652	-2.44365	-0.742675	AT3G62290	ADP-ribosylation factor A1E	GO:0016192, GO:0007264, GO:0009734, GO:0006355, GO:0006886	0.0119	0.0282689
Pp1s75_53V6	103.471	12.3251	24.9921	-3.06956	1.01987	AT3G05290	peroxisomal adenine nucleotide carrier 1	GO:0010286, GO:0009611, GO:0006635, GO:0009620, GO:0009867, GO:0009414, GO:0015866, GO:0010363, GO:0010200, GO:0090351, GO:1901679, GO:0006612, GO:0043069, GO:0042538, GO:0015867, GO:0009695, GO:0080024, GO:0034220, GO:0015860, GO:0009738, GO:0009863, GO:0009723, GO:0006839, GO:0035556	0.0009	0.00305754
Pp1s65_277V6	0	0	0	0	0	AT5G18200	UTP:galactose-1-phosphate uridylyltransferases;ribose-5-phosphate adenylyltransferases	GO:6012	0.30345	0.402896
Pp1s164_37V6	26.5722	1.94112	7.08579	-3.77496	1.86804	AT2G24430	NAC domain containing protein 38	GO:6355	5e-05	0.00023027
Pp1s109_214V6	32.9877	7.43575	12.8287	-2.14938	0.786825	AT1G59610	dynamin-like 3	GO:8152	0.05775	0.107623
Pp1s145_49V6	46.1203	9.36742	7.66253	-2.29968	0	AT3G07160	glucan synthase-like 10	GO:6075	0.9085	0.932806
Pp1s16_396V6	92.3324	18.4569	28.5075	-2.32268	0.627181	AT1G79090	NA		0.2106	0.305373
Pp1s16_397V6	92.3324	18.4569	28.5075	-2.32268	0.627181	NA	NA		1	1
Pp1s81_165V6	162.218	30.1465	70.0664	-2.42787	1.21673	AT5G61580	phosphofructokinase 4	GO:0006096, GO:0046835, GO:0006002	5e-05	0.00023027
Pp1s213_129V6	76.1663	12.9697	13.574	-2.55401	0	AT4G03210	xyloglucan endotransglucosylase/hydrolase 9	GO:0071555, GO:0006073	0.8213	0.867854
Pp1s182_18V6	136.925	28.0768	78.6006	-2.28594	1.48516	AT3G48560	chlorsulfuron/imidazolinone resistant 1	GO:8152	5e-05	0.00023027
Pp1s328_47V6	25.1873	3.30493	11.0975	-2.93	1.74754	AT3G14590	Calcium-dependent lipid-binding (CaLB domain) family protein		5e-05	0.00023027
Pp1s6_343V6	2.14215	0.213781	1.41271	-3.32485	2.72426	AT1G78610	mechanosensitive channel of small conductance-like 6	GO:55085	0.00045	0.00166318
Pp1s11_120V6	17.5599	1.89936	3.22275	-3.2087	0	AT2G37740	zinc-finger protein 10		0.20925	0.303987
Pp1s452_20V6	12.9886	2.95342	4.5542	-2.13679	0.624811	AT3G12810	SNF2 domain-containing protein / helicase domain-containing protein	GO:0048438, GO:0090558, GO:0033043, GO:0048827, GO:0048449, GO:0048468, GO:0009909, GO:0043933	0.05745	0.107156

## Sheet: cluster6
List of the k-means cluster №6 of DE genes in gametophores, protonemata and protoplasts.
Gene ID- accession number of gene
TAIR ID- possible homologue gene of Arabidopsis thaliana; the results of BLAST homology analysis against the protein database of Arabidopsis thaliana
Annotation - annotation of protein function using cosmoss 1.6
GO_ID- the number GO-terms from database QuickGO
Gametophores_fpkm - FPKM value in gametophore
Protonema_fpkm - FPKM value in protonema
Log2_fold_change - the ratio (in log scale) of the protonema median to the protoplast median and the ratio (in log scale) of protonema median to the gametophores media
p_value, q_value - probability values of the significance of the observed fold change with the available data of run and technical repetetions
Gene_ID	Protoplasts_FPKM	Protonema_FPKM	Gametophores_FPKM	Protonema_Protoplasts_fold_change	Gametophores_Protonema_fold_change	TAIR_ID	Annotation	GO_ID	p_value	q_value
Pp1s162_156V6	3.10999	0	0	#NAME?	0	AT1G74310	heat shock protein 101		1	1
Pp1s136_199V6	4.42095	0.96181	0.35255	-2.20053	0	AT3G21720	isocitrate lyase	GO:0006099, GO:0010162, GO:0006097	0.04295	0.0839324
Pp1s259_102V6	1.59148	0.141853	0.265176	-3.4879	0	AT2G02540	homeobox protein 21		1	1
Pp1s73_118V6	27.5355	0.532541	1.41129	-5.69226	1.40605	AT2G42660	Homeodomain-like superfamily protein	GO:6355	0.06155	0.11346
Pp1s68_248V6	68.6092	1.99919	0.536494	-5.10091	-1.89778	AT2G38300	myb-like HTH transcriptional regulator family protein		0.0094	0.0231173
Pp1s37_353V6	57.3494	0.993162	1.81422	-5.85161	0	AT1G65330	MADS-box transcription factor family protein	GO:6355	0.06115	0.112849
Pp1s94_101V6	1.88098	0.269372	0.123968	-2.80381	0	AT3G57400	NA		1	1
Pp1s148_74V6	5.67106	0.422284	0.0543688	-3.74733	0	AT1G12430	armadillo repeat kinesin 3		1	1
Pp1s89_209V6	2.21122	0.272284	0.24617	-3.02166	0	AT5G62700	tubulin beta chain 3		1	1
Pp1s228_39V6	6.46266	0.245083	0.899544	0	0	AT5G03980	SGNH hydrolase-type esterase superfamily protein		1	1
Pp1s228_40V6	6.46266	0.245083	0.899544	0	0	AT5G14450	GDSL-like Lipase/Acylhydrolase superfamily protein		1	1
Pp1s32_29V6	27.5854	0	0	#NAME?	0	AT3G57150	homologue of NAP57		1	1
Pp1s315_29V6	37.2075	1.07933	0.0196922	-5.10739	0	AT2G30490	cinnamate-4-hydroxylase	GO:55114	0.2497	0.346688
Pp1s72_104V6	3.93062	0.298661	0.908425	-3.71818	0	AT4G05320	polyubiquitin 10		1	1
Pp1s252_1V6	5.81356	1.01174	0.522045	-2.52258	0	AT4G15530	pyruvate orthophosphate dikinase		1	1
Pp1s17_157V6	3.67335	0.0452069	0.860346	0	0	AT1G80920	Chaperone DnaJ-domain superfamily protein		1	1
Pp1s82_168V6	22.856	1.31636	2.27652	-4.11795	0	AT2G40260	Homeodomain-like superfamily protein		0.0041	0.0113884
Pp1s82_169V6	22.856	1.31636	2.27652	-4.11795	0	NA	NA		1	1
Pp1s82_14V6	4.47865	0.595872	0.369051	-2.90999	0	AT4G33650	dynamin-related protein 3A		1	1
Pp1s155_19V6	3.29303	0.205181	0.385151	-4.00445	0	AT2G45340	Leucine-rich repeat protein kinase family protein	GO:6468	1	1
Pp1s77_290V6	268.948	2.3048	4.73491	-6.86654	1.0387	AT1G53540	HSP20-like chaperones superfamily protein		0.02845	0.059292
Pp1s34_240V6	52.885	1.57083	1.49564	-5.07326	0	AT2G42040	NA		0.02065	0.0452566
Pp1s189_29V6	4.41976	0.17881	0.0782996	0	0	AT4G01680	myb domain protein 55		1	1
Pp1s3_114V6	36.345	1.41211	0.103841	-4.68583	-3.7654	AT5G12020	17.6 kDa class II heat shock protein		1	1
Pp1s59_308V6	2.33956	0.135196	0.00755964	-4.11311	0	AT5G05170	Cellulose synthase family protein		1	1
Pp1s59_309V6	2.33956	0.135196	0.00755964	-4.11311	0	AT4G39350	cellulose synthase A2		1	1
Pp1s38_320V6	19.2097	1.62375	0.982784	-3.56443	0	AT3G58800	NA		0.13165	0.211662
Pp1s215_30V6	3.748	0.395729	0.146238	-3.24354	0	AT1G09575	Protein of unknown function (DUF607)		1	1
Pp1s210_74V6	3.30313	0.11452	1.8863	-4.85016	0	AT1G13400	C2H2 and C2HC zinc fingers superfamily protein		0.03205	0.0655637
Pp1s36_309V6	1.10378	0.149171	0.0240787	-2.88741	0	AT2G40740	WRKY DNA-binding protein 55	GO:6355	1	1
Pp1s177_55V6	6.67423	0.116622	1.69889	-5.83869	3.86468	AT3G14940	phosphoenolpyruvate carboxylase 3	GO:0015977, GO:0006099, GO:0019375, GO:0015979, GO:0016036	0.00045	0.00166318
Pp1s8_277V6	7.59356	0.0975967	0.123982	0	0	AT3G51280	Tetratricopeptide repeat (TPR)-like superfamily protein	GO:0050789, GO:0044763, GO:0006260	1	1
Pp1s47_54V6	4.97379	0	0	#NAME?	0	AT3G14410	Nucleotide/sugar transporter family protein		1	1
Pp1s381_53V6	2.0164	0	0	#NAME?	0	AT5G64120	Peroxidase superfamily protein	GO:0006950, GO:0044710	1	1
Pp1s41_215V6	4.51627	0	1.47434	#NAME?	0	AT3G49670	Leucine-rich receptor-like protein kinase family protein		1	1
Pp1s164_82V6	25.6926	1.54033	0.328544	-4.06004	-2.22908	AT4G33880	ROOT HAIR DEFECTIVE 6-LIKE 2		0.00135	0.00434785
Pp1s210_60V6	31.6072	0.581704	0.201583	-5.76382	0	AT1G68480	C2H2 and C2HC zinc fingers superfamily protein	GO:90305	1	1
Pp1s6_75V6	3.27527	0.491816	0.399448	-2.73542	0	AT5G18560	ap2 erf domain-containing transcription factor	GO:6355	1	1
Pp1s199_50V6	49.5374	0.766839	0.0357488	-6.01345	0	AT2G44940	ap2 erf domain-containing transcription factor		1	1
Pp1s46_163V6	5.9107	0.602609	0.693587	-3.29403	0	AT4G01070	UDP-Glycosyltransferase superfamily protein	GO:8152	1	1
Pp1s39_376V6	10.9544	0.383229	3.29049	-4.83716	3.10202	AT3G14880	NA	GO:6351	0.0003	0.00116336
Pp1s204_48V6	6.13879	0.312251	0.939772	-4.29718	0	AT4G17900	PLATZ transcription factor family protein		1	1
Pp1s105_196V6	2.57808	0.271576	0.745951	-3.24687	0	AT1G58280	Phosphoglycerate mutase family protein	GO:8152	1	1
Pp1s322_34V6	9.2062	0.900659	0.906262	-3.35355	0	AT1G11960	ERD (early-responsive to dehydration stress) family protein		0.0968	0.16493
Pp1s279_13V6	2.2634	0	0.502777	#NAME?	0	AT4G22130	STRUBBELIG-receptor family 8	GO:0006468, GO:0009966, GO:0048513	1	1
Pp1s105_201V6	13.9072	0.52955	0.697335	-4.71492	0	AT5G57150	basic helix-loop-helix (bHLH) DNA-binding superfamily protein		1	1
Pp1s105_193V6	15.2847	0.318639	1.29997	-5.58402	2.02848	AT2G17230	EXORDIUM like 5		0.00195	0.00599821
Pp1s7_210V6	1.19852	0.156704	0.0645236	-2.93514	0	AT2G41510	cytokinin oxidase/dehydrogenase 1	GO:55114	1	1
Pp1s29_130V6	1.13028	0.226694	0.0334138	-2.31786	0	AT1G67720	Leucine-rich repeat protein kinase family protein	GO:6468	1	1
Pp1s130_290V6	16.5032	0.582084	0.759765	-4.82537	0	AT1G59820	aminophospholipid ATPase 3		0.17605	0.267132
Pp1s73_237V6	4.45912	0.434929	0.125687	-3.35791	0	AT1G03780	targeting protein for XKLP2	GO:7067	1	1
Pp1s545_2V6	1.32246	0.175791	0.307191	-2.91129	0	AT5G23430	Transducin/WD40 repeat-like superfamily protein		0.6556	0.734701
Pp1s10_271V6	17.4539	0.863937	0.155356	-4.33648	0	AT3G47870	LOB domain-containing protein 27	GO:0009555, GO:0044763	0.0063	0.0164817
Pp1s109_107V6	9.26449	0.488047	1.45743	-4.24662	0	AT3G24120	Homeodomain-like superfamily protein		0.1039	0.174755
Pp1s156_1V6	17.2117	0.0677954	0	0	0	AT1G53540	HSP20-like chaperones superfamily protein	GO:50896	1	1
Pp1s63_130V6	5.56351	0.0363365	0.603649	-7.25843	0	AT5G07280	Leucine-rich repeat transmembrane protein kinase		1	1
Pp1s10_197V6	4.12926	0.130322	0.189776	0	0	AT1G05970	RNA-binding (RRM/RBD/RNP motifs) family protein		1	1
Pp1s56_122V6	125.897	3.51493	3.1805	-5.1626	0	AT1G24620	EF hand calcium-binding protein family		0.216	0.311318
Pp1s51_336V6	2.09428	0.513281	0.300663	-2.02863	0	AT1G73390	Endosomal targeting BRO1-like domain-containing protein		1	1
Pp1s24_105V6	14.2877	0.424338	0.841859	-5.07342	0	AT3G44380	Late embryogenesis abundant (LEA) hydroxyproline-rich glycoprotein family		0.4167	0.517286
Pp1s53_68V6	0	0	0	0	0	AT3G51290	Protein of unknown function (DUF630) ;Protein of unknown function (DUF632)		1	1
Pp1s84_25V6	4.24615	0	0.305149	#NAME?	0	AT1G55090	carbon-nitrogen hydrolase family protein		1	1
Pp1s201_58V6	60.9728	0.990122	0.214748	-5.94442	-2.20496	AT1G12260	NAC 007	GO:0009653, GO:0090558, GO:0042546, GO:0045491, GO:0048468, GO:0048513, GO:0006355, GO:0048522, GO:0016043	0.00995	0.0242746
Pp1s238_56V6	30.9625	1.45653	2.89278	-4.40991	0	AT2G01580	NA		0.663	0.741028
Pp1s379_10V6	24.621	0.669964	3.51854	0	0	AT5G51720	2 iron, 2 sulfur cluster binding	GO:44237	0.14565	0.229678
Pp1s18_56V6	83.0848	2.85102	1.16014	-4.86503	-1.29718	AT1G53540	HSP20-like chaperones superfamily protein		0.0238	0.0510079
Pp1s39_151V6	0	0	0	0	0	AT2G01050	zinc ion binding;nucleic acid binding		1	1
Pp1s159_105V6	17.2921	1.56792	0.681009	-3.46319	-1.20311	AT4G18170	WRKY DNA-binding protein 28	GO:6355	0.2961	0.395086
Pp1s47_285V6	9.18834	0.129778	0.378729	-6.14569	0	AT1G13400	C2H2 and C2HC zinc fingers superfamily protein	GO:7275	1	1
Pp1s23_336V6	101.687	2.04346	7.04257	-5.63698	1.78509	AT4G10465	Heavy metal transport/detoxification superfamily protein	GO:30001	0.0002	0.000810662
Pp1s73_108V6	25.3383	0.143461	0.151492	-7.46452	0	NA	NA		1	1
Pp1s73_109V6	25.3383	0.143461	0.151492	-7.46452	0	AT2G38300	myb-like HTH transcriptional regulator family protein		1	1
Pp1s73_110V6	25.3383	0.143461	0.151492	-7.46452	0	NA	NA		1	1
Pp1s135_3V6	48.0063	0.618691	7.54674	-6.27786	3.60856	AT1G13280	allene oxide cyclase 4	GO:8152	5e-05	0.00023027
Pp1s255_3V6	1.07943	0.209465	0.117422	-2.36549	0	AT1G03700	Uncharacterised protein family (UPF0497)		1	1
Pp1s76_179V6	2.57265	0.18827	0.846418	-3.77238	0	AT4G26530	Aldolase superfamily protein		1	1
Pp1s28_144V6	15.5595	0.897003	0.658562	-4.11654	0	AT3G57600	Integrase-type DNA-binding superfamily protein	GO:0044260, GO:0010033, GO:0009791, GO:0048608, GO:0044702, GO:0007165, GO:0009628, GO:0044238, GO:0006950, GO:1901700	1	1
Pp1s111_6V6	34.3981	0.941214	1.02187	-5.19166	0	AT3G16310	mitotic phosphoprotein N\' end (MPPN) family protein	GO:6810	0.9813	0.98618
Pp1s358_43V6	5.47019	0.367814	1.48232	-3.89454	0	AT1G66810	Zinc finger C-x8-C-x5-C-x3-H type family protein		0.26785	0.364581
Pp1s97_106V6	83.0175	2.7971	2.52634	-4.89141	0	AT4G27670	heat shock protein 21	GO:6950	0.76945	0.827615
Pp1s204_27V6	6.7146	0.21534	0.851988	-4.96261	0	AT5G55250	IAA carboxylmethyltransferase 1	GO:32259	1	1
Pp1s246_100V6	24.6307	1.44293	1.17563	-4.09338	0	AT3G24100	Uncharacterised protein family SERF		0.1663	0.255266
Pp1s75_30V6	4.18676	0.0977834	0.933761	0	0	AT1G04910	O-fucosyltransferase family protein		0.00855	0.0213104
Pp1s26_8V6	2.24344	0.0449707	0.449117	0	0	AT1G63450	root hair specific 8		1	1
Pp1s23_315V6	82.559	0.943493	10.066	-6.45127	3.41533	AT5G50600	hydroxysteroid dehydrogenase 1	GO:55114	0.00985	0.0240683
Pp1s227_75V6	23.6929	0.359296	0.355744	-6.04314	0	AT5G41080	PLC-like phosphodiesterases superfamily protein	GO:0006629, GO:0046686, GO:0016036, GO:0030643, GO:0006817	1	1
Pp1s51_250V6	7.24616	0.16163	0.667652	-5.48645	0	AT5G06070	C2H2 and C2HC zinc fingers superfamily protein		0.8064	0.856379
Pp1s67_144V6	133.186	4.20009	3.00079	-4.98688	0	AT2G33710	ap2 domain transcription factor	GO:6355	0.8892	0.918946
Pp1s28_362V6	7.20605	0.498888	1.96498	-3.85242	1.97773	AT5G65660	hydroxyproline-rich glycoprotein family protein		0.0008	0.00275911
Pp1s72_162V6	8.98038	0.135638	0.292584	0	0	AT1G30950	F-box family protein		1	1
Pp1s439_11V6	3.57363	0.180195	0	0	0	AT2G38240	2-oxoglutarate (2OG) and Fe(II)-dependent oxygenase superfamily protein		1	1
Pp1s1_310V6	14.6998	0.197067	4.72177	-6.22097	4.58257	AT1G65295	NA		0.00425	0.0117423
Pp1s1_310V6	14.6998	0.197067	4.72177	-6.22097	4.58257	AT1G65295	NA		1	1
Pp1s41_212V6	21.4377	1.1915	0.306912	-4.1693	-1.95688	AT2G44940	ap2 domain transcription factor	GO:0050896, GO:0006355	0.01445	0.0334271
Pp1s41_213V6	21.4377	1.1915	0.306912	-4.1693	-1.95688	NA	NA		1	1
Pp1s61_230V6	8.46634	0.222103	0	-5.25244	0	AT1G19210	ap2 domain transcription factor		1	1
Pp1s182_37V6	1.71191	0.112617	0.937176	-3.92611	0	AT1G12260	NAC 007	GO:6355	1	1
Pp1s32_70V6	5.17215	0.216831	0.123954	-4.57612	0	AT3G18200	nodulin MtN21 /EamA-like transporter family protein	GO:55085	1	1
Pp1s272_49V6	3.26887	0	0.19991	#NAME?	0	AT5G13870	xyloglucan endotransglucosylase/hydrolase 5	GO:0071555, GO:0006073	1	1
Pp1s174_116V6	3.21016	0	0	#NAME?	0	AT5G01990	Auxin efflux carrier family protein		1	1
Pp1s266_66V6	1.24895	0.0907043	0.0267366	-3.7834	0	AT5G56320	expansin A14	GO:9664	1	1
Pp1s25_173V6	2.11874	0.136103	0.869175	-3.96044	0	AT1G69310	WRKY DNA-binding protein 57	GO:6355	0.01215	0.0287953
Pp1s10_401V6	15.8643	0.690486	0.54895	-4.52203	0	AT3G20500	purple acid phosphatase 18	GO:16311	0.0768	0.136449
Pp1s148_10V6	43.0299	0.205704	0.749463	0	0	AT1G53540	HSP20-like chaperones superfamily protein		1	1
Pp1s2_335V6	178.571	1.96462	12.5573	-6.5061	2.6762	AT3G27020	YELLOW STRIPE like 6	GO:55085	5e-05	0.00023027
Pp1s181_11V6	24.4395	0.438398	1.20683	-5.80083	0	AT1G71120	GDSL-motif lipase/hydrolase 6	GO:6629	0.34035	0.441161
Pp1s18_16V6	8.04988	0.0723871	0	0	0	AT3G51280	Tetratricopeptide repeat (TPR)-like superfamily protein	GO:0051726, GO:0051567, GO:0006270, GO:0008283, GO:0006275, GO:0006306	1	1
Pp1s115_128V6	1.23309	0.0856334	0.105322	-3.84796	0	AT1G19700	BEL1-like homeodomain 10	GO:0009965, GO:0006355	1	1
Pp1s7_182V6	22.2379	0	0.392154	#NAME?	0	AT1G53540	HSP20-like chaperones superfamily protein		1	1
Pp1s92_14V6	10.2981	0.278123	0.022385	-5.21051	0	AT5G57110	autoinhibited Ca2+ -ATPase, isoform 8	GO:0044703, GO:0048856, GO:0016043, GO:0044767, GO:0070588, GO:0008152, GO:0032501	1	1
Pp1s339_8V6	1.01504	0.179905	0.139624	-2.49623	0	AT4G01070	UDP-Glycosyltransferase superfamily protein		1	1
Pp1s130_213V6	12.1599	1.18522	1.0919	-3.3589	0	AT3G02530	TCP-1/cpn60 chaperonin family protein	GO:6457	0.46095	0.560056
Pp1s124_90V6	4.37489	0.531188	1.63096	-3.04195	0	AT4G34240	aldehyde dehydrogenase 3I1	GO:0006081, GO:0055114	0.10755	0.179732
Pp1s196_41V6	105.205	1.59959	2.97892	-6.03936	0	AT5G37475	Translation initiation factor eIF3 subunit		0.14025	0.222786
Pp1s235_126V6	5.53826	0.221578	0.082716	-4.64355	0	AT4G18170	WRKY DNA-binding protein 28	GO:6355	1	1
Pp1s305_38V6	1.2598	0.0913766	0.233101	-3.78523	0	AT3G15550	NA	GO:0006342, GO:0016568, GO:1902589	1	1
Pp1s78_96V6	7.60336	0.354135	1.80959	-4.42427	2.35329	AT3G22840	Chlorophyll A-B binding family protein		0.02955	0.0612425
Pp1s39_262V6	1.86363	0.226459	0.366431	-3.04079	0	AT5G19750	Peroxisomal membrane 22 kDa (Mpv17/PMP22) family protein		1	1
Pp1s257_83V6	6.88267	0.11532	0.336139	-5.89925	0	AT5G56110	myb domain protein 103	GO:0010090, GO:0048658, GO:0006355	1	1
Pp1s55_88V6	1.54613	0	0.2569	#NAME?	0	AT5G45770	receptor like protein 55		1	1
Pp1s23_153V6	31.147	1.19484	0.519093	-4.7042	0	AT3G21420	2-oxoglutarate (2OG) and Fe(II)-dependent oxygenase superfamily protein	GO:55114	0.2214	0.317214
Pp1s184_39V6	94.3176	47.5323	16.9033	-0.988619	-1.4916	AT5G05830	RING/FYVE/PHD zinc finger superfamily protein		5e-05	0.00023027
Pp1s2_276V6	10.0408	1.23776	0.405214	-3.02007	-1.61098	AT3G51930	Transducin/WD40 repeat-like superfamily protein		0.04005	0.0791475
Pp1s252_60V6	15.1726	0.386613	3.5615	-5.29443	3.20352	AT3G62110	Pectin lyase-like superfamily protein	GO:0005975, GO:0071555	0.0149	0.0343011
Pp1s22_359V6	17.1743	1.00089	0.682034	-4.1009	0	AT5G01310	APRATAXIN-like	GO:35335	0.2987	0.397848
Pp1s298_23V6	26.2824	0.818562	2.4369	-5.00486	0	AT1G57860	Translation protein SH3-like family protein	GO:6412	0.03375	0.0685069
Pp1s70_104V6	53.3208	2.18122	3.35018	-4.61149	0	AT1G12260	NAC 007	GO:0006355, GO:0044767	0.08455	0.147796
Pp1s1_649V6	6.2612	0.19026	0.754071	-5.04039	0	AT4G14716	acireductone dioxygenase 1	GO:0019509, GO:0055114	1	1
Pp1s18_125V6	28.7851	0.806841	2.42078	-5.15689	1.58512	AT5G15710	Galactose oxidase/kelch repeat superfamily protein	GO:0044238, GO:0044260	0.0257	0.0544185
Pp1s46_323V6	12.7908	0.136216	0.312974	0	0	AT2G33320	Calcium-dependent lipid-binding (CaLB domain) family protein		1	1
Pp1s60_176V6	2.0569	0.407158	0.221437	-2.33681	0	AT2G36410	Family of unknown function (DUF662)		1	1
Pp1s103_27V6	24.9804	1.69456	1.57349	-3.88181	0	AT5G20900	jasmonate-zim-domain protein 12		0.9738	0.980668
Pp1s1_754V6	1.81507	0	0.178402	#NAME?	0	AT1G50010	tubulin alpha-2 chain	GO:0007017, GO:0051258, GO:0008152	1	1
Pp1s158_96V6	15.2387	0.2793	0	-5.76978	0	AT2G30490	cinnamate-4-hydroxylase	GO:55114	1	1
Pp1s145_10V6	3.41171	0.191122	0.362907	-4.15793	0	AT1G12980	ap2 erf domain-containing transcription factor		1	1
Pp1s100_161V6	1.0677	0.18685	0.187024	-2.51455	0	AT3G43860	glycosyl hydrolase 9A4	GO:0005975, GO:0009829	1	1
Pp1s2_490V6	11.3576	1.20925	1.47076	-3.23147	0	AT2G37740	zinc-finger protein 10		0.7807	0.836432
Pp1s269_3V6	19.9121	1.08883	0.381485	-4.19279	-1.51308	AT4G31420	Zinc finger protein 622		0.0096	0.0235463
Pp1s42_248V6	2.33417	0.200768	0.246266	-3.53931	0	AT5G62380	NAC-domain protein 101	GO:6355	1	1
Pp1s326_58V6	2.37874	0	0	#NAME?	0	AT1G80210	Mov34/MPN/PAD-1 family protein		1	1
Pp1s59_239V6	1.34978	0.250489	0.0495015	-2.42991	0	AT5G09590	mitochondrial HSO70 2		1	1
Pp1s102_49V6	3.97868	0.289326	0.0387648	-3.78152	0	AT2G20340	Pyridoxal phosphate (PLP)-dependent transferases superfamily protein	GO:6520	1	1
Pp1s296_32V6	34.9874	1.4579	0.556874	-4.58487	0	AT2G44940	Integrase-type DNA-binding superfamily protein	GO:6351	0.292	0.390678
Pp1s37_293V6	11.1106	1.41279	0.862098	-2.97532	0	AT5G51190	ap2 erf domain-containing transcription factor	GO:0009987, GO:0050896	0.268	0.364737

## Sheet: cluster7
List of the k-means cluster №7 of DE genes in gametophores, protonemata and protoplasts.
Gene ID- accession number of gene
TAIR ID- possible homologue gene of Arabidopsis thaliana; the results of BLAST homology analysis against the protein database of Arabidopsis thaliana
Annotation - annotation of protein function using cosmoss 1.6
GO_ID - the number GO-terms from database QuickGO
Gametophores_fpkm - FPKM value in gametophore
Protonema_fpkm - FPKM value in protonema
Log2_fold_change - the ratio (in log scale) of the protonema median to the protoplast median and the ratio (in log scale) of protonema median to the gametophores media
p_value, q_value - probability values of the significance of the observed fold change with the available data of run and technical repetetions
Gene_ID	Protoplasts_FPKM	Protonema_FPKM	Gametophores_FPKM	Protonema_Protoplasts_fold_change	Gametophores_Protonema_fold_change	TAIR_ID	Annotation	GO_ID	p_value	q_value
Pp1s134_177V6	0.250362	0.0750531	1.38209	0	0	AT5G25400	Nucleotide-sugar transporter family protein	GO:8643	0.05975	0.110702
Pp1s128_151V6	0.660199	0.0663075	5.05204	0	0	AT5G28150	Plant protein of unknown function (DUF868)		0.18445	0.276825
Pp1s128_151V6	0.660199	0.0663075	5.05204	0	0	AT5G28150	Plant protein of unknown function (DUF868)		0.2365	0.333244
Pp1s173_42V6	0.775054	0.0645914	4.0307	0	5.96354	AT5G48380	BAK1-interacting receptor-like kinase 1	GO:6468	0.0276	0.0577978
Pp1s34_267V6	0.810146	0.293956	8.50233	0	4.85419	AT1G30320	Remorin family protein		0.18225	0.274424
Pp1s30_360V6	1.46889	0.260333	10.7526	-2.4963	5.36818	AT1G12860	basic helix-loop-helix (bHLH) DNA-binding superfamily protein		0.0057	0.015128
Pp1s30_360V6	1.46889	0.260333	10.7526	-2.4963	5.36818	AT1G12860	basic helix-loop-helix (bHLH) DNA-binding superfamily protein		0.13425	0.215103
Pp1s188_1V6	0.697818	0.25901	13.5422	0	5.70831	AT1G63700	Protein kinase superfamily protein		5e-05	0.00023027
Pp1s38_254V6	0.982344	0	4.27305	0	#NAME?	AT5G36210	alpha/beta-Hydrolases superfamily protein		0.1829	0.275212
Pp1s207_38V6	2.63064	0.0967514	11.2432	-4.76499	6.86055	AT5G26230	NA		0.00295	0.00857633
Pp1s79_220V6	1.03989	0.456576	6.38627	-1.1875	3.80605	AT2G37520	Acyl-CoA N-acyltransferase with RING/FYVE/PHD-type zinc finger domain	GO:6412	5e-05	0.00023027
Pp1s383_3V6	3.27719	0.240825	4.01448	-3.7664	4.05916	AT1G53590	Calcium-dependent lipid-binding (CaLB domain) family protein		0.0007	0.002455
Pp1s19_153V6	1.36579	0.178738	3.93769	-2.93382	4.46143	AT1G46264	heat shock transcription factor B4	GO:0009408, GO:0006355, GO:0008356	0.00115	0.00377895
Pp1s192_29V6	0.605284	0.286568	7.66502	0	4.74134	AT2G36400	growth-regulating factor 3		0.0003	0.00116336
Pp1s4_70V6	0.347443	0.0633192	1.84137	0	0	AT3G01470	homeobox 1	GO:6355	0.1319	0.211968
Pp1s119_27V6	18.8122	0.569184	64.7422	-5.04663	6.82967	AT1G04560	AWPM-19-like family protein		5e-05	0.00023027
Pp1s86_178V6	3.06517	0.228651	7.62808	-3.74475	5.0601	AT1G68560	alpha-xylosidase 1		5e-05	0.00023027
Pp1s86_179V6	3.06517	0.228651	7.62808	-3.74475	5.0601	NA	NA	GO:5975	1	1
Pp1s1_135V6	0.313312	0.166139	1.045	0	2.65304	AT5G50400	purple acid phosphatase 27	GO:0019752, GO:0006952, GO:0016311, GO:0042430, GO:0065007	0.00815	0.0204643
Pp1s14_252V6	1.86246	0.485766	10.3623	0	4.41494	AT3G22320	Eukaryotic rpb5 RNA polymerase subunit family protein	GO:6351	0.021	0.0458931
Pp1s40_160V6	4.06254	0.375489	16.0094	-3.43554	5.414	AT1G75500	Walls Are Thin 1	GO:55085	1	1
Pp1s40_160V6	4.06254	0.375489	16.0094	-3.43554	5.414	AT1G75500	Walls Are Thin 1	GO:55085	0.0155	0.0354556
Pp1s431_8V6	8.35991	0.42587	33.5973	-4.295	6.30179	AT5G19160	TRICHOME BIREFRINGENCE-LIKE 11		5e-05	0.00023027
Pp1s284_57V6	1.35085	0.347789	9.35039	-1.95758	4.74874	AT5G56110	myb domain protein 103	GO:0048658, GO:0006355, GO:0055046	5e-05	0.00023027
Pp1s210_65V6	0.486393	0.119475	2.07988	0	4.12172	AT5G05120	C2H2 and C2HC zinc fingers superfamily protein		0.0573	0.106935
Pp1s204_138V6	1.22237	0	14.4045	#NAME?	#NAME?	AT4G12080	AT-hook motif nuclear-localized protein 1	GO:7275	5e-05	0.00023027
Pp1s21_285V6	13.0017	2.11068	231.7	-2.62292	6.77841	AT2G17705	NA		5e-05	0.00023027
Pp1s201_40V6	1.47038	0	2.0808	0	#NAME?	AT3G55260	beta-hexosaminidase 1		0.0006	0.00214271
Pp1s309_28V6	2.76257	0.694689	37.0644	0	5.73752	AT5G13870	xyloglucan endotransglucosylase/hydrolase 5	GO:0071555, GO:0006073	5e-05	0.00023027
Pp1s90_136V6	1.14935	0.132616	19.671	0	0	AT4G13010	Oxidoreductase, zinc-binding dehydrogenase family protein		0.13925	0.221614
Pp1s210_67V6	1.37362	0.134559	2.07358	-3.35167	3.94581	AT4G16210	enoyl-CoA hydratase/isomerase A	GO:8152	1	1
Pp1s137_76V6	0.672056	0.382728	4.17512	0	3.44743	AT1G55620	chloride channel F	GO:0044070, GO:0006821, GO:0034220	5e-05	0.00023027
Pp1s26_167V6	3.88307	0.377421	9.02728	-3.36295	4.58004	AT5G55180	O-Glycosyl hydrolases family 17 protein	GO:5975	0.0003	0.00116336
Pp1s403_40V6	1.52734	0.457116	15.2253	-1.74039	5.05777	AT4G02600	Seven transmembrane MLO family protein	GO:0006952, GO:0009607	5e-05	0.00023027
Pp1s49_134V6	1.23747	0.226959	8.79685	-2.44689	5.27648	AT3G23430	phosphate 1	GO:15698	0.04735	0.0911169
Pp1s49_134V6	1.23747	0.226959	8.79685	-2.44689	5.27648	AT3G23430	phosphate 1	GO:15698	0.09745	0.165865
Pp1s79_150V6	3.50692	0.300764	6.42215	-3.5435	4.41635	AT2G35270	Predicted AT-hook DNA-binding family protein		0.00015	0.000626275
Pp1s181_63V6	0.589039	0.35964	2.66026	0	2.88694	AT3G13060	evolutionarily conserved C-terminal region 5		0.00015	0.000626275
Pp1s138_35V6	1.78943	0.0760575	24.7112	0	0	AT3G17670	tetratricopeptide repeat (TPR)-containing protein		0.166	0.254902
Pp1s285_2V6	0.495166	0.0246464	4.87612	0	0	AT2G39650	Protein of unknown function (DUF506)	GO:50896	0.25405	0.350368
Pp1s105_191V6	0.394676	0.107504	4.76169	0	0	AT3G17440	novel plant snare 13		0.01555	0.0355472
Pp1s8_137V6	1.05851	0.159112	10.8554	-2.73392	6.09223	AT5G64740	cellulose synthase 6	GO:0071555, GO:0030244	1	1
Pp1s8_137V6	1.05851	0.159112	10.8554	-2.73392	6.09223	AT5G64740	cellulose synthase 6	GO:0071555, GO:0030244	5e-05	0.00023027
Pp1s81_191V6	6.1925	0.2099	4.24111	-4.88275	4.33667	AT2G44340	VQ motif-containing protein		0.0003	0.00116336
Pp1s158_74V6	0.459541	0.238749	4.10176	0	0	AT5G64610	histone acetyltransferase of the MYST family 1		0.06135	0.113133
Pp1s57_207V6	1.82865	0.285551	17.4473	-2.67896	5.93311	AT5G17210	Protein of unknown function (DUF1218)		0.00025	0.00098888
Pp1s184_59V6	0.37979	0.144665	3.01591	0	4.38181	AT1G34470	Protein of unknown function (DUF803)	GO:15693	0.00035	0.00133545
Pp1s180_63V6	0.284985	0	1.17791	0	#NAME?	AT4G28320	Glycosyl hydrolase superfamily protein	GO:5975	5e-05	0.00023027
Pp1s69_95V6	1.08637	0.128124	10.7367	-3.0839	6.38887	AT1G68920	basic helix-loop-helix (bHLH) DNA-binding superfamily protein		0.0028	0.00819429
Pp1s55_11V6	2.85484	0.452927	8.21221	-2.65606	4.18042	AT3G21330	basic helix-loop-helix (bHLH) DNA-binding superfamily protein		5e-05	0.00023027
Pp1s3_474V6	1.32771	0.366261	3.8152	-1.858	3.38081	AT4G33590	NA	GO:8152	0.0003	0.00116336
Pp1s402_2V6	0.947002	0.358893	20.4183	0	5.83017	AT4G35985	Senescence/dehydration-associated protein-related		5e-05	0.00023027
Pp1s21_330V6	5.62867	0.159828	5.31934	-5.1382	0	AT5G54380	protein kinase family protein	GO:6468	0.00025	0.00098888
Pp1s21_330V6	5.62867	0.159828	5.31934	-5.1382	0	AT5G54380	protein kinase family protein	GO:6468	0.23595	0.332739
Pp1s107_89V6	3.54228	0.258826	7.27234	-3.77462	4.81237	AT5G20810	SAUR-like auxin-responsive protein family		0.0004	0.00150091
Pp1s235_117V6	1.15191	0.0780383	2.32095	-3.8837	0	AT2G26730	Leucine-rich repeat protein kinase family protein	GO:6468	0.225	0.321146
Pp1s3_377V6	0.832156	0.382249	8.81076	0	4.52668	AT2G26730	Leucine-rich repeat protein kinase family protein	GO:6468	5e-05	0.00023027
Pp1s22_375V6	0.167935	0.0165104	1.11392	0	0	AT4G27780	acyl-CoA binding protein 2		1	1
Pp1s22_399V6	0.883357	0.207858	13.3231	0	6.00219	AT1G12480	C4-dicarboxylate transporter/malic acid transport protein	GO:0055085, GO:0044070, GO:0071704, GO:0006873, GO:0044237	0.00145	0.00463117
Pp1s65_236V6	0.584906	0.115815	4.75435	0	5.35935	AT4G24240	WRKY DNA-binding protein 7	GO:6355	0.00815	0.0204643
Pp1s156_94V6	0.393632	0.0199396	2.48164	0	0	AT1G63850	BTB/POZ domain-containing protein		0.23345	0.330163
Pp1s31_108V6	1.42324	0.517105	8.2293	-1.46065	3.99224	AT2G18950	homogentisate phytyltransferase 1		5e-05	0.00023027
Pp1s15_293V6	2.78906	0.441913	10.671	-2.65794	4.59379	AT1G54150	E3 Ubiquitin ligase family protein	GO:0009987, GO:0008152	0.00035	0.00133545
Pp1s68_5V6	1.50626	0.209609	75.6877	0	0	AT1G18100	PEBP (phosphatidylethanolamine-binding protein) family protein	GO:6468	0.00455	0.012453
Pp1s6_327V6	0.871775	0.358479	5.41866	0	3.91798	AT1G76820	eukaryotic translation initiation factor 2 (eIF-2) family protein		0.0021	0.00639077
Pp1s100_231V6	6.03602	1.15293	67.4388	-2.38829	5.8702	AT5G50200	nitrate transmembrane transporters	GO:0010167, GO:0015706	5e-05	0.00023027
Pp1s379_42V6	7.14217	0.402388	192.939	-4.1497	8.90534	AT4G36600	Late embryogenesis abundant (LEA) protein		5e-05	0.00023027
Pp1s219_17V6	0.989536	0	2.93369	#NAME?	#NAME?	AT1G02000	UDP-D-glucuronate 4-epimerase 2	GO:5975	5e-05	0.00023027
Pp1s23_332V6	0.292563	0.0410631	1.89071	0	0	AT4G10465	Heavy metal transport/detoxification superfamily protein	GO:30001	0.25405	0.350368
Pp1s450_8V6	0.413065	0.160956	4.99538	0	4.95586	AT4G31060	Integrase-type DNA-binding superfamily protein	GO:6355	0.0003	0.00116336
Pp1s56_89V6	0.249603	0.0558148	1.6935	0	0	AT5G64260	EXORDIUM like 2		0.21635	0.311682
Pp1s38_46V6	4.34305	0.586032	49.1312	-2.88966	6.38952	AT1G20510	OPC-8:0 CoA ligase1	GO:8152	0.0007	0.002455
Pp1s306_69V6	1.45216	0.28853	5.56085	-2.33141	4.26851	AT5G24180	Lipase class 3-related protein	GO:6629	0.00025	0.00098888
Pp1s389_41V6	0.451439	0.0309744	1.93099	0	0	AT5G15310	myb domain protein 16		0.22345	0.319429
Pp1s226_43V6	1.26888	0.325749	3.08535	-1.96172	3.2436	AT3G61680	alpha/beta-Hydrolases superfamily protein	GO:6629	5e-05	0.00023027
Pp1s111_36V6	9.97996	0.336756	30.0862	-4.88926	6.48125	AT5G62040	PEBP (phosphatidylethanolamine-binding protein) family protein	GO:6468	0.0009	0.00305754
Pp1s158_133V6	0.370188	0.193909	2.04985	0	3.40207	AT1G69550	disease resistance protein (TIR-NBS-LRR class)		0.03655	0.0733121
Pp1s438_15V6	0.431091	0.0428384	2.7988	0	0	AT5G26340	Major facilitator superfamily protein	GO:0043090, GO:0035428, GO:0015758	0.0606	0.112008
Pp1s13_94V6	11.6038	0.573744	36.5115	-4.33805	5.9918	AT5G64260	EXORDIUM like 2		5e-05	0.00023027
Pp1s89_52V6	1.44847	0.416402	25.9695	0	5.9627	AT4G23430	NAD(P)-binding Rossmann-fold superfamily protein	GO:55114	0.0604	0.111713
Pp1s382_23V6	0.404051	0.0691189	1.95522	0	0	AT1G69550	disease resistance protein (TIR-NBS-LRR class)		0.03865	0.076805
Pp1s196_69V6	15.4894	0.689027	981.524	-4.49058	10.4762	AT3G22840	Chlorophyll A-B binding family protein		0.00015	0.000626275
Pp1s157_35V6	0.930126	0.0831252	15.2189	0	0	AT5G49720	glycosyl hydrolase 9A1	GO:0009735, GO:0009750, GO:0042744, GO:0006833, GO:0009825, GO:0043622, GO:0043481, GO:0048767, GO:0007030, GO:0042538, GO:0048367, GO:0006096, GO:0010817, GO:0030244, GO:0048193, GO:0032880, GO:0009734, GO:0046686, GO:0019344, GO:0009832, GO:0009266, GO:0010193, GO:0009932, GO:0030245, GO:0071555	0.0015	0.00476808
Pp1s292_18V6	3.52959	0.206827	32.0958	-4.093	7.27782	AT1G20630	catalase 1	GO:0055114, GO:0006979	5e-05	0.00023027
Pp1s208_116V6	0.200112	0.0313115	1.41556	0	0	AT3G09140	Protein of unknown function (DUF674)		0.1844	0.276771
Pp1s16_412V6	1.59018	0.0723563	16.1712	0	0	AT5G60410	DNA-binding protein with MIZ/SP-RING zinc finger, PHD-finger and SAP domain	GO:0071704, GO:0044237	0.0037	0.0104172
Pp1s357_33V6	1.99841	0.832238	46.7506	-1.26378	5.81184	AT3G60590	NA		5e-05	0.00023027
Pp1s159_28V6	1.31695	0.650186	8.31727	-1.01828	3.67719	AT2G16910	basic helix-loop-helix (bHLH) DNA-binding superfamily protein	GO:8152	5e-05	0.00023027
Pp1s420_3V6	13.7557	0.0233305	139.98	0	0	NA	NA		0.0784	0.138772
Pp1s420_4V6	13.7557	0.0233305	139.98	0	0	AT1G66230	myb domain protein 20	GO:6355	0.25075	0.347646
Pp1s291_30V6	1.303	0.476695	22.2631	-1.4507	5.54544	AT4G24890	purple acid phosphatase 24	GO:16311	5e-05	0.00023027
Pp1s27_369V6	1.39357	0.294745	3.96096	-2.24125	3.74831	AT2G46240	BCL-2-associated athanogene 6	GO:6950	0.0017	0.00531549
Pp1s364_22V6	0.710306	0.108179	4.35746	0	0	AT3G54500	NA		0.21635	0.311682
Pp1s273_3V6	1.64704	0	4.2244	0	#NAME?	AT4G28280	LORELEI-LIKE-GPI ANCHORED PROTEIN 3		1	1
Pp1s44_71V6	0.219808	0.0398047	1.03624	0	0	AT3G17070	Peroxidase family protein	GO:0055114, GO:0006979	0.166	0.254902
Pp1s31_96V6	0.482638	0.00697205	2.48675	0	0	AT3G01470	homeobox 1	GO:6355	0.166	0.254902
Pp1s1_317V6	0.569634	0.118909	1.32744	0	3.48072	AT5G41460	Protein of unknown function (DUF604)		0.0435	0.0848273
Pp1s73_170V6	5.89026	1.64829	219.735	-1.83736	7.05865	AT4G01070	UDP-Glycosyltransferase superfamily protein	GO:8152	5e-05	0.00023027
Pp1s252_40V6	3.62038	0.33368	11.6436	-3.4396	5.12493	AT1G02065	squamosa promoter binding protein-like 8		5e-05	0.00023027
Pp1s3_508V6	0.218674	0.0766937	1.34916	0	0	AT5G19730	Pectin lyase-like superfamily protein	GO:0042545, GO:0045490, GO:0030048	0.1237	0.201107
Pp1s18_280V6	0.485684	0.0767297	2.67326	0	5.12267	AT2G28320	Pleckstrin homology (PH) and lipid-binding START domains-containing protein		0.0066	0.0171449
Pp1s239_15V6	1.41413	0.159395	4.82616	-3.14924	4.9202	AT3G14740	RING/FYVE/PHD zinc finger superfamily protein		5e-05	0.00023027
Pp1s283_49V6	1.88001	0.458721	5.71111	-2.03505	3.63808	AT1G06340	Plant Tudor-like protein		0.0004	0.00150091
Pp1s87_107V6	8.27875	0.268429	42.8476	-4.9468	7.31853	AT1G27100	Actin cross-linking protein		0.0028	0.00819429
Pp1s67_89V6	0.534164	0.0729022	3.85797	0	0	AT5G19730	Pectin lyase-like superfamily protein	GO:0042545, GO:0008152	0.0037	0.0104172
Pp1s113_55V6	1.46684	0.441722	5.97357	-1.7315	3.75738	AT2G01940	C2H2-like zinc finger protein		0.001	0.00334753
Pp1s27_368V6	5.95914	0.979622	42.9905	-2.60481	5.45565	AT5G48810	cytochrome B5 isoform D	GO:0044710, GO:0006950	0.0003	0.00116336
Pp1s194_194V6	0.466253	0.19167	6.61129	0	5.10824	AT5G21105	Plant L-ascorbate oxidase	GO:55114	0.0013	0.00420933
Pp1s3_7V6	1.23636	0.221197	59.8061	0	0	AT1G04560	AWPM-19-like family protein		0.04665	0.0899777
Pp1s289_57V6	1.90648	0	12.6311	0	#NAME?	AT4G28130	diacylglycerol kinase 6		5e-05	0.00023027
Pp1s47_331V6	0.150961	0.0191507	0.998864	0	0	AT4G16750	Integrase-type DNA-binding superfamily protein	GO:6355	0.18135	0.273387
Pp1s449_7V6	1.97419	0.887989	46.3737	-1.15265	5.70662	AT4G39860	NA		5e-05	0.00023027
Pp1s234_91V6	5.42897	0.320813	106.806	-4.08087	8.37904	AT5G44310	Late embryogenesis abundant protein (LEA) family protein		1	1
Pp1s353_18V6	0.200671	0.0891562	1.28538	0	3.84972	AT5G62230	ERECTA-like 1	GO:6468	0.0009	0.00305754
Pp1s11_350V6	0.645971	0.0368242	5.11608	0	0	AT4G17880	Basic helix-loop-helix (bHLH) DNA-binding family protein	GO:0006952, GO:0045893, GO:0009718	0.2532	0.349902
Pp1s25_374V6	1.14678	0.273982	7.89531	-2.06544	4.84884	AT2G16660	Major facilitator superfamily protein	GO:55085	5e-05	0.00023027
Pp1s296_69V6	4.39005	0.407032	31.3217	-3.43102	6.26588	AT5G19790	related to AP2 11	GO:6355	5e-05	0.00023027
Pp1s49_251V6	1.40106	0.592984	11.1025	0	4.22675	AT4G02950	Ubiquitin family protein		0.0001	0.000434331
Pp1s153_79V6	1.31902	0.200262	7.58268	-2.71951	5.24275	AT5G67140	F-box/RNI-like superfamily protein		0.0002	0.000810662
Pp1s97_39V6	1.12942	0.0535756	6.7088	0	0	AT4G37650	GRAS family transcription factor	GO:0032350, GO:0006355, GO:0055072, GO:0008356, GO:0048366, GO:0009956, GO:0045930	0.25415	0.350467
Pp1s217_8V6	0.315792	0.13308	3.38415	0	4.66843	AT5G20950	Glycosyl hydrolase family protein	GO:5975	0.00045	0.00166318
Pp1s40_294V6	1.14367	0.465782	17.2001	0	5.20662	AT1G27300	NA		5e-05	0.00023027
Pp1s187_93V6	0.196963	0.0510456	1.34027	0	0	AT1G19835	Plant protein of unknown function (DUF869)		0.0041	0.0113884
Pp1s28_419V6	2.45879	0.156576	4.51094	-3.97301	4.84849	AT1G68920	basic helix-loop-helix (bHLH) DNA-binding superfamily protein		0.00145	0.00463117
Pp1s33_11V6	0	0	0	0	0	AT1G64780	ammonium transporter 1;2	GO:72488	5e-05	0.00023027
Pp1s99_188V6	0.688371	0.121989	2.37415	0	4.28259	AT4G24970	Histidine kinase-, DNA gyrase B-, and HSP90-like ATPase family protein		0.0057	0.015128
Pp1s245_35V6	0.505683	0	4.38343	0	#NAME?	AT5G40260	Nodulin MtN3 family protein	GO:8643	1	1
Pp1s120_85V6	0.820021	0.158676	18.9795	0	0	AT1G09390	GDSL-like Lipase/Acylhydrolase superfamily protein	GO:6629	0.24355	0.340606
Pp1s331_44V6	0.60182	0.0546639	2.47537	0	0	AT2G40260	Homeodomain-like superfamily protein		0.15195	0.237495
Pp1s322_16V6	0.866831	0	2.69308	0	#NAME?	AT3G28720	NA		1	1
Pp1s88_141V6	0.496026	0.279551	1.98741	0	2.82971	AT1G08510	fatty acyl-ACP thioesterases B	GO:6633	0.02115	0.0461695
Pp1s90_46V6	0.901427	0.259394	5.07653	0	4.29063	AT2G38120	Transmembrane amino acid transporter family protein	GO:0006865, GO:0009605, GO:0060560, GO:0000902, GO:0032535, GO:0048765, GO:0009416, GO:0050794, GO:0016049, GO:0048646, GO:0060918	0.00025	0.00098888
Pp1s32_319V6	0.827515	0.149103	3.93906	0	4.72347	AT1G56120	Leucine-rich repeat transmembrane protein kinase	GO:0006468, GO:0009396	0.00015	0.000626275
Pp1s113_126V6	0	0	0	0	0	AT5G56950	nucleosome assembly protein 1;3	GO:0006281, GO:0009294, GO:0016444	0.00995	0.0242746
Pp1s169_89V6	1.63165	0.31292	3.9577	-2.38247	3.6608	AT3G24190	Protein kinase superfamily protein	GO:6468	5e-05	0.00023027
Pp1s14_149V6	0.653605	0.311093	2.91368	0	3.22742	AT1G74160	NA		5e-05	0.00023027
Pp1s125_53V6	4.06946	0.123547	28.0969	0	0	AT5G41950	Tetratricopeptide repeat (TPR)-like superfamily protein		0.21635	0.311682
Pp1s125_54V6	4.06946	0.123547	28.0969	0	0	AT5G41950	Tetratricopeptide repeat (TPR)-like superfamily protein		5e-05	0.00023027
Pp1s121_77V6	0.360253	0.085329	2.43803	0	0	AT5G34940	glucuronidase 3		0.0998	0.169127
Pp1s287_56V6	6.14369	1.03029	104.539	-2.57605	6.66485	AT1G04560	AWPM-19-like family protein		5e-05	0.00023027
Pp1s14_101V6	0.807999	0.135902	4.70561	0	5.11374	AT5G04560	HhH-GPD base excision DNA repair family protein	GO:6284	5e-05	0.00023027
Pp1s59_175V6	0.556085	0.0430494	5.75293	0	0	AT3G45780	phototropin 1	GO:0051234, GO:0023014, GO:0019222, GO:0044711, GO:0009637, GO:0016070, GO:0009657, GO:0034645, GO:0000160, GO:0006468	0.2509	0.347822
Pp1s168_73V6	3.06629	1.17897	80.3622	-1.37897	6.09092	AT3G22490	Seed maturation protein		5e-05	0.00023027
Pp1s293_24V6	0.33591	0.181163	2.50635	0	3.79023	AT5G56890	Protein kinase superfamily protein	GO:6468	0.0003	0.00116336
Pp1s95_104V6	1.05173	0.125665	34.0679	0	0	AT2G28320	Pleckstrin homology (PH) and lipid-binding START domains-containing protein		5e-05	0.00023027
Pp1s192_31V6	0.340687	0	2.0017	0	#NAME?	AT4G10330	glycine-rich protein		5e-05	0.00023027
Pp1s167_121V6	0.291985	0.106622	2.34885	0	4.46138	AT5G60740	ABC transporter family protein	GO:8152	0.0005	0.00182557
Pp1s106_209V6	1.71407	0.0908556	14.376	-4.23771	7.30587	AT1G01430	TRICHOME BIREFRINGENCE-LIKE 25		0.0109	0.0262574
Pp1s114_139V6	6.18698	0.847227	268.922	-2.86841	8.31022	AT2G18340	late embryogenesis abundant domain-containing protein / LEA domain-containing protein	GO:0006950, GO:0009628	5e-05	0.00023027
Pp1s6_257V6	1.47524	0.132092	1.51085	-3.48133	3.51575	AT3G16720	TOXICOS EN LEVADURA 2		0.01205	0.0285873
Pp1s156_7V6	2.74431	0.263982	240.706	-3.37793	9.83262	AT2G18340	late embryogenesis abundant domain-containing protein / LEA domain-containing protein		0.00015	0.000626275
Pp1s65_246V6	5.22951	0.0620194	89.5491	0	0	AT1G32780	GroES-like zinc-binding dehydrogenase family protein	GO:55114	0.0344	0.0695917
Pp1s162_12V6	0.474891	0.0225127	2.24729	0	0	AT3G60190	DYNAMIN-like 1E	GO:0007049, GO:0042732, GO:0051301, GO:0010152, GO:0000266	0.25405	0.350368
Pp1s152_72V6	2.15544	0.969051	17.9051	-1.15334	4.20765	AT1G62810	Copper amine oxidase family protein	GO:0055114, GO:0009308	5e-05	0.00023027
Pp1s415_3V6	1.73114	0.235515	4.52029	-2.87783	4.26252	AT3G09820	adenosine kinase 1	GO:0016310, GO:0044209	1	1
Pp1s415_4V6	1.73114	0.235515	4.52029	-2.87783	4.26252	AT2G48010	receptor-like kinase in in flowers 3	GO:6468	5e-05	0.00023027

## Sheet: cluster8
List of the k-means cluster №8 of DE genes in gametophores, protonemata and protoplasts.
Gene ID- accession number of gene
TAIR ID- possible homologue gene of Arabidopsis thaliana; the results of BLAST homology analysis against the protein database of Arabidopsis thaliana
Annotation - annotation of protein function using cosmoss 1.6
GO_ID- the number GO-terms from database QuickGO
Gametophores_fpkm - FPKM value in gametophore
Protonema_fpkm - FPKM value in protonema
Log2_fold_change - the ratio (in log scale) of the protonema median to the protoplast median and the ratio (in log scale) of protonema median to the gametophores media
p_value, q_value - probability values of the significance of the observed fold change with the available data of run and technical repetetions
Gene_ID	Protoplasts_FPKM	Protonema_FPKM	Gametophores_FPKM	Protonema_Protoplasts_fold_change	Gametophores_Protonema_fold_change	TAIR_ID	Annotation	GO_ID	p_value	q_value
Pp1s11_103V6	0.0714739	0.0499651	1.97181	0	0	AT4G26760	microtubule-associated protein 65-2		0.2403	0.337177
Pp1s71_128V6	0.0718187	0.0721197	8.72742	0	6.91902	AT1G44170	aldehyde dehydrogenase 3H1	GO:0006081, GO:0055114	0.0109	0.0262574
Pp1s71_107V6	0.153163	0.0384264	3.49324	0	0	AT5G15710	Galactose oxidase/kelch repeat superfamily protein		0.15195	0.237495
Pp1s421_9V6	0.347247	0.352524	58.116	0	7.36507	AT1G20440	cold-regulated 47	GO:0006950, GO:0009415	0.00095	0.00320236
Pp1s7_391V6	1.4703	0.364856	347.825	-2.01071	9.89682	AT5G51010	Rubredoxin-like superfamily protein		0.0066	0.0171449
Pp1s30_64V6	0.329437	0.0395751	5.60093	0	0	AT2G30370	allergen-related		0.25315	0.349857
Pp1s214_53V6	0.258146	0.0905317	10.0235	0	6.79075	AT2G15620	nitrite reductase 1	GO:0055114, GO:0015706, GO:0042128, GO:0010167, GO:0019344	0.00545	0.014547
Pp1s86_77V6	0.0424078	0.0904956	30.968	0	8.41871	AT5G58050	SHV3-like 4	GO:0006071, GO:0006629	0.00085	0.00290912
Pp1s106_69V6	0.0367625	0.0893912	3.93581	0	5.46038	AT1G16720	high chlorophyll fluorescence phenotype 173	GO:0006413, GO:0046777, GO:0010155	0.0108	0.0260547
Pp1s13_312V6	0.137259	0.346061	12.8005	0	5.20903	AT4G39050	Kinesin motor family protein	GO:0007018, GO:0008152, GO:0016043	5e-05	0.00023027
Pp1s127_22V6	0.14898	0.113103	25.2036	0	7.79985	AT1G30360	Early-responsive to dehydration stress protein (ERD4)		0.0009	0.00305754
Pp1s50_74V6	0.252929	0	11.4426	0	#NAME?	AT2G18876	Afadin/alpha-actinin-binding protein		0.1937	0.287326
Pp1s310_61V6	0.559211	0.0999186	27.2539	0	0	AT5G20810	SAUR-like auxin-responsive protein family	GO:0009827, GO:0009860	0.22235	0.318215
Pp1s240_55V6	0.0936495	0.125013	3.66739	0	4.8746	AT3G14050	RELA/SPOT homolog 2	GO:0003333, GO:0015846	1	1
Pp1s19_61V6	0.124332	0.142402	7.78089	0	5.77189	AT3G02050	K+ uptake transporter 3	GO:71805	5e-05	0.00023027
Pp1s1_343V6	0.267477	0.130856	3.41693	0	0	AT3G53950	glyoxal oxidase-related protein	GO:0045492, GO:0010413	0.002	0.00612722
Pp1s371_45V6	0.506031	0.0547845	216.416	0	0	AT3G22840	Chlorophyll A-B binding family protein		0.15195	0.237495
Pp1s218_34V6	0.121035	0.0496647	3.4382	0	0	AT2G01940	C2H2-like zinc finger protein		0.0019	0.00585982
Pp1s225_79V6	0.0204021	0.33846	26.0246	0	6.26475	AT4G01130	GDSL-like Lipase/Acylhydrolase superfamily protein	GO:6629	5e-05	0.00023027
Pp1s104_29V6	0.270191	0.120828	14.0196	0	6.85835	AT5G22950	SNF7 family protein		0.03325	0.0676409
Pp1s141_128V6	0.562106	0.0958932	81.9118	0	0	AT2G37770	NAD(P)-linked oxidoreductase superfamily protein	GO:55114	0.03605	0.0724765
Pp1s30_162V6	0.688806	0.239179	22.3754	0	6.54768	AT3G45240	geminivirus rep interacting kinase 1	GO:0006468, GO:0009966	5e-05	0.00023027
Pp1s28_282V6	0.0993291	0.0333269	2.47638	0	0	AT1G10680	P-glycoprotein 10	GO:0055085, GO:0008152	0.03165	0.0648851
Pp1s98_113V6	0.0308957	0.457301	17.8184	0	5.28408	AT1G12520	copper chaperone for SOD1		5e-05	0.00023027
Pp1s32_36V6	0.0712086	0	4.26732	0	#NAME?	AT3G06060	NAD(P)-binding Rossmann-fold superfamily protein	GO:55114	5e-05	0.00023027
Pp1s449_14V6	0.107836	0.085588	12.1379	0	7.14789	AT3G51520	diacylglycerol acyltransferase family	GO:0071704, GO:0044710, GO:0044238	0.01575	0.0359274
Pp1s86_152V6	0.159903	0.0098193	3.9444	0	0	AT5G55830	Concanavalin A-like lectin protein kinase family protein	GO:7049	0.166	0.254902
Pp1s60_185V6	0.130027	0	4.55216	0	#NAME?	AT3G42950	Pectin lyase-like superfamily protein	GO:0005975, GO:0071555	5e-05	0.00023027
Pp1s77_310V6	0.101949	0	6.64244	0	#NAME?	AT1G06330	Heavy metal transport/detoxification superfamily protein	GO:30001	5e-05	0.00023027
Pp1s375_12V6	0.0772505	0.132765	6.67215	0	5.6512	AT4G15840	BTB/POZ domain-containing protein		0.0008	0.00275911
Pp1s84_292V6	0.30886	0.107527	4.88842	0	5.5066	AT5G54860	Major facilitator superfamily protein		0.02525	0.0535925
Pp1s12_3V6	0.203592	0.0213961	6.57256	0	0	AT2G02540	homeobox protein 21		0.2536	0.350256
Pp1s180_16V6	0.433586	0.167969	8.98383	0	0	AT4G25140	oleosin 1		0.0403	0.0795692
Pp1s188_58V6	0.214671	0.0689546	2.03849	0	4.88571	AT5G56040	Leucine-rich receptor-like protein kinase family protein	GO:6468	0.00785	0.0198347
Pp1s270_88V6	0.0854589	0.0990356	10.3747	0	0	AT5G55180	O-Glycosyl hydrolases family 17 protein	GO:5975	0.00075	0.00260602
Pp1s149_106V6	0.228642	0.315644	29.7257	0	6.55727	AT1G56130	Leucine-rich repeat transmembrane protein kinase		5e-05	0.00023027
Pp1s81_75V6	0.472804	0.295541	41.9868	0	7.15043	AT5G02600	Heavy metal transport/detoxification superfamily protein		0.0321	0.0656506
Pp1s81_75V6	0.472804	0.295541	41.9868	0	7.15043	AT5G02600	Heavy metal transport/detoxification superfamily protein		0.0537	0.101311
Pp1s204_70V6	0.195812	0.149857	5.36272	0	5.16131	AT1G70370	polygalacturonase 2		0.01215	0.0287953
Pp1s434_30V6	1.0485	0.0256002	26.3461	0	0	AT5G01180	peptide transporter 5	GO:0044763, GO:0071704, GO:0042221, GO:0006857	0.22715	0.323456
Pp1s60_54V6	0.270994	0.116335	43.7349	0	8.55436	AT3G62580	Late embryogenesis abundant protein (LEA) family protein		0.0004	0.00150091
Pp1s14_256V6	0.267652	0.120645	3.63168	0	4.9118	AT3G59420	crinkly4	GO:0007000, GO:0009786, GO:0050826, GO:0000911, GO:0010311, GO:0048829, GO:0048825, GO:0009640, GO:0019915, GO:0010182, GO:0009933, GO:0006468, GO:0016567, GO:0009845, GO:0010228, GO:0009737, GO:0009909, GO:0000280, GO:0010162	0.07395	0.132254
Pp1s119_8V6	0.0463346	0.0913349	3.65755	0	5.32357	AT5G16760	Inositol 1,3,4-trisphosphate 5/6-kinase family protein	GO:0016310, GO:0032957	0.0022	0.00664754
Pp1s223_38V6	0.190035	0.219454	9.81868	0	5.48354	AT5G02260	expansin A9	GO:9664	0.0046	0.0125712
Pp1s30_305V6	0.24321	0.322209	24.0704	0	6.22312	AT4G01130	GDSL-like Lipase/Acylhydrolase superfamily protein	GO:6629	0.00045	0.00166318
Pp1s58_144V6	0.0689659	0.00997279	6.10448	0	0	AT5G27950	P-loop containing nucleoside triphosphate hydrolases superfamily protein	GO:0007018, GO:0008152	0.2206	0.316314
Pp1s177_46V6	0.122539	0.184256	14.1702	0	6.265	AT1G06330	Heavy metal transport/detoxification superfamily protein		0.0002	0.000810662
Pp1s1_440V6	0.215812	0.135817	14.384	0	0	AT5G03040	IQ-domain 2		0.1259	0.203943
Pp1s199_87V6	0.099545	0.091819	87.3911	0	9.89448	AT5G39660	cycling DOF factor 2	GO:6355	0.0031	0.00895336
Pp1s18_151V6	0.0328622	0.230865	5.19915	0	4.49315	AT3G06060	NAD(P)-binding Rossmann-fold superfamily protein	GO:55114	0.00025	0.00098888
Pp1s244_44V6	1.14391	0.117761	80.7254	0	0	AT4G23100	glutamate-cysteine ligase	GO:6750	0.0084	0.0209959
Pp1s277_14V6	0.357097	0.0623382	4.57037	0	0	AT4G01680	myb domain protein 55		0.0595	0.110337
Pp1s102_100V6	0.0771003	0.130454	4.65843	0	5.15823	AT5G09970	cytochrome P450, family 78, subfamily A, polypeptide 7	GO:55114	0.0036	0.0101738
Pp1s403_31V6	0.598922	0.0441028	11.778	0	0	AT2G41510	cytokinin oxidase/dehydrogenase 1	GO:0009690, GO:0055114	0.0998	0.169127
Pp1s364_34V6	0.618837	0	9.94256	0	#NAME?	AT5G03540	exocyst subunit exo70 family protein A1		0.06835	0.123815
Pp1s156_145V6	0.245039	0.162348	16.2552	0	6.64567	AT3G46510	plant U-box 13	GO:6464	0.0002	0.000810662
Pp1s1_575V6	0.100967	0	9.94086	0	#NAME?	AT1G15190	Fasciclin-like arabinogalactan family protein		0.02025	0.0445212
Pp1s1_576V6	0.100967	0	9.94086	0	#NAME?	NA	NA		5e-05	0.00023027
Pp1s144_47V6	0.115297	0.0072519	1.47809	0	0	AT1G12360	Sec1/munc18-like (SM) proteins superfamily	GO:6904	0.1842	0.276744
Pp1s385_31V6	0.144378	0.0466773	5.12125	0	0	AT4G20070	allantoate amidohydrolase	GO:6508	0.04665	0.0899777
Pp1s299_59V6	0.0823658	0.141119	5.29367	0	5.22928	NA	NA		0.233	0.329787
Pp1s299_60V6	0.0823658	0.141119	5.29367	0	5.22928	AT1G10050	glycosyl hydrolase family 10 protein / carbohydrate-binding domain-containing protein	GO:5975	0.0006	0.00214271
Pp1s7_216V6	0.102559	0.122334	3.43838	0	4.81283	AT4G19380	Long-chain fatty alcohol dehydrogenase family protein	GO:55114	0.00385	0.0107891
Pp1s405_28V6	0	0.181385	3.92108	0	4.43412	AT3G15150	RING/U-box superfamily protein	GO:0000724, GO:0051726, GO:0048522	0.0099	0.024171
Pp1s155_102V6	0.978021	0.319763	68.92	0	7.75178	AT4G38690	PLC-like phosphodiesterases superfamily protein	GO:6629	5e-05	0.00023027
Pp1s309_38V6	0.141814	0.00889753	3.34573	0	0	AT5G13870	xyloglucan endotransglucosylase/hydrolase 5	GO:0071555, GO:0006073	0.2138	0.308923
Pp1s309_41V6	0.111904	0.103318	32.0906	0	8.27892	AT4G03210	xyloglucan endotransglucosylase/hydrolase 9	GO:0071555, GO:0006073	0.025	0.0531453
Pp1s152_106V6	0.274762	0.0174627	3.65604	0	0	AT2G28120	Major facilitator superfamily protein		0.1844	0.276771
Pp1s224_95V6	0.243706	0.057802	3.00947	0	5.70225	AT1G47900	Plant protein of unknown function (DUF869)		0.251	0.347897
Pp1s189_36V6	0.196067	0.62995	80.7269	0	7.00167	AT5G05850	plant intracellular ras group-related LRR 1		5e-05	0.00023027
Pp1s64_163V6	0.288725	0.395057	126.291	0	8.32048	AT5G38710	Methylenetetrahydrofolate reductase family protein	GO:0006562, GO:0055114	5e-05	0.00023027
Pp1s64_165V6	0.288725	0.395057	126.291	0	8.32048	NA	NA		0.11545	0.190294
Pp1s362_7V6	0.0901708	0.058059	3.29953	0	5.8286	AT5G24280	gamma-irradiation and mitomycin c induced 1		0.00055	0.00198537
Pp1s55_167V6	0.176576	0	27.8827	0	#NAME?	AT5G19730	Pectin lyase-like superfamily protein	GO:0042545, GO:0008152	5e-05	0.00023027
Pp1s5_68V6	0.0768292	0.0123743	3.97785	0	0	AT5G65700	Leucine-rich receptor-like protein kinase family protein		0.15835	0.245692
Pp1s207_20V6	0.122638	0.0566778	1.70312	0	0	AT1G46264	heat shock transcription factor B4	GO:0009408, GO:0006355, GO:0008356	0.08155	0.143459
Pp1s21_329V6	1.24877	0.0161526	59.4896	0	0	AT5G04830	Nuclear transport factor 2 (NTF2) family protein		0.21855	0.314065
Pp1s129_205V6	0.242676	0.0547091	4.58622	0	0	AT1G68400	leucine-rich repeat transmembrane protein kinase family protein	GO:6468	0.0073	0.0186534
Pp1s35_333V6	0.0701938	0.018587	1.70391	0	0	AT5G49720	glycosyl hydrolase 9A1	GO:0009735, GO:0009750, GO:0042744, GO:0006833, GO:0009825, GO:0043622, GO:0043481, GO:0048767, GO:0007030, GO:0042538, GO:0048367, GO:0006096, GO:0010817, GO:0030244, GO:0048193, GO:0032880, GO:0009734, GO:0046686, GO:0019344, GO:0009832, GO:0009266, GO:0010193, GO:0009932, GO:0030245, GO:0071555	0.25405	0.350368
Pp1s56_132V6	0.0509211	0	2.32595	0	#NAME?	NA	NA		1	1
Pp1s56_133V6	0.0509211	0	2.32595	0	#NAME?	AT1G60390	polygalacturonase 1		5e-05	0.00023027
Pp1s4_440V6	0	0	0	0	0	AT3G26570	phosphate transporter 2;1	GO:0006817, GO:0055085	0.0054	0.0144339
Pp1s882_1V6	0.118361	0	3.02489	0	#NAME?	AT3G54220	GRAS family transcription factor	GO:0044763, GO:0065007, GO:0007275, GO:0006351	5e-05	0.00023027
Pp1s210_82V6	0.183371	0.0719231	14.9109	0	0	AT4G02600	Seven transmembrane MLO family protein	GO:0006952, GO:0009607	0.00725	0.0185459
Pp1s147_27V6	0.0703103	0.0955479	5.20635	0	0	AT5G05570	transducin family protein / WD-40 repeat family protein		0.13	0.209418
Pp1s147_28V6	0.0703103	0.0955479	5.20635	0	0	AT5G05570	transducin family protein / WD-40 repeat family protein		0.25375	0.350291
Pp1s112_116V6	0.0915415	0.0204893	1.27247	0	0	AT2G13610	ABC-2 type transporter family protein	GO:8152	0.08545	0.149099
Pp1s23_265V6	0.110886	0	12.0413	0	#NAME?	AT5G20810	SAUR-like auxin-responsive protein family		5e-05	0.00023027
Pp1s178_104V6	0.451902	0.404196	40.0992	0	6.63237	AT5G45340	cytochrome P450, family 707, subfamily A, polypeptide 3	GO:55114	5e-05	0.00023027
Pp1s269_9V6	0.134184	0	1.06616	0	#NAME?	AT2G38440	SCAR homolog 2	GO:30036	5e-05	0.00023027
Pp1s123_130V6	0.172078	0	33.8329	0	#NAME?	AT1G03103	Bifunctional inhibitor/lipid-transfer protein/seed storage 2S albumin superfamily protein		5e-05	0.00023027
Pp1s306_39V6	0.111148	0.0369794	41.0077	0	0	AT5G06720	peroxidase 2	GO:0006979, GO:0055114	0.14645	0.23067
Pp1s180_137V6	0.181647	0.220877	11.1975	0	5.66379	AT1G06330	Heavy metal transport/detoxification superfamily protein	GO:30001	0.00245	0.00730425
Pp1s2_603V6	0.202866	0.104916	7.03081	0	0	AT5G64440	fatty acid amide hydrolase	GO:8152	0.00035	0.00133545
Pp1s52_31V6	0.10805	0.465246	206.169	0	8.79162	AT1G23890	NHL domain-containing protein		5e-05	0.00023027
Pp1s13_11V6	0.488682	0.210413	10.1964	0	5.59869	AT1G17200	Uncharacterised protein family (UPF0497)		0.0002	0.000810662
Pp1s20_213V6	0.0632295	0.0353657	2.71625	0	0	AT5G10020	Leucine-rich receptor-like protein kinase family protein	GO:6468	0.0905	0.156155
Pp1s185_128V6	0.0965812	0.178461	5.60881	0	4.97401	AT2G37360	ABC-2 type transporter family protein	GO:8152	5e-05	0.00023027
Pp1s123_38V6	0.615984	0	24.5412	0	#NAME?	AT1G78780	pathogenesis-related family protein		5e-05	0.00023027
Pp1s129_201V6	0.111629	0	4.80169	0	#NAME?	AT3G05220	Heavy metal transport/detoxification superfamily protein	GO:0030001, GO:0043085	5e-05	0.00023027
Pp1s153_98V6	0.197243	0.215322	7.27273	0	5.07793	AT5G55230	microtubule-associated proteins 65-1	GO:0000910, GO:0000226	5e-05	0.00023027
Pp1s310_10V6	0.0721893	0.0523613	1.01521	0	4.27713	AT3G03050	cellulose synthase-like D3	GO:30244	0.00855	0.0213104
Pp1s292_16V6	0.122826	0.0773045	2.77523	0	5.16591	AT1G78230	Outer arm dynein light chain 1 protein	GO:0035295, GO:0060271, GO:0070286, GO:0048513, GO:0007368	0.00315	0.00907193
Pp1s175_131V6	0.106401	0	1.36989	0	#NAME?	AT1G79620	Leucine-rich repeat protein kinase family protein	GO:6468	5e-05	0.00023027
Pp1s173_162V6	0.047518	0	2.24588	0	#NAME?	AT4G13710	Pectin lyase-like superfamily protein	GO:45490	5e-05	0.00023027
Pp1s340_6V6	0.374112	0.0259781	13.6378	0	0	AT5G67070	ralf-like 34		0.1844	0.276771
Pp1s4_109V6	0.251935	0.0644236	11.477	0	7.47694	AT1G34300	lectin protein kinase family protein	GO:0006468, GO:0048544, GO:0006487	0.00155	0.00490702
Pp1s243_12V6	0	0	0	0	0	AT5G18200	UTP:galactose-1-phosphate uridylyltransferases;ribose-5-phosphate adenylyltransferases	GO:6012	5e-05	0.00023027
Pp1s80_108V6	0.168822	0.293374	18.0998	0	5.94709	AT4G39460	S-adenosylmethionine carrier 1	GO:55085	5e-05	0.00023027
Pp1s214_5V6	0.189855	0	2.13474	0	#NAME?	AT3G21560	UDP-Glycosyltransferase superfamily protein	GO:8152	0.1842	0.276744
Pp1s1_232V6	0.0772463	0.0314081	2.3283	0	0	AT3G53950	glyoxal oxidase-related protein	GO:45491	0.1379	0.219897
Pp1s252_49V6	0.208191	0.0764897	4.30885	0	0	AT2G01830	CHASE domain containing histidine kinase protein		0.00045	0.00166318
Pp1s32_273V6	0.0375157	0.10565	12.7536	0	6.91547	AT1G62305	Core-2/I-branching beta-1,6-N-acetylglucosaminyltransferase family protein	GO:8152	0.12035	0.196765
Pp1s14_419V6	0.264875	0.166883	16.0189	0	6.58479	AT4G32810	carotenoid cleavage dioxygenase 8	GO:1901601, GO:0009733, GO:0010223, GO:0055114, GO:0016121, GO:0009926, GO:0009965, GO:0009830, GO:0016124	0.0005	0.00182557
Pp1s409_44V6	0.133925	0.0973327	4.75855	0	0	AT3G09690	alpha/beta-Hydrolases superfamily protein		0.03515	0.0709085
Pp1s58_70V6	0.178699	0.0482486	7.61806	0	0	AT2G37520	Acyl-CoA N-acyltransferase with RING/FYVE/PHD-type zinc finger domain	GO:6412	0.248	0.344981
Pp1s10_17V6	0.0319263	0.20558	5.65746	0	4.78238	AT1G23080	Auxin efflux carrier family protein	GO:55085	0.0003	0.00116336
Pp1s79_182V6	0.101255	0.0524835	2.30474	0	0	AT2G16630	Pollen Ole e 1 allergen and extensin family protein		0.03605	0.0724765
Pp1s219_68V6	0.568497	0.168305	14.9907	0	6.47685	AT4G38360	Protein of unknown function (DUF300)		5e-05	0.00023027
Pp1s128_25V6	0.104781	0.0569302	2.96738	0	0	AT3G61130	galacturonosyltransferase 1	GO:8152	0.0792	0.140001
Pp1s134_91V6	0.0200699	0.10567	1.26054	0	3.5764	AT3G26490	Phototropic-responsive NPH3 family protein		0.0141	0.0327357
Pp1s28_290V6	0.939328	0.0363416	292.972	0	0	AT3G61320	Bestrophin-like protein		0.01255	0.029606
Pp1s238_75V6	0.18555	0.153813	33.7385	0	0	AT1G18450	actin-related protein 4	GO:0010182, GO:0010267, GO:0009793, GO:0006346, GO:0006281, GO:0050826, GO:0006306, GO:0010638, GO:0016567, GO:0006312, GO:0010050, GO:0033044, GO:0016572, GO:0048574, GO:0009616, GO:0009845, GO:0010090, GO:0010014, GO:0035196, GO:0010162, GO:0019915, GO:0031048, GO:0009560, GO:0009640, GO:0007267, GO:0009909, GO:0051567, GO:0007131, GO:0006338, GO:0048235, GO:0000398, GO:0009855, GO:0010073	0.22535	0.321488
Pp1s69_6V6	0.0946517	0.338749	14.5381	0	5.42348	AT3G13065	STRUBBELIG-receptor family 4	GO:0006468, GO:0009396, GO:0009966	0.0094	0.0231173
Pp1s355_42V6	0.207366	0.233106	7.74742	0	5.05466	AT3G17340	ARM repeat superfamily protein	GO:6886	5e-05	0.00023027
Pp1s26_166V6	0.315158	0.0545865	6.51934	0	0	AT5G55180	O-Glycosyl hydrolases family 17 protein	GO:5975	0.08545	0.149099
Pp1s311_80V6	0.137356	0.0686484	7.16163	0	6.70492	AT5G57800	Fatty acid hydroxylase superfamily	GO:0006633, GO:0055114, GO:0048856, GO:0007275	0.0194	0.0429708
Pp1s36_342V6	0.0458318	0.0610884	1.97766	0	5.01675	AT1G30450	cation-chloride co-transporter 1		0.016	0.036409
Pp1s49_168V6	0.174849	0.0130244	4.78441	0	0	AT4G21120	amino acid transporter 1	GO:0015802, GO:0015807, GO:0043090, GO:0006812, GO:0003333, GO:0050789	0.233	0.329787
Pp1s206_53V6	0.633915	0.092851	28.2519	0	8.24921	AT4G00290	Mechanosensitive ion channel protein	GO:55085	0.0894	0.154683
Pp1s505_9V6	0.245999	0.0254877	128.14	0	0	AT5G51010	Rubredoxin-like superfamily protein		0.233	0.329787
Pp1s352_42V6	0.136043	0	1.74607	0	#NAME?	AT2G03220	fucosyltransferase 1	GO:0036065, GO:0045491, GO:0042546, GO:0009969, GO:0009746	5e-05	0.00023027
Pp1s352_5V6	0.0712388	0	2.78266	0	#NAME?	AT4G39730	Lipase/lipooxygenase, PLAT/LH2 family protein		5e-05	0.00023027
Pp1s38_63V6	0.133561	0	2.61353	0	#NAME?	AT5G12380	annexin 8		5e-05	0.00023027
Pp1s155_50V6	0.106731	0	7.49918	0	#NAME?	AT1G71691	GDSL-like Lipase/Acylhydrolase superfamily protein	GO:6629	5e-05	0.00023027
Pp1s79_11V6	0.136509	0.0608851	8.69322	0	0	AT5G67550	NA		0.02135	0.0465309
Pp1s221_3V6	0.171928	0.142604	16.7822	0	6.87877	AT4G28260	NA		0.00075	0.00260602
Pp1s65_100V6	0.111113	0.0240041	15.4623	0	0	AT5G06530	ABC-2 type transporter family protein	GO:8152	1	1
Pp1s65_100V6	0.111113	0.0240041	15.4623	0	0	AT5G06530	ABC-2 type transporter family protein	GO:8152	0.09125	0.157191
Pp1s213_103V6	0.142746	0.0925496	36.0586	0	8.6059	AT2G45290	Transketolase	GO:8152	0.00325	0.0093145
Pp1s263_67V6	0.232083	0.104351	5.08262	0	0	AT1G19210	Integrase-type DNA-binding superfamily protein	GO:6355	0.25455	0.350891
Pp1s45_72V6	0.115795	0	2.06394	0	#NAME?	AT5G66600	Protein of unknown function, DUF547		1	1
Pp1s45_72V6	0.115795	0	2.06394	0	#NAME?	AT5G66600	Protein of unknown function, DUF547		5e-05	0.00023027
Pp1s137_216V6	0.160665	0.0358368	2.90542	0	0	AT3G07130	purple acid phosphatase 15	GO:16311	0.0777	0.137774
Pp1s58_68V6	0.180047	0.0150813	6.90885	0	0	AT1G11050	Protein kinase superfamily protein	GO:6468	0.22	0.315602
Pp1s90_244V6	0.0465532	0.0423741	5.77708	0	7.09101	AT4G32410	cellulose synthase 1	GO:0071555, GO:0030244	0.0025	0.00743219
Pp1s189_85V6	0.111023	0.146875	4.27717	0	4.864	AT5G54250	cyclic nucleotide-gated cation channel 4	GO:0044763, GO:0006811	0.01565	0.0357288
Pp1s38_383V6	0.539732	0.431323	63.8242	0	7.20919	AT2G16630	Pollen Ole e 1 allergen and extensin family protein		5e-05	0.00023027
Pp1s103_103V6	0.265024	0.0310209	7.15711	0	0	AT5G53020	Ribonuclease P protein subunit P38-related		1	1
Pp1s103_103V6	0.265024	0.0310209	7.15711	0	0	AT5G53020	Ribonuclease P protein subunit P38-related		0.20285	0.296809
Pp1s372_8V6	0.0745449	0.0609267	2.11649	0	0	AT5G03040	IQ-domain 2		0.01495	0.0344006
Pp1s97_190V6	0.290321	0.104656	57.4102	0	0	AT2G16630	Pollen Ole e 1 allergen and extensin family protein		0.00195	0.00599821
Pp1s114_191V6	0.578283	0.0241222	9.28833	0	0	AT4G37850	basic helix-loop-helix (bHLH) DNA-binding superfamily protein		0.21755	0.313003
Pp1s211_139V6	0.0756501	0	2.63666	0	#NAME?	AT5G26660	myb domain protein 86	GO:45892	5e-05	0.00023027
Pp1s86_67V6	0.164415	0.0388199	21.4957	0	0	AT2G01880	purple acid phosphatase 7	GO:0016311, GO:0044699	0.2175	0.312953
Pp1s69_165V6	0.130515	0.0358591	32.5095	0	0	AT1G79620	Leucine-rich repeat protein kinase family protein		0.1319	0.211968
Pp1s138_14V6	0.0854695	0.0364601	2.73276	0	0	AT5G36890	beta glucosidase 42	GO:5975	0.0905	0.156155
Pp1s51_57V6	0.305407	0.0604027	11.3171	0	7.54968	AT4G26830	O-Glycosyl hydrolases family 17 protein	GO:0044763, GO:0005975, GO:0050794, GO:0051716	0.11695	0.192333
Pp1s191_27V6	0.162799	0.0786744	7.80511	0	6.63238	AT5G02260	expansin A9	GO:9664	0.0191	0.0424066
Pp1s134_40V6	0.235269	0.229439	8.54995	0	5.21973	AT3G04120	glyceraldehyde-3-phosphate dehydrogenase C subunit 1	GO:0006096, GO:0006006, GO:0055114	0.0004	0.00150091
Pp1s122_29V6	0.148608	0.0225763	1.91882	0	0	AT3G43300	HOPM interactor 7		5e-05	0.00023027
Pp1s287_23V6	0.0240681	0.111427	4.38285	0	5.2977	AT4G38350	Patched family protein	GO:7165	5e-05	0.00023027
Pp1s59_33V6	0.387378	0.251147	30.0369	0	6.90206	AT2G26380	Leucine-rich repeat (LRR) family protein		0.0003	0.00116336
Pp1s70_114V6	0.0126609	0.0888794	3.11622	0	5.1318	AT3G52290	IQ-domain 3		0.0138	0.0321324
Pp1s3_448V6	0.273901	0.0418855	6.45035	0	0	AT1G10130	endoplasmic reticulum-type calcium-transporting ATPase 3	GO:0098655, GO:0008152	0.2107	0.305423
Pp1s3_448V6	0.273901	0.0418855	6.45035	0	0	AT1G10130	endoplasmic reticulum-type calcium-transporting ATPase 3	GO:0098655, GO:0008152	0.2136	0.308692
Pp1s69_249V6	0.0513602	0.0172434	6.11393	0	0	AT2G23540	GDSL-like Lipase/Acylhydrolase superfamily protein	GO:6629	0.1024	0.172744
Pp1s15_17V6	0.212235	0	15.1689	0	#NAME?	AT1G77590	long chain acyl-CoA synthetase 9	GO:0006470, GO:0001676	5e-05	0.00023027
Pp1s9_28V6	0.253089	0.0128037	4.79432	0	0	AT5G20680	TRICHOME BIREFRINGENCE-LIKE 16		0.233	0.329787
Pp1s91_94V6	0.120864	0.0391005	2.12965	0	0	AT3G53950	glyoxal oxidase-related protein		0.0595	0.110337
Pp1s31_218V6	0.220768	0.0962305	7.09953	0	6.20509	AT5G26230	NA		0.00625	0.016377
Pp1s13_112V6	0.175963	0.00602855	72.3134	0	0	AT1G72100	late embryogenesis abundant domain-containing protein / LEA domain-containing protein		0.166	0.254902
Pp1s175_105V6	0.119867	0.0719105	2.12131	0	4.88261	AT1G56145	Leucine-rich repeat transmembrane protein kinase	GO:0006761, GO:0006468, GO:0006730, GO:0046901	0.0454	0.0879488
Pp1s40_47V6	0.0922034	0	3.88609	0	#NAME?	AT3G22600	Bifunctional inhibitor/lipid-transfer protein/seed storage 2S albumin superfamily protein		5e-05	0.00023027
Pp1s61_125V6	0.360572	0.341459	46.9037	0	7.10185	AT5G26667	P-loop containing nucleoside triphosphate hydrolases superfamily protein	GO:0046939, GO:0009173, GO:0006221, GO:0006207	0.00015	0.000626275
Pp1s100_198V6	0	0	0	0	0	AT3G26570	phosphate transporter 2;1	GO:0006817, GO:0055085	0.0001	0.000434331
Pp1s44_315V6	0.510125	0.136745	81.6242	0	9.22137	AT4G10465	Heavy metal transport/detoxification superfamily protein		5e-05	0.00023027
Pp1s123_63V6	0.193328	0.0628554	5.59458	0	0	AT2G16640	multimeric translocon complex in the outer envelope membrane 132	GO:8152	0.00305	0.00882572
Pp1s14_19V6	0.0454078	0.0534204	3.4883	0	6.02899	AT2G02170	Remorin family protein		0.006	0.0158022
Pp1s21_410V6	0.128131	0	2.62005	0	#NAME?	AT1G66340	Signal transduction histidine kinase, hybrid-type, ethylene sensor	GO:0018106, GO:0023014, GO:0006950, GO:0009873	5e-05	0.00023027
Pp1s230_85V6	0.154228	0	7.74711	0	#NAME?	AT1G75240	homeobox protein 33		5e-05	0.00023027
Pp1s16_283V6	0.290458	0	2.65906	0	#NAME?	AT5G58310	methyl esterase 18		5e-05	0.00023027
Pp1s6_369V6	0.478428	0.100708	199.468	0	0	AT1G54870	NAD(P)-binding Rossmann-fold superfamily protein	GO:55114	0.01545	0.0353664

## Sheet: cluster 9
List of the k-means cluster №9 of DE genes in gametophores, protonemata and protoplasts.
Gene ID- accession number of gene
TAIR ID - possible homologue gene of Arabidopsis thaliana; the results of BLAST homology analysis against the protein database of Arabidopsis thaliana
Annotation - annotation of protein function using cosmoss 1.6
GO_ID - the number GO-terms from database QuickGO
Gametophores_fpkm - FPKM value in gametophore
Protonema_fpkm - FPKM value in protonema
Log2_fold_change - the ratio (in log scale) of the protonema median to the protoplast median and the ratio (in log scale) of protonema median to the gametophores media
p_value, q_value - probability values of the significance of the observed fold change with the available data of run and technical repetetions
Gene_ID	Protoplasts_FPKM	Protonema_FPKM	Gametophores_FPKM	Protonema_Protoplasts_fold_change	Gametophores_Protonema_fold_change	TAIR_ID	Annotation	GO_ID	p_value	q_value
Pp1s7_501V6	60.0927	29.3421	12.9454	-1.03422	-1.18053	AT5G60760	P-loop containing nucleoside triphosphate hydrolases superfamily protein		5e-05	0.00023027
Pp1s22_44V6	0	0	0	0	0	AT4G08620	sulphate transporter 1;1	GO:1902358	5e-05	0.00023027
Pp1s120_113V6	151.551	108.387	29.5519	-0.483612	-1.87487	AT2G32720	cytochrome B5 isoform B		5e-05	0.00023027
Pp1s65_183V6	6.65228	9.29096	2.20138	0.481979	-2.07742	AT5G66750	chromatin remodeling 1	GO:0006346, GO:0031048, GO:0016246, GO:0032508, GO:0090241, GO:0006344, GO:0008283, GO:0009294, GO:0016572, GO:0044030, GO:0006349, GO:0032197, GO:0051574	5e-05	0.00023027
Pp1s15_323V6	104.518	33.3372	20.632	-1.64855	-0.692249	AT1G54130	RELA/SPOT homolog 3	GO:15969	0.00055	0.00198537
Pp1s162_162V6	21.9482	30.3878	5.39995	0.46939	-2.49247	AT1G14830	DYNAMIN-like 1C	GO:0007049, GO:0042732, GO:0051301, GO:0010152, GO:0000266	5e-05	0.00023027
Pp1s39_322V6	26.7942	16.8521	5.15278	-0.668992	-1.70951	AT5G49810	methionine S-methyltransferase	GO:0009058, GO:0032259	5e-05	0.00023027
Pp1s13_20V6	9.66777	21.9061	4.61093	1.18008	-2.2482	AT1G58290	Glutamyl-tRNA reductase family protein	GO:0006782, GO:0015995, GO:0055114	5e-05	0.00023027
Pp1s159_68V6	308.712	90.4471	42.5871	-1.77112	-1.08666	AT5G13420	Aldolase-type TIM barrel family protein	GO:0006098, GO:0009060, GO:0009809, GO:0033587, GO:0006096	0.00065	0.00229953
Pp1s381_21V6	73.1931	53.4364	12.6494	-0.453885	-2.07875	AT5G09810	actin 7		5e-05	0.00023027
Pp1s23_269V6	21.015	11.1578	4.59561	-0.913367	-1.27972	NA	NA		0.0019	0.00585982
Pp1s23_270V6	21.015	11.1578	4.59561	-0.913367	-1.27972	NA	NA		0.4781	0.576426
Pp1s23_271V6	21.015	11.1578	4.59561	-0.913367	-1.27972	AT1G21370	NA		1	1
Pp1s69_191V6	1636.38	992.174	366.946	-0.721843	-1.43503	AT3G49910	Translation protein SH3-like family protein		5e-05	0.00023027
Pp1s421_8V6	86.0886	105.553	16.7131	0	-2.65892	AT2G42820	HVA22-like protein F		5e-05	0.00023027
Pp1s291_62V6	218.44	67.3303	29.0439	-1.69791	-1.21302	AT5G52640	heat shock protein 90.1	GO:0006457, GO:0009816	0.00235	0.00704444
Pp1s90_50V6	36.4616	50.3179	7.50245	0.464694	-2.74564	AT3G01480	cyclophilin 38	GO:0072330, GO:0051186, GO:0051649, GO:0009814, GO:0000413, GO:0006351, GO:0071229, GO:0019684, GO:1901564, GO:0060255, GO:0031347, GO:0007165, GO:0046148, GO:0080090, GO:0031323, GO:0009657, GO:0019682, GO:0008299, GO:0071310, GO:0044802, GO:0006457, GO:1901701, GO:0009719, GO:0044085	5e-05	0.00023027
Pp1s73_65V6	29.4364	22.5593	5.14733	0	-2.13183	AT5G55060	NA		5e-05	0.00023027
Pp1s52_66V6	33.7111	21.8228	7.07624	-0.627387	-1.62478	AT2G37035	NA		5e-05	0.00023027
Pp1s269_22V6	142.909	59.125	25.0839	-1.27326	-1.23701	AT1G04760	vesicle-associated membrane protein 726	GO:16192	5e-05	0.00023027
Pp1s130_254V6	488.653	206.346	84.5192	-1.24374	-1.28771	AT4G12040	A20/AN1-like zinc finger family protein		0.0004	0.00150091
Pp1s9_203V6	96.1577	41.8183	11.1865	-1.20127	-1.90238	AT4G10170	SNARE-like superfamily protein	GO:6810	5e-05	0.00023027
Pp1s28_403V6	161.396	56.0266	21.7178	-1.52642	-1.36723	AT1G23330	alpha/beta-Hydrolases superfamily protein		5e-05	0.00023027
Pp1s33_351V6	110.518	52.2957	10.2237	-1.07952	-2.35477	AT4G01200	Calcium-dependent lipid-binding (CaLB domain) family protein		5e-05	0.00023027
Pp1s45_14V6	0	0	0	0	0	AT4G08620	sulphate transporter 1;1	GO:1902358	5e-05	0.00023027
Pp1s11_357V6	82.3381	61.0629	15.7022	0	-1.95933	AT4G34200	D-3-phosphoglycerate dehydrogenase	GO:0006564, GO:0055114	5e-05	0.00023027
Pp1s11_360V6	65.3134	23.5394	10.9239	-1.4723	-1.10759	AT3G58490	Phosphatidic acid phosphatase (PAP2) family protein	GO:8152	5e-05	0.00023027
Pp1s11_360V6	65.3134	23.5394	10.9239	-1.4723	-1.10759	AT3G58490	Phosphatidic acid phosphatase (PAP2) family protein	GO:8152	0.2603	0.356651
Pp1s141_43V6	76.9434	82.047	9.19115	0	-3.15813	AT1G32990	plastid ribosomal protein l11	GO:6412	5e-05	0.00023027
Pp1s24_209V6	64.7907	30.1077	12.4522	-1.10565	-1.27373	AT5G60580	RING/U-box superfamily protein		0.02915	0.0605373
Pp1s223_55V6	90.3416	120.545	18.7024	0	-2.68828	NA	NA		0.3853	0.486619
Pp1s223_56V6	90.3416	120.545	18.7024	0	-2.68828	AT1G75170	Sec14p-like phosphatidylinositol transfer family protein		5e-05	0.00023027
Pp1s310_39V6	99.7124	101.029	22.9486	0	-2.13829	AT4G10465	Heavy metal transport/detoxification superfamily protein	GO:30001	5e-05	0.00023027
Pp1s2_123V6	16.9316	18.6729	2.7885	0	-2.74338	AT4G20850	tripeptidyl peptidase ii	GO:6508	5e-05	0.00023027
Pp1s94_105V6	26.5668	24.589	4.82222	0	-2.35024	AT3G15190	chloroplast 30S ribosomal protein S20, putative		5e-05	0.00023027
Pp1s193_16V6	21.5941	53.1258	9.94392	1.29878	-2.41753	AT5G13870	xyloglucan endotransglucosylase/hydrolase 5	GO:0006073, GO:0071555, GO:0006355, GO:0008356, GO:0048366, GO:0009956	5e-05	0.00023027
Pp1s64_4V6	167.805	69.6327	37.8541	-1.26895	-0.879315	AT4G36020	cold shock domain protein 1	GO:6355	5e-05	0.00023027
Pp1s82_98V6	27.3685	34.3264	8.05581	0	-2.09122	AT5G13120	cyclophilin 20-2	GO:0000413, GO:0006457	5e-05	0.00023027
Pp1s295_46V6	30.4034	39.0546	9.06526	0	-2.10707	AT3G48110	glycine-tRNA ligases		5e-05	0.00023027
Pp1s295_46V6	30.4034	39.0546	9.06526	0	-2.10707	AT3G48110	glycine-tRNA ligases		0.00115	0.00377895
Pp1s295_47V6	30.4034	39.0546	9.06526	0	-2.10707	NA	NA	GO:0045995, GO:0006426, GO:0009658	0.3342	0.435016
Pp1s15_267V6	48.0525	49.0991	8.13991	0	-2.59261	AT1G18170	FKBP-like peptidyl-prolyl cis-trans isomerase family protein		5e-05	0.00023027
Pp1s28_319V6	682.91	534.145	149.495	0	-1.83713	AT1G15820	light harvesting complex photosystem II subunit 6	GO:0009651, GO:0010196, GO:0018298, GO:0006816, GO:0007030, GO:0009765, GO:0019344, GO:0035304	5e-05	0.00023027
Pp1s32_109V6	27.8087	30.8983	4.87767	0	-2.66326	AT2G44160	methylenetetrahydrofolate reductase 2	GO:0035999, GO:0006555, GO:0055114	5e-05	0.00023027
Pp1s124_139V6	111.126	34.8547	21.8598	-1.67277	-0.673073	AT3G47500	cycling DOF factor 3	GO:6355	0.1322	0.212349
Pp1s252_90V6	39.307	120.926	18.015	1.62127	-2.74685	AT5G23860	tubulin beta 8	GO:0007017, GO:0051258, GO:0008152	5e-05	0.00023027
Pp1s402_42V6	46.917	126.549	12.204	1.43151	-3.37427	AT2G29630	thiaminC	GO:0006098, GO:0019760, GO:0043085, GO:0019252, GO:0009229, GO:0000023, GO:0019288, GO:0009228	5e-05	0.00023027
Pp1s252_67V6	345.057	97.4009	29.4005	-1.82483	-1.72809	AT3G28860	ATP binding cassette subfamily B19	GO:0009605, GO:0048438, GO:0009639, GO:0060560, GO:0048827, GO:0007389, GO:0009734, GO:0048765, GO:0016043, GO:0009926, GO:0055085, GO:0016049, GO:0048437, GO:0008152	5e-05	0.00023027
Pp1s83_234V6	57.2054	56.865	13.8808	0	-2.03445	AT5G40870	uridine kinase/uracil phosphoribosyltransferase 1	GO:0044211, GO:0044206, GO:0016310	5e-05	0.00023027
Pp1s83_236V6	57.2054	56.865	13.8808	0	-2.03445	NA	NA		1	1
Pp1s45_55V6	35.6554	58.8199	14.4896	0.722184	-2.02129	AT5G58730	pfkB-like carbohydrate kinase family protein	GO:10264	5e-05	0.00023027
Pp1s11_275V6	149.498	139.973	24.5541	0	-2.51111	AT1G79850	ribosomal protein S17	GO:6412	5e-05	0.00023027
Pp1s154_101V6	15.7778	7.86837	3.87091	-1.00376	-1.02339	AT3G52240	NA		0.0004	0.00150091
Pp1s154_102V6	15.7778	7.86837	3.87091	-1.00376	-1.02339	NA	NA		1	1
Pp1s86_234V6	27.3998	60.2275	7.3986	1.13626	-3.0251	AT5G64300	GTP cyclohydrolase II	GO:9231	0.1242	0.201758
Pp1s277_34V6	23.9138	21.0563	5.95989	0	-1.82089	AT4G32320	ascorbate peroxidase 6	GO:0006979, GO:0042744, GO:0055114	5e-05	0.00023027
Pp1s27_234V6	4.71505	5.83203	1.40232	0	-2.05618	AT5G51830	pfkB-like carbohydrate kinase family protein	GO:0046835, GO:0006014	0.0002	0.000810662
Pp1s66_112V6	88.1136	141.269	8.72365	0.681008	-4.01737	AT4G30950	fatty acid desaturase 6	GO:6629	5e-05	0.00023027
Pp1s178_130V6	0	0	0	0	0	AT4G26850	mannose-1-phosphate guanylyltransferase (GDP)s;GDP-galactose:mannose-1-phosphate guanylyltransferases;GDP-galactose:glucose-1-phosphate guanylyltransferases;GDP-galactose:myoinositol-1-phosphate guanylyltransferases;glucose-1-phosphate guanylyltransferase	GO:8152	5e-05	0.00023027
Pp1s151_51V6	23.8783	35.2716	7.75284	0.562807	-2.18571	AT3G62720	xylosyltransferase 1	GO:8152	5e-05	0.00023027
Pp1s104_16V6	239.562	266.997	30.9387	0	-3.10934	AT3G14280	NA		5e-05	0.00023027
Pp1s41_264V6	1355.89	1097.41	205.695	0	-2.41552	AT1G79040	photosystem II subunit R	GO:15979	5e-05	0.00023027
Pp1s257_12V6	145.781	85.2772	25.8229	-0.773571	-1.72351	AT4G34840	Phosphorylase superfamily protein	GO:9116	5e-05	0.00023027
Pp1s102_126V6	46.2671	27.6974	8.06341	-0.740236	-1.78029	AT2G38920	SPX (SYG1/Pho81/XPR1) domain-containing protein / zinc finger (C3HC4-type RING finger) protein-related	GO:0044699, GO:0009987, GO:0008152	5e-05	0.00023027
Pp1s131_34V6	4.73971	5.46501	1.30265	0	-2.06877	AT5G15650	reversibly glycosylated polypeptide 2	GO:0033356, GO:0009651, GO:0030244, GO:0071555, GO:0071669, GO:0009555, GO:0046686	0.0006	0.00214271
Pp1s539_3V6	126.478	80.6759	17.6673	-0.648677	-2.19106	AT5G28830	calcium-binding EF hand family protein		5e-05	0.00023027
Pp1s171_52V6	476.036	220.999	43.8283	-1.10703	-2.33411	AT5G61210	soluble N-ethylmaleimide-sensitive factor adaptor protein 33	GO:0031348, GO:0006499, GO:0009595, GO:0009611, GO:0009867, GO:0009697, GO:0006862, GO:0009862, GO:0000911, GO:0010363, GO:0010310, GO:0009612, GO:0002679, GO:0010200, GO:0015802, GO:0043900, GO:0006612, GO:0050832, GO:0042742, GO:0009625, GO:0043069, GO:0043090, GO:0015696, GO:0061025, GO:0000165, GO:0006888, GO:0009695, GO:0009737, GO:0030968, GO:0043269	5e-05	0.00023027
Pp1s39_342V6	61.2701	37.7962	5.65481	-0.696942	-2.74069	AT2G23910	NAD(P)-binding Rossmann-fold superfamily protein	GO:8152	5e-05	0.00023027
Pp1s10_161V6	29.5442	15.0973	6.19933	-0.968584	-1.28411	AT3G54850	plant U-box 14	GO:16567	5e-05	0.00023027
Pp1s119_22V6	28.6612	22.5094	5.59097	0	-2.00936	AT1G62640	3-ketoacyl-acyl carrier protein synthase III	GO:0016132, GO:0000038, GO:0006633, GO:0042335, GO:0009409, GO:0006084, GO:0016126	5e-05	0.00023027
Pp1s91_136V6	28.8026	41.3235	7.88836	0.520763	-2.38917	AT3G62720	xylosyltransferase 1	GO:8152	1	1
Pp1s91_137V6	28.8026	41.3235	7.88836	0.520763	-2.38917	NA	NA		5e-05	0.00023027
Pp1s49_242V6	427.524	156.972	21.9766	-1.4455	-2.83647	AT2G44060	Late embryogenesis abundant protein, group 2	GO:0019752, GO:1901576, GO:0009269, GO:0044711, GO:0006970, GO:0044723	5e-05	0.00023027
Pp1s10_228V6	47.6153	25.7193	5.82463	-0.888574	-2.14261	AT2G24270	aldehyde dehydrogenase 11A3	GO:55114	5e-05	0.00023027
Pp1s104_75V6	1069.7	595.313	219.841	-0.845486	-1.43719	AT4G31985	Ribosomal protein L39 family protein		5e-05	0.00023027
Pp1s68_116V6	542.303	296.742	50.8011	-0.86989	-2.54628	AT2G02010	glutamate decarboxylase 4	GO:0010363, GO:0009651, GO:0009750, GO:0009963, GO:0006612, GO:0006536, GO:0006833, GO:0030003, GO:0070838, GO:0046686	5e-05	0.00023027
Pp1s209_135V6	546.516	123.877	63.8644	-2.14136	-0.955824	AT4G16760	acyl-CoA oxidase 1	GO:6635	0.00025	0.00098888
Pp1s215_12V6	188.969	55.334	28.3778	-1.77191	-0.963403	AT4G13220	NA		5e-05	0.00023027
Pp1s11_299V6	29.1477	44.0138	10.5824	0.594574	-2.05629	AT2G39450	Cation efflux family protein	GO:98655	5e-05	0.00023027
Pp1s421_3V6	1131.98	934.405	271.171	0	-1.78485	AT3G50820	photosystem II subunit O-2	GO:42549	5e-05	0.00023027
Pp1s279_1V6	150.507	55.4993	29.7936	-1.43929	-0.897467	AT5G27710	NA		0.0002	0.000810662
Pp1s182_81V6	1138.76	921.831	266.577	0	-1.78995	AT2G05100	photosystem II light harvesting complex gene 2.1	GO:0009765, GO:0018298	5e-05	0.00023027
Pp1s325_5V6	54.5208	70.7677	12.4064	0	-2.51201	AT4G34480	O-Glycosyl hydrolases family 17 protein		5e-05	0.00023027
Pp1s325_2V6	16.7716	43.1334	8.40256	1.36279	-2.3599	AT5G56080	nicotianamine synthase 2	GO:30418	5e-05	0.00023027
Pp1s339_37V6	2173.63	786.439	261.139	-1.4667	-1.59052	AT2G47730	glutathione S-transferase phi 8	GO:8152	5e-05	0.00023027
Pp1s4_405V6	233.633	99.3184	18.574	-1.23411	-2.41878	AT1G70090	glucosyl transferase family 8	GO:8152	5e-05	0.00023027
Pp1s101_174V6	76.1216	76.1592	14.9759	0	-2.34638	AT3G13120	Ribosomal protein S10p/S20e family protein	GO:0006412, GO:0009902, GO:0006364, GO:0019288, GO:0015995, GO:0010027, GO:0015979	5e-05	0.00023027
Pp1s251_73V6	28.5732	14.8972	6.15965	-0.939621	-1.27412	AT5G42130	Mitochondrial substrate carrier family protein	GO:0055085, GO:0006826	5e-05	0.00023027
Pp1s427_40V6	56.5705	21.6678	9.87383	-1.3845	-1.13387	AT4G08180	OSBP(oxysterol binding protein)-related protein 1C		0.0003	0.00116336
Pp1s76_196V6	2688.89	1617.35	164.367	-0.733379	-3.29864	AT2G05100	photosystem II light harvesting complex gene 2.1	GO:0009765, GO:0018298	5e-05	0.00023027
Pp1s86_31V6	1282.84	831.527	58.4	-0.625506	-3.83172	AT1G09560	germin-like protein 5		5e-05	0.00023027
Pp1s178_19V6	506.592	323.14	74.7664	-0.648665	-2.1117	AT2G42780	NA	GO:6355	5e-05	0.00023027
Pp1s150_114V6	337.317	209.812	27.3645	-0.685008	-2.93872	AT3G47730	ATP-binding cassette A2	GO:0006810, GO:0008152	5e-05	0.00023027
Pp1s266_46V6	35.0036	23.3822	8.00734	-0.582093	-1.54602	AT5G46800	Mitochondrial substrate carrier family protein	GO:44765	5e-05	0.00023027
Pp1s33_333V6	69.0302	25.0165	13.9673	-1.46435	0	AT5G55600	agenet domain-containing protein / bromo-adjacent homology (BAH) domain-containing protein		0.00045	0.00166318
Pp1s33_334V6	69.0302	25.0165	13.9673	-1.46435	0	NA	NA		0.89625	0.923799
Pp1s185_110V6	1124.14	815.093	259.721	0	-1.65	AT2G30570	photosystem II reaction center W	GO:15979	5e-05	0.00023027
Pp1s215_36V6	1987.8	1065.02	54.3713	-0.900292	-4.29189	AT5G19730	Pectin lyase-like superfamily protein	GO:0042545, GO:0008152	5e-05	0.00023027
Pp1s20_113V6	15.1084	27.1827	5.68875	0.847338	-2.25651	AT1G10030	homolog of yeast ergosterol28		5e-05	0.00023027
Pp1s459_2V6	343.509	279.912	45.2202	0	-2.62993	AT1G67090	ribulose bisphosphate carboxylase small chain 1A		5e-05	0.00023027
Pp1s459_1V6	15.719	31.878	5.39253	1.02005	-2.56353	AT1G67090	ribulose bisphosphate carboxylase small chain 1A		0.00635	0.0165925
Pp1s323_51V6	231.397	71.0587	25.312	-1.70329	-1.48919	AT1G15380	Lactoylglutathione lyase / glyoxalase I family protein		5e-05	0.00023027
Pp1s38_256V6	10.0291	21.2847	4.16491	1.08562	-2.35346	AT3G20330	PYRIMIDINE B	GO:0006164, GO:0044205, GO:0006520, GO:0006207	5e-05	0.00023027
Pp1s75_20V6	90.2676	95.7208	22.0904	0	-2.11541	AT2G36330	Uncharacterised protein family (UPF0497)		5e-05	0.00023027
Pp1s33_271V6	53.7756	23.6985	13.0412	-1.18216	-0.861719	AT2G16710	Iron-sulphur cluster biosynthesis family protein	GO:16226	0.0003	0.00116336
Pp1s1_263V6	5.02471	5.80186	1.29471	0	-2.16389	AT1G49770	basic helix-loop-helix (bHLH) DNA-binding superfamily protein	GO:8152	0.00105	0.00349013
Pp1s67_237V6	149.622	44.1802	18.6245	-1.75985	-1.2462	AT1G79930	heat shock protein 91	GO:0046686, GO:0009408	5e-05	0.00023027
Pp1s5_126V6	128.242	53.9288	18.4528	-1.24974	-1.54722	AT5G64260	EXORDIUM like 2		5e-05	0.00023027
Pp1s5_157V6	16.3573	14.7946	3.223	0	-2.19859	AT2G43250	NA		5e-05	0.00023027
Pp1s77_105V6	11.7878	12.6672	2.74141	0	-2.20811	AT5G03610	GDSL-like Lipase/Acylhydrolase superfamily protein	GO:6629	5e-05	0.00023027
Pp1s77_69V6	455.013	513.258	79.911	0	-2.68322	AT1G03130	photosystem I subunit D-2	GO:0006508, GO:0015979	5e-05	0.00023027
Pp1s401_23V6	8.647	16.3752	3.23315	0.921241	-2.3405	AT4G29130	hexokinase 1	GO:0006096, GO:0046835	0.0004	0.00150091
Pp1s341_69V6	42.3795	22.9034	9.48808	-0.887805	-1.27137	AT1G09575	Protein of unknown function (DUF607)		5e-05	0.00023027
Pp1s535_3V6	89.7472	120.122	27.3591	0	-2.13441	AT2G44160	methylenetetrahydrofolate reductase 2	GO:0035999, GO:0006555, GO:0055114	5e-05	0.00023027
Pp1s375_55V6	65.4783	44.1324	14.3853	-0.569179	-1.61724	AT1G66950	pleiotropic drug resistance 11	GO:8152	0.00015	0.000626275
Pp1s15_270V6	57.5818	90.4415	10.3304	0.651372	-3.13009	AT5G16390	chloroplastic acetylcoenzyme A carboxylase 1		5e-05	0.00023027
Pp1s246_97V6	32.2505	13.8399	6.2069	-1.22049	-1.15689	AT2G32260	phosphorylcholine cytidylyltransferase	GO:9058	0.0002	0.000810662
Pp1s215_95V6	20.6242	10.8708	5.11798	-0.92388	-1.08681	AT5G56450	Mitochondrial substrate carrier family protein	GO:0055085, GO:0015867, GO:0048653	0.0122	0.0288958
Pp1s381_50V6	35.5584	21.1384	7.60753	-0.750324	-1.47437	NA	NA		1	1
Pp1s381_51V6	35.5584	21.1384	7.60753	-0.750324	-1.47437	AT1G58290	Glutamyl-tRNA reductase family protein	GO:0006779, GO:0055114	5e-05	0.00023027
Pp1s309_9V6	8.54004	6.2376	1.80435	0	-1.78951	AT3G22600	Bifunctional inhibitor/lipid-transfer protein/seed storage 2S albumin superfamily protein	GO:6869	0.00015	0.000626275
Pp1s303_46V6	19.5841	28.5651	4.00195	0.544571	-2.83548	AT2G23810	tetraspanin8		5e-05	0.00023027
Pp1s55_275V6	53.6523	37.2307	6.5319	-0.527147	-2.51092	AT2G33150	peroxisomal 3-ketoacyl-CoA thiolase 3	GO:8152	5e-05	0.00023027
Pp1s39_82V6	198.329	193.328	38.8643	0	-2.31453	AT5G17310	UDP-glucose pyrophosphorylase 2	GO:0052543, GO:0010264, GO:0009651, GO:0006011, GO:0009555, GO:0046686	5e-05	0.00023027
Pp1s251_13V6	216.555	71.6867	44.7123	0	0	AT1G58080	ATP phosphoribosyl transferase 1	GO:105	5e-05	0.00023027
Pp1s71_187V6	53.1978	81.9352	10.3653	0.623117	-2.98272	AT2G43750	O-acetylserine (thiol) lyase B	GO:6535	5e-05	0.00023027
Pp1s331_37V6	102.396	37.8506	11.3132	-1.43577	-1.74231	AT3G22890	ATP sulfurylase 1	GO:0006833, GO:0009744, GO:0009793, GO:0070814, GO:0005978, GO:0009853, GO:0048573, GO:0001887, GO:0010114, GO:0010155, GO:0048481, GO:0019761, GO:0006096, GO:0000103, GO:0009684, GO:0043085, GO:0006098, GO:0009651, GO:0009266, GO:0019288, GO:0009644, GO:0042742, GO:0006569, GO:0010027, GO:0019252, GO:0000023, GO:0010218, GO:0009637, GO:0016226, GO:0006972, GO:0046686, GO:0007030, GO:0006094, GO:…	5e-05	0.00023027
Pp1s241_66V6	864.919	643.36	208.805	0	-1.62347	AT3G61470	photosystem I light harvesting complex gene 2	GO:0009765, GO:0018298	0.0054	0.0144339
Pp1s197_123V6	694.241	564.566	164.006	0	-1.78339	AT1G61520	photosystem I light harvesting complex gene 3	GO:0018298, GO:0009765, GO:0019344	5e-05	0.00023027
Pp1s37_53V6	245.402	116.292	56.7738	-1.0774	-1.03445	AT3G02360	6-phosphogluconate dehydrogenase family protein	GO:0055114, GO:0006098, GO:0043090, GO:0010359, GO:0009750, GO:0009749, GO:0009744, GO:0019521, GO:0006888	0.00095	0.00320236
Pp1s78_65V6	127.664	63.2757	9.36065	-1.01263	-2.75697	AT3G46510	plant U-box 13	GO:16567	5e-05	0.00023027
Pp1s91_15V6	100.617	75.443	23.0243	0	-1.71223	AT3G54210	Ribosomal protein L17 family protein	GO:6412	5e-05	0.00023027
Pp1s341_84V6	26.0124	11.4575	5.51176	-1.18291	-1.05571	AT3G02910	AIG2-like (avirulence induced gene) family protein		0.00115	0.00377895
Pp1s34_112V6	343.944	70.7322	35.2069	-2.28173	-1.00651	AT5G49940	NIFU-like protein 2	GO:16226	0.00015	0.000626275
Pp1s46_63V6	86.1338	79.0004	12.0168	0	-2.71681	AT5G49460	ATP citrate lyase subunit B 2	GO:0016126, GO:0016926, GO:0044262, GO:0006355, GO:0050665, GO:0010228, GO:0006085, GO:0016132	5e-05	0.00023027
Pp1s63_54V6	306.499	207.657	50.3456	-0.56168	-2.04426	AT1G09430	ATP-citrate lyase A-3		5e-05	0.00023027
Pp1s256_10V6	1967.23	1392.01	262.391	0	-2.40738	AT2G05100	photosystem II light harvesting complex gene 2.1	GO:0009765, GO:0018298	5e-05	0.00023027
Pp1s155_1V6	204.966	117.191	39.1284	-0.806523	-1.58257	AT1G23100	GroES-like family protein	GO:6457	5e-05	0.00023027
Pp1s221_76V6	140.664	170.391	40.7006	0	-2.06573	AT1G67740	photosystem II BY	GO:15979	5e-05	0.00023027
Pp1s63_96V6	118.323	131.491	22.6055	0	-2.54022	AT1G32080	membrane protein, putative	GO:0009657, GO:0015718, GO:0098656	5e-05	0.00023027
Pp1s34_50V6	8.30971	15.6611	3.65142	0.914316	-2.10066	AT2G43090	Aconitase/3-isopropylmalate dehydratase protein	GO:9098	5e-05	0.00023027
Pp1s209_125V6	67.3531	21.8898	13.8749	-1.62149	-0.657781	AT3G26935	DHHC-type zinc finger family protein	GO:8152	0.00285	0.00831981
Pp1s172_75V6	80.2156	33.6987	9.38094	-1.25119	-1.84489	AT1G49880	Erv1/Alr family protein	GO:55114	5e-05	0.00023027
Pp1s204_121V6	18.9513	18.7645	2.89889	0	-2.69443	AT3G15520	Cyclophilin-like peptidyl-prolyl cis-trans isomerase family protein	GO:0000413, GO:0006457, GO:0044699	5e-05	0.00023027
Pp1s399_19V6	176.638	119.445	31.4956	-0.564449	-1.92312	AT5G17920	Cobalamin-independent synthase family protein	GO:0009086, GO:0032259	5e-05	0.00023027
Pp1s20_86V6	68.9859	38.741	15.2861	-0.83244	-1.34164	AT1G07530	SCARECROW-like 14	GO:6351	5e-05	0.00023027
Pp1s323_19V6	46.891	23.0372	10.3584	-1.02535	-1.15316	AT2G39770	Glucose-1-phosphate adenylyltransferase family protein	GO:9058	0.00025	0.00098888
Pp1s130_82V6	158.843	145.16	29.544	0	-2.29671	AT4G19120	S-adenosyl-L-methionine-dependent methyltransferases superfamily protein	GO:0009628, GO:0006950, GO:0032259, GO:0001101, GO:1901700, GO:0022900	5e-05	0.00023027
Pp1s53_159V6	396.834	287.54	27.1353	0	-3.40552	AT5G56490	D-arabinono-1,4-lactone oxidase family protein	GO:55114	5e-05	0.00023027
Pp1s2_24V6	735.737	354.636	92.3429	-1.05285	-1.94127	AT2G23810	tetraspanin8		5e-05	0.00023027
Pp1s324_20V6	294.982	260.63	63.0404	0	-2.04765	AT2G24090	Ribosomal protein L35		5e-05	0.00023027
Pp1s245_58V6	18.0519	20.7352	3.60449	0	-2.52421	AT3G08920	Rhodanese/Cell cycle control phosphatase superfamily protein		5e-05	0.00023027
Pp1s245_46V6	47.2854	26.4234	8.99958	-0.839579	-1.55389	AT1G66150	transmembrane kinase 1	GO:6468	5e-05	0.00023027
Pp1s58_289V6	46.5478	61.3814	14.3226	0	-2.09951	AT3G48180	NA		5e-05	0.00023027
Pp1s90_29V6	25.6708	17.6521	4.79045	-0.540288	-1.88161	AT5G08130	basic helix-loop-helix (bHLH) DNA-binding superfamily protein		5e-05	0.00023027
Pp1s70_151V6	212.617	50.9426	30.2025	-2.06131	-0.754205	AT4G39235	NA		0.0001	0.000434331
Pp1s83_227V6	70.9521	28.45	10.1498	-1.31842	-1.48698	AT2G04305	Magnesium transporter CorA-like family protein	GO:0055085, GO:0006412, GO:0050789, GO:0030001, GO:0006950	5e-05	0.00023027
Pp1s58_102V6	241.641	254.137	60.8068	0	-2.0633	AT3G06680	Ribosomal L29e protein family		0.00285	0.00831981
Pp1s59_333V6	9.07427	11.6205	2.18108	0	-2.41356	AT3G48200	NA	GO:0044763, GO:0044260, GO:0044262, GO:0006139, GO:0044723	5e-05	0.00023027
Pp1s12_246V6	10.4316	18.9725	4.65499	0.862949	-2.02706	AT5G08415	Radical SAM superfamily protein	GO:0009107, GO:0009249	5e-05	0.00023027
Pp1s370_69V6	51.1547	20.5768	11.2312	-1.31385	-0.873507	AT4G10790	UBX domain-containing protein		0.00055	0.00198537
Pp1s351_21V6	373.249	136.576	86.8504	-1.45043	-0.6531	AT5G02500	heat shock cognate protein 70-1	GO:0006468, GO:0055114	0.0223	0.0482625
Pp1s3_533V6	14.9448	24.5366	3.6911	0.715292	-2.73281	AT5G53370	pectin methylesterase PCR fragment F	GO:43086	5e-05	0.00023027
Pp1s298_14V6	142.107	169.589	11.1744	0	-3.92377	AT1G60390	polygalacturonase 1		5e-05	0.00023027
Pp1s55_116V6	24.389	28.9183	5.05234	0	-2.51696	AT5G21920	YGGT family protein		5e-05	0.00023027
Pp1s53_224V6	10.8569	7.279	2.5914	0	-1.49001	AT1G66430	pfkB-like carbohydrate kinase family protein		0.32855	0.429057
Pp1s53_225V6	10.8569	7.279	2.5914	0	-1.49001	NA	NA	GO:0006014, GO:0046835	0.3699	0.471654
Pp1s70_212V6	119.292	127.584	27.9266	0	-2.19174	AT1G64850	Calcium-binding EF hand family protein		5e-05	0.00023027
Pp1s321_30V6	86.2406	179.821	22.4233	1.06012	-3.00349	AT2G07560	H(+)-ATPase 6	GO:0006754, GO:1902600	5e-05	0.00023027
Pp1s211_74V6	186.513	126.678	46.1645	-0.55811	-1.45631	AT3G52880	monodehydroascorbate reductase 1	GO:0045454, GO:0055114	5e-05	0.00023027
Pp1s570_2V6	223.442	174.381	20.7862	0	-3.06854	AT4G01130	GDSL-like Lipase/Acylhydrolase superfamily protein	GO:6629	5e-05	0.00023027
Pp1s184_140V6	170.774	190.909	11.9079	0	-4.00289	AT3G54420	homolog of carrot EP3-3 chitinase	GO:0005975, GO:0006032, GO:0016998	5e-05	0.00023027
Pp1s184_15V6	227.573	69.871	26.8125	-1.70356	-1.38179	AT5G36290	Uncharacterized protein family (UPF0016)	GO:44723	5e-05	0.00023027
Pp1s545_4V6	146.521	103.44	15.618	-0.502313	-2.72751	AT5G38410	Ribulose bisphosphate carboxylase (small chain) family protein		5e-05	0.00023027
Pp1s126_63V6	156.707	46.6184	23.3129	-1.7491	-0.999771	AT2G38360	prenylated RAB acceptor 1.B4		0.0002	0.000810662
Pp1s34_373V6	77.2079	34.668	12.0303	-1.15514	-1.52693	AT1G22130	AGAMOUS-like 104		5e-05	0.00023027
Pp1s332_33V6	126.448	76.7979	18.1839	-0.719405	-2.07841	AT2G13560	NAD-dependent malic enzyme 1	GO:0055114, GO:0009628, GO:0006108	5e-05	0.00023027
Pp1s2_216V6	255.213	253.551	48.8885	0	-2.37471	AT5G02500	heat shock cognate protein 70-1	GO:0006468, GO:0055114	5e-05	0.00023027
Pp1s302_11V6	102.555	127.668	25.9101	0	-2.30081	AT5G16660	NA		5e-05	0.00023027
Pp1s83_28V6	95.8101	72.0435	13.8174	0	-2.38238	AT5G26667	P-loop containing nucleoside triphosphate hydrolases superfamily protein	GO:0046939, GO:0009173, GO:0006221, GO:0006207	5e-05	0.00023027
Pp1s626_4V6	172.999	59.9704	38.3384	-1.52844	-0.64546	AT1G36730	Translation initiation factor IF2/IF5	GO:6413	0.087	0.151292
Pp1s15_115V6	24.2255	38.8998	6.77831	0.683236	-2.52077	AT4G31590	Cellulose-synthase-like C5	GO:8152	5e-05	0.00023027
Pp1s114_206V6	15.4664	23.3622	3.33084	0.595039	-2.81022	AT4G00740	S-adenosyl-L-methionine-dependent methyltransferases superfamily protein	GO:32259	5e-05	0.00023027
Pp1s284_6V6	12.492	18.9983	3.70362	0.604866	-2.35886	AT1G45474	photosystem I light harvesting complex gene 5		5e-05	0.00023027
Pp1s143_176V6	301.464	319.84	57.3807	0	-2.47871	AT1G60950	2Fe-2S ferredoxin-like superfamily protein	GO:22900	5e-05	0.00023027
Pp1s38_177V6	13.5046	32.7114	7.76877	1.27634	-2.07404	AT1G59610	dynamin-like 3	GO:8152	5e-05	0.00023027
Pp1s316_13V6	52.4213	25.7115	10.6863	-1.02774	-1.26665	AT5G12180	calcium-dependent protein kinase 17	GO:0046777, GO:0080092	5e-05	0.00023027
Pp1s275_35V6	501.113	141.423	67.8416	-1.82512	-1.05977	AT3G02870	Inositol monophosphatase family protein	GO:46854	5e-05	0.00023027
Pp1s22_322V6	1074.44	711.524	83.7058	-0.594601	-3.08751	AT1G24020	MLP-like protein 423	GO:0006952, GO:0009607	5e-05	0.00023027
Pp1s26_72V6	2682.94	1625.58	344.16	-0.72286	-2.2398	AT2G30860	glutathione S-transferase PHI 9	GO:8152	5e-05	0.00023027
Pp1s113_31V6	19.9284	17.0564	3.38919	0	-2.3313	AT1G11910	aspartic proteinase A1		5e-05	0.00023027
Pp1s213_83V6	21.0664	40.1078	5.44626	0.928939	-2.88055	AT5G01710	methyltransferases		5e-05	0.00023027
Pp1s198_157V6	63.1441	58.8381	11.1876	0	-2.39485	AT5G09810	actin 7		5e-05	0.00023027
Pp1s159_5V6	614.57	231.636	124.896	-1.40772	-0.891132	AT5G05270	Chalcone-flavanone isomerase family protein	GO:9813	0.00045	0.00166318
Pp1s64_155V6	141.926	208.683	31.0448	0.556174	-2.74889	AT2G46210	Fatty acid/sphingolipid desaturase	GO:0006633, GO:0055114	5e-05	0.00023027
Pp1s55_140V6	173.235	112.441	16.0503	-0.623562	-2.8085	AT3G63140	chloroplast stem-loop binding protein of 41 kDa	GO:0045893, GO:0009735, GO:0006098, GO:0010218, GO:0010114, GO:0010207, GO:0045727, GO:0015995, GO:0009965, GO:0009637, GO:0009658, GO:0030154, GO:0032544, GO:0006364, GO:0007623	5e-05	0.00023027
Pp1s241_24V6	27.8387	55.8294	12.8074	1.00393	-2.12405	AT5G54800	glucose 6-phosphate/phosphate translocator 1	GO:6810	5e-05	0.00023027
Pp1s241_25V6	27.8387	55.8294	12.8074	1.00393	-2.12405	NA	NA		1	1
Pp1s53_22V6	56.7713	30.664	10.7266	-0.888616	-1.51535	AT2G37240	Thioredoxin superfamily protein	GO:6631	5e-05	0.00023027
Pp1s31_29V6	52.5302	35.2696	4.68654	-0.574722	-2.91183	AT5G55830	Concanavalin A-like lectin protein kinase family protein	GO:0006468, GO:0009966	5e-05	0.00023027
Pp1s21_324V6	104.292	94.005	13.4761	0	-2.80233	AT3G53950	glyoxal oxidase-related protein		5e-05	0.00023027
Pp1s6_51V6	7.12467	6.33693	1.66035	0	-1.9323	AT4G36440	NA		0.0019	0.00585982
Pp1s229_21V6	252.368	165.487	42.0285	-0.608811	-1.97728	AT2G33450	Ribosomal L28 family	GO:0006412, GO:0019243, GO:0019288	5e-05	0.00023027
Pp1s41_267V6	1044.77	636.038	33.2269	-0.716001	-4.25869	AT4G12800	photosystem I subunit l	GO:0006364, GO:0009657, GO:0030003, GO:0010207, GO:0070838	5e-05	0.00023027
Pp1s249_22V6	21.1677	112.523	22.1198	2.41028	-2.34681	AT5G05600	2-oxoglutarate (2OG) and Fe(II)-dependent oxygenase superfamily protein	GO:55114	5e-05	0.00023027
Pp1s123_105V6	16.5577	22.7197	3.77283	0	-2.59022	AT2G35390	Phosphoribosyltransferase family protein	GO:0009156, GO:0006783, GO:0009165, GO:0006486, GO:0016310	5e-05	0.00023027
Pp1s68_181V6	17.594	23.1544	5.35871	0	-2.11133	AT4G33640	NA	GO:0007030, GO:0007033	5e-05	0.00023027
Pp1s105_81V6	51.3994	28.6258	11.3487	-0.844436	-1.33479	AT2G16910	basic helix-loop-helix (bHLH) DNA-binding superfamily protein		0.0001	0.000434331
Pp1s3_343V6	27.4311	40.3136	8.80817	0.555454	-2.19435	AT4G36810	geranylgeranyl pyrophosphate synthase 1	GO:0033384, GO:0016117, GO:0033386, GO:0055114, GO:0045337	5e-05	0.00023027
Pp1s20_21V6	16.0697	34.4308	6.23196	1.09936	-2.46594	AT2G25680	molybdate transporter 1	GO:15689	5e-05	0.00023027
Pp1s85_83V6	201.481	164.569	37.3483	0	-2.13958	AT3G17210	heat stable protein 1	GO:0071704, GO:0044763, GO:0044710, GO:0009628, GO:0044237, GO:0006950	5e-05	0.00023027
Pp1s6_217V6	42.5674	21.6167	8.86843	-0.977603	-1.2854	AT1G34340	alpha/beta-Hydrolases superfamily protein		5e-05	0.00023027
Pp1s38_238V6	66.3778	183.974	45.9159	1.47073	-2.00244	AT1G17745	D-3-phosphoglycerate dehydrogenase	GO:0006564, GO:0055114	5e-05	0.00023027
Pp1s131_123V6	49.5652	21.2044	12.3253	-1.22496	-0.782741	AT1G54560	Myosin family protein with Dil domain	GO:0051640, GO:0044699, GO:0008152	0.3923	0.493431
Pp1s125_114V6	194.223	96.0635	15.7981	0	-2.60424	AT5G14070	Thioredoxin superfamily protein	GO:0045454, GO:0055114	5e-05	0.00023027
Pp1s125_24V6	16.3471	12.3675	2.48732	0	-2.31389	AT5G26850	Uncharacterized protein		5e-05	0.00023027
Pp1s56_97V6	8.67465	11.5387	2.32915	0	-2.30861	AT1G61000	NA		5e-05	0.00023027
Pp1s307_65V6	20.3133	24.99	6.11478	0	-2.03098	AT5G08280	hydroxymethylbilane synthase	GO:0006782, GO:0015995, GO:0018160	5e-05	0.00023027
Pp1s190_104V6	81.1025	65.9377	15.5897	0	-2.08051	AT3G56650	Mog1/PsbP/DUF1795-like photosystem II reaction center PsbP family protein	GO:0009965, GO:0010027, GO:0030154, GO:0015979	5e-05	0.00023027
Pp1s21_247V6	97.1127	36.3534	19.6492	-1.41757	-0.88762	AT4G23750	cytokinin response factor 2	GO:0050896, GO:0050794, GO:0006351	5e-05	0.00023027
Pp1s83_192V6	118.169	147.155	24.3754	0	-2.59384	AT2G30870	glutathione S-transferase PHI 10	GO:8152	5e-05	0.00023027
Pp1s167_76V6	97.5763	139.38	9.9769	0	-3.80429	AT3G51710	D-mannose binding lectin protein with Apple-like carbohydrate-binding domain	GO:0009987, GO:0008152	0.20305	0.297016
Pp1s268_67V6	1382.78	445.716	92.5373	-1.63337	-2.26802	AT5G51720	2 iron, 2 sulfur cluster binding	GO:44237	5e-05	0.00023027
Pp1s128_49V6	87.2094	58.5669	15.9933	-0.574398	-1.87262	AT1G74970	ribosomal protein S9	GO:6412	5e-05	0.00023027
Pp1s53_16V6	8.88025	17.8496	3.90445	1.00722	-2.1927	AT3G53950	glyoxal oxidase-related protein		5e-05	0.00023027
Pp1s54_216V6	22.7237	17.6244	4.04071	0	-2.12489	AT5G11450	Mog1/PsbP/DUF1795-like photosystem II reaction center PsbP family protein	GO:0044763, GO:0015979, GO:0044262, GO:0034645, GO:0044711, GO:0044723	5e-05	0.00023027
Pp1s23_240V6	6.88842	13.2984	3.22339	0.949008	-2.0446	AT3G18360	VQ motif-containing protein	GO:44237	5e-05	0.00023027
Pp1s136_187V6	133.839	144.788	21.7521	0	-2.73472	AT3G52730	ubiquinol-cytochrome C reductase UQCRX/QCR9-like family protein		5e-05	0.00023027
Pp1s141_8V6	323.746	282.425	58.3062	0	-2.27615	AT2G42220	Rhodanese/Cell cycle control phosphatase superfamily protein	GO:0019684, GO:0010103, GO:0019344	5e-05	0.00023027
Pp1s336_61V6	37.4871	49.5915	12.3827	0	-2.00177	AT1G33170	S-adenosyl-L-methionine-dependent methyltransferases superfamily protein	GO:32259	5e-05	0.00023027
Pp1s336_63V6	19.8121	18.0906	3.62209	0	-2.32035	AT1G27320	histidine kinase 3	GO:0010087, GO:0010150, GO:0009414, GO:0023014, GO:0010029, GO:0016036, GO:0048509, GO:0009651, GO:0018106, GO:0042742, GO:0009873, GO:0080090, GO:0010271, GO:0034757, GO:0071215, GO:0070417, GO:0009909, GO:0080117, GO:0071329	0.0004	0.00150091
Pp1s59_51V6	351.871	289.587	86.1471	0	-1.74912	AT3G49910	Translation protein SH3-like family protein	GO:6412	5e-05	0.00023027
Pp1s249_94V6	203.662	131.355	30.4787	-0.632706	-2.1076	AT1G71310	cobalt ion binding	GO:724	5e-05	0.00023027
Pp1s33_381V6	0	0	0	0	0	AT1G64780	ammonium transporter 1;2	GO:72488	5e-05	0.00023027
Pp1s371_62V6	92.3456	63.6142	8.29155	-0.537694	-2.93964	AT2G16910	basic helix-loop-helix (bHLH) DNA-binding superfamily protein		5e-05	0.00023027
Pp1s123_30V6	146.656	75.356	15.5579	-0.960642	-2.27608	AT5G41610	cation/H+ exchanger 18	GO:1902600, GO:0006950	5e-05	0.00023027
Pp1s145_27V6	62.1769	64.6041	9.81498	0	-2.71857	AT5G14910	Heavy metal transport/detoxification superfamily protein	GO:0006098, GO:0019288, GO:0045036, GO:0030001	5e-05	0.00023027
Pp1s101_208V6	653.679	511.793	118.53	0	-2.11031	AT2G37270	ribosomal protein 5B	GO:6412	5e-05	0.00023027
Pp1s23_285V6	42.3346	37.6143	5.81898	0	-2.69244	AT1G22170	Phosphoglycerate mutase family protein	GO:6096	5e-05	0.00023027
Pp1s301_31V6	440.021	426.345	101.417	0	-2.07172	AT1G75690	DnaJ/Hsp40 cysteine-rich domain superfamily protein	GO:0019684, GO:0044267, GO:0071840	5e-05	0.00023027
Pp1s301_24V6	172.413	129.192	40.7152	0	-1.66588	AT1G11820	O-Glycosyl hydrolases family 17 protein		5e-05	0.00023027
Pp1s301_24V6	172.413	129.192	40.7152	0	-1.66588	AT1G11820	O-Glycosyl hydrolases family 17 protein		0.1244	0.202035
Pp1s149_289V6	92.7115	84.3726	22.2491	0	-1.92303	AT3G23990	heat shock protein 60	GO:42026	5e-05	0.00023027
Pp1s43_35V6	59.314	62.6201	6.85518	0	-3.19136	AT5G56890	Protein kinase superfamily protein		0.00015	0.000626275
Pp1s43_36V6	59.314	62.6201	6.85518	0	-3.19136	AT5G56890	Protein kinase superfamily protein	GO:6468	5e-05	0.00023027
Pp1s231_41V6	171.23	69.3212	38.5202	-1.30457	-0.847681	AT5G53160	regulatory components of ABA receptor 3	GO:0009607, GO:0006952	0.00855	0.0213104
Pp1s143_177V6	263.641	116.257	27.1689	-1.18126	-2.09729	AT1G60950	2Fe-2S ferredoxin-like superfamily protein		5e-05	0.00023027
Pp1s14_287V6	167.089	79.3955	11.4029	-1.07349	-2.79966	AT1G32930	Galactosyltransferase family protein		5e-05	0.00023027
Pp1s185_7V6	72.39	35.9566	11.5704	-1.00953	-1.63582	AT5G10730	NAD(P)-binding Rossmann-fold superfamily protein		5e-05	0.00023027
Pp1s424_33V6	2712.86	499.274	100.009	-2.44191	-2.3197	AT1G77490	thylakoidal ascorbate peroxidase	GO:0055114, GO:0006979	5e-05	0.00023027
Pp1s34_317V6	13.5289	12.6669	3.36135	0	-1.91395	AT2G22430	homeobox protein 6	GO:6355	5e-05	0.00023027
Pp1s206_11V6	1233.81	1344.27	177.023	0	-2.92481	AT1G52230	photosystem I subunit H2	GO:15979	5e-05	0.00023027
Pp1s80_65V6	27.5142	13.8131	4.78347	-0.994139	-1.52991	AT1G12330	NA		5e-05	0.00023027
Pp1s83_116V6	665.003	424.968	150.254	-0.646007	-1.49995	AT4G15000	Ribosomal L27e protein family	GO:6412	5e-05	0.00023027
Pp1s143_175V6	83.4153	63.9794	9.06916	0	-2.81857	AT2G43560	FKBP-like peptidyl-prolyl cis-trans isomerase family protein	GO:0000413, GO:0006457, GO:0006098, GO:0006364, GO:0019288, GO:0010027, GO:0010207	5e-05	0.00023027
Pp1s25_66V6	276.239	397.237	80.1608	0.524083	-2.30903	AT3G50820	photosystem II subunit O-2	GO:42549	5e-05	0.00023027
Pp1s40_17V6	510.792	292.596	62.5078	-0.803826	-2.2268	AT5G35630	glutamine synthetase 2	GO:6542	5e-05	0.00023027
Pp1s123_123V6	67.6551	26.5807	15.7875	-1.34782	-0.751596	AT2G25670	NA		0.00415	0.011511
Pp1s64_182V6	9.08179	14.5598	3.08331	0.680942	-2.23944	AT1G22060	NA		5e-05	0.00023027
Pp1s69_154V6	610.701	562.862	133.232	0	-2.07884	AT3G05020	acyl carrier protein 1	GO:6633	5e-05	0.00023027
Pp1s2_357V6	30.4751	15.729	5.93843	-0.954204	-1.40527	AT4G23800	HMG (high mobility group) box protein		0.0001	0.000434331
Pp1s363_23V6	149.069	154.806	24.7629	0	-2.64421	AT4G02530	chloroplast thylakoid lumen protein	GO:0044763, GO:1901576, GO:0044711, GO:0044238, GO:0044281, GO:0006725, GO:1901360, GO:0044249	5e-05	0.00023027
Pp1s246_57V6	50.7154	45.1243	11.9403	0	-1.91807	AT4G30950	fatty acid desaturase 6	GO:0009072, GO:0000096, GO:0016117, GO:0006655, GO:0035304, GO:0006636, GO:0044272, GO:0006766, GO:0006546, GO:0019748, GO:0009106, GO:0015995, GO:0009108, GO:0019288, GO:0019216, GO:0008652, GO:0009695, GO:0006733, GO:0031408, GO:0009117, GO:0010205	5e-05	0.00023027
Pp1s14_40V6	5.64016	7.42746	1.83558	0	-2.01663	AT2G47390	Prolyl oligopeptidase family protein	GO:6508	5e-05	0.00023027
Pp1s334_84V6	103.078	158.074	37.4933	0.616864	-2.0759	AT3G29360	UDP-glucose 6-dehydrogenase family protein	GO:0055114, GO:0006355, GO:0006065	5e-05	0.00023027
Pp1s118_92V6	9.24782	17.8828	4.42561	0.951387	-2.01462	AT1G26650	NA		5e-05	0.00023027
Pp1s80_198V6	32.5233	15.4184	6.52452	-1.07682	-1.24071	AT3G61980	serine protease inhibitor, Kazal-type family protein		0.0004	0.00150091
Pp1s155_112V6	72.6537	39.02	15.481	-0.896822	-1.33372	AT3G57680	Peptidase S41 family protein	GO:6508	5e-05	0.00023027
Pp1s101_44V6	14.2413	16.6557	3.52029	0	-2.24225	AT5G02420	NA		5e-05	0.00023027
Pp1s75_227V6	77.9891	46.5582	13.7459	-0.744237	-1.76003	AT5G19440	NAD(P)-binding Rossmann-fold superfamily protein	GO:0009987, GO:0044699, GO:0008152	5e-05	0.00023027
Pp1s52_44V6	19.6535	25.1264	3.12233	0	-3.00851	AT3G10340	phenylalanine ammonia-lyase 4	GO:0009800, GO:0006559	5e-05	0.00023027
Pp1s8_86V6	369.294	122.656	20.1752	-1.59015	-2.60396	AT1G53540	HSP20-like chaperones superfamily protein		5e-05	0.00023027
Pp1s133_10V6	271.751	153.64	60.8951	-0.822731	-1.33516	AT4G37870	phosphoenolpyruvate carboxykinase 1	GO:0006094, GO:0016310	5e-05	0.00023027
Pp1s263_25V6	53.7132	20.7104	8.61903	-1.37492	-1.26476	AT4G19950	NA		0.0019	0.00585982
Pp1s135_21V6	103.206	97.6584	11.3634	0	-3.10335	AT1G12900	glyceraldehyde 3-phosphate dehydrogenase A subunit 2	GO:0010103, GO:0035304, GO:0010207, GO:0009773, GO:0006096, GO:0006006, GO:0019253, GO:0009657, GO:0006364	5e-05	0.00023027
Pp1s17_332V6	239.815	101.5	42.032	-1.24044	-1.27192	AT5G19790	related to AP2 11	GO:6355	0.00065	0.00229953
Pp1s257_74V6	60.7453	50.155	14.318	0	-1.80856	AT4G35020	RAC-like 3	GO:0000394, GO:0000226, GO:0045492, GO:0015031, GO:0009086, GO:0007264, GO:0007015, GO:0010413, GO:0009832, GO:0009860	5e-05	0.00023027
Pp1s108_25V6	137.119	50.7186	14.9302	-1.43484	-1.76428	AT5G12180	calcium-dependent protein kinase 17	GO:0046777, GO:0009651, GO:0032880, GO:0010359, GO:0010119, GO:0009738, GO:0046686	0.00165	0.00517912
Pp1s39_369V6	33.0413	16.6179	7.83334	-0.991532	-1.08504	AT2G38820	Protein of unknown function (DUF506)		5e-05	0.00023027
Pp1s94_114V6	71.5727	43.4937	7.10551	0	-2.6138	AT5G11030	aberrant lateral root formation 4		0.00245	0.00730425
Pp1s6_313V6	340.573	294.432	73.7983	0	-1.99627	AT4G10340	light harvesting complex of photosystem II 5		5e-05	0.00023027
Pp1s227_44V6	621.682	614.32	138.826	0	-2.14571	AT2G32300	uclacyanin 1		5e-05	0.00023027
Pp1s227_62V6	31.441	15.1607	5.67975	-1.05231	-1.41644	AT5G14280	DNA-binding storekeeper protein-related	GO:6355	5e-05	0.00023027
Pp1s107_188V6	46.2682	66.5051	5.77092	0.523444	-3.52659	AT1G03130	photosystem I subunit D-2	GO:0006508, GO:0015979	5e-05	0.00023027
Pp1s1_152V6	31.9207	13.262	6.82186	-1.26719	-0.959061	AT2G24240	BTB/POZ domain with WD40/YVTN repeat-like protein	GO:51260	0.0001	0.000434331
Pp1s28_168V6	241.065	159.715	31.5937	-0.593922	-2.33779	AT1G48850	chorismate synthase, putative / 5-enolpyruvylshikimate-3-phosphate phospholyase, putative	GO:0009805, GO:0009423, GO:0009611, GO:0006499, GO:0009073, GO:0006865	5e-05	0.00023027
Pp1s28_161V6	246.483	123.28	48.7497	-0.999549	-1.33847	AT3G12740	ALA-interacting subunit 1	GO:6468	5e-05	0.00023027
Pp1s247_7V6	183.967	176.583	31.2128	0	-2.50014	AT3G54890	photosystem I light harvesting complex gene 1	GO:0006364, GO:0018298, GO:0010155, GO:0009744, GO:0009768, GO:0009644	5e-05	0.00023027
Pp1s247_14V6	47.4523	27.6514	8.96013	-0.779125	-1.62576	AT3G23430	phosphate 1		5e-05	0.00023027
Pp1s66_72V6	29.7281	13.3261	6.97937	-1.15757	-0.933086	AT4G03550	glucan synthase-like 5	GO:0009653, GO:0006865, GO:1902580, GO:0000003, GO:0009620, GO:0098542, GO:0043067, GO:0048513, GO:1902582, GO:0045088, GO:0006075, GO:0048869, GO:0009555, GO:0052542, GO:0048366, GO:0033554, GO:0052543	0.0019	0.00585982
Pp1s66_49V6	7.81708	10.6374	2.19567	0	-2.27641	AT1G78995	NA	GO:0045893, GO:0009965, GO:0030154	5e-05	0.00023027
Pp1s239_40V6	16.8413	29.512	5.19472	0.809298	-2.50618	AT3G20330	PYRIMIDINE B	GO:0006164, GO:0044205, GO:0006520, GO:0006207	5e-05	0.00023027
Pp1s100_141V6	29.73	19.9364	5.72436	-0.576515	-1.80022	AT2G41330	Glutaredoxin family protein		5e-05	0.00023027
Pp1s2_497V6	20.0731	26.9042	4.19513	0	-2.68104	AT1G02000	UDP-D-glucuronate 4-epimerase 2	GO:5975	5e-05	0.00023027
Pp1s447_20V6	347.665	119.016	77.0134	-1.54654	-0.627974	AT2G40950	Basic-leucine zipper (bZIP) transcription factor family protein	GO:0006355, GO:0042221, GO:0007165, GO:0006952	0.0045	0.0123333
Pp1s237_14V6	1460.25	765.631	95.7777	-0.931494	-2.99889	AT5G28840	GDP-D-mannose 3\',5\'-epimerase	GO:19853	5e-05	0.00023027
Pp1s30_234V6	14.0402	20.3408	2.97703	0.534813	-2.77243	AT3G01500	carbonic anhydrase 1	GO:0008152, GO:0015976	5e-05	0.00023027
Pp1s112_267V6	45.7571	23.1418	6.30957	-0.983495	-1.87489	AT1G76990	ACT domain repeat 3	GO:8152	5e-05	0.00023027
Pp1s9_410V6	94.7475	74.5156	17.3587	0	-2.10188	AT5G64030	S-adenosyl-L-methionine-dependent methyltransferases superfamily protein		5e-05	0.00023027
Pp1s244_70V6	12.8361	26.1382	5.46896	1.02595	-2.25682	AT4G01850	S-adenosylmethionine synthetase 2		5e-05	0.00023027
Pp1s47_119V6	52.9562	48.8115	5.15265	0	-3.24383	AT1G43710	Pyridoxal phosphate (PLP)-dependent transferases superfamily protein	GO:0006580, GO:0019752	5e-05	0.00023027
Pp1s47_120V6	52.9562	48.8115	5.15265	0	-3.24383	NA	NA		1	1
Pp1s32_1V6	36.4307	26.4564	7.335	0	-1.85075	AT3G61470	photosystem I light harvesting complex gene 2	GO:0009765, GO:0018298	5e-05	0.00023027
Pp1s35_94V6	34.1262	51.1943	11.1965	0.585103	-2.19294	AT3G16950	lipoamide dehydrogenase 1	GO:0050787, GO:0045454, GO:0055114	5e-05	0.00023027
Pp1s224_123V6	55.0153	25.4921	8.45398	-1.10978	-1.59235	AT3G28760	NA	GO:0009073, GO:0055114	5e-05	0.00023027
Pp1s23_198V6	221.269	116.728	16.5562	-0.922651	-2.81771	AT2G32300	uclacyanin 1		5e-05	0.00023027
Pp1s33_218V6	22.397	25.687	6.28373	0	-2.03135	AT1G09640	Translation elongation factor EF1B, gamma chain	GO:6414	5e-05	0.00023027
Pp1s142_144V6	30.2923	45.5265	10.1182	0.587755	-2.16975	AT1G12050	fumarylacetoacetase, putative	GO:0046395, GO:0019439, GO:1901565, GO:0009072, GO:1901361	5e-05	0.00023027
Pp1s296_62V6	58.3723	20.2074	10.974	-1.5304	-0.880794	AT4G39080	vacuolar proton ATPase A3	GO:15991	0.00095	0.00320236
Pp1s296_63V6	58.3723	20.2074	10.974	-1.5304	-0.880794	AT2G28520	vacuolar proton ATPase A1		0.0091	0.0224859
Pp1s296_11V6	190.905	76.8092	36.7287	-1.3135	-1.06437	AT5G03340	ATPase, AAA-type, CDC48 protein	GO:0008152, GO:0051301	0.0008	0.00275911
Pp1s16_361V6	15.6633	20.7556	4.99363	0	-2.05534	AT3G01040	galacturonosyltransferase 13	GO:8152	5e-05	0.00023027
Pp1s183_11V6	502.97	187.774	22.1269	-1.42148	-3.08512	AT3G22370	alternative oxidase 1A	GO:55114	5e-05	0.00023027
Pp1s352_50V6	225.248	105.888	14.4821	-1.08898	-2.8702	AT2G34660	multidrug resistance-associated protein 2	GO:1902418, GO:0010583, GO:0009407	5e-05	0.00023027
Pp1s5_222V6	58.4193	75.1233	11.6664	0	-2.6869	AT5G63310	nucleoside diphosphate kinase 2	GO:0006241, GO:0009585, GO:0009411, GO:0019288, GO:0006165, GO:0009734, GO:0006183, GO:0006228	0.01725	0.0388307
Pp1s347_24V6	1420.74	482.623	311.633	-1.55767	0	AT1G26910	Ribosomal protein L16p/L10e family protein	GO:0005975, GO:0071555, GO:0006412	0.0681	0.123451
Pp1s16_358V6	314.936	269.65	77.1446	0	-1.80545	AT4G09650	ATP synthase delta-subunit gene	GO:0043436, GO:1901700, GO:0016043, GO:0019684, GO:0007165, GO:0010033, GO:0045087, GO:0015986, GO:0098542	5e-05	0.00023027
Pp1s41_68V6	36.0946	28.3373	6.70982	0	-2.07836	AT4G36020	cold shock domain protein 1	GO:6355	5e-05	0.00023027
Pp1s114_14V6	59.3533	54.4295	11.4726	0	-2.2462	AT1G11680	CYTOCHROME P450 51G1	GO:0009086, GO:0055114, GO:0032259, GO:0000394, GO:0070988, GO:0019745, GO:0009793, GO:0016126	5e-05	0.00023027
Pp1s434_14V6	105.473	83.5083	22.4694	0	-1.89396	AT5G13490	ADP/ATP carrier 2	GO:0048767, GO:0043269, GO:1901679, GO:0043090, GO:0009853, GO:0007010, GO:0010363, GO:0043069, GO:0015802, GO:0080129, GO:0006612, GO:0006888, GO:0010498, GO:0015867, GO:0034220, GO:0015860, GO:0061025, GO:0015866, GO:0051788, GO:0015696, GO:0006094, GO:0006511	0.00075	0.00260602
Pp1s434_8V6	105.473	83.5083	22.4694	0	-1.89396	AT5G13490	ADP/ATP carrier 2	GO:0048767, GO:0043269, GO:1901679, GO:0043090, GO:0009853, GO:0007010, GO:0010363, GO:0043069, GO:0015802, GO:0080129, GO:0006612, GO:0006888, GO:0010498, GO:0015867, GO:0034220, GO:0015860, GO:0061025, GO:0015866, GO:0051788, GO:0015696, GO:0006094, GO:0006511	0.02145	0.0467053
Pp1s240_43V6	89.4032	40.1422	11.665	-1.15521	-1.78293	AT2G37240	Thioredoxin superfamily protein		5e-05	0.00023027
Pp1s44_140V6	25.7982	20.4399	5.49092	0	-1.89627	AT5G45420	Duplicated homeodomain-like superfamily protein		5e-05	0.00023027
Pp1s86_156V6	506.777	420.297	54.5887	0	-2.94473	AT1G12900	glyceraldehyde 3-phosphate dehydrogenase A subunit 2	GO:0010103, GO:0035304, GO:0010207, GO:0009773, GO:0006096, GO:0006006, GO:0019253, GO:0009657, GO:0006364	5e-05	0.00023027
Pp1s223_31V6	42.1248	70.2526	13.5208	0.737882	-2.37737	AT2G30970	aspartate aminotransferase 1	GO:0006103, GO:0009220, GO:0006536, GO:0006531	5e-05	0.00023027
Pp1s244_82V6	13.7784	17.111	3.19405	0	-2.42147	AT4G17260	Lactate/malate dehydrogenase family protein	GO:0044262, GO:0055114	5e-05	0.00023027
Pp1s186_72V6	14.4468	15.0671	2.46817	0	-2.60989	AT5G37478	TPX2 (targeting protein for Xklp2) protein family	GO:7067	5e-05	0.00023027
Pp1s134_155V6	76.051	30.562	15.9196	-1.31523	-0.940935	AT5G65170	VQ motif-containing protein		0.03095	0.0636883
Pp1s203_35V6	130.98	73.5395	32.1061	-0.832755	-1.19567	AT1G19130	NA		5e-05	0.00023027
Pp1s84_39V6	141.019	77.1056	14.0894	-0.870982	-2.45223	AT5G11970	Protein of unknown function (DUF3511)		5e-05	0.00023027
Pp1s347_37V6	351.655	197.329	58.3445	-0.833558	-1.75793	AT4G24570	dicarboxylate carrier 2	GO:55085	5e-05	0.00023027
Pp1s17_355V6	274.324	207.416	14.5654	0	-3.83191	AT3G26430	GDSL-like Lipase/Acylhydrolase superfamily protein	GO:6629	5e-05	0.00023027
Pp1s227_66V6	233.529	149.757	45.7719	-0.640978	-1.71009	AT4G13430	isopropyl malate isomerase large subunit 1	GO:0009651, GO:0006099, GO:0000023, GO:0019252, GO:0006094, GO:0019761, GO:0006096, GO:0009098	5e-05	0.00023027
Pp1s455_8V6	167.182	116.846	25.3762	-0.516811	-2.20306	AT1G67740	photosystem II BY	GO:15979	5e-05	0.00023027
Pp1s456_3V6	54.5063	18.7448	12.405	-1.53993	-0.595569	AT1G50600	scarecrow-like 5	GO:6355	0.003	0.008698
Pp1s51_224V6	61.1134	25.0136	10.9151	-1.28878	-1.19639	AT4G03020	transducin family protein / WD-40 repeat family protein		5e-05	0.00023027
Pp1s248_61V6	1346.7	1017.76	265.724	0	-1.9374	AT1G08380	photosystem I subunit O	GO:0006098, GO:0035304, GO:0030003, GO:0010207, GO:0070838, GO:0019344, GO:0009657, GO:0009768, GO:0006364	5e-05	0.00023027
Pp1s355_28V6	34.3153	40.7171	4.71693	0	-3.10971	AT3G52520	NA		5e-05	0.00023027
Pp1s101_95V6	518.543	609.129	138.812	0	-2.13362	AT1G67740	photosystem II BY	GO:0071704, GO:0044238, GO:0071840, GO:0015979	5e-05	0.00023027
Pp1s19_292V6	68.8178	49.7689	14.9912	-0.467537	-1.73113	AT2G41380	S-adenosyl-L-methionine-dependent methyltransferases superfamily protein	GO:0009407, GO:0010583, GO:0046686, GO:0032259	5e-05	0.00023027
Pp1s66_183V6	71.487	30.0724	16.7143	-1.24924	-0.847357	AT3G09770	RING/U-box superfamily protein		0.00925	0.0228065
Pp1s372_14V6	142.14	102.415	29.4384	-0.472886	-1.79866	AT5G19760	Mitochondrial substrate carrier family protein	GO:0006007, GO:0009060, GO:0006835, GO:0035674, GO:0046686, GO:0006096	5e-05	0.00023027
Pp1s104_210V6	295.842	111.401	36.7415	-1.40906	-1.60028	AT3G02720	Class I glutamine amidotransferase-like superfamily protein		5e-05	0.00023027
Pp1s98_43V6	72.4316	37.5345	15.5466	-0.948402	-1.27162	AT5G20150	SPX domain gene 1		5e-05	0.00023027
Pp1s84_96V6	334.54	211.011	80.328	-0.664861	-1.39334	AT4G18100	Ribosomal protein L32e	GO:6412	5e-05	0.00023027
Pp1s7_399V6	47.5588	48.4014	9.98813	0	-2.27676	AT2G27970	CDK-subunit 2	GO:0045859, GO:0007049, GO:0051301	5e-05	0.00023027
Pp1s1_295V6	46.8193	52.4357	9.67583	0	-2.43809	AT2G34460	NAD(P)-binding Rossmann-fold superfamily protein		5e-05	0.00023027
Pp1s1_295V6	46.8193	52.4357	9.67583	0	-2.43809	AT2G34460	NAD(P)-binding Rossmann-fold superfamily protein		0.00865	0.0215261
Pp1s73_232V6	262.419	231.928	63.9077	0	-1.85962	AT3G04400	Ribosomal protein L14p/L23e family protein	GO:0001510, GO:0006412, GO:0009793	5e-05	0.00023027
Pp1s1_461V6	607.407	535.631	127.967	0	-2.06547	AT4G21280	photosystem II subunit QA	GO:0071840, GO:0009416, GO:0015979	5e-05	0.00023027
Pp1s48_92V6	11.4677	19.4018	4.36454	0.758614	-2.15229	AT3G05420	acyl-CoA binding protein 4		5e-05	0.00023027
Pp1s219_94V6	323.055	157.323	73.9443	-1.03805	-1.08922	AT1G69740	Aldolase superfamily protein	GO:0006782, GO:0015995	0.00015	0.000626275
Pp1s48_37V6	12.497	19.3417	4.11714	0.630133	-2.232	AT5G38530	tryptophan synthase beta type 2		1	1
Pp1s72_188V6	59.2684	26.3581	10.6968	-1.16902	-1.30107	AT1G36050	Endoplasmic reticulum vesicle transporter protein		5e-05	0.00023027
Pp1s322_40V6	125.121	44.711	16.6352	-1.48462	-1.42639	AT1G14870	PLANT CADMIUM RESISTANCE 2		5e-05	0.00023027
Pp1s19_202V6	93.3341	72.7224	21.5806	0	-1.75266	AT5G40950	ribosomal protein large subunit 27	GO:6412	5e-05	0.00023027
Pp1s179_68V6	206.219	153.219	13.9562	0	-3.45662	AT4G01130	GDSL-like Lipase/Acylhydrolase superfamily protein		5e-05	0.00023027
Pp1s101_55V6	132.003	39.7245	16.145	-1.73247	0	AT5G02420	NA		0.00285	0.00831981
Pp1s101_56V6	132.003	39.7245	16.145	-1.73247	0	NA	NA		0.0276	0.0577978
Pp1s153_184V6	58.7622	140.58	24.0756	1.25843	-2.54575	AT4G25340	FK506 BINDING PROTEIN 53	GO:0001510, GO:0034976, GO:0006334, GO:0061077, GO:0000412	5e-05	0.00023027
Pp1s3_519V6	13.1366	16.2424	2.469	0	-2.71777	AT4G31115	Protein of unknown function (DUF1997)		5e-05	0.00023027
Pp1s12_390V6	2637.66	2995.02	134.048	0	-4.48174	AT2G05100	photosystem II light harvesting complex gene 2.1	GO:0009765, GO:0018298	5e-05	0.00023027
Pp1s223_50V6	52.683	43.9209	6.7168	0	-2.70906	AT1G34430	2-oxoacid dehydrogenases acyltransferase family protein	GO:0006732, GO:0006793, GO:0008610, GO:0044283, GO:0006790, GO:0006520, GO:0032787, GO:1901360, GO:0044249	5e-05	0.00023027
Pp1s283_72V6	459.22	212.449	79.0803	-1.11207	-1.42573	AT4G10500	2-oxoglutarate (2OG) and Fe(II)-dependent oxygenase superfamily protein	GO:55114	5e-05	0.00023027
Pp1s59_161V6	718.54	320.646	167.453	-1.16409	-0.937225	AT1G07920	GTP binding Elongation factor Tu family protein	GO:6414	0.01675	0.0378508
Pp1s43_88V6	14.7238	16.2509	3.41388	0	-2.25104	AT2G37040	PHE ammonia lyase 1	GO:0009800, GO:0006559	5e-05	0.00023027
Pp1s62_223V6	47.8388	17.4908	9.04573	-1.45158	-0.951287	AT3G60340	alpha/beta-Hydrolases superfamily protein		0.0015	0.00476808
Pp1s3495_1V6	20.562	21.5583	4.48865	0	-2.26389	AT1G56070	Ribosomal protein S5/Elongation factor G/III/V family protein		0.0004	0.00150091
Pp1s257_40V6	287.968	118.703	58.8725	-1.27855	-1.01169	AT5G16880	Target of Myb protein 1	GO:6886	5e-05	0.00023027
Pp1s15_168V6	243.747	70.3458	39.5493	-1.79285	-0.830812	AT1G70700	TIFY domain/Divergent CCT motif family protein		0.0127	0.0299112
Pp1s163_57V6	61.5525	76.3673	5.90597	0	-3.69271	AT5G64290	dicarboxylate transport 2.1	GO:0006814, GO:0019676, GO:0071423, GO:1902356, GO:0009624	5e-05	0.00023027
Pp1s1_372V6	13.3384	21.504	4.27482	0.689019	-2.33067	AT4G10960	UDP-D-glucose/UDP-D-galactose 4-epimerase 5	GO:6012	5e-05	0.00023027
Pp1s165_128V6	421.887	167.076	31.6576	-1.33635	-2.39988	AT5G22850	Eukaryotic aspartyl protease family protein	GO:6508	5e-05	0.00023027
Pp1s35_257V6	147.902	49.5087	23.618	-1.57889	-1.0678	AT1G63260	tetraspanin10		0.0025	0.00743219
Pp1s64_202V6	13.0788	15.9904	3.8984	0	-2.03625	AT4G26555	FKBP-like peptidyl-prolyl cis-trans isomerase family protein	GO:0000413, GO:0061077	0.00035	0.00133545
Pp1s101_225V6	132.521	218.8	25.3303	0.723392	-3.11068	AT4G17190	farnesyl diphosphate synthase 2	GO:0033384, GO:0006695, GO:0045337	5e-05	0.00023027
Pp1s260_24V6	68.2539	53.0621	12.8906	0	-2.04136	AT4G29840	Pyridoxal-5\'-phosphate-dependent enzyme family protein	GO:9088	5e-05	0.00023027
Pp1s109_97V6	41.151	70.8665	16.7958	0.784176	-2.077	AT1G22840	CYTOCHROME C-1	GO:55114	5e-05	0.00023027
Pp1s16_230V6	356.301	227.022	70.1177	-0.650264	-1.69498	AT2G22520	NA		0.00015	0.000626275
Pp1s264_71V6	96.1224	66.9034	17.4504	-0.522793	-1.93882	AT1G12900	glyceraldehyde 3-phosphate dehydrogenase A subunit 2	GO:0010103, GO:0035304, GO:0010207, GO:0009773, GO:0006096, GO:0006006, GO:0019253, GO:0009657, GO:0006364	5e-05	0.00023027
Pp1s81_16V6	13.8411	39.9592	9.36129	1.52957	-2.09375	AT4G38660	Pathogenesis-related thaumatin superfamily protein		5e-05	0.00023027
Pp1s21_139V6	73.0703	88.4664	18.8799	0	-2.22828	AT4G17600	Chlorophyll A-B binding family protein		5e-05	0.00023027
Pp1s312_46V6	6948.02	3922.04	685.689	-0.824998	-2.51598	AT1G67090	ribulose bisphosphate carboxylase small chain 1A		5e-05	0.00023027
Pp1s29_323V6	37.3455	23.4605	8.07982	-0.670701	-1.53784	AT1G68410	Protein phosphatase 2C family protein	GO:8152	5e-05	0.00023027
Pp1s190_64V6	26.8297	14.9894	5.09328	-0.839888	-1.55728	AT2G46150	Late embryogenesis abundant (LEA) hydroxyproline-rich glycoprotein family		5e-05	0.00023027
Pp1s68_175V6	108.371	60.4762	27.0326	-0.841539	-1.16167	AT3G42180	Exostosin family protein	GO:15012	0.00015	0.000626275
Pp1s351_6V6	598.508	255.121	91.2834	-1.23019	-1.48276	AT4G05320	polyubiquitin 10		5e-05	0.00023027
Pp1s277_57V6	15.4787	19.465	3.70481	0	-2.39341	AT1G30620	NAD(P)-binding Rossmann-fold superfamily protein	GO:6012	5e-05	0.00023027
Pp1s215_63V6	80.9378	41.0984	13.473	-0.977731	-1.60901	AT2G20530	prohibitin 6		0.00075	0.00260602
Pp1s215_82V6	93.1961	126.041	14.1874	0	-3.15121	AT3G27830	ribosomal protein L12-A	GO:6412	5e-05	0.00023027
Pp1s6_312V6	355.04	279.586	61.8404	0	-2.17667	AT4G10340	light harvesting complex of photosystem II 5	GO:0010155, GO:0018298, GO:0009744, GO:0009765, GO:0009644, GO:0010196, GO:0019344, GO:0006364	5e-05	0.00023027
Pp1s180_25V6	47.3842	22.416	9.41602	-1.07988	-1.25134	AT4G21250	Sulfite exporter TauE/SafE family protein		5e-05	0.00023027
Pp1s79_167V6	45.5537	59.5007	8.11543	0	-2.87417	AT5G10160	Thioesterase superfamily protein	GO:0006633, GO:0006744	5e-05	0.00023027
Pp1s18_259V6	305.995	111.058	67.1497	-1.46219	-0.72586	AT4G38640	Plasma-membrane choline transporter family protein		0.00515	0.0138649
Pp1s155_34V6	61.1769	45.3573	12.5331	0	-1.85559	AT3G08940	light harvesting complex photosystem II	GO:0018298, GO:0009765	5e-05	0.00023027
Pp1s32_353V6	0	0	0	0	0	AT5G60660	plasma membrane intrinsic protein 2;4	GO:6810	5e-05	0.00023027
Pp1s53_155V6	42.3112	17.5063	9.73642	-1.27317	-0.846411	AT1G10660	NA	GO:44765	0.00895	0.0221666
Pp1s27_81V6	155.373	218.591	18.0593	0.492498	-3.59742	AT5G17920	Cobalamin-independent synthase family protein	GO:0009086, GO:0032259	5e-05	0.00023027
Pp1s101_152V6	942.473	249.592	178.887	-1.91688	-0.480523	AT3G57870	sumo conjugation enzyme 1	GO:8152	0.0036	0.0101738
Pp1s30_345V6	40.6451	44.2694	9.0844	0	-2.28485	AT5G06290	2-cysteine peroxiredoxin B	GO:0019684, GO:0031348, GO:0009750, GO:0006098, GO:0009595, GO:0000038, GO:0009867, GO:0009697, GO:0006833, GO:0009862, GO:0010363, GO:0010310, GO:0010200, GO:0009651, GO:0043900, GO:0006612, GO:0050832, GO:0042742, GO:0019288, GO:0000165, GO:0019761, GO:0042335, GO:0009409, GO:0019344, GO:0055114, GO:0010027	5e-05	0.00023027
Pp1s270_72V6	10.9112	20.9044	4.94196	0.937997	-2.08065	AT4G19900	alpha 1,4-glycosyltransferase family protein		5e-05	0.00023027
Pp1s270_74V6	10.9112	20.9044	4.94196	0.937997	-2.08065	NA	NA		1	1
Pp1s289_11V6	66.8698	44.939	13.7316	-0.573387	-1.71047	AT2G45670	calcineurin B subunit-related	GO:8152	5e-05	0.00023027
Pp1s289_19V6	160.334	103.689	26.4294	-0.628818	-1.97205	AT4G12110	sterol-4alpha-methyl oxidase 1-1	GO:0006633, GO:0055114	5e-05	0.00023027
Pp1s404_1V6	1015.46	568.906	69.1739	-0.835871	-3.03989	AT1G65820	microsomal glutathione s-transferase, putative	GO:0009987, GO:0044699, GO:0008152	5e-05	0.00023027
Pp1s181_3V6	117.799	66.1847	28.7145	-0.831758	-1.20472	AT5G42020	Heat shock protein 70 (Hsp 70) family protein	GO:55114	5e-05	0.00023027
Pp1s15_417V6	45.1725	20.4245	9.2182	-1.14514	-1.14774	AT1G22360	UDP-glucosyl transferase 85A2	GO:8152	5e-05	0.00023027
Pp1s132_175V6	237.105	140.074	59.1947	-0.759337	-1.24265	AT1G32060	phosphoribulokinase	GO:0009697, GO:0019253, GO:0010114, GO:0010363, GO:0010200, GO:0019344, GO:0031348, GO:0050832, GO:0006098, GO:0009867, GO:0006364, GO:0009595, GO:0006612, GO:0010310, GO:0010218, GO:0009637, GO:0009862, GO:0009773, GO:0035304, GO:0009902, GO:0000165, GO:0010207, GO:0043900, GO:0010103	5e-05	0.00023027
Pp1s266_24V6	173.496	135.062	29.1711	0	-2.21101	AT1G74340	dolichol phosphate-mannose biosynthesis regulatory protein-related	GO:9059	5e-05	0.00023027
Pp1s216_58V6	62.7643	30.1034	15.2919	-1.06002	-0.977159	AT3G62720	xylosyltransferase 1	GO:8152	5e-05	0.00023027
Pp1s377_35V6	241.673	79.5656	54.0393	-1.60284	-0.558136	AT5G23670	long chain base2	GO:0006665, GO:0009058	0.02365	0.0507347
Pp1s68_104V6	85.6123	36.4951	9.70244	-1.23012	-1.91128	AT5G52450	MATE efflux family protein	GO:6855	5e-05	0.00023027
Pp1s68_102V6	62.6679	26.7087	8.83513	-1.23042	-1.59599	AT4G30560	cyclic nucleotide gated channel 9	GO:34220	5e-05	0.00023027
Pp1s62_161V6	19.0078	16.0966	2.90261	0	-2.47133	AT5G15450	casein lytic proteinase B3	GO:0016485, GO:0009658, GO:0009408	5e-05	0.00023027
Pp1s148_71V6	51.8627	24.7918	10.2469	-1.06483	-1.27468	AT5G19000	BTB-POZ and MATH domain 1		5e-05	0.00023027
Pp1s74_61V6	160.708	74.1064	33.7235	-1.11677	-1.13584	AT2G20900	diacylglycerol kinase 5	GO:0007205, GO:0016310, GO:0006950, GO:0009723	5e-05	0.00023027
Pp1s11_333V6	94.74	65.2079	16.8069	-0.538927	-1.95599	AT5G16760	Inositol 1,3,4-trisphosphate 5/6-kinase family protein	GO:0016310, GO:0032957	5e-05	0.00023027
Pp1s16_111V6	29.4199	37.4897	6.31733	0	-2.56911	AT1G61290	syntaxin of plants 124	GO:0016192, GO:0006886, GO:0061025	5e-05	0.00023027
Pp1s38_220V6	121.301	48.7834	15.0178	-1.31413	-1.69972	AT2G45670	calcineurin B subunit-related	GO:0042545, GO:0006644	5e-05	0.00023027
Pp1s243_10V6	15.3261	26.4417	5.61324	0.786824	-2.23591	AT3G03050	cellulose synthase-like D3	GO:30244	5e-05	0.00023027
Pp1s243_10V6	15.3261	26.4417	5.61324	0.786824	-2.23591	AT3G03050	cellulose synthase-like D3	GO:30244	0.2944	0.393309
Pp1s323_82V6	195.506	74.0735	33.7564	-1.40018	-1.1338	AT4G27260	Auxin-responsive GH3 family protein	GO:10033	5e-05	0.00023027
Pp1s338_11V6	69.1096	22.4484	14.7553	-1.62227	-0.605379	AT4G23460	Adaptin family protein	GO:0016192, GO:0006886	0.6974	0.769466
Pp1s345_41V6	67.7318	69.3911	13.6823	0	-2.34244	AT2G24090	Ribosomal protein L35		5e-05	0.00023027
Pp1s43_118V6	1970.94	1301.97	311.47	-0.598188	-2.06353	AT5G14740	carbonic anhydrase 2	GO:0008152, GO:0015976	5e-05	0.00023027
Pp1s34_56V6	892.864	266.195	133.459	-1.74596	-0.996087	AT1G77290	Glutathione S-transferase family protein	GO:6468	0.0001	0.000434331
Pp1s505_6V6	49.9075	58.7902	10.7626	0	-2.44955	AT5G13710	sterol methyltransferase 1		5e-05	0.00023027
Pp1s184_96V6	0	0	0	0	0	AT4G01470	tonoplast intrinsic protein 1;3	GO:6810	5e-05	0.00023027
Pp1s177_28V6	63.4352	44.1291	11.7753	-0.523553	-1.90597	AT1G12240	Glycosyl hydrolases family 32 protein	GO:5975	5e-05	0.00023027
Pp1s235_95V6	61.2111	28.1453	10.897	-1.1209	-1.36896	AT4G27710	cytochrome P450, family 709, subfamily B, polypeptide 3	GO:55114	0.0002	0.000810662
Pp1s15_485V6	116.046	63.4883	16.5097	-0.870134	-1.94318	AT1G55490	chaperonin 60 beta	GO:42026	5e-05	0.00023027
Pp1s168_84V6	166.402	131.465	26.0729	0	-2.33406	AT2G30490	cinnamate-4-hydroxylase	GO:0009805, GO:0055114, GO:0009611, GO:0040007, GO:0009963, GO:0009808, GO:0009555	5e-05	0.00023027
Pp1s199_130V6	1017.89	424.483	118.186	-1.2618	-1.84465	AT2G39730	rubisco activase		5e-05	0.00023027
Pp1s78_99V6	20.3614	16.7491	4.93044	0	-1.7643	AT1G07810	ER-type Ca2+-ATPase 1	GO:0098655, GO:0006816, GO:0008152	5e-05	0.00023027
Pp1s37_244V6	12.4351	49.588	11.5026	1.99557	-2.10803	AT1G34370	C2H2 and C2HC zinc fingers superfamily protein	GO:6355	5e-05	0.00023027
Pp1s245_95V6	8.37081	14.4352	3.0083	0.786152	-2.26257	AT2G37050	Leucine-rich repeat protein kinase family protein		5e-05	0.00023027
Pp1s201_82V6	195.649	211.53	10.3558	0	-4.35235	AT3G12780	phosphoglycerate kinase 1	GO:0006096, GO:0016310	5e-05	0.00023027
Pp1s157_11V6	325.426	111.853	19.3102	-1.54073	-2.53417	AT1G64760	O-Glycosyl hydrolases family 17 protein	GO:5975	5e-05	0.00023027
Pp1s74_140V6	166.01	225.969	44.5544	0	-2.34249	AT5G03300	adenosine kinase 2	GO:0016310, GO:0044209	5e-05	0.00023027
Pp1s197_146V6	21.0188	16.6098	5.1305	0	-1.69486	AT2G15620	nitrite reductase 1	GO:0055114, GO:0015706, GO:0042128, GO:0010167, GO:0019344	0.00115	0.00377895
Pp1s91_192V6	95.6045	54.5477	14.3108	-0.80956	-1.93041	AT2G40890	cytochrome P450, family 98, subfamily A, polypeptide 3	GO:55114	5e-05	0.00023027
Pp1s140_172V6	11.8432	17.2314	3.58656	0	-2.26437	AT2G36310	uridine-ribohydrolase 1	GO:9164	5e-05	0.00023027
Pp1s189_18V6	43.1824	31.3872	10.6904	-0.460267	-1.55386	AT5G23120	photosystem II stability/assembly factor, chloroplast (HCF136)	GO:0045893, GO:0006098, GO:0010218, GO:0042744, GO:0016117, GO:0035304, GO:0010114, GO:0010207, GO:0009902, GO:0015995, GO:0010304, GO:0009637, GO:0042793, GO:0006364, GO:0010027	5e-05	0.00023027
Pp1s149_229V6	233.624	153.147	39.8616	-0.609271	-1.94185	AT5G26700	RmlC-like cupins superfamily protein		5e-05	0.00023027
Pp1s149_238V6	233.624	153.147	39.8616	-0.609271	-1.94185	AT5G26700	RmlC-like cupins superfamily protein		1	1
Pp1s172_15V6	20.465	12.9665	4.62735	-0.65837	-1.48653	AT2G44970	alpha/beta-Hydrolases superfamily protein		5e-05	0.00023027
Pp1s172_24V6	8.46573	16.8778	3.93809	0.99542	-2.09956	AT1G67690	Zincin-like metalloproteases family protein	GO:0044710, GO:0051276, GO:0006508, GO:0007127, GO:0044237	5e-05	0.00023027
Pp1s210_15V6	69.3214	32.4996	12.7155	-1.09288	-1.35383	AT3G44630	Disease resistance protein (TIR-NBS-LRR class) family	GO:7165	5e-05	0.00023027
Pp1s146_120V6	100.863	88.7852	20.6436	0	-2.10462	AT1G60950	2Fe-2S ferredoxin-like superfamily protein		5e-05	0.00023027
Pp1s171_85V6	9.68423	10.723	1.98612	0	-2.43268	AT4G23440	Disease resistance protein (TIR-NBS class)	GO:7165	5e-05	0.00023027
Pp1s36_237V6	103.964	57.4365	10.2747	-0.856044	-2.48287	AT1G63450	root hair specific 8		5e-05	0.00023027
Pp1s27_86V6	375.174	128.757	45.3526	-1.54291	-1.50539	AT2G37110	PLAC8 family protein		5e-05	0.00023027
Pp1s1_765V6	699.304	235.464	46.3288	-1.57041	-2.34553	AT5G02160	NA	GO:0045893, GO:0009965, GO:0030154, GO:0030003, GO:0070838, GO:0043085	5e-05	0.00023027
Pp1s7_237V6	50.861	47.1256	6.63466	0	-2.82842	AT2G19170	subtilisin-like serine protease 3	GO:6508	5e-05	0.00023027
Pp1s263_36V6	75.7427	59.7587	16.6676	0	-1.8421	AT1G14810	semialdehyde dehydrogenase family protein	GO:0009088, GO:0009086, GO:0055114, GO:0006164, GO:0009089, GO:0009097	5e-05	0.00023027
Pp1s351_30V6	34.937	51.8214	7.82243	0.568792	-2.72786	AT3G25860	2-oxoacid dehydrogenases acyltransferase family protein	GO:8152	5e-05	0.00023027
Pp1s141_116V6	93.6327	56.534	20.5753	-0.727894	-1.45821	AT5G51460	Haloacid dehalogenase-like hydrolase (HAD) superfamily protein	GO:0016311, GO:0005992	5e-05	0.00023027
Pp1s29_119V6	116.184	85.1036	9.95122	-0.449119	-3.09627	AT5G55190	RAN GTPase 3	GO:0006913, GO:0006886, GO:0008152, GO:0007264	5e-05	0.00023027
Pp1s29_118V6	140.741	53.9233	18.983	-1.38406	-1.5062	AT3G15380	Plasma-membrane choline transporter family protein		5e-05	0.00023027
Pp1s10_341V6	22.2134	44.7595	6.4633	1.01076	-2.79185	AT5G54770	thiazole biosynthetic enzyme, chloroplast (ARA6) (THI1) (THI4)		5e-05	0.00023027
Pp1s132_186V6	67.7166	38.7097	12.4292	-0.806814	-1.63896	AT2G20890	photosystem II reaction center PSB29 protein	GO:0045893, GO:0007186, GO:0006655, GO:0035304, GO:0010207, GO:0009902, GO:0042742, GO:0009773, GO:0019288, GO:0010182, GO:0006417, GO:0045038, GO:0042793, GO:0045037, GO:0006364, GO:0010027	5e-05	0.00023027
Pp1s170_78V6	15.2889	12.7307	2.94644	0	-2.11127	AT5G63090	Lateral organ boundaries (LOB) domain family protein		5e-05	0.00023027
Pp1s245_24V6	292.338	144.395	21.4496	-1.01762	-2.751	AT2G26640	3-ketoacyl-CoA synthase 11	GO:6633	5e-05	0.00023027
Pp1s373_18V6	293.595	99.4744	31.1051	-1.56143	-1.67717	AT2G47520	Integrase-type DNA-binding superfamily protein	GO:6355	5e-05	0.00023027
Pp1s201_42V6	111.882	121.348	28.348	0	-2.09783	AT5G14670	ADP-ribosylation factor A1B		5e-05	0.00023027
Pp1s651_2V6	175.633	134.057	29.133	0	-2.20212	AT3G61470	photosystem I light harvesting complex gene 2		5e-05	0.00023027
Pp1s40_48V6	44.7213	74.9397	18.4559	0.744768	-2.02165	AT1G71040	Cupredoxin superfamily protein	GO:55114	5e-05	0.00023027
Pp1s147_57V6	126.84	103.849	12.4605	0	-3.05905	AT1G28190	NA		5e-05	0.00023027
Pp1s75_252V6	12.1867	7.65338	2.48242	-0.671139	-1.62435	AT3G04240	Tetratricopeptide repeat (TPR)-like superfamily protein		0.0001	0.000434331
Pp1s42_88V6	12.5738	24.206	4.08985	0.944944	-2.56524	AT5G14790	ARM repeat superfamily protein		5e-05	0.00023027
Pp1s257_1V6	9.88103	21.6021	4.90643	1.12844	-2.13843	AT5G08020	RPA70-kDa subunit B	GO:0006260, GO:0006310, GO:0006281	5e-05	0.00023027
Pp1s298_4V6	211.212	144.633	16.4205	-0.546295	-3.13883	AT2G30490	cinnamate-4-hydroxylase	GO:55114	5e-05	0.00023027
Pp1s7_156V6	443.188	186.275	27.4096	-1.25048	-2.76468	AT1G10670	ATP-citrate lyase A-1	GO:8152	5e-05	0.00023027
Pp1s450_17V6	214.98	161.85	31.3895	0	-2.3663	AT5G46110	Glucose-6-phosphate/phosphate translocator-related		5e-05	0.00023027
Pp1s38_388V6	48.8079	30.5404	10.7767	-0.676396	-1.5028	AT5G46860	Syntaxin/t-SNARE family protein	GO:0016192, GO:0006886, GO:0061025	5e-05	0.00023027
Pp1s44_144V6	7.60736	7.55012	1.63412	0	-2.20799	AT5G42320	Zn-dependent exopeptidases superfamily protein		5e-05	0.00023027
Pp1s130_71V6	28.2434	16.8993	6.27462	-0.74095	-1.42936	AT5G55830	Concanavalin A-like lectin protein kinase family protein	GO:0006468, GO:0009966	5e-05	0.00023027
Pp1s619_3V6	28.7395	34.8005	4.64748	0	-2.90459	AT4G14570	acylaminoacyl-peptidase-related	GO:0046686, GO:0006508	5e-05	0.00023027
Pp1s432_10V6	29.7216	23.7121	5.4797	0	-2.11345	AT4G17550	Major facilitator superfamily protein	GO:55085	5e-05	0.00023027
Pp1s177_13V6	2515.38	1822.33	61.4766	0	-4.8896	AT2G05100	photosystem II light harvesting complex gene 2.1	GO:0009765, GO:0018298	5e-05	0.00023027
Pp1s122_17V6	6.92194	9.22958	2.03572	0	-2.18073	AT4G24520	P450 reductase 1	GO:55114	5e-05	0.00023027
Pp1s200_26V6	27.8848	19.6027	4.07175	-0.508427	-2.26733	AT3G51930	Transducin/WD40 repeat-like superfamily protein		5e-05	0.00023027
Pp1s99_129V6	194.002	73.1133	43.5132	-1.40787	-0.748681	AT5G45550	Mob1/phocein family protein	GO:16310	0.0001	0.000434331
Pp1s5_248V6	48.3507	30.3445	7.92254	-0.672102	-1.9374	AT5G52970	thylakoid lumen 15.0 kDa protein	GO:0006098, GO:0009793, GO:0015995, GO:0016226, GO:0019288, GO:0010228, GO:0006364, GO:0048481, GO:0010027	5e-05	0.00023027
Pp1s126_126V6	11.2709	24.0504	4.38292	1.09346	-2.4561	AT4G35020	RAC-like 3	GO:0000394, GO:0000226, GO:0015031, GO:0009086, GO:0007264, GO:0007015, GO:0009860	5e-05	0.00023027
Pp1s475_29V6	0	0	0	0	0	AT1G64780	ammonium transporter 1;2	GO:72488	5e-05	0.00023027
Pp1s146_112V6	119.442	154.296	32.792	0	-2.23428	AT5G54190	protochlorophyllide oxidoreductase A	GO:0019684, GO:0045893, GO:0019252, GO:0015995, GO:0009965, GO:0030154, GO:0019344, GO:0055114, GO:0009073, GO:0009723	5e-05	0.00023027
Pp1s40_190V6	149.511	47.5064	17.9244	-1.65406	-1.4062	AT1G79930	heat shock protein 91		5e-05	0.00023027
Pp1s348_29V6	19.6392	30.0629	6.47557	0.614248	-2.21491	AT2G31680	RAB GTPase homolog A5D	GO:0046907, GO:0007264, GO:0015031	5e-05	0.00023027
Pp1s7_246V6	65.4677	50.5015	15.1043	0	-1.74137	AT2G18160	basic leucine-zipper 2	GO:6355	5e-05	0.00023027
Pp1s309_28V6	2.76257	0.694689	37.0644	0	5.73752	AT5G13870	xyloglucan endotransglucosylase/hydrolase 5	GO:0071555, GO:0006073	5e-05	0.00023027
Pp1s256_72V6	434.146	285.069	53.8765	-0.606869	-2.40358	AT3G48140	B12D protein		5e-05	0.00023027
Pp1s67_70V6	6.82325	7.52553	1.74631	0	-2.10748	AT3G07160	glucan synthase-like 10		5e-05	0.00023027
Pp1s67_71V6	6.82325	7.52553	1.74631	0	-2.10748	AT2G36850	glucan synthase-like 8	GO:6075	0.18795	0.280879
Pp1s63_171V6	31.1977	90.2131	13.2687	1.5319	-2.76531	AT3G06720	importin alpha isoform 1	GO:6606	5e-05	0.00023027
Pp1s391_45V6	84.3831	31.51	19.8959	-1.42114	-0.663339	AT2G47000	ATP binding cassette subfamily B4	GO:0055085, GO:0008152	0.5867	0.674666
Pp1s181_107V6	1021.15	593.176	233.439	-0.783663	-1.34541	AT2G28900	outer plastid envelope protein 16-1	GO:6810	5e-05	0.00023027
Pp1s13_150V6	96.0233	47.9005	18.8757	-1.00334	-1.34351	AT1G43710	Pyridoxal phosphate (PLP)-dependent transferases superfamily protein	GO:0006580, GO:0019752	5e-05	0.00023027
Pp1s91_133V6	17.4186	11.8792	3.38694	-0.552191	-1.81038	AT2G30070	potassium transporter 1	GO:0044249, GO:1901137, GO:0044711, GO:0071805	5e-05	0.00023027
Pp1s109_35V6	142.567	46.7422	16.0628	-1.60884	-1.541	AT3G07860	Ubiquitin-like superfamily protein		5e-05	0.00023027
Pp1s97_279V6	308.259	197.349	32.8883	-0.643394	-2.5851	AT5G02500	heat shock cognate protein 70-1	GO:0006468, GO:0055114	5e-05	0.00023027
Pp1s55_98V6	634.645	474.651	99.8072	0	-2.24965	AT4G27270	Quinone reductase family protein	GO:0055114, GO:0045892	5e-05	0.00023027
Pp1s45_277V6	38.8811	55.5866	7.33784	0.515668	-2.92131	AT4G03560	two-pore channel 1	GO:0034765, GO:0016043, GO:0070588	5e-05	0.00023027
Pp1s139_90V6	31.3001	20.182	7.15339	0	-1.49637	AT1G56140	Leucine-rich repeat transmembrane protein kinase	GO:0006468, GO:0009966	5e-05	0.00023027
Pp1s139_92V6	31.3001	20.182	7.15339	0	-1.49637	NA	NA		1	1
Pp1s138_60V6	484.222	156.498	116.5	-1.62952	0	AT4G12040	A20/AN1-like zinc finger family protein		0.2139	0.309038
Pp1s184_39V6	94.3176	47.5323	16.9033	-0.988619	-1.4916	AT5G05830	RING/FYVE/PHD zinc finger superfamily protein		5e-05	0.00023027
Pp1s49_43V6	23.0561	13.9046	5.64277	-0.729586	-1.30109	AT2G46150	Late embryogenesis abundant (LEA) hydroxyproline-rich glycoprotein family		0.0001	0.000434331
Pp1s232_44V6	91.6097	36.0754	16.6828	-1.34448	-1.11265	AT5G12480	calmodulin-domain protein kinase 7		5e-05	0.00023027
Pp1s47_18V6	77.3861	34.7274	18.5695	-1.156	-0.903139	AT3G06350	dehydroquinate dehydratase, putative / shikimate dehydrogenase, putative	GO:0055114, GO:0009423, GO:0019632, GO:0009073, GO:0006865	0.0029	0.00844955
Pp1s252_64V6	808.1	462.148	42.983	0	-3.42652	AT5G67070	ralf-like 34		5e-05	0.00023027
Pp1s156_19V6	16.0338	28.0453	6.16045	0.806643	-2.18665	AT4G00740	S-adenosyl-L-methionine-dependent methyltransferases superfamily protein	GO:32259	5e-05	0.00023027
Pp1s63_71V6	97.5418	113.131	11.1596	0	-3.34164	AT1G06680	photosystem II subunit P-1	GO:0010155, GO:0031348, GO:0010218, GO:0009595, GO:0009867, GO:0009697, GO:0009862, GO:0010363, GO:0010114, GO:0010310, GO:0010207, GO:0010200, GO:0043900, GO:0006612, GO:0050832, GO:0042742, GO:0009744, GO:0009773, GO:0000165, GO:0009637, GO:0009644, GO:0009409, GO:0019344, GO:0009657, GO:0006364	5e-05	0.00023027
Pp1s218_7V6	50.1558	138.627	30.1122	1.46672	-2.20279	AT5G23860	tubulin beta 8	GO:0010498, GO:0009651, GO:0007010, GO:0051258, GO:0007017, GO:0006094	5e-05	0.00023027
Pp1s88_1V6	164.138	134.393	29.8231	0	-2.17196	AT1G78570	rhamnose biosynthesis 1	GO:9225	5e-05	0.00023027
Pp1s39_193V6	182.138	75.8774	24.7848	-1.26329	-1.61421	AT2G13350	Calcium-dependent lipid-binding (CaLB domain) family protein		5e-05	0.00023027
Pp1s378_11V6	417.937	138.277	97.9075	-1.59572	0	AT3G25780	allene oxide cyclase 3	GO:8152	0.0296	0.0613273
Pp1s46_211V6	20.7508	12.4067	3.50319	-0.742048	-1.82438	AT3G59280	Protein Transporter, Pam16	GO:0006312, GO:0009220, GO:0010388, GO:0009640, GO:0009560, GO:0030150, GO:0000398	5e-05	0.00023027
Pp1s195_41V6	13.3859	56.1167	11.149	2.06772	-2.33152	AT3G29320	Glycosyl transferase, family 35	GO:0009414, GO:0042742, GO:0009409, GO:0019252	5e-05	0.00023027
Pp1s22_340V6	28.8836	30.2313	6.53215	0	-2.21041	AT2G40000	ortholog of sugar beet HS1 PRO-1 2		5e-05	0.00023027
Pp1s22_340V6	28.8836	30.2313	6.53215	0	-2.21041	AT2G40000	ortholog of sugar beet HS1 PRO-1 2		0.43465	0.534746
Pp1s375_54V6	19.7924	28.5856	5.79789	0	-2.30169	AT4G21200	gibberellin 2-oxidase 8	GO:55114	5e-05	0.00023027
Pp1s2_649V6	29.01	38.5364	4.0815	0	-3.23905	AT5G58730	pfkB-like carbohydrate kinase family protein	GO:10264	5e-05	0.00023027
Pp1s3_520V6	611.439	531.568	103.693	0	-2.35794	AT1G76100	plastocyanin 1	GO:55114	5e-05	0.00023027
Pp1s298_69V6	43.7463	23.3144	9.09897	-0.90794	-1.35745	AT4G19185	nodulin MtN21 /EamA-like transporter family protein	GO:55085	5e-05	0.00023027
Pp1s44_268V6	199.528	117.072	32.2389	-0.769195	-1.86052	AT5G64860	disproportionating enzyme	GO:0044275, GO:0005977	5e-05	0.00023027
Pp1s78_4V6	145.046	129.409	35.5437	0	-1.86427	AT1G79230	mercaptopyruvate sulfurtransferase 1	GO:8152	5e-05	0.00023027
Pp1s138_144V6	15.4867	25.597	4.17212	0.724945	-2.61712	AT2G15790	peptidyl-prolyl cis-trans isomerase / cyclophilin-40 (CYP40) / rotamase	GO:0006457, GO:0001666, GO:0000413	5e-05	0.00023027
Pp1s152_173V6	66.6419	52.4618	15.8053	0	-1.73086	AT1G78630	Ribosomal protein L13 family protein	GO:0006412, GO:0045036	5e-05	0.00023027
Pp1s1_625V6	248.646	172.469	27.5892	-0.527756	-2.64416	AT2G05100	photosystem II light harvesting complex gene 2.1	GO:0009765, GO:0018298	5e-05	0.00023027
Pp1s76_199V6	25.2478	35.6486	8.77589	0.497688	-2.02223	AT5G13510	Ribosomal protein L10 family protein	GO:42254	5e-05	0.00023027
Pp1s81_230V6	11.7666	18.3487	3.22798	0.64098	-2.50697	AT1G22170	Phosphoglycerate mutase family protein	GO:6096	5e-05	0.00023027
Pp1s307_6V6	42.6892	60.1888	10.7655	0.495624	-2.48308	AT1G63000	nucleotide-rhamnose synthase/epimerase-reductase	GO:0055114, GO:0045226, GO:0010253, GO:0019305, GO:0010214, GO:0010192	5e-05	0.00023027
Pp1s220_42V6	35.2438	22.5827	6.38545	0	-1.82236	AT3G60780	Protein of unknown function (DUF1442)		5e-05	0.00023027
Pp1s264_55V6	517.348	477.421	83.315	0	-2.51861	AT3G01500	carbonic anhydrase 1		5e-05	0.00023027
Pp1s201_89V6	109.814	78.618	13.1967	-0.48213	-2.57468	AT5G46290	3-ketoacyl-acyl carrier protein synthase I	GO:6633	0.07175	0.128976
Pp1s201_89V6	109.814	78.618	13.1967	-0.48213	-2.57468	AT5G46290	3-ketoacyl-acyl carrier protein synthase I	GO:6633	0.0005	0.00182557
Pp1s8_304V6	58.3495	22.5896	10.5536	-1.36906	-1.09792	AT3G09030	BTB/POZ domain-containing protein	GO:51260	0.00045	0.00166318
Pp1s336_22V6	34.1041	75.3508	18.045	1.14368	-2.06202	AT4G17600	Chlorophyll A-B binding family protein		5e-05	0.00023027
Pp1s249_53V6	1551.01	1225.58	265.385	0	-2.20731	AT2G06520	photosystem II subunit X	GO:15979	5e-05	0.00023027
Pp1s71_207V6	1320.42	1023	87.9588	0	-3.53983	AT2G16060	hemoglobin 1	GO:15671	5e-05	0.00023027
Pp1s287_61V6	343.012	316.4	47.5075	0	-2.73552	AT4G04640	ATPase, F1 complex, gamma subunit protein	GO:0009108, GO:0009695, GO:0009965, GO:0043085, GO:0019344, GO:0009072, GO:0009772, GO:0006364, GO:0019288, GO:0019252, GO:0000023, GO:0006636, GO:0009657, GO:0006766, GO:0030154, GO:0009773, GO:0019748, GO:0045893, GO:0006733, GO:0009106, GO:0035304, GO:0015995, GO:0010207, GO:0015986, GO:0006546	5e-05	0.00023027
Pp1s114_123V6	87.8852	108.176	16.877	0	-2.68025	AT2G40490	Uroporphyrinogen decarboxylase	GO:0015995, GO:0006782, GO:0009735	5e-05	0.00023027
Pp1s241_33V6	163.288	150.465	10.3094	0	-3.8674	AT5G35630	glutamine synthetase 2	GO:6542	5e-05	0.00023027
Pp1s32_243V6	24.6984	16.3061	6.11504	-0.599006	-1.41498	AT4G32890	GATA transcription factor 9		5e-05	0.00023027
Pp1s2_153V6	78.0752	61.3282	9.01732	0	-2.76578	AT1G22410	Class-II DAHP synthetase family protein		5e-05	0.00023027
Pp1s126_26V6	1115.62	290.592	63.2707	-1.94078	-2.19939	AT4G19880	Glutathione S-transferase family protein	GO:8152	5e-05	0.00023027
Pp1s52_157V6	6311.99	4020.97	1037.26	0	-1.95477	AT2G05100	photosystem II light harvesting complex gene 2.1	GO:0009765, GO:0018298	5e-05	0.00023027
Pp1s122_106V6	386.201	173.371	39.351	-1.15549	-2.13939	AT5G18150	Methyltransferase-related protein		5e-05	0.00023027
Pp1s10_95V6	17.4635	30.542	6.00263	0.806452	-2.34713	AT3G01040	galacturonosyltransferase 13	GO:0009860, GO:0009555, GO:0052325	5e-05	0.00023027
Pp1s13_59V6	14.5487	14.4427	2.65967	0	-2.44102	AT2G37050	Leucine-rich repeat protein kinase family protein		5e-05	0.00023027
Pp1s96_216V6	43.6234	73.0475	8.7757	0.743733	-3.05725	AT5G12180	calcium-dependent protein kinase 17	GO:0006468, GO:0080092	5e-05	0.00023027
Pp1s25_197V6	144.088	89.414	17.9227	-0.688378	-2.31871	AT5G67070	ralf-like 34		5e-05	0.00023027
Pp1s49_32V6	16.9331	24.8771	4.4175	0	-2.49352	AT1G47128	Granulin repeat cysteine protease family protein	GO:0006508, GO:0000041	5e-05	0.00023027
Pp1s143_15V6	180.739	68.3456	27.1135	-1.40299	0	ATCG00340	Photosystem I, PsaA/PsaB protein		0.06495	0.118617
Pp1s16_67V6	24.6113	16.7955	3.8581	0	-2.12211	AT1G34065	S-adenosylmethionine carrier 2		5e-05	0.00023027
Pp1s183_56V6	63.4927	22.0861	14.1331	-1.52345	-0.644061	AT5G09590	mitochondrial HSO70 2	GO:6457	0.00105	0.00349013
Pp1s183_60V6	63.4927	22.0861	14.1331	-1.52345	-0.644061	NA	NA		1	1
Pp1s5_382V6	372.981	132.45	65.679	-1.49365	-1.01194	AT3G24100	Uncharacterised protein family SERF		0.00295	0.00857633
Pp1s42_177V6	58.1023	23.0614	13.4223	-1.33312	-0.780848	AT1G51710	ubiquitin-specific protease 6	GO:6511	0.00505	0.0136319
Pp1s73_31V6	54.161	46.4426	7.28981	0	-2.6715	AT4G02530	chloroplast thylakoid lumen protein	GO:0034641, GO:0008610, GO:0044255, GO:0032787, GO:0006725, GO:0046483, GO:1901360, GO:0006950, GO:0044249	5e-05	0.00023027
Pp1s34_170V6	123.547	48.9946	11.13	-1.33437	-2.13817	AT5G11810	NA		5e-05	0.00023027
Pp1s125_1V6	44.5898	19.2952	9.88523	-1.20847	-0.964896	AT1G29690	MAC/Perforin domain-containing protein		0.00385	0.0107891
Pp1s51_241V6	134.341	60.4692	27.4436	-1.15163	-1.13973	AT3G53580	diaminopimelate epimerase family protein	GO:0006744, GO:0009085	0.0011	0.00363507
Pp1s34_308V6	136.068	114.729	20.9303	0	-2.45457	AT5G17330	glutamate decarboxylase	GO:6536	5e-05	0.00023027
Pp1s83_80V6	279.163	187.718	50.5638	-0.572541	-1.89239	AT5G56000	HEAT SHOCK PROTEIN 81.4	GO:0006457, GO:0006950	5e-05	0.00023027
Pp1s110_18V6	232.744	114.095	30.0428	-1.02851	-1.92514	AT5G05270	Chalcone-flavanone isomerase family protein	GO:9813	5e-05	0.00023027
Pp1s66_233V6	15.9968	25.3806	5.93826	0.665943	-2.09561	AT5G42960	NA		5e-05	0.00023027
Pp1s101_74V6	1459.85	1122.6	318.683	0	-1.81665	AT4G15000	Ribosomal L27e protein family	GO:6412	5e-05	0.00023027
Pp1s65_42V6	37.7413	26.666	8.43491	-0.501143	-1.66056	AT3G01470	homeobox 1	GO:6355	5e-05	0.00023027
Pp1s29_45V6	48.3954	45.1413	10.0669	0	-2.16483	AT1G19210	Integrase-type DNA-binding superfamily protein	GO:6355	0.0057	0.015128
Pp1s30_140V6	11.4282	16.6305	3.72314	0	-2.15924	NA	NA		0.0619	0.113998
Pp1s30_141V6	11.4282	16.6305	3.72314	0	-2.15924	AT3G22970	Protein of unknown function (DUF506)		5e-05	0.00023027
Pp1s71_170V6	16.5065	17.0071	2.76676	0	-2.61987	AT1G65060	4-coumarate:CoA ligase 3	GO:8152	5e-05	0.00023027
Pp1s24_159V6	0	0	0	0	0	AT5G42620	metalloendopeptidases;zinc ion binding	GO:0007155, GO:0006508	0.00015	0.000626275
Pp1s263_15V6	127.658	64.7312	11.5983	-0.979751	-2.48055	AT2G40390	NA	GO:6508	5e-05	0.00023027
Pp1s28_120V6	471.345	247.059	63.793	-0.931928	-1.95339	AT5G41390	PLAC8 family protein		5e-05	0.00023027
Pp1s118_90V6	22.6878	21.3544	5.42848	0	-1.97591	AT4G35780	ACT-like protein tyrosine kinase family protein	GO:0006468, GO:0009966	5e-05	0.00023027
Pp1s286_53V6	74.8065	38.7464	10.5488	-0.949101	-1.87698	AT2G46210	Fatty acid/sphingolipid desaturase	GO:0006633, GO:0055114	5e-05	0.00023027
Pp1s199_45V6	117.069	96.855	23.4499	0	-2.04624	AT5G26667	P-loop containing nucleoside triphosphate hydrolases superfamily protein	GO:0046939, GO:0006221, GO:0006207	5e-05	0.00023027
Pp1s105_31V6	70.5761	59.6481	13.9956	0	-2.0915	AT5G61450	P-loop containing nucleoside triphosphate hydrolases superfamily protein	GO:16310	5e-05	0.00023027
Pp1s227_17V6	25.2243	18.1074	5.02166	0	-1.85034	AT2G33570	Domain of unknown function (DUF23)		5e-05	0.00023027
Pp1s180_68V6	83.8415	30.2734	19.901	-1.46961	-0.60521	AT3G44680	histone deacetylase 9	GO:0070933, GO:0006355, GO:0070932	0.06335	0.116225
Pp1s313_22V6	12.6393	8.38323	3.10399	-0.592338	-1.43338	AT5G22510	alkaline/neutral invertase	GO:0010029, GO:0009693, GO:0048364, GO:0048510, GO:0005987, GO:0042542	5e-05	0.00023027
Pp1s254_25V6	2550.61	1651.47	534.08	-0.627092	-1.62862	AT1G76100	plastocyanin 1	GO:55114	5e-05	0.00023027
Pp1s28_124V6	747.101	253.57	134.542	-1.55892	-0.914327	AT3G18610	nucleolin like 2		0.0038	0.0106691
Pp1s80_36V6	32.9127	16.1245	6.3048	-1.02939	-1.35473	AT4G00900	ER-type Ca2+-ATPase 2	GO:0070588, GO:0008152	5e-05	0.00023027
Pp1s84_187V6	918.773	182.666	57.5286	-2.3305	-1.66686	AT2G43120	RmlC-like cupins superfamily protein		5e-05	0.00023027
[truncated: 18 more rows]

[truncated: 7 more sheets: cluster10, cluster11, cluster12, cluster13, cluster14, cluster15, cluster16]
