# Supplementary material for: Alternative splicing shapes transcriptome but not proteome diversity in Physcomitrella patens
Source: Sci Rep. 2017 Jun 2;7:2698. doi: 10.1038/s41598-017-02970-z (PMC5457400; doi:10.1038/s41598-017-02970-z)
Supplement: Supplementary file 3 — Supplementary Table S2 [file 41598_2017_2970_MOESM3_ESM.xls]

## Sheet: main
Supplementary Table S2: List of DAS genes among protonemata and gametophores, and protonemata and protoplasts, respectively.
List 1 - List of DAS genes among protonemata and gametophores, and protonemata and protoplasts, respectively
List 2 - List of DAS genes with two and more isoforms

## Sheet: List 1
List of DAS genes among protonemata and gametophores, and protonemata and protoplasts, respectively.
Gene ID- gene unique number in Physcomitrella patens genome annotation
spliceR.gene_id - cufflinks unique gene id
TCONS_id - cufflinks transcript id
dIF- delta isoform fraction value as the difference of the contribution of a transcript to the total gene transcription level
nearest_ref_id- number of gene isoforms in Physcomitrella patens genome annotation
TAIR_ID - possible homologue gene of Arabidopsis thaliana; the results of BLAST homology analysis against the protein database of Arabidopsis thaliana			`
Annotation-annotation of protein function using cosmoss 1.6
Gene ID	spliceR.gene_id	transcript_id	dIF	sample	nearest_ref_id	TAIR_ID	Annotation
Pp1s196_67V6	XLOC_010977	TCONS_00018613	20.4428	Gametophores us Protonema	Pp1s196_67V6.2	AT1G01040	dicer-like 1
Pp1s2_497V6	XLOC_011632	TCONS_00019735	35.1696	Gametophores us Protonema	Pp1s2_497V6.2	AT1G02000	UDP-D-glucuronate 4-epimerase 2
Pp1s50_127V6	XLOC_027840	TCONS_00047628	-43.818	Gametophores us Protonema	Pp1s50_127V6.1	AT1G02065	squamosa promoter binding protein-like 8
Pp1s49_275V6	XLOC_027413	TCONS_00046927	22.4067	Gametophores us Protonema	Pp1s49_275V6.1	AT1G05000	Phosphotyrosine protein phosphatases superfamily protein
Pp1s17_86V6	XLOC_008649	TCONS_00014696	-34.0814	Gametophores us Protonema	Pp1s17_86V6.1	AT1G08250	arogenate dehydratase 6
Pp1s14_29V6	XLOC_005330	TCONS_00009082	-20.6888	Gametophores us Protonema	Pp1s14_29V6.1	AT1G08370	decapping 1
Pp1s71_30V6	XLOC_032067	TCONS_00054891	29.7976	Gametophores us Protonema	Pp1s71_30V6.1	AT1G10650	SBP (S-ribonuclease binding protein) family protein
Pp1s80_65V6	XLOC_033529	TCONS_00057325	43.9348	Gametophores us Protonema	Pp1s80_65V6.1	AT1G12330	N/A
Pp1s152_133V6	XLOC_006979	TCONS_00011872	20.9376	Gametophores us Protonema	Pp1s152_133V6.1	AT1G15250	Zinc-binding ribosomal protein family protein
Pp1s9_430V6	XLOC_035028	TCONS_00059959	32.3711	Gametophores us Protonema	Pp1s9_430V6.1	AT1G18460	alpha/beta-Hydrolases superfamily protein
Pp1s137_135V6	XLOC_005066	TCONS_00008637	21.0798	Gametophores us Protonema	Pp1s137_135V6.1	AT1G20225	Thioredoxin superfamily protein
Pp1s137_135V6	XLOC_005066	TCONS_00008636	-21.08	Gametophores us Protonema	Pp1s137_135V6.1	AT1G20225	Thioredoxin superfamily protein
Pp1s421_9V6	XLOC_025561	TCONS_00043731	32.4971	Gametophores us Protonema	Pp1s421_9V6.2	AT1G20440	cold-regulated 47
Pp1s442_22V6	XLOC_026248	TCONS_00044900	-33.2015	Gametophores us Protonema	Pp1s442_22V6.1	AT1G20450	Dehydrin family protein
Pp1s442_22V6	XLOC_026248	TCONS_00044901	33.2015	Gametophores us Protonema	Pp1s442_22V6.2	AT1G20450	Dehydrin family protein
Pp1s210_47V6	XLOC_012841	TCONS_00021799	20.828	Gametophores us Protonema	Pp1s210_47V6.1	AT1G21350	Thioredoxin superfamily protein
Pp1s210_47V6	XLOC_012841	TCONS_00021800	-20.8279	Gametophores us Protonema	Pp1s210_47V6.1	AT1G21350	Thioredoxin superfamily protein
Pp1s64_182V6	XLOC_030573	TCONS_00052393	-21.5988	Gametophores us Protonema	Pp1s64_182V6.1	AT1G22060	N/A
Pp1s64_182V6	XLOC_030573	TCONS_00052394	21.5987	Gametophores us Protonema	Pp1s64_182V6.2	AT1G22060	N/A
Pp1s16_17V6	XLOC_007689	TCONS_00013067	27.3961	Gametophores us Protonema	Pp1s16_17V6.1	AT1G27340	Galactose oxidase/kelch repeat superfamily protein
Pp1s12_416V6	XLOC_003217	TCONS_00005465	-20.6297	Gametophores us Protonema	Pp1s12_416V6.3	AT1G31130	N/A
Pp1s197_83V6	XLOC_011060	TCONS_00018769	24.7338	Gametophores us Protonema	Pp1s197_83V6.1	AT1G31420	Leucine-rich repeat protein kinase family protein
Pp1s341_28V6	XLOC_021855	TCONS_00037316	28.0713	Gametophores us Protonema	Pp1s341_28V6.1	AT1G32230	WWE protein-protein interaction domain protein family
Pp1s626_4V6	XLOC_030422	TCONS_00052128	24.7706	Gametophores us Protonema	Pp1s626_4V6.2	AT1G36730	Translation initiation factor IF2/IF5
Pp1s130_153V6	XLOC_004471	TCONS_00007615	20.2451	Gametophores us Protonema	Pp1s130_153V6.1	AT1G50420	scarecrow-like 3
Pp1s20_3V6	XLOC_011733	TCONS_00019890	-29.8439	Gametophores us Protonema	Pp1s20_3V6.2	AT1G50660	N/A
Pp1s20_3V6	XLOC_011733	TCONS_00019887	34.4736	Gametophores us Protonema	Pp1s20_3V6.2	AT1G50660	N/A
Pp1s6_337V6	XLOC_029878	TCONS_00051169	27.1769	Gametophores us Protonema	Pp1s6_337V6.1	AT1G53210	sodium/calcium exchanger family protein / calcium-binding EF hand family protein
Pp1s72_298V6	XLOC_032210	TCONS_00055108	-46.4828	Gametophores us Protonema	Pp1s72_298V6.2	AT1G55915	zinc ion binding
Pp1s123_98V6	XLOC_003575	TCONS_00006067	22.0262	Gametophores us Protonema	Pp1s123_98V6.2	AT1G58280	Phosphoglycerate mutase family protein
Pp1s35_257V6	XLOC_022150	TCONS_00037764	21.7209	Gametophores us Protonema	Pp1s35_257V6.2	AT1G63260	tetraspanin10
Pp1s90_110V6	XLOC_035110	TCONS_00060079	-31.2924	Gametophores us Protonema	Pp1s90_110V6.4	AT1G63770	Peptidase M1 family protein
Pp1s22_210V6	XLOC_013633	TCONS_00023205	29.638	Gametophores us Protonema	Pp1s22_210V6.1	AT1G63980	D111/G-patch domain-containing protein
Pp1s245_46V6	XLOC_015511	TCONS_00026383	-23.4615	Gametophores us Protonema	Pp1s245_46V6.1	AT1G66150	transmembrane kinase 1
Pp1s96_157V6	XLOC_035733	TCONS_00061169	20.3412	Gametophores us Protonema	Pp1s96_157V6.1	AT1G67080	abscisic acid (aba)-deficient 4
Pp1s96_157V6	XLOC_035733	TCONS_00061168	-20.3414	Gametophores us Protonema	Pp1s96_157V6.1	AT1G67080	abscisic acid (aba)-deficient 4
Pp1s190_81V6	XLOC_010595	TCONS_00017927	-25.3305	Gametophores us Protonema	Pp1s190_81V6.1	AT1G67560	PLAT/LH2 domain-containing lipoxygenase family protein
Pp1s37_276V6	XLOC_023194	TCONS_00039591	20.2174	Gametophores us Protonema	Pp1s37_276V6.1	AT1G68090	annexin 5
Pp1s37_276V6	XLOC_023194	TCONS_00039592	-26.7097	Gametophores us Protonema	Pp1s37_276V6.1	AT1G68090	annexin 5
Pp1s38_207V6	XLOC_023700	TCONS_00040509	23.0118	Gametophores us Protonema	Pp1s38_207V6.1	AT1G68410	Protein phosphatase 2C family protein
Pp1s43_19V6	XLOC_025798	TCONS_00044120	20.0938	Gametophores us Protonema	Pp1s43_19V6.1	AT1G68560	alpha-xylosidase 1
Pp1s100_191V6	XLOC_000764	TCONS_00001280	27.9903	Gametophores us Protonema	Pp1s100_191V6.1	AT1G69830	alpha-amylase-like 3
Pp1s101_166V6	XLOC_000848	TCONS_00001442	39.6593	Gametophores us Protonema	Pp1s101_166V6.1	AT1G70060	SIN3-like 4
Pp1s191_3V6	XLOC_010663	TCONS_00018049	34.9037	Gametophores us Protonema	Pp1s191_3V6.1	AT1G71360	Galactose-binding protein
Pp1s161_8V6	XLOC_007886	TCONS_00013395	-23.7365	Gametophores us Protonema	Pp1s161_8V6.1	AT1G72100	late embryogenesis abundant domain-containing protein / LEA domain-containing protein
Pp1s161_8V6	XLOC_007886	TCONS_00013394	23.7364	Gametophores us Protonema	Pp1s161_8V6.1	AT1G72100	late embryogenesis abundant domain-containing protein / LEA domain-containing protein
Pp1s271_8V6	XLOC_017213	TCONS_00029281	34.6119	Gametophores us Protonema	Pp1s271_8V6.1	AT1G75270	dehydroascorbate reductase 2
Pp1s11_83V6	XLOC_001815	TCONS_00003025	20.9864	Gametophores us Protonema	Pp1s11_83V6.1	AT1G76270	O-fucosyltransferase family protein
Pp1s11_83V6	XLOC_001815	TCONS_00003026	-20.9866	Gametophores us Protonema	Pp1s11_83V6.1	AT1G76270	O-fucosyltransferase family protein
Pp1s90_121V6	XLOC_035113	TCONS_00060084	22.1651	Gametophores us Protonema	Pp1s90_121V6.1	AT1G77980	AGAMOUS-like 66
Pp1s183_36V6	XLOC_009942	TCONS_00016830	34.4633	Gametophores us Protonema	Pp1s183_36V6.1	AT1G79620	Leucine-rich repeat protein kinase family protein
Pp1s277_78V6	XLOC_017512	TCONS_00029818	21.6016	Gametophores us Protonema	Pp1s277_78V6.2	AT1G80330	gibberellin 3-oxidase 4
Pp1s12_40V6	XLOC_003118	TCONS_00005283	28.7864	Gametophores us Protonema	Pp1s12_40V6.1	AT1G80560	isopropylmalate dehydrogenase 2
Pp1s12_40V6	XLOC_003118	TCONS_00005282	-28.786	Gametophores us Protonema	Pp1s12_40V6.1	AT1G80560	isopropylmalate dehydrogenase 2
Pp1s255_9V6	XLOC_016164	TCONS_00027503	-23.4337	Gametophores us Protonema	Pp1s255_9V6.1	AT2G01170	bidirectional amino acid transporter 1
Pp1s373_13V6	XLOC_023361	TCONS_00039850	25.3588	Gametophores us Protonema	Pp1s373_13V6.1	AT2G01970	Endomembrane protein 70 protein family
Pp1s355_45V6	XLOC_022471	TCONS_00038323	-29.5518	Gametophores us Protonema	Pp1s355_45V6.2	AT2G02390	glutathione S-transferase zeta 1
Pp1s46_106V6	XLOC_026718	TCONS_00045688	23.4444	Gametophores us Protonema	Pp1s46_106V6.2	AT2G15790	peptidyl-prolyl cis-trans isomerase / cyclophilin-40 (CYP40) / rotamase
Pp1s68_34V6	XLOC_031298	TCONS_00053569	21.4019	Gametophores us Protonema	Pp1s68_34V6.1	AT2G15900	Phox-associated domain
Pp1s68_34V6	XLOC_031298	TCONS_00053570	-21.4023	Gametophores us Protonema	Pp1s68_34V6.1	AT2G15900	Phox-associated domain
Pp1s98_167V6	XLOC_036019	TCONS_00061633	25.6459	Gametophores us Protonema	Pp1s98_167V6.1	AT2G18750	Calmodulin-binding protein
Pp1s7_237V6	XLOC_031743	TCONS_00054352	-26.5394	Gametophores us Protonema	Pp1s7_237V6.1	AT2G19170	subtilisin-like serine protease 3
Pp1s7_237V6	XLOC_031743	TCONS_00054351	26.5394	Gametophores us Protonema	Pp1s7_237V6.1	AT2G19170	subtilisin-like serine protease 3
Pp1s2_416V6	XLOC_011452	TCONS_00019416	-42.5552	Gametophores us Protonema	Pp1s2_416V6.2	AT2G22795	N/A
Pp1s164_37V6	XLOC_008174	TCONS_00013893	23.5856	Gametophores us Protonema	Pp1s164_37V6.1	AT2G24430	NAC domain containing protein 38
Pp1s89_116V6	XLOC_034688	TCONS_00059316	-23.0922	Gametophores us Protonema	Pp1s89_116V6.1	AT2G25740	ATP-dependent protease La (LON) domain protein
Pp1s21_271V6	XLOC_012652	TCONS_00021428	39.954	Gametophores us Protonema	Pp1s21_271V6.1	AT2G26780	ARM repeat superfamily protein
Pp1s106_40V6	XLOC_001440	TCONS_00002409	-20.4586	Gametophores us Protonema	Pp1s106_40V6.1	AT2G27100	C2H2 zinc-finger protein SERRATE (SE)
Pp1s365_9V6	XLOC_022957	TCONS_00039178	21.8115	Gametophores us Protonema	Pp1s365_9V6.1	AT2G27660	Cysteine/Histidine-rich C1 domain family protein
Pp1s91_133V6	XLOC_035268	TCONS_00060352	20.4367	Gametophores us Protonema	Pp1s91_133V6.1	AT2G30070	potassium transporter 1
Pp1s67_230V6	XLOC_031114	TCONS_00053262	36.9576	Gametophores us Protonema	Pp1s67_230V6.1	AT2G32090	Lactoylglutathione lyase / glyoxalase I family protein
Pp1s246_97V6	XLOC_015558	TCONS_00026461	-20.8682	Gametophores us Protonema	Pp1s246_97V6.1	AT2G32260	phosphorylcholine cytidylyltransferase
Pp1s1_295V6	XLOC_000241	TCONS_00000422	22.0846	Gametophores us Protonema	Pp1s1_295V6.1	AT2G34460	NAD(P)-binding Rossmann-fold superfamily protein
Pp1s443_12V6	XLOC_026262	TCONS_00044932	-39.9507	Gametophores us Protonema	Pp1s443_12V6.1	AT2G34500	cytochrome P450, family 710, subfamily A, polypeptide 1
Pp1s443_12V6	XLOC_026262	TCONS_00044933	39.9512	Gametophores us Protonema	Pp1s443_12V6.1	AT2G34500	cytochrome P450, family 710, subfamily A, polypeptide 1
Pp1s67_107V6	XLOC_031083	TCONS_00053202	-29.0614	Gametophores us Protonema	Pp1s67_107V6.1	AT2G34710	Homeobox-leucine zipper family protein / lipid-binding START domain-containing protein
Pp1s6_371V6	XLOC_029890	TCONS_00051198	31.2609	Gametophores us Protonema	Pp1s6_371V6.2	AT2G39050	hydroxyproline-rich glycoprotein family protein
Pp1s6_371V6	XLOC_029890	TCONS_00051194	-27.0332	Gametophores us Protonema	Pp1s6_371V6.1	AT2G39050	hydroxyproline-rich glycoprotein family protein
Pp1s11_299V6	XLOC_001954	TCONS_00003253	-23.2687	Gametophores us Protonema	Pp1s11_299V6.1	AT2G39450	Cation efflux family protein
Pp1s14_161V6	XLOC_005368	TCONS_00009158	-24.5374	Gametophores us Protonema	Pp1s14_161V6.1	AT2G39570	ACT domain-containing protein
Pp1s115_120V6	XLOC_002485	TCONS_00004187	32.6637	Gametophores us Protonema	Pp1s115_120V6.1	AT2G41700	ATP-binding cassette A1
Pp1s12_356V6	XLOC_003197	TCONS_00005430	-25.4065	Gametophores us Protonema	Pp1s12_356V6.1	AT2G42450	alpha/beta-Hydrolases superfamily protein
Pp1s2_738V6	XLOC_011674	TCONS_00019824	23.7685	Gametophores us Protonema	Pp1s2_738V6.3	AT2G42760	N/A
Pp1s157_13V6	XLOC_007355	TCONS_00012482	23.5996	Gametophores us Protonema	Pp1s157_13V6.1	AT2G43130	P-loop containing nucleoside triphosphate hydrolases superfamily protein
Pp1s322_37V6	XLOC_020674	TCONS_00035255	27.6663	Gametophores us Protonema	Pp1s322_37V6.2	AT2G43980	inositol 1,3,4-trisphosphate 5/6-kinase 4
Pp1s48_68V6	XLOC_027237	TCONS_00046637	-41.6001	Gametophores us Protonema	Pp1s48_68V6.1	AT2G44130	Galactose oxidase/kelch repeat superfamily protein
Pp1s14_61V6	XLOC_005469	TCONS_00009326	37.7455	Gametophores us Protonema	Pp1s14_61V6.1	AT2G44950	histone mono-ubiquitination 1
Pp1s103_99V6	XLOC_001105	TCONS_00001867	33.491	Gametophores us Protonema	Pp1s103_99V6.1	AT2G46210	Fatty acid/sphingolipid desaturase
Pp1s103_99V6	XLOC_001105	TCONS_00001868	-33.4912	Gametophores us Protonema	Pp1s103_99V6.1	AT2G46210	Fatty acid/sphingolipid desaturase
Pp1s233_114V6	XLOC_014709	TCONS_00024998	-22.7736	Gametophores us Protonema	Pp1s233_114V6.1	AT2G46210	Fatty acid/sphingolipid desaturase
Pp1s54_273V6	XLOC_028623	TCONS_00049005	20.7818	Gametophores us Protonema	Pp1s54_273V6.1	AT2G46520	cellular apoptosis susceptibility protein, putative / importin-alpha re-exporter, putative
Pp1s111_71V6	XLOC_002099	TCONS_00003504	-22.915	Gametophores us Protonema	Pp1s111_71V6.1	AT3G03050	cellulose synthase-like D3
Pp1s185_137V6	XLOC_010101	TCONS_00017114	-34.4111	Gametophores us Protonema	Pp1s185_137V6.1	AT3G05200	RING/U-box superfamily protein
Pp1s185_137V6	XLOC_010101	TCONS_00017113	34.4109	Gametophores us Protonema	Pp1s185_137V6.1	AT3G05200	RING/U-box superfamily protein
Pp1s81_237V6	XLOC_033724	TCONS_00057666	-22.1924	Gametophores us Protonema	Pp1s81_237V6.1	AT3G09350	Fes1A
Pp1s220_18V6	XLOC_013741	TCONS_00023374	-24.8186	Gametophores us Protonema	Pp1s220_18V6.1	AT3G11210	SGNH hydrolase-type esterase superfamily protein
Pp1s258_7V6	XLOC_016343	TCONS_00027847	-23.0982	Gametophores us Protonema	Pp1s258_7V6.1	AT3G12250	TGACG motif-binding factor 6
Pp1s99_12V6	XLOC_036128	TCONS_00061837	-23.7359	Gametophores us Protonema	Pp1s99_12V6.1	AT3G13530	mitogen-activated protein kinase kinase kinase 7
Pp1s138_71V6	XLOC_005165	TCONS_00008790	-39.5464	Gametophores us Protonema	Pp1s138_71V6.1	AT3G14225	GDSL-motif lipase 4
Pp1s104_16V6	XLOC_001216	TCONS_00002040	-21.8438	Gametophores us Protonema	Pp1s104_16V6.1	AT3G14280	N/A
Pp1s288_49V6	XLOC_018265	TCONS_00031137	23.256	Gametophores us Protonema	Pp1s288_49V6.2	AT3G15470	Transducin/WD40 repeat-like superfamily protein
Pp1s88_203V6	XLOC_034578	TCONS_00059139	-23.3921	Gametophores us Protonema	Pp1s88_203V6.1	AT3G18110	Pentatricopeptide repeat (PPR) superfamily protein
Pp1s355_46V6	XLOC_022458	TCONS_00038290	22.7169	Gametophores us Protonema	Pp1s355_46V6.5	AT3G22200	Pyridoxal phosphate (PLP)-dependent transferases superfamily protein
Pp1s147_88V6	XLOC_006211	TCONS_00010579	31.0122	Gametophores us Protonema	Pp1s147_88V6.1	AT3G23100	homolog of human DNA ligase iv-binding protein XRCC4
Pp1s13_270V6	XLOC_004328	TCONS_00007369	-28.8783	Gametophores us Protonema	Pp1s13_270V6.1	AT3G24120	Homeodomain-like superfamily protein
Pp1s40_202V6	XLOC_024719	TCONS_00042291	-24.2562	Gametophores us Protonema	Pp1s40_202V6.1	AT3G24180	Beta-glucosidase, GBA2 type family protein
Pp1s118_151V6	XLOC_002880	TCONS_00004825	-30.3052	Gametophores us Protonema	Pp1s118_151V6.1	AT3G24480	Leucine-rich repeat (LRR) family protein
Pp1s118_151V6	XLOC_002880	TCONS_00004826	30.3057	Gametophores us Protonema	Pp1s118_151V6.1	AT3G24480	Leucine-rich repeat (LRR) family protein
Pp1s143_82V6	XLOC_005842	TCONS_00009933	-25.4891	Gametophores us Protonema	Pp1s143_82V6.1	AT3G24650	AP2/B3-like transcriptional factor family protein
Pp1s143_82V6	XLOC_005842	TCONS_00009932	25.489	Gametophores us Protonema	Pp1s143_82V6.1	AT3G24650	AP2/B3-like transcriptional factor family protein
Pp1s187_30V6	XLOC_010224	TCONS_00017295	25.1602	Gametophores us Protonema	Pp1s187_30V6.1	AT3G25570	Adenosylmethionine decarboxylase family protein
Pp1s41_314V6	XLOC_025223	TCONS_00043170	-22.6861	Gametophores us Protonema	Pp1s41_314V6.1	AT3G25770	allene oxide cyclase 2
Pp1s26_92V6	XLOC_016533	TCONS_00028185	40.6342	Gametophores us Protonema	Pp1s26_92V6.1	AT3G26935	DHHC-type zinc finger family protein
Pp1s36_96V6	XLOC_022649	TCONS_00038649	-22.9974	Gametophores us Protonema	Pp1s36_96V6.1	AT3G26990	ENTH/VHS family protein
Pp1s36_96V6	XLOC_022649	TCONS_00038650	23.1043	Gametophores us Protonema	Pp1s36_96V6.1	AT3G26990	ENTH/VHS family protein
Pp1s9_450V6	XLOC_034905	TCONS_00059723	-57.6215	Gametophores us Protonema	Pp1s9_450V6.1	AT3G27650	LOB domain-containing protein 25
Pp1s252_67V6	XLOC_016090	TCONS_00027358	50.6271	Gametophores us Protonema	Pp1s252_67V6.1	AT3G28860	ATP binding cassette subfamily B19
Pp1s1_782V6	XLOC_000364	TCONS_00000623	-22.4087	Gametophores us Protonema	Pp1s1_782V6.1	AT3G29160	SNF1 kinase homolog 11
Pp1s142_106V6	XLOC_005799	TCONS_00009863	-24.0999	Gametophores us Protonema	Pp1s142_106V6.1	AT3G29200	chorismate mutase 1
Pp1s142_106V6	XLOC_005799	TCONS_00009862	2016-01-24	Gametophores us Protonema	Pp1s142_106V6.1	AT3G29200	chorismate mutase 1
Pp1s10_267V6	XLOC_000492	TCONS_00000824	24.661	Gametophores us Protonema	Pp1s10_267V6.1	AT3G50060	myb domain protein 77
Pp1s112_54V6	XLOC_002188	TCONS_00003652	21.2032	Gametophores us Protonema	Pp1s112_54V6.1	AT3G50360	centrin2
Pp1s87_140V6	XLOC_034449	TCONS_00058901	-36.3917	Gametophores us Protonema	Pp1s87_140V6.1	AT3G50910	N/A
Pp1s99_226V6	XLOC_036202	TCONS_00061972	-39.0304	Gametophores us Protonema	Pp1s99_226V6.2	AT3G51070	S-adenosyl-L-methionine-dependent methyltransferases superfamily protein
Pp1s355_28V6	XLOC_022468	TCONS_00038316	-31.521	Gametophores us Protonema	Pp1s355_28V6.1	AT3G52520	N/A
Pp1s355_28V6	XLOC_022468	TCONS_00038317	28.8268	Gametophores us Protonema	Pp1s355_28V6.1	AT3G52520	N/A
Pp1s10_408V6	XLOC_000528	TCONS_00000894	-24.5261	Gametophores us Protonema	Pp1s10_408V6.1	AT3G55580	Regulator of chromosome condensation (RCC1) family protein
Pp1s80_3V6	XLOC_033510	TCONS_00057287	32.6858	Gametophores us Protonema	Pp1s80_3V6.1	AT3G55770	GATA type zinc finger transcription factor family protein
Pp1s23_33V6	XLOC_014366	TCONS_00024385	27.8034	Gametophores us Protonema	Pp1s23_33V6.1	AT3G56230	BTB/POZ domain-containing protein
Pp1s23_33V6	XLOC_014366	TCONS_00024386	-27.8037	Gametophores us Protonema	Pp1s23_33V6.1	AT3G56230	BTB/POZ domain-containing protein
Pp1s34_343V6	XLOC_021738	TCONS_00037125	20.2557	Gametophores us Protonema	Pp1s34_343V6.2	AT3G58090	Disease resistance-responsive (dirigent-like protein) family protein
Pp1s34_343V6	XLOC_021738	TCONS_00037124	-20.2556	Gametophores us Protonema	Pp1s34_343V6.1	AT3G58090	Disease resistance-responsive (dirigent-like protein) family protein
Pp1s74_20V6	XLOC_032532	TCONS_00055640	22.624	Gametophores us Protonema	Pp1s74_20V6.3	AT3G60590	N/A
Pp1s80_198V6	XLOC_033507	TCONS_00057283	23.258	Gametophores us Protonema	Pp1s80_198V6.2	AT3G61980	serine protease inhibitor, Kazal-type family protein
Pp1s80_52V6	XLOC_033523	TCONS_00057310	31.5527	Gametophores us Protonema	Pp1s80_52V6.1	AT3G62860	alpha/beta-Hydrolases superfamily protein
Pp1s80_52V6	XLOC_033523	TCONS_00057311	-31.7471	Gametophores us Protonema	Pp1s80_52V6.1	AT3G62860	alpha/beta-Hydrolases superfamily protein
Pp1s229_15V6	XLOC_014312	TCONS_00024293	-24.3173	Gametophores us Protonema	Pp1s229_15V6.1	AT4G02130	galacturonosyltransferase 6
Pp1s68_134V6	XLOC_031249	TCONS_00053483	29.1481	Gametophores us Protonema	Pp1s68_134V6.1	AT4G02900	ERD (early-responsive to dehydration stress) family protein
Pp1s68_134V6	XLOC_031249	TCONS_00053484	-25.2461	Gametophores us Protonema	Pp1s68_134V6.1	AT4G02900	ERD (early-responsive to dehydration stress) family protein
Pp1s17_316V6	XLOC_008787	TCONS_00014959	20.521	Gametophores us Protonema	Pp1s17_316V6.1	AT4G12840	Protein of unknown function (DUF707)
Pp1s22_429V6	XLOC_013573	TCONS_00023092	29.9032	Gametophores us Protonema	Pp1s22_429V6.1	AT4G14350	AGC (cAMP-dependent, cGMP-dependent and protein kinase C) kinase family protein
Pp1s21_20V6	XLOC_012701	TCONS_00021533	-33.1959	Gametophores us Protonema	Pp1s21_20V6.1	AT4G16120	COBRA-like protein-7 precursor
Pp1s235_138V6	XLOC_014855	TCONS_00025263	-22.2345	Gametophores us Protonema	Pp1s235_138V6.1	AT4G17260	Lactate/malate dehydrogenase family protein
Pp1s235_138V6	XLOC_014855	TCONS_00025264	22.2342	Gametophores us Protonema	Pp1s235_138V6.2	AT4G17260	Lactate/malate dehydrogenase family protein
Pp1s244_82V6	XLOC_015456	TCONS_00026277	-26.1311	Gametophores us Protonema	Pp1s244_82V6.2	AT4G17260	Lactate/malate dehydrogenase family protein
Pp1s244_82V6	XLOC_015456	TCONS_00026278	26.131	Gametophores us Protonema	Pp1s244_82V6.1	AT4G17260	Lactate/malate dehydrogenase family protein
Pp1s60_148V6	XLOC_030032	TCONS_00051446	-26.1791	Gametophores us Protonema	Pp1s60_148V6.1	AT4G17500	ethylene responsive element binding factor 1
Pp1s375_54V6	XLOC_023418	TCONS_00039947	27.9094	Gametophores us Protonema	Pp1s375_54V6.1	AT4G21200	gibberellin 2-oxidase 8
Pp1s40_302V6	XLOC_024738	TCONS_00042319	-25.554	Gametophores us Protonema	Pp1s40_302V6.1	AT4G24970	Histidine kinase-, DNA gyrase B-, and HSP90-like ATPase family protein
Pp1s153_184V6	XLOC_007057	TCONS_00012019	-26.9505	Gametophores us Protonema	Pp1s153_184V6.2	AT4G25340	FK506 BINDING PROTEIN 53
Pp1s153_184V6	XLOC_007057	TCONS_00012021	26.9505	Gametophores us Protonema	Pp1s153_184V6.2	AT4G25340	FK506 BINDING PROTEIN 53
Pp1s144_89V6	XLOC_005947	TCONS_00011473_100	23.0344	Gametophores us Protonema	Pp1s144_89V6.2	AT4G25500	arginine/serine-rich splicing factor 35
Pp1s140_93V6	XLOC_005641	TCONS_00009591	50.0812	Gametophores us Protonema	Pp1s140_93V6.1	AT4G27410	NAC (No Apical Meristem) domain transcriptional regulator superfamily protein
Pp1s431_14V6	XLOC_025891	TCONS_00044294	-48.7815	Gametophores us Protonema	Pp1s431_14V6.1	AT4G29680	Alkaline-phosphatase-like family protein
Pp1s68_102V6	XLOC_031315	TCONS_00053596	-22.8785	Gametophores us Protonema	Pp1s68_102V6.1	AT4G30560	cyclic nucleotide gated channel 9
Pp1s20_66V6	XLOC_011748	TCONS_00019919	25.2237	Gametophores us Protonema	Pp1s20_66V6.1	AT4G31780	monogalactosyl diacylglycerol synthase 1
Pp1s142_145V6	XLOC_005808	TCONS_00009877	-20.1707	Gametophores us Protonema	Pp1s142_145V6.2	AT4G33625	N/A
Pp1s142_145V6	XLOC_005808	TCONS_00009876	20.1709	Gametophores us Protonema	Pp1s142_145V6.1	AT4G33625	N/A
Pp1s53_204V6	XLOC_028465	TCONS_00048718	-21.1874	Gametophores us Protonema	Pp1s53_204V6.1	AT4G34450	coatomer gamma-2 subunit, putative / gamma-2 coat protein, putative / gamma-2 COP, putative
Pp1s214_67V6	XLOC_013158	TCONS_00022372	-25.4704	Gametophores us Protonema	Pp1s214_67V6.1	AT4G34660	SH3 domain-containing protein
Pp1s171_119V6	XLOC_008940	TCONS_00015215	-23.8441	Gametophores us Protonema	Pp1s171_119V6.3	AT4G38040	Exostosin family protein
Pp1s218_100V6	XLOC_013385	TCONS_00022766	22.7077	Gametophores us Protonema	Pp1s218_100V6.1	AT4G38810	Calcium-binding EF-hand family protein
Pp1s218_100V6	XLOC_013385	TCONS_00022767	-22.7098	Gametophores us Protonema	Pp1s218_100V6.2	AT4G38810	Calcium-binding EF-hand family protein
Pp1s169_81V6	XLOC_008536	TCONS_00014490	-30.5114	Gametophores us Protonema	Pp1s169_81V6.1	AT4G39170	Sec14p-like phosphatidylinositol transfer family protein
Pp1s169_81V6	XLOC_008536	TCONS_00014488	30.5114	Gametophores us Protonema	Pp1s169_81V6.1	AT4G39170	Sec14p-like phosphatidylinositol transfer family protein
Pp1s526_2V6	XLOC_028344	TCONS_00048509	23.8326	Gametophores us Protonema	Pp1s526_2V6.1	AT5G02500	heat shock cognate protein 70-1
Pp1s526_2V6	XLOC_028344	TCONS_00048508	-23.8331	Gametophores us Protonema	Pp1s526_2V6.1	AT5G02500	heat shock cognate protein 70-1
Pp1s86_61V6	XLOC_034358	TCONS_00058740	34.554	Gametophores us Protonema	Pp1s86_61V6.1	AT5G05390	laccase 12
Pp1s131_21V6	XLOC_004563	TCONS_00007764	27.8094	Gametophores us Protonema	Pp1s131_21V6.1	AT5G06440	N/A
Pp1s131_21V6	XLOC_004563	TCONS_00007763	-20.6507	Gametophores us Protonema	Pp1s131_21V6.1	AT5G06440	N/A
Pp1s288_43V6	XLOC_018280	TCONS_00031163	25.9467	Gametophores us Protonema	Pp1s288_43V6.1	AT5G10260	RAB GTPase homolog H1E
Pp1s97_71V6	XLOC_035850	TCONS_00061362	-21.5426	Gametophores us Protonema	Pp1s97_71V6.2	AT5G12480	calmodulin-domain protein kinase 7
Pp1s196_120V6	XLOC_010993	TCONS_00018646	28.4569	Gametophores us Protonema	Pp1s196_120V6.2	AT5G17230	PHYTOENE SYNTHASE
Pp1s57_228V6	XLOC_029235	TCONS_00050018	25.4578	Gametophores us Protonema	Pp1s57_228V6.1	AT5G19160	TRICHOME BIREFRINGENCE-LIKE 11
Pp1s8_199V6	XLOC_033344	TCONS_00056985	-26.4855	Gametophores us Protonema	Pp1s8_199V6.1	AT5G19500	Tryptophan/tyrosine permease
Pp1s54_259V6	XLOC_028617	TCONS_00048993	-37.764	Gametophores us Protonema	Pp1s54_259V6.1	AT5G19530	S-adenosyl-L-methionine-dependent methyltransferases superfamily protein
Pp1s461_15V6	XLOC_026802	TCONS_00045836	47.107	Gametophores us Protonema	Pp1s461_15V6.1	AT5G19730	Pectin lyase-like superfamily protein
Pp1s171_56V6	XLOC_008921	TCONS_00015186	22.4777	Gametophores us Protonema	Pp1s171_56V6.2	AT5G28840	GDP-D-mannose 3\',5\'-epimerase
Pp1s545_4V6	XLOC_028781	TCONS_00049271	27.0281	Gametophores us Protonema	Pp1s545_4V6.1	AT5G38410	Ribulose bisphosphate carboxylase (small chain) family protein
Pp1s545_4V6	XLOC_028781	TCONS_00049269	27.8247	Gametophores us Protonema	Pp1s545_4V6.1	AT5G38410	Ribulose bisphosphate carboxylase (small chain) family protein
Pp1s285_10V6	XLOC_018158	TCONS_00030952	23.7925	Gametophores us Protonema	Pp1s285_10V6.1	AT5G43060	Granulin repeat cysteine protease family protein
Pp1s73_153V6	XLOC_032342	TCONS_00055335	32.3448	Gametophores us Protonema	Pp1s73_153V6.1	AT5G45420	Duplicated homeodomain-like superfamily protein
Pp1s131_94V6	XLOC_004584	TCONS_00007798	-63.1123	Gametophores us Protonema	Pp1s131_94V6.1	AT5G47750	D6 protein kinase like 2
Pp1s387_49V6	XLOC_023929	TCONS_00040931	-30.9593	Gametophores us Protonema	Pp1s387_49V6.1	AT5G48370	Thioesterase/thiol ester dehydrase-isomerase superfamily protein
Pp1s387_49V6	XLOC_023929	TCONS_00040932	30.9592	Gametophores us Protonema	Pp1s387_49V6.1	AT5G48370	Thioesterase/thiol ester dehydrase-isomerase superfamily protein
Pp1s27_368V6	XLOC_017057	TCONS_00029047	29.5324	Gametophores us Protonema	Pp1s27_368V6.1	AT5G48810	cytochrome B5 isoform D
Pp1s39_322V6	XLOC_024086	TCONS_00041177	36.5304	Gametophores us Protonema	Pp1s39_322V6.1	AT5G49810	methionine S-methyltransferase
Pp1s183_67V6	XLOC_009949	TCONS_00016848	-64.9044	Gametophores us Protonema	Pp1s183_67V6.2	AT5G52450	MATE efflux family protein
Pp1s144_86V6	XLOC_005985	TCONS_00010199	-23.3634	Gametophores us Protonema	Pp1s144_86V6.1	AT5G54080	homogentisate 1,2-dioxygenase
Pp1s83_80V6	XLOC_033852	TCONS_00057869	28.2838	Gametophores us Protonema	Pp1s83_80V6.1	AT5G56000	HEAT SHOCK PROTEIN 81.4
Pp1s215_95V6	XLOC_013224	TCONS_00022504	39.2735	Gametophores us Protonema	Pp1s215_95V6.1	AT5G56450	Mitochondrial substrate carrier family protein
Pp1s111_120V6	XLOC_002103	TCONS_00003515	-40.4659	Gametophores us Protonema	Pp1s111_120V6.2	AT5G57500	Galactosyltransferase family protein
Pp1s22_400V6	XLOC_013687	TCONS_00023300	-21.448	Gametophores us Protonema	Pp1s22_400V6.2	AT5G58170	SHV3-like 5
Pp1s22_400V6	XLOC_013687	TCONS_00023301	21.4481	Gametophores us Protonema	Pp1s22_400V6.1	AT5G58170	SHV3-like 5
Pp1s81_172V6	XLOC_033635	TCONS_00057496	-32.2381	Gametophores us Protonema	Pp1s81_172V6.1	AT5G58420	Ribosomal protein S4 (RPS4A) family protein
Pp1s2_649V6	XLOC_011491	TCONS_00019477	-34.4442	Gametophores us Protonema	Pp1s2_649V6.1	AT5G58730	pfkB-like carbohydrate kinase family protein
Pp1s2_649V6	XLOC_011491	TCONS_00019478	34.4444	Gametophores us Protonema	Pp1s2_649V6.1	AT5G58730	pfkB-like carbohydrate kinase family protein
Pp1s186_70V6	XLOC_010157	TCONS_00017200	28.0118	Gametophores us Protonema	Pp1s186_70V6.1	AT5G58850	myb domain protein 119
Pp1s24_209V6	XLOC_015073	TCONS_00025654	20.9516	Gametophores us Protonema	Pp1s24_209V6.1	AT5G60580	RING/U-box superfamily protein
Pp1s84_259V6	XLOC_034078	TCONS_00058312	21.5608	Gametophores us Protonema	Pp1s84_259V6.1	AT5G63950	chromatin remodeling 24
Pp1s84_259V6	XLOC_034078	TCONS_00058313	-21.5604	Gametophores us Protonema	Pp1s84_259V6.1	AT5G63950	chromatin remodeling 24
Pp1s138_155V6	XLOC_005236	TCONS_00008924	-30.0077	Gametophores us Protonema	Pp1s138_155V6.1	AT5G64550	loricrin-related
Pp1s34_274V6	XLOC_021596	TCONS_00036869	-22.3523	Gametophores us Protonema	Pp1s34_274V6.1	AT5G65780	branched-chain amino acid aminotransferase 5 / branched-chain amino acid transaminase 5 (BCAT5)
Pp1s34_274V6	XLOC_021596	TCONS_00036871	-23.4969	Gametophores us Protonema	Pp1s34_274V6.1	AT5G65780	branched-chain amino acid aminotransferase 5 / branched-chain amino acid transaminase 5 (BCAT5)
Pp1s295_15V6	XLOC_018717	TCONS_00031911	31.314	Gametophores us Protonema	Pp1s295_15V6.1	AT5G66950	Pyridoxal phosphate (PLP)-dependent transferases superfamily protein
Pp1s102_130V6	XLOC_001041	TCONS_00001773	-47.3748	Gametophores us Protonema	Pp1s102_130V6.1	N/A	N/A
Pp1s108_186V6	XLOC_001664	TCONS_00002789	-28.7819	Gametophores us Protonema	Pp1s108_186V6.1	N/A	N/A
Pp1s108_186V6	XLOC_001664	TCONS_00002790	28.7817	Gametophores us Protonema	Pp1s108_186V6.1	N/A	N/A
Pp1s122_101V6	XLOC_003451	TCONS_00005853	-26.6936	Gametophores us Protonema	Pp1s122_101V6.2	N/A	N/A
Pp1s122_101V6	XLOC_003451	TCONS_00005854	26.6936	Gametophores us Protonema	Pp1s122_101V6.1	N/A	N/A
Pp1s126_44V6	XLOC_003784	TCONS_00006429	30.1486	Gametophores us Protonema	Pp1s126_44V6.1	N/A	N/A
Pp1s166_100V6	XLOC_008323	TCONS_00014149	-22.4868	Gametophores us Protonema	Pp1s166_100V6.2	N/A	N/A
NA	XLOC_008776	TCONS_00014925	26.5932	Gametophores us Protonema	NA	N/A	N/A
Pp1s18_10V6	XLOC_009508	TCONS_00016174	-37.7809	Gametophores us Protonema	Pp1s18_10V6.1	N/A	N/A
Pp1s192_4V6	XLOC_010695	TCONS_00018103	-24.6902	Gametophores us Protonema	Pp1s192_4V6.2	N/A	N/A
Pp1s194_36V6	XLOC_010850	TCONS_00018381	-21.7988	Gametophores us Protonema	Pp1s194_36V6.2	N/A	N/A
Pp1s194_36V6	XLOC_010850	TCONS_00018384	24.0908	Gametophores us Protonema	Pp1s194_36V6.1	N/A	N/A
Pp1s2_26V6	XLOC_011524	TCONS_00019537	29.7453	Gametophores us Protonema	Pp1s2_26V6.1	N/A	N/A
Pp1s20_337V6	XLOC_011912	TCONS_00020160	-24.4165	Gametophores us Protonema	Pp1s20_337V6.1	N/A	N/A
Pp1s202_106V6	XLOC_012131	TCONS_00020528	42.2344	Gametophores us Protonema	Pp1s202_106V6.1	N/A	N/A
Pp1s21_396V6	XLOC_012688	TCONS_00021504	-44.1673	Gametophores us Protonema	Pp1s21_396V6.1	N/A	N/A
Pp1s22_2V6	XLOC_013574	TCONS_00023095	-31.1344	Gametophores us Protonema	Pp1s22_2V6.1	N/A	N/A
Pp1s234_21V6	XLOC_014742	TCONS_00025071	-28.5703	Gametophores us Protonema	Pp1s234_21V6.1	N/A	N/A
Pp1s240_74V6	XLOC_015214	TCONS_00025881	35.773	Gametophores us Protonema	Pp1s240_74V6.1	N/A	N/A
Pp1s249_4V6	XLOC_015741	TCONS_00026761	22.9172	Gametophores us Protonema	Pp1s249_4V6.1	N/A	N/A
Pp1s249_4V6	XLOC_015741	TCONS_00026760	-22.9173	Gametophores us Protonema	Pp1s249_4V6.1	N/A	N/A
Pp1s255_23V6	XLOC_016183	TCONS_00027536	22.1918	Gametophores us Protonema	Pp1s255_23V6.1	N/A	N/A
Pp1s274_53V6	XLOC_017341	TCONS_00029511	25.1016	Gametophores us Protonema	Pp1s274_53V6.1	N/A	N/A
Pp1s28_219V6	XLOC_017692	TCONS_00030162	27.6941	Gametophores us Protonema	Pp1s28_219V6.1	N/A	N/A
Pp1s28_297V6	XLOC_017720	TCONS_00030204	-56.0417	Gametophores us Protonema	Pp1s28_297V6.1	N/A	N/A
Pp1s28_308V6	XLOC_017724	TCONS_00030213	-21.3125	Gametophores us Protonema	Pp1s28_308V6.2	N/A	N/A
Pp1s29_162V6	XLOC_018448	TCONS_00031459	22.8762	Gametophores us Protonema	Pp1s29_162V6.1	N/A	N/A
NA	XLOC_023109	TCONS_00039446	35.0448	Gametophores us Protonema	NA	N/A	N/A
Pp1s37_48V6	XLOC_023136	TCONS_00039495	-20.1507	Gametophores us Protonema	Pp1s37_48V6.1	N/A	N/A
NA	XLOC_024834	TCONS_00042484	31.4066	Gametophores us Protonema	NA	N/A	N/A
Pp1s41_205V6	XLOC_025106	TCONS_00042948	-27.7974	Gametophores us Protonema	Pp1s41_205V6.1	N/A	N/A
Pp1s426_2V6	XLOC_025657	TCONS_00043889	21.8741	Gametophores us Protonema	Pp1s426_2V6.1	N/A	N/A
Pp1s61_187V6	XLOC_030145	TCONS_00051620	-35.6628	Gametophores us Protonema	Pp1s61_187V6.1	N/A	N/A
Pp1s67_247V6	XLOC_031121	TCONS_00053279	25.7732	Gametophores us Protonema	Pp1s67_247V6.1	N/A	N/A
Pp1s70_252V6	XLOC_031960	TCONS_00054735	-25.5923	Gametophores us Protonema	Pp1s70_252V6.1	N/A	N/A
Pp1s89_128V6	XLOC_034740	TCONS_00059427	-22.8687	Gametophores us Protonema	Pp1s89_128V6.1	N/A	N/A
Pp1s9_352V6	XLOC_034881	TCONS_00059684	81.3102	Gametophores us Protonema	Pp1s9_352V6.1	N/A	N/A
Pp1s91_129V6	XLOC_035330	TCONS_00060485	33.7317	Gametophores us Protonema	Pp1s91_129V6.1	N/A	N/A
Pp1s124_75V6	XLOC_003631	TCONS_00006165	22.941	Protonema us Protoplasts	Pp1s124_75V6.1	AT1G04870	protein arginine methyltransferase 10
Pp1s49_275V6	XLOC_027413	TCONS_00046927	-29.2287	Protonema us Protoplasts	Pp1s49_275V6.1	AT1G05000	Phosphotyrosine protein phosphatases superfamily protein
Pp1s3_318V6	XLOC_018949	TCONS_00032305	27.4956	Protonema us Protoplasts	Pp1s3_318V6.2	AT1G06330	Heavy metal transport/detoxification superfamily protein
Pp1s20_86V6	XLOC_011753	TCONS_00019927	20.1281	Protonema us Protoplasts	Pp1s20_86V6.1	AT1G07530	SCARECROW-like 14
Pp1s268_6V6	XLOC_016912	TCONS_00028789	-20.9383	Protonema us Protoplasts	Pp1s268_6V6.1	AT1G10130	endoplasmic reticulum-type calcium-transporting ATPase 3
Pp1s8_70V6	XLOC_033299	TCONS_00056912	20.3913	Protonema us Protoplasts	Pp1s8_70V6.1	AT1G10760	Pyruvate phosphate dikinase, PEP/pyruvate binding domain
Pp1s44_198V6	XLOC_026158	TCONS_00044742	-39.6314	Protonema us Protoplasts	Pp1s44_198V6.1	AT1G12820	auxin signaling F-box 3
Pp1s174_90V6	XLOC_009134	TCONS_00015522	-31.8051	Protonema us Protoplasts	Pp1s174_90V6.3	AT1G12910	Transducin/WD40 repeat-like superfamily protein
Pp1s92_5V6	XLOC_035372	TCONS_00060549	26.4679	Protonema us Protoplasts	Pp1s92_5V6.1	AT1G12910	Transducin/WD40 repeat-like superfamily protein
Pp1s81_35V6	XLOC_033604	TCONS_00057444	35.9039	Protonema us Protoplasts	Pp1s81_35V6.1	AT1G14060	GCK domain-containing protein
Pp1s81_35V6	XLOC_033604	TCONS_00057445	-33.1717	Protonema us Protoplasts	Pp1s81_35V6.1	AT1G14060	GCK domain-containing protein
Pp1s9_430V6	XLOC_035028	TCONS_00059958	31.5016	Protonema us Protoplasts	Pp1s9_430V6.1	AT1G18460	alpha/beta-Hydrolases superfamily protein
Pp1s203_35V6	XLOC_012150	TCONS_00020550	24.6891	Protonema us Protoplasts	Pp1s203_35V6.1	AT1G19130	N/A
Pp1s395_19V6	XLOC_024342	TCONS_00041633	-27.422	Protonema us Protoplasts	Pp1s395_19V6.2	AT1G19270	DA1
Pp1s194_80V6	XLOC_010861	TCONS_00018403	25.3242	Protonema us Protoplasts	Pp1s194_80V6.1	AT1G19530	N/A
Pp1s156_108V6	XLOC_007245	TCONS_00012315	33.0044	Protonema us Protoplasts	Pp1s156_108V6.3	AT1G21080	DNAJ heat shock N-terminal domain-containing protein
Pp1s156_108V6	XLOC_007245	TCONS_00012314	-23.297	Protonema us Protoplasts	Pp1s156_108V6.1	AT1G21080	DNAJ heat shock N-terminal domain-containing protein
Pp1s215_23V6	XLOC_013174	TCONS_00022402	25.8824	Protonema us Protoplasts	Pp1s215_23V6.1	AT1G21700	SWITCH/sucrose nonfermenting 3C
Pp1s291_22V6	XLOC_018534	TCONS_00031614	-20.5318	Protonema us Protoplasts	Pp1s291_22V6.4	AT1G28330	dormancy-associated protein-like 1
Pp1s125_1V6	XLOC_003715	TCONS_00006297	-20.177	Protonema us Protoplasts	Pp1s125_1V6.1	AT1G29690	MAC/Perforin domain-containing protein
Pp1s125_1V6	XLOC_003715	TCONS_00006298	26.4451	Protonema us Protoplasts	Pp1s125_1V6.1	AT1G29690	MAC/Perforin domain-containing protein
Pp1s341_28V6	XLOC_021855	TCONS_00037316	-20.8501	Protonema us Protoplasts	Pp1s341_28V6.1	AT1G32230	WWE protein-protein interaction domain protein family
Pp1s341_28V6	XLOC_021855	TCONS_00037315	20.85	Protonema us Protoplasts	Pp1s341_28V6.1	AT1G32230	WWE protein-protein interaction domain protein family
Pp1s626_4V6	XLOC_030422	TCONS_00052128	-24.0753	Protonema us Protoplasts	Pp1s626_4V6.2	AT1G36730	Translation initiation factor IF2/IF5
Pp1s336_8V6	XLOC_021393	TCONS_00036483	27.6575	Protonema us Protoplasts	Pp1s336_8V6.1	AT1G43890	RAB GTPASE HOMOLOG B18
Pp1s101_108V6	XLOC_000899	TCONS_00001536	-24.7921	Protonema us Protoplasts	Pp1s101_108V6.1	AT1G47900	Plant protein of unknown function (DUF869)
Pp1s130_153V6	XLOC_004471	TCONS_00007614	27.1554	Protonema us Protoplasts	Pp1s130_153V6.1	AT1G50420	scarecrow-like 3
Pp1s121_15V6	XLOC_003346	TCONS_00005672	-29.3379	Protonema us Protoplasts	Pp1s121_15V6.1	AT1G52855	N/A
Pp1s1_272V6	XLOC_000054	TCONS_00000101	23.067	Protonema us Protoplasts	Pp1s1_272V6.2	AT1G54115	cation calcium exchanger 4
Pp1s1_272V6	XLOC_000054	TCONS_00000100	-22.9517	Protonema us Protoplasts	Pp1s1_272V6.2	AT1G54115	cation calcium exchanger 4
Pp1s111_159V6	XLOC_002083	TCONS_00003474	-23.1915	Protonema us Protoplasts	Pp1s111_159V6.1	AT1G55300	TBP-associated factor 7
Pp1s111_159V6	XLOC_002083	TCONS_00003476	20.4288	Protonema us Protoplasts	Pp1s111_159V6.1	AT1G55300	TBP-associated factor 7
Pp1s15_485V6	XLOC_006743	TCONS_00011466	21.7938	Protonema us Protoplasts	Pp1s15_485V6.1	AT1G55490	chaperonin 60 beta
Pp1s18_345V6	XLOC_009683	TCONS_00016438	37.8961	Protonema us Protoplasts	Pp1s18_345V6.1	AT1G56145	Leucine-rich repeat transmembrane protein kinase
Pp1s112_121V6	XLOC_002200	TCONS_00003672	-22.6227	Protonema us Protoplasts	Pp1s112_121V6.1	AT1G60060	Serine/threonine-protein kinase WNK (With No Lysine)-related
Pp1s85_87V6	XLOC_034204	TCONS_00058516	24.6482	Protonema us Protoplasts	Pp1s85_87V6.1	AT1G62400	Protein kinase superfamily protein
Pp1s10_26V6	XLOC_000429	TCONS_00000720	21.7144	Protonema us Protoplasts	Pp1s10_26V6.1	AT1G64060	respiratory burst oxidase protein F
Pp1s245_46V6	XLOC_015511	TCONS_00026383	22.2777	Protonema us Protoplasts	Pp1s245_46V6.1	AT1G66150	transmembrane kinase 1
Pp1s63_181V6	XLOC_030503	TCONS_00052274	24.3791	Protonema us Protoplasts	Pp1s63_181V6.1	AT1G66350	RGA-like 1
Pp1s43_19V6	XLOC_025798	TCONS_00044120	-21.9784	Protonema us Protoplasts	Pp1s43_19V6.1	AT1G68560	alpha-xylosidase 1
Pp1s115_10V6	XLOC_002468	TCONS_00004160	-40.5996	Protonema us Protoplasts	Pp1s115_10V6.1	AT1G69310	WRKY DNA-binding protein 57
Pp1s450_21V6	XLOC_026521	TCONS_00045375	-28.2086	Protonema us Protoplasts	Pp1s450_21V6.1	AT1G69740	Aldolase superfamily protein
Pp1s450_21V6	XLOC_026521	TCONS_00045373	26.7511	Protonema us Protoplasts	Pp1s450_21V6.2	AT1G69740	Aldolase superfamily protein
Pp1s100_191V6	XLOC_000764	TCONS_00001281	31.2351	Protonema us Protoplasts	Pp1s100_191V6.1	AT1G69830	alpha-amylase-like 3
Pp1s101_166V6	XLOC_000848	TCONS_00001442	-28.9328	Protonema us Protoplasts	Pp1s101_166V6.1	AT1G70060	SIN3-like 4
Pp1s100_139V6	XLOC_000753	TCONS_00001259	36.7305	Protonema us Protoplasts	Pp1s100_139V6.1	AT1G70710	glycosyl hydrolase 9B1
Pp1s100_139V6	XLOC_000753	TCONS_00001260	-36.7307	Protonema us Protoplasts	Pp1s100_139V6.1	AT1G70710	glycosyl hydrolase 9B1
Pp1s81_121V6	XLOC_033621	TCONS_00057478	23.2256	Protonema us Protoplasts	Pp1s81_121V6.1	AT1G70750	Protein of unknown function, DUF593
Pp1s121_135V6	XLOC_003403	TCONS_00005766	23.6299	Protonema us Protoplasts	Pp1s121_135V6.2	AT1G71950	Proteinase inhibitor, propeptide
Pp1s77_113V6	XLOC_032859	TCONS_00056169	-21.9945	Protonema us Protoplasts	Pp1s77_113V6.1	AT1G74770	zinc ion binding
Pp1s89_130V6	XLOC_034690	TCONS_00059318	-29.0781	Protonema us Protoplasts	Pp1s89_130V6.1	AT1G76310	CYCLIN B2
Pp1s226_76V6	XLOC_014181	TCONS_00024092	-52.5115	Protonema us Protoplasts	Pp1s226_76V6.1	AT1G78550	2-oxoglutarate (2OG) and Fe(II)-dependent oxygenase superfamily protein
Pp1s183_36V6	XLOC_009942	TCONS_00016831	26.7413	Protonema us Protoplasts	Pp1s183_36V6.1	AT1G79620	Leucine-rich repeat protein kinase family protein
Pp1s277_78V6	XLOC_017512	TCONS_00029818	-22.3364	Protonema us Protoplasts	Pp1s277_78V6.2	AT1G80330	gibberellin 3-oxidase 4
Pp1s277_78V6	XLOC_017512	TCONS_00029817	22.3364	Protonema us Protoplasts	Pp1s277_78V6.1	AT1G80330	gibberellin 3-oxidase 4
Pp1s238_56V6	XLOC_014972	TCONS_00025466	-31.281	Protonema us Protoplasts	Pp1s238_56V6.1	AT2G01580	N/A
Pp1s238_56V6	XLOC_014972	TCONS_00025465	31.2806	Protonema us Protoplasts	Pp1s238_56V6.1	AT2G01580	N/A
Pp1s355_45V6	XLOC_022471	TCONS_00038321	33.1999	Protonema us Protoplasts	Pp1s355_45V6.3	AT2G02390	glutathione S-transferase zeta 1
Pp1s115_139V6	XLOC_002529	TCONS_00004273	-23.6787	Protonema us Protoplasts	Pp1s115_139V6.1	AT2G03220	fucosyltransferase 1
Pp1s321_30V6	XLOC_020662	TCONS_00035234	-20.0589	Protonema us Protoplasts	Pp1s321_30V6.1	AT2G07560	H(+)-ATPase 6
Pp1s55_196V6	XLOC_028917	TCONS_00049535	22.7627	Protonema us Protoplasts	Pp1s55_196V6.1	AT2G16570	GLN phosphoribosyl pyrophosphate amidotransferase 1
Pp1s23_191V6	XLOC_014475	TCONS_00024592	-41.1742	Protonema us Protoplasts	Pp1s23_191V6.1	AT2G18876	Afadin/alpha-actinin-binding protein
Pp1s10_249V6	XLOC_000597	TCONS_00001028	2016-04-30	Protonema us Protoplasts	Pp1s10_249V6.1	AT2G22520	N/A
Pp1s52_75V6	XLOC_028262	TCONS_00048369	28.2865	Protonema us Protoplasts	Pp1s52_75V6.2	AT2G23090	Uncharacterised protein family SERF
Pp1s21_271V6	XLOC_012652	TCONS_00021430	31.9058	Protonema us Protoplasts	Pp1s21_271V6.1	AT2G26780	ARM repeat superfamily protein
Pp1s291_53V6	XLOC_018568	TCONS_00031673	35.5762	Protonema us Protoplasts	Pp1s291_53V6.3	AT2G32260	phosphorylcholine cytidylyltransferase
Pp1s86_153V6	XLOC_034376	TCONS_00058772	48.0157	Protonema us Protoplasts	Pp1s86_153V6.1	AT2G32950	Transducin/WD40 repeat-like superfamily protein
Pp1s9_310V6	XLOC_034992	TCONS_00059885	-20.8141	Protonema us Protoplasts	Pp1s9_310V6.2	AT2G37340	arginine/serine-rich zinc knuckle-containing protein 33
Pp1s9_310V6	XLOC_034992	TCONS_00067215_100	45.3752	Protonema us Protoplasts	Pp1s9_310V6.2	AT2G37340	arginine/serine-rich zinc knuckle-containing protein 33
Pp1s63_27V6	XLOC_030480	TCONS_00052233	-23.4762	Protonema us Protoplasts	Pp1s63_27V6.1	AT2G37360	ABC-2 type transporter family protein
Pp1s139_65V6	XLOC_005299	TCONS_00009033	27.054	Protonema us Protoplasts	Pp1s139_65V6.1	AT2G38820	Protein of unknown function (DUF506)
Pp1s6_371V6	XLOC_029890	TCONS_00051198	-32.0464	Protonema us Protoplasts	Pp1s6_371V6.2	AT2G39050	hydroxyproline-rich glycoprotein family protein
Pp1s101_171V6	XLOC_000851	TCONS_00001453	-30.1149	Protonema us Protoplasts	Pp1s101_171V6.1	AT2G40116	Phosphoinositide-specific phospholipase C family protein
Pp1s111_87V6	XLOC_002070	TCONS_00003448	-22.5746	Protonema us Protoplasts	Pp1s111_87V6.1	AT2G40260	Homeodomain-like superfamily protein
Pp1s111_87V6	XLOC_002070	TCONS_00003449	22.5746	Protonema us Protoplasts	Pp1s111_87V6.1	AT2G40260	Homeodomain-like superfamily protein
Pp1s100_141V6	XLOC_000754	TCONS_00001261	37.3392	Protonema us Protoplasts	Pp1s100_141V6.1	AT2G41330	Glutaredoxin family protein
Pp1s115_120V6	XLOC_002485	TCONS_00004188	31.6988	Protonema us Protoplasts	Pp1s115_120V6.1	AT2G41700	ATP-binding cassette A1
Pp1s83_148V6	XLOC_033954	TCONS_00058073	40.4772	Protonema us Protoplasts	Pp1s83_148V6.1	AT2G41835	zinc finger (C2H2 type, AN1-like) family protein
Pp1s114_121V6	XLOC_002368	TCONS_00003968	24.4411	Protonema us Protoplasts	Pp1s114_121V6.1	AT2G42450	alpha/beta-Hydrolases superfamily protein
Pp1s48_68V6	XLOC_027237	TCONS_00046636	22.7926	Protonema us Protoplasts	Pp1s48_68V6.1	AT2G44130	Galactose oxidase/kelch repeat superfamily protein
Pp1s60_190V6	XLOC_029971	TCONS_00051339	-22.7141	Protonema us Protoplasts	Pp1s60_190V6.1	AT2G46240	BCL-2-associated athanogene 6
Pp1s54_273V6	XLOC_028623	TCONS_00049005	-26.1689	Protonema us Protoplasts	Pp1s54_273V6.1	AT2G46520	cellular apoptosis susceptibility protein, putative / importin-alpha re-exporter, putative
Pp1s54_273V6	XLOC_028623	TCONS_00049004	26.169	Protonema us Protoplasts	Pp1s54_273V6.1	AT2G46520	cellular apoptosis susceptibility protein, putative / importin-alpha re-exporter, putative
Pp1s28_12V6	XLOC_017629	TCONS_00030017	34.3576	Protonema us Protoplasts	Pp1s28_12V6.1	AT3G01090	SNF1 kinase homolog 10
Pp1s42_89V6	XLOC_025485	TCONS_00043604	20.5671	Protonema us Protoplasts	Pp1s42_89V6.1	AT3G01540	DEAD box RNA helicase 1
Pp1s63_171V6	XLOC_030466	TCONS_00052210	-28.1119	Protonema us Protoplasts	Pp1s63_171V6.1	AT3G06720	importin alpha isoform 1
Pp1s130_277V6	XLOC_004490	TCONS_00007648	-22.5998	Protonema us Protoplasts	Pp1s130_277V6.1	AT3G06850	2-oxoacid dehydrogenases acyltransferase family protein
Pp1s130_277V6	XLOC_004490	TCONS_00007647	22.5995	Protonema us Protoplasts	Pp1s130_277V6.1	AT3G06850	2-oxoacid dehydrogenases acyltransferase family protein
Pp1s38_243V6	XLOC_023713	TCONS_00040532	22.4509	Protonema us Protoplasts	Pp1s38_243V6.2	AT3G06930	protein arginine methyltransferase 4B
Pp1s79_2V6	XLOC_033189	TCONS_00056738	-20.6348	Protonema us Protoplasts	Pp1s79_2V6.1	AT3G07090	PPPDE putative thiol peptidase family protein
Pp1s245_25V6	XLOC_015502	TCONS_00026360	23.614	Protonema us Protoplasts	Pp1s245_25V6.1	AT3G07370	carboxyl terminus of HSC70-interacting protein
Pp1s2_275V6	XLOC_011415	TCONS_00019363	-22.2754	Protonema us Protoplasts	Pp1s2_275V6.1	AT3G08640	Protein of unknown function (DUF3411)
Pp1s333_56V6	XLOC_021240	TCONS_00036226	-29.563	Protonema us Protoplasts	Pp1s333_56V6.1	AT3G11240	arginine-tRNA protein transferase 2
Pp1s194_171V6	XLOC_010825	TCONS_00018349	32.8248	Protonema us Protoplasts	Pp1s194_171V6.1	AT3G12300	N/A
Pp1s28_161V6	XLOC_017793	TCONS_00030355	30.5361	Protonema us Protoplasts	Pp1s28_161V6.1	AT3G12740	ALA-interacting subunit 1
Pp1s201_10V6	XLOC_012003	TCONS_00020293	-27.6326	Protonema us Protoplasts	Pp1s201_10V6.1	AT3G13235	ubiquitin family protein
Pp1s99_12V6	XLOC_036128	TCONS_00061837	23.8377	Protonema us Protoplasts	Pp1s99_12V6.1	AT3G13530	mitogen-activated protein kinase kinase kinase 7
Pp1s138_71V6	XLOC_005165	TCONS_00008790	39.2891	Protonema us Protoplasts	Pp1s138_71V6.1	AT3G14225	GDSL-motif lipase 4
Pp1s136_15V6	XLOC_004985	TCONS_00008502	-21.2988	Protonema us Protoplasts	Pp1s136_15V6.1	AT3G14590	Calcium-dependent lipid-binding (CaLB domain) family protein
Pp1s40_57V6	XLOC_024755	TCONS_00042362	21.7866	Protonema us Protoplasts	Pp1s40_57V6.1	AT3G17810	pyrimidine 1
Pp1s28_124V6	XLOC_017785	TCONS_00030334	20.1879	Protonema us Protoplasts	Pp1s28_124V6.1	AT3G18610	nucleolin like 2
Pp1s98_202V6	XLOC_036027	TCONS_00061658	-36.0056	Protonema us Protoplasts	Pp1s98_202V6.3	AT3G21330	basic helix-loop-helix (bHLH) DNA-binding superfamily protein
Pp1s184_36V6	XLOC_010021	TCONS_00016973	-34.3651	Protonema us Protoplasts	Pp1s184_36V6.1	AT3G27650	LOB domain-containing protein 25
Pp1s71_7V6	XLOC_031999	TCONS_00054787	28.7665	Protonema us Protoplasts	Pp1s71_7V6.1	AT3G27650	LOB domain-containing protein 25
Pp1s71_7V6	XLOC_031999	TCONS_00054788	-24.0029	Protonema us Protoplasts	Pp1s71_7V6.1	AT3G27650	LOB domain-containing protein 25
Pp1s62_171V6	XLOC_030382	TCONS_00052066	47.5065	Protonema us Protoplasts	Pp1s62_171V6.1	AT3G27870	ATPase E1-E2 type family protein / haloacid dehalogenase-like hydrolase family protein
Pp1s252_67V6	XLOC_016090	TCONS_00027358	-36.2852	Protonema us Protoplasts	Pp1s252_67V6.1	AT3G28860	ATP binding cassette subfamily B19
Pp1s252_67V6	XLOC_016090	TCONS_00027356	27.2604	Protonema us Protoplasts	Pp1s252_67V6.2	AT3G28860	ATP binding cassette subfamily B19
Pp1s1_286V6	XLOC_000237	TCONS_00000414	-23.4464	Protonema us Protoplasts	Pp1s1_286V6.1	AT3G47500	cycling DOF factor 3
Pp1s28_193V6	XLOC_017679	TCONS_00030119	24.771	Protonema us Protoplasts	Pp1s28_193V6.3	AT3G49430	SER/ARG-rich protein 34A
Pp1s15_49V6	XLOC_006616	TCONS_00011241	-33.0388	Protonema us Protoplasts	Pp1s15_49V6.1	AT3G51290	Protein of unknown function (DUF630)
Pp1s114_7V6	XLOC_002390	TCONS_00004012	-32.4897	Protonema us Protoplasts	Pp1s114_7V6.2	AT3G54140	peptide transporter 1
Pp1s42_240V6	XLOC_025524	TCONS_00043670	25.1164	Protonema us Protoplasts	Pp1s42_240V6.1	AT3G55270	mitogen-activated protein kinase phosphatase 1
Pp1s59_238V6	XLOC_029613	TCONS_00050692	20.3386	Protonema us Protoplasts	Pp1s59_238V6.1	AT3G55640	Mitochondrial substrate carrier family protein
Pp1s103_129V6	XLOC_001110	TCONS_00001882	38.1903	Protonema us Protoplasts	Pp1s103_129V6.1	AT3G55970	jasmonate-regulated gene 21
Pp1s103_129V6	XLOC_001110	TCONS_00001880	-23.1629	Protonema us Protoplasts	Pp1s103_129V6.1	AT3G55970	jasmonate-regulated gene 21
Pp1s83_249V6	XLOC_033986	TCONS_00058130	-22.2042	Protonema us Protoplasts	Pp1s83_249V6.1	AT3G59660	C2 domain-containing protein / GRAM domain-containing protein
Pp1s421_5V6	XLOC_025567	TCONS_00043738	24.2271	Protonema us Protoplasts	Pp1s421_5V6.1	AT3G61750	Cytochrome b561/ferric reductase transmembrane with DOMON related domain
Pp1s80_198V6	XLOC_033507	TCONS_00057282	23.6542	Protonema us Protoplasts	Pp1s80_198V6.1	AT3G61980	serine protease inhibitor, Kazal-type family protein
Pp1s88_68V6	XLOC_034598	TCONS_00059181	40.788	Protonema us Protoplasts	Pp1s88_68V6.1	AT3G62010	N/A
Pp1s41_63V6	XLOC_025152	TCONS_00043036	23.5244	Protonema us Protoplasts	Pp1s41_63V6.1	AT3G63400	Cyclophilin-like peptidyl-prolyl cis-trans isomerase family protein
Pp1s56_121V6	XLOC_029004	TCONS_00049677	44.1289	Protonema us Protoplasts	Pp1s56_121V6.1	AT4G02440	F-box family protein
Pp1s138_68V6	XLOC_005222	TCONS_00008897	29.6777	Protonema us Protoplasts	Pp1s138_68V6.1	AT4G09820	basic helix-loop-helix (bHLH) DNA-binding superfamily protein
Pp1s387_11V6	XLOC_023935	TCONS_00040944	23.0954	Protonema us Protoplasts	Pp1s387_11V6.1	AT4G10170	SNARE-like superfamily protein
Pp1s22_429V6	XLOC_013573	TCONS_00023093	21.8531	Protonema us Protoplasts	Pp1s22_429V6.2	AT4G14350	AGC (cAMP-dependent, cGMP-dependent and protein kinase C) kinase family protein
Pp1s23_342V6	XLOC_014507	TCONS_00024657	-22.2036	Protonema us Protoplasts	Pp1s23_342V6.1	AT4G14440	3-hydroxyacyl-CoA dehydratase 1
Pp1s159_105V6	XLOC_007526	TCONS_00012798	22.8767	Protonema us Protoplasts	Pp1s159_105V6.1	AT4G18170	WRKY DNA-binding protein 28
Pp1s159_105V6	XLOC_007526	TCONS_00012797	-22.8768	Protonema us Protoplasts	Pp1s159_105V6.1	AT4G18170	WRKY DNA-binding protein 28
Pp1s102_189V6	XLOC_001053	TCONS_00001790	-23.1122	Protonema us Protoplasts	Pp1s102_189V6.2	AT4G18360	Aldolase-type TIM barrel family protein
Pp1s54_237V6	XLOC_028611	TCONS_00048983	21.459	Protonema us Protoplasts	Pp1s54_237V6.1	AT4G19950	N/A
Pp1s286_16V6	XLOC_018174	TCONS_00030973	39.7696	Protonema us Protoplasts	Pp1s286_16V6.1	AT4G21190	Pentatricopeptide repeat (PPR) superfamily protein
Pp1s286_16V6	XLOC_018174	TCONS_00030972	-39.7696	Protonema us Protoplasts	Pp1s286_16V6.1	AT4G21190	Pentatricopeptide repeat (PPR) superfamily protein
Pp1s171_107V6	XLOC_008939	TCONS_00015210	26.8206	Protonema us Protoplasts	Pp1s171_107V6.3	AT4G22260	Alternative oxidase family protein
Pp1s178_130V6	XLOC_009425	TCONS_00016033	23.0254	Protonema us Protoplasts	Pp1s178_130V6.1	AT4G26850	mannose-1-phosphate guanylyltransferase (GDP)s
Pp1s5_337V6	XLOC_027739	TCONS_00047450	20.1953	Protonema us Protoplasts	Pp1s5_337V6.1	AT4G27100	Ypt/Rab-GAP domain of gyp1p superfamily protein
Pp1s140_93V6	XLOC_005641	TCONS_00009591	-44.9298	Protonema us Protoplasts	Pp1s140_93V6.1	AT4G27410	NAC (No Apical Meristem) domain transcriptional regulator superfamily protein
Pp1s194_5V6	XLOC_010788	TCONS_00018276	23.2238	Protonema us Protoplasts	Pp1s194_5V6.1	AT4G27745	Yippee family putative zinc-binding protein
Pp1s7_13V6	XLOC_031546	TCONS_00054002	24.6172	Protonema us Protoplasts	Pp1s7_13V6.4	AT4G31550	WRKY DNA-binding protein 11
Pp1s164_5V6	XLOC_008132	TCONS_00013818	-21.2187	Protonema us Protoplasts	Pp1s164_5V6.1	AT4G31590	Cellulose-synthase-like C5
Pp1s84_14V6	XLOC_034093	TCONS_00058343	22.0114	Protonema us Protoplasts	Pp1s84_14V6.1	AT4G33880	ROOT HAIR DEFECTIVE 6-LIKE 2
Pp1s198_63V6	XLOC_011194	TCONS_00019008	-31.8334	Protonema us Protoplasts	Pp1s198_63V6.1	AT4G34940	armadillo repeat only 1
Pp1s18_77V6	XLOC_009617	TCONS_00016347	28.3931	Protonema us Protoplasts	Pp1s18_77V6.2	AT4G36850	PQ-loop repeat family protein / transmembrane family protein
Pp1s82_104V6	XLOC_033812	TCONS_00057807	-25.5649	Protonema us Protoplasts	Pp1s82_104V6.1	AT4G37300	maternal effect embryo arrest 59
Pp1s82_104V6	XLOC_033812	TCONS_00057806	25.5644	Protonema us Protoplasts	Pp1s82_104V6.1	AT4G37300	maternal effect embryo arrest 59
Pp1s164_99V6	XLOC_008192	TCONS_00013932	-23.6453	Protonema us Protoplasts	Pp1s164_99V6.2	AT4G38060	N/A
Pp1s207_71V6	XLOC_012373	TCONS_00020963	20.7695	Protonema us Protoplasts	Pp1s207_71V6.1	AT4G38520	Protein phosphatase 2C family protein
Pp1s99_139V6	XLOC_036150	TCONS_00061885	21.4472	Protonema us Protoplasts	Pp1s99_139V6.2	AT5G03340	ATPase, AAA-type, CDC48 protein
Pp1s249_22V6	XLOC_015745	TCONS_00026765	24.0313	Protonema us Protoplasts	Pp1s249_22V6.1	AT5G05600	2-oxoglutarate (2OG) and Fe(II)-dependent oxygenase superfamily protein
Pp1s249_22V6	XLOC_015745	TCONS_00026766	-24.0315	Protonema us Protoplasts	Pp1s249_22V6.2	AT5G05600	2-oxoglutarate (2OG) and Fe(II)-dependent oxygenase superfamily protein
Pp1s131_21V6	XLOC_004563	TCONS_00007764	-53.7576	Protonema us Protoplasts	Pp1s131_21V6.1	AT5G06440	N/A
Pp1s235_102V6	XLOC_014844	TCONS_00025245	23.8551	Protonema us Protoplasts	Pp1s235_102V6.1	AT5G10270	cyclin-dependent kinase C
Pp1s42_19V6	XLOC_025466	TCONS_00043577	40.0486	Protonema us Protoplasts	Pp1s42_19V6.5	AT5G11680	N/A
Pp1s79_109V6	XLOC_033219	TCONS_00056789	31.8758	Protonema us Protoplasts	Pp1s79_109V6.1	AT5G15710	Galactose oxidase/kelch repeat superfamily protein
Pp1s79_109V6	XLOC_033219	TCONS_00056790	-31.876	Protonema us Protoplasts	Pp1s79_109V6.1	AT5G15710	Galactose oxidase/kelch repeat superfamily protein
Pp1s461_15V6	XLOC_026802	TCONS_00045835	24.4447	Protonema us Protoplasts	Pp1s461_15V6.1	AT5G19730	Pectin lyase-like superfamily protein
Pp1s17_332V6	XLOC_008789	TCONS_00014962	25.5073	Protonema us Protoplasts	Pp1s17_332V6.1	AT5G19790	related to AP2 11
Pp1s195_38V6	XLOC_010912	TCONS_00018504	28.3986	Protonema us Protoplasts	Pp1s195_38V6.1	AT5G19790	related to AP2 11
Pp1s225_102V6	XLOC_014095	TCONS_00023951	21.9348	Protonema us Protoplasts	Pp1s225_102V6.1	AT5G19790	related to AP2 11
Pp1s36_345V6	XLOC_022816	TCONS_00038960	-27.3597	Protonema us Protoplasts	Pp1s36_345V6.1	AT5G19900	PRLI-interacting factor, putative
Pp1s376_34V6	XLOC_023448	TCONS_00039999	27.3865	Protonema us Protoplasts	Pp1s376_34V6.2	AT5G19900	PRLI-interacting factor, putative
Pp1s47_145V6	XLOC_026920	TCONS_00046036	31.3116	Protonema us Protoplasts	Pp1s47_145V6.1	AT5G20260	Exostosin family protein
Pp1s169_116V6	XLOC_008548	TCONS_00014510	20.1121	Protonema us Protoplasts	Pp1s169_116V6.1	AT5G23570	XS domain-containing protein / XS zinc finger domain-containing protein-related
Pp1s55_173V6	XLOC_028910	TCONS_00049525	23.7335	Protonema us Protoplasts	Pp1s55_173V6.1	AT5G24260	prolyl oligopeptidase family protein
Pp1s130_248V6	XLOC_004432	TCONS_00007537	-29.7831	Protonema us Protoplasts	Pp1s130_248V6.2	AT5G25780	eukaryotic translation initiation factor 3B-2
Pp1s130_248V6	XLOC_004432	TCONS_00007540	29.4173	Protonema us Protoplasts	Pp1s130_248V6.2	AT5G25780	eukaryotic translation initiation factor 3B-2
Pp1s28_126V6	XLOC_017786	TCONS_00030339	-21.0632	Protonema us Protoplasts	Pp1s28_126V6.3	AT5G27380	glutathione synthetase 2
Pp1s28_126V6	XLOC_017786	TCONS_00030338	34.4132	Protonema us Protoplasts	Pp1s28_126V6.2	AT5G27380	glutathione synthetase 2
Pp1s151_23V6	XLOC_006874	TCONS_00011689	-48.4862	Protonema us Protoplasts	Pp1s151_23V6.2	AT5G27870	Plant invertase/pectin methylesterase inhibitor superfamily
Pp1s539_3V6	XLOC_028539	TCONS_00048848	27.3635	Protonema us Protoplasts	Pp1s539_3V6.1	AT5G28830	calcium-binding EF hand family protein
Pp1s9_381V6	XLOC_035014	TCONS_00059927	21.4548	Protonema us Protoplasts	Pp1s9_381V6.2	AT5G35690	N/A
Pp1s153_112V6	XLOC_007016	TCONS_00011922	20.031	Protonema us Protoplasts	Pp1s153_112V6.1	AT5G41460	Protein of unknown function (DUF604)
Pp1s21_417V6	XLOC_012803	TCONS_00021742	21.2461	Protonema us Protoplasts	Pp1s21_417V6.1	AT5G42220	Ubiquitin-like superfamily protein
Pp1s119_132V6	XLOC_002988	TCONS_00005000	28.5774	Protonema us Protoplasts	Pp1s119_132V6.2	AT5G45190	Cyclin family protein
Pp1s38_388V6	XLOC_023748	TCONS_00040607	24.4676	Protonema us Protoplasts	Pp1s38_388V6.1	AT5G46860	Syntaxin/t-SNARE family protein
Pp1s242_31V6	XLOC_015313	TCONS_00026024	46.7021	Protonema us Protoplasts	Pp1s242_31V6.1	AT5G47090	N/A
Pp1s131_94V6	XLOC_004584	TCONS_00007799	-32.771	Protonema us Protoplasts	Pp1s131_94V6.1	AT5G47750	D6 protein kinase like 2
Pp1s27_368V6	XLOC_017057	TCONS_00029047	-37.8612	Protonema us Protoplasts	Pp1s27_368V6.1	AT5G48810	cytochrome B5 isoform D
Pp1s96_59V6	XLOC_035705	TCONS_00061120	-21.8497	Protonema us Protoplasts	Pp1s96_59V6.1	AT5G49180	Plant invertase/pectin methylesterase inhibitor superfamily
Pp1s96_59V6	XLOC_035705	TCONS_00061119	21.8496	Protonema us Protoplasts	Pp1s96_59V6.1	AT5G49180	Plant invertase/pectin methylesterase inhibitor superfamily
Pp1s97_204V6	XLOC_035870	TCONS_00061404	26.3717	Protonema us Protoplasts	Pp1s97_204V6.2	AT5G53160	regulatory components of ABA receptor 3
Pp1s38_11V6	XLOC_023555	TCONS_00040167	28.1531	Protonema us Protoplasts	Pp1s38_11V6.1	AT5G54930	AT hook motif-containing protein
Pp1s104_33V6	XLOC_001162	TCONS_00001956	-26.7522	Protonema us Protoplasts	Pp1s104_33V6.1	AT5G58720	smr (Small MutS Related) domain-containing protein
Pp1s62_239V6	XLOC_030396	TCONS_00052099	32.585	Protonema us Protoplasts	Pp1s62_239V6.1	AT5G59230	transcription factor-related
Pp1s47_50V6	XLOC_026987	TCONS_00046169	26.4451	Protonema us Protoplasts	Pp1s47_50V6.1	AT5G61510	GroES-like zinc-binding alcohol dehydrogenase family protein
Pp1s47_50V6	XLOC_026987	TCONS_00046170	-26.4451	Protonema us Protoplasts	Pp1s47_50V6.1	AT5G61510	GroES-like zinc-binding alcohol dehydrogenase family protein
Pp1s280_7V6	XLOC_017872	TCONS_00030483	-23.3083	Protonema us Protoplasts	Pp1s280_7V6.1	AT5G62000	auxin response factor 2
Pp1s95_68V6	XLOC_035667	TCONS_00061059	35.5743	Protonema us Protoplasts	Pp1s95_68V6.2	AT5G63620	GroES-like zinc-binding alcohol dehydrogenase family protein
Pp1s230_64V6	XLOC_014544	TCONS_00024712	22.5462	Protonema us Protoplasts	Pp1s230_64V6.1	AT5G64300	GTP cyclohydrolase II
Pp1s230_64V6	XLOC_014544	TCONS_00024713	-22.9598	Protonema us Protoplasts	Pp1s230_64V6.1	AT5G64300	GTP cyclohydrolase II
Pp1s13_111V6	XLOC_004147	TCONS_00007043	28.2428	Protonema us Protoplasts	Pp1s13_111V6.1	AT5G64610	histone acetyltransferase of the MYST family 1
Pp1s134_155V6	XLOC_004843	TCONS_00008235	32.1667	Protonema us Protoplasts	Pp1s134_155V6.3	AT5G65170	VQ motif-containing protein
Pp1s295_15V6	XLOC_018717	TCONS_00031911	-39.1046	Protonema us Protoplasts	Pp1s295_15V6.1	AT5G66950	Pyridoxal phosphate (PLP)-dependent transferases superfamily protein
Pp1s103_13V6	XLOC_001116	TCONS_00001888	25.4042	Protonema us Protoplasts	Pp1s103_13V6.1	AT5G67560	ADP-ribosylation factor-like A1D
Pp1s12_55V6	XLOC_003018	TCONS_00005056	22.4002	Protonema us Protoplasts	Pp1s12_55V6.2	N/A	N/A
Pp1s12_55V6	XLOC_003018	TCONS_00005054	-21.7165	Protonema us Protoplasts	Pp1s12_55V6.1	N/A	N/A
Pp1s16_62V6	XLOC_007597	TCONS_00012897	27.1304	Protonema us Protoplasts	Pp1s16_62V6.1	N/A	N/A
NA	XLOC_008882	TCONS_00015107	21.6975	Protonema us Protoplasts	NA	N/A	N/A
Pp1s2_122V6	XLOC_011362	TCONS_00019286	35.2979	Protonema us Protoplasts	Pp1s2_122V6.1	N/A	N/A
Pp1s20_337V6	XLOC_011912	TCONS_00020161	-21.4659	Protonema us Protoplasts	Pp1s20_337V6.1	N/A	N/A
Pp1s210_16V6	XLOC_012833	TCONS_00021783	23.6232	Protonema us Protoplasts	Pp1s210_16V6.3	N/A	N/A
Pp1s22_2V6	XLOC_013574	TCONS_00023094	41.4655	Protonema us Protoplasts	Pp1s22_2V6.1	N/A	N/A
Pp1s221_71V6	XLOC_013806	TCONS_00023472	-27.5208	Protonema us Protoplasts	Pp1s221_71V6.1	N/A	N/A
Pp1s23_208V6	XLOC_014402	TCONS_00024462	21.1593	Protonema us Protoplasts	Pp1s23_208V6.1	N/A	N/A
Pp1s255_23V6	XLOC_016183	TCONS_00027534	32.5568	Protonema us Protoplasts	Pp1s255_23V6.1	N/A	N/A
Pp1s28_122V6	XLOC_017655	TCONS_00030067	-31.9198	Protonema us Protoplasts	Pp1s28_122V6.1	N/A	N/A
Pp1s29_202V6	XLOC_018382	TCONS_00031339	24.4964	Protonema us Protoplasts	Pp1s29_202V6.1	N/A	N/A
Pp1s29_202V6	XLOC_018382	TCONS_00031338	-24.4966	Protonema us Protoplasts	Pp1s29_202V6.1	N/A	N/A
Pp1s3_581V6	XLOC_019151	TCONS_00032670	42.8487	Protonema us Protoplasts	Pp1s3_581V6.1	N/A	N/A
Pp1s317_29V6	XLOC_020395	TCONS_00034803	-21.9324	Protonema us Protoplasts	Pp1s317_29V6.1	N/A	N/A
Pp1s370_30V6	XLOC_023235	TCONS_00039652	23.7236	Protonema us Protoplasts	Pp1s370_30V6.1	N/A	N/A
Pp1s395_44V6	XLOC_024332	TCONS_00041611	-25.7079	Protonema us Protoplasts	Pp1s395_44V6.1	N/A	N/A
Pp1s4_174V6	XLOC_024577	TCONS_00042069	-35.2458	Protonema us Protoplasts	Pp1s4_174V6.1	N/A	N/A
Pp1s41_205V6	XLOC_025106	TCONS_00042948	22.8865	Protonema us Protoplasts	Pp1s41_205V6.1	N/A	N/A
Pp1s43_50V6	XLOC_025745	TCONS_00044017	23.9391	Protonema us Protoplasts	Pp1s43_50V6.2	N/A	N/A
NA	XLOC_029609	TCONS_00050680	-38.0456	Protonema us Protoplasts	NA	N/A	N/A
Pp1s61_135V6	XLOC_030207	TCONS_00051745	23.085	Protonema us Protoplasts	Pp1s61_135V6.1	N/A	N/A
Pp1s79_233V6	XLOC_033171	TCONS_00056701	21.6607	Protonema us Protoplasts	Pp1s79_233V6.1	N/A	N/A
Pp1s79_249V6	XLOC_033250	TCONS_00056832	-42.9142	Protonema us Protoplasts	Pp1s79_249V6.1	N/A	N/A
Pp1s79_249V6	XLOC_033250	TCONS_00056833	42.9144	Protonema us Protoplasts	Pp1s79_249V6.1	N/A	N/A
Pp1s8_207V6	XLOC_033345	TCONS_00056989	-22.6131	Protonema us Protoplasts	Pp1s8_207V6.1	N/A	N/A
Pp1s8_33V6	XLOC_033373	TCONS_00057043	21.4648	Protonema us Protoplasts	Pp1s8_33V6.1	N/A	N/A
Pp1s1_272V6	XLOC_Pp1s1_272V6_100	TCONS_00000118_100	24.6576	Protoplasts us Protonema	Pp1s1_272V6.2	AT1G54115	cation calcium exchanger 4
Pp1s1_272V6	XLOC_Pp1s1_272V6_100	TCONS_00000119_100	-26.3586	Protoplasts us Protonema	Pp1s1_272V6.2	AT1G54115	cation calcium exchanger 4
Pp1s1_750V6	XLOC_Pp1s1_750V6_100	TCONS_00000316_100	-25.1763	Protoplasts us Protonema	Pp1s1_750V6.1	AT5G44310	Late embryogenesis abundant protein (LEA) family protein
Pp1s1_782V6	XLOC_Pp1s1_782V6_100	TCONS_00000714_100	24.0008	Gametophores us Protonema	Pp1s1_782V6.1	AT3G29160	SNF1 kinase homolog 11
Pp1s1_782V6	XLOC_Pp1s1_782V6_100	TCONS_00000714_100	26.7842	Protoplasts us Protonema	Pp1s1_782V6.1	AT3G29160	SNF1 kinase homolog 11
Pp1s1_782V6	XLOC_Pp1s1_782V6_100	TCONS_00000716_100	-24.3527	Gametophores us Protonema	Pp1s1_782V6.1	AT3G29160	SNF1 kinase homolog 11
Pp1s10_200V6	XLOC_Pp1s10_200V6_100	TCONS_00000907_100	-38.8212	Gametophores us Protonema	Pp1s10_200V6.2	AT1G63700	Protein kinase superfamily protein
Pp1s10_408V6	XLOC_Pp1s10_408V6_100	TCONS_00001011_100	-22.6708	Gametophores us Protonema	Pp1s10_408V6.1	AT3G55580	Regulator of chromosome condensation (RCC1) family protein
Pp1s100_99V6	XLOC_Pp1s100_99V6_100	TCONS_00001313_100	-80.4058	Gametophores us Protonema	Pp1s100_99V6.1	AT4G28250	expansin B3
Pp1s103_81V6	XLOC_Pp1s103_81V6_100	TCONS_00002140_100	-31.6293	Gametophores us Protonema	Pp1s103_81V6.1	AT4G19950	NA
Pp1s105_98V6	XLOC_Pp1s105_98V6_100	TCONS_00002444_100	23.4274	Gametophores us Protonema	Pp1s105_98V6.1	AT1G06330	Heavy metal transport/detoxification superfamily protein
Pp1s105_98V6	XLOC_Pp1s105_98V6_100	TCONS_00002450_100	-23.4274	Gametophores us Protonema	Pp1s105_98V6.2	AT1G06330	Heavy metal transport/detoxification superfamily protein
Pp1s107_173V6	XLOC_Pp1s107_173V6_100	TCONS_00002865_100	-62.8263	Gametophores us Protonema	Pp1s107_173V6.2	AT1G24620	EF hand calcium-binding protein family
Pp1s107_173V6	XLOC_Pp1s107_173V6_100	TCONS_00002866_100	62.827	Gametophores us Protonema	Pp1s107_173V6.1	AT1G24620	EF hand calcium-binding protein family
Pp1s107_173V6	XLOC_Pp1s107_173V6_100	TCONS_00002866_100	-122.3618	Protoplasts us Protonema	Pp1s107_173V6.1	AT1G24620	EF hand calcium-binding protein family
Pp1s108_47V6	XLOC_Pp1s108_47V6_100	TCONS_00003088_100	-21.2673	Gametophores us Protonema	Pp1s108_47V6.3	AT4G40060	homeobox protein 16
Pp1s11_253V6	XLOC_Pp1s11_253V6_100	TCONS_00003634_100	-27.2472	Gametophores us Protonema	Pp1s11_253V6.4	AT1G02000	UDP-D-glucuronate 4-epimerase 2
Pp1s11_253V6	XLOC_Pp1s11_253V6_100	TCONS_00003638_100	48.9686	Gametophores us Protonema	Pp1s11_253V6.3	AT1G02000	UDP-D-glucuronate 4-epimerase 2
Pp1s11_299V6	XLOC_Pp1s11_299V6_100	TCONS_00003662_100	21.975	Protoplasts us Protonema	Pp1s11_299V6.4	AT2G39450	Cation efflux family protein
Pp1s110_62V6	XLOC_Pp1s110_62V6_100	TCONS_00003795_100	-40.3079	Gametophores us Protonema	Pp1s110_62V6.1	AT1G67590	Remorin family protein
Pp1s110_62V6	XLOC_Pp1s110_62V6_100	TCONS_00003796_100	-48.1236	Protoplasts us Protonema	Pp1s110_62V6.2	AT1G67590	Remorin family protein
Pp1s111_87V6	XLOC_Pp1s111_87V6_100	TCONS_00003876_100	20.6134	Protoplasts us Protonema	Pp1s111_87V6.1	AT2G40260	Homeodomain-like superfamily protein
Pp1s113_137V6	XLOC_Pp1s113_137V6_100	TCONS_00004236_100	23.5669	Protoplasts us Protonema	Pp1s113_137V6.1	AT4G19140	NA
Pp1s113_161V6	XLOC_Pp1s113_161V6_100	TCONS_00004331_100	-29.4692	Protoplasts us Protonema	Pp1s113_161V6.1	AT2G01830	CHASE domain containing histidine kinase protein
Pp1s114_132V6	XLOC_Pp1s114_132V6_100	TCONS_00004603_100	-20.5412	Protoplasts us Protonema	Pp1s114_132V6.1	AT5G58760	damaged DNA binding 2
Pp1s116_50V6	XLOC_Pp1s116_50V6_100	TCONS_00005001_100	-33.6777	Gametophores us Protonema	Pp1s116_50V6.1	NA	NA
Pp1s116_50V6	XLOC_Pp1s116_50V6_100	TCONS_00005004_100	-36.2116	Gametophores us Protonema	Pp1s116_50V6.1	NA	NA
Pp1s117_57V6	XLOC_Pp1s117_57V6_100	TCONS_00005153_100	-44.5816	Gametophores us Protonema	Pp1s117_57V6.1	AT5G04500	glycosyltransferase family protein 47
Pp1s117_57V6	XLOC_Pp1s117_57V6_100	TCONS_00005153_100	-34.1232	Protoplasts us Protonema	Pp1s117_57V6.1	AT5G04500	glycosyltransferase family protein 47
Pp1s117_57V6	XLOC_Pp1s117_57V6_100	TCONS_00005154_100	29.9721	Protoplasts us Protonema	Pp1s117_57V6.1	AT5G04500	glycosyltransferase family protein 47
Pp1s118_231V6	XLOC_Pp1s118_231V6_100	TCONS_00005456_100	-72.5303	Gametophores us Protonema	Pp1s118_231V6.1	AT3G63520	carotenoid cleavage dioxygenase 1
Pp1s118_231V6	XLOC_Pp1s118_231V6_100	TCONS_00005457_100	-27.4696	Gametophores us Protonema	Pp1s118_231V6.1	AT3G63520	carotenoid cleavage dioxygenase 1
Pp1s118_232V6	XLOC_Pp1s118_232V6_100	TCONS_00005460_100	741.2597	Gametophores us Protonema	Pp1s118_232V6.1	AT2G18340	late embryogenesis abundant domain-containing protein / LEA domain-containing protein
Pp1s118_232V6	XLOC_Pp1s118_232V6_100	TCONS_00005460_100	-5051.856	Protoplasts us Protonema	Pp1s118_232V6.1	AT2G18340	late embryogenesis abundant domain-containing protein / LEA domain-containing protein
Pp1s119_47V6	XLOC_Pp1s119_47V6_100	TCONS_00005583_100	-21.2552	Protoplasts us Protonema	Pp1s119_47V6.2	AT5G36940	cationic amino acid transporter 3
Pp1s12_273V6	XLOC_Pp1s12_273V6_100	TCONS_00006083_100	-25.7282	Protoplasts us Protonema	Pp1s12_273V6.1	NA	NA
Pp1s12_356V6	XLOC_Pp1s12_356V6_100	TCONS_00006127_100	-26.4116	Protoplasts us Protonema	Pp1s12_356V6.1	AT2G42450	alpha/beta-Hydrolases superfamily protein
Pp1s12_356V6	XLOC_Pp1s12_356V6_100	TCONS_00006128_100	26.4116	Protoplasts us Protonema	Pp1s12_356V6.1	AT2G42450	alpha/beta-Hydrolases superfamily protein
Pp1s122_142V6	XLOC_Pp1s122_142V6_100	TCONS_00006686_100	-32.3998	Protoplasts us Protonema	Pp1s122_142V6.1	NA	NA
Pp1s123_90V6	XLOC_Pp1s123_90V6_100	TCONS_00006855_100	33.0269	Gametophores us Protonema	Pp1s123_90V6.2	AT3G51370	Protein phosphatase 2C family protein
Pp1s128_42V6	XLOC_Pp1s128_42V6_100	TCONS_00007674_100	-22.1048	Gametophores us Protonema	Pp1s128_42V6.1	AT1G21410	F-box/RNI-like superfamily protein
Pp1s13_72V6	XLOC_Pp1s13_72V6_100	TCONS_00007933_100	28.0083	Gametophores us Protonema	Pp1s13_72V6.1	AT2G37050	Leucine-rich repeat protein kinase family protein
Pp1s13_72V6	XLOC_Pp1s13_72V6_100	TCONS_00007938_100	-26.3035	Protoplasts us Protonema	Pp1s13_72V6.1	AT2G37050	Leucine-rich repeat protein kinase family protein
Pp1s13_182V6	XLOC_Pp1s13_182V6_100	TCONS_00008010_100	-20.9048	Gametophores us Protonema	Pp1s13_182V6.1	AT2G46915	Protein of unknown function (DUF3754)
Pp1s131_21V6	XLOC_Pp1s131_21V6_100	TCONS_00008791_100	20.771	Gametophores us Protonema	Pp1s131_21V6.1	AT5G06440	NA
Pp1s133_21V6	XLOC_Pp1s133_21V6_100	TCONS_00009082_100	-25.6594	Protoplasts us Protonema	Pp1s133_21V6.1	AT3G23280	XB3 ortholog 5 in Arabidopsis thaliana
Pp1s133_21V6	XLOC_Pp1s133_21V6_100	TCONS_00009083_100	24.7762	Protoplasts us Protonema	Pp1s133_21V6.1	AT3G23280	XB3 ortholog 5 in Arabidopsis thaliana
Pp1s139_35V6	XLOC_Pp1s139_35V6_100	TCONS_00010187_100	-27.2391	Gametophores us Protonema	Pp1s139_35V6.1	AT3G01910	sulfite oxidase
Pp1s139_35V6	XLOC_Pp1s139_35V6_100	TCONS_00010188_100	-67.8042	Gametophores us Protonema	Pp1s139_35V6.1	AT3G01910	sulfite oxidase
Pp1s14_161V6	XLOC_Pp1s14_161V6_100	TCONS_00010404_100	-26.4478	Gametophores us Protonema	Pp1s14_161V6.1	AT2G39570	ACT domain-containing protein
Pp1s14_162V6	XLOC_Pp1s14_162V6_100	TCONS_00010405_100	-37.6695	Gametophores us Protonema	Pp1s14_162V6.2	AT5G07990	Cytochrome P450 superfamily protein
Pp1s14_162V6	XLOC_Pp1s14_162V6_100	TCONS_00010408_100	42.082	Gametophores us Protonema	Pp1s14_162V6.3	AT5G07990	Cytochrome P450 superfamily protein
Pp1s14_303V6	XLOC_Pp1s14_303V6_100	TCONS_00010709_100	-82.2307	Gametophores us Protonema	Pp1s14_303V6.1	AT1G12980	Integrase-type DNA-binding superfamily protein
Pp1s14_447V6	XLOC_Pp1s14_447V6_100	TCONS_00010788_100	-63.3167	Gametophores us Protonema	Pp1s14_447V6.1	AT5G65700	Leucine-rich receptor-like protein kinase family protein
Pp1s147_134V6	XLOC_Pp1s147_134V6_100	TCONS_00012013_100	-21.5745	Protoplasts us Protonema	Pp1s147_134V6.1	NA	NA
Pp1s15_309V6	XLOC_Pp1s15_309V6_100	TCONS_00012606_100	24.5485	Gametophores us Protonema	Pp1s15_309V6.1	AT1G73390	Endosomal targeting BRO1-like domain-containing protein
Pp1s15_135V6	XLOC_Pp1s15_135V6_100	TCONS_00012791_100	-31.6929	Gametophores us Protonema	Pp1s15_135V6.1	AT1G15520	pleiotropic drug resistance 12
Pp1s15_135V6	XLOC_Pp1s15_135V6_100	TCONS_00012792_100	31.6928	Gametophores us Protonema	Pp1s15_135V6.1	AT1G15520	pleiotropic drug resistance 12
Pp1s15_334V6	XLOC_Pp1s15_334V6_100	TCONS_00012922_100	23.8875	Gametophores us Protonema	Pp1s15_334V6.1	AT1G47330	CBS domain-containing protein with a domain of unknown function (DUF21)
Pp1s150_120V6	XLOC_Pp1s150_120V6_100	TCONS_00013138_100	-55.0849	Gametophores us Protonema	Pp1s150_120V6.1	AT4G08950	Phosphate-responsive 1 family protein
Pp1s150_120V6	XLOC_Pp1s150_120V6_100	TCONS_00013139_100	28.3188	Protoplasts us Protonema	Pp1s150_120V6.2	AT4G08950	Phosphate-responsive 1 family protein
Pp1s150_100V6	XLOC_Pp1s150_100V6_100	TCONS_00013202_100	-81.3037	Gametophores us Protonema	Pp1s150_100V6.1	AT5G60620	glycerol-3-phosphate acyltransferase 9
Pp1s153_112V6	XLOC_Pp1s153_112V6_100	TCONS_00013528_100	-26.7834	Protoplasts us Protonema	Pp1s153_112V6.1	AT5G41460	Protein of unknown function (DUF604)
Pp1s153_184V6	XLOC_Pp1s153_184V6_100	TCONS_00013629_100	-31.708	Gametophores us Protonema	Pp1s153_184V6.2	AT4G25340	FK506 BINDING PROTEIN 53
Pp1s153_184V6	XLOC_Pp1s153_184V6_100	TCONS_00013631_100	31.7077	Gametophores us Protonema	Pp1s153_184V6.2	AT4G25340	FK506 BINDING PROTEIN 53
Pp1s153_184V6	XLOC_Pp1s153_184V6_100	TCONS_00013631_100	20.9815	Protoplasts us Protonema	Pp1s153_184V6.2	AT4G25340	FK506 BINDING PROTEIN 53
Pp1s155_50V6	XLOC_Pp1s155_50V6_100	TCONS_00013889_100	-78.6335	Gametophores us Protonema	Pp1s155_50V6.1	AT1G71691	GDSL-like Lipase/Acylhydrolase superfamily protein
Pp1s156_153V6	XLOC_Pp1s156_153V6_100	TCONS_00014079_100	-20.7908	Gametophores us Protonema	Pp1s156_153V6.2	AT4G01470	tonoplast intrinsic protein 1		set_2
Pp1s156_153V6	XLOC_Pp1s156_153V6_100	TCONS_00014080_100	20.7907	Gametophores us Protonema	Pp1s156_153V6.1	AT4G01470	tonoplast intrinsic protein 1		set_2
Pp1s16_88V6	XLOC_Pp1s16_88V6_100	TCONS_00014852_100	-22.3618	Protoplasts us Protonema	Pp1s16_88V6.2	AT4G00500	alpha/beta-Hydrolases superfamily protein
Pp1s166_100V6	XLOC_Pp1s166_100V6_100	TCONS_00016012_100	28.7477	Gametophores us Protonema	Pp1s166_100V6.1	NA	NA
Pp1s166_100V6	XLOC_Pp1s166_100V6_100	TCONS_00016013_100	-28.7475	Gametophores us Protonema	Pp1s166_100V6.2	NA	NA
Pp1s167_21V6	XLOC_Pp1s167_21V6_100	TCONS_00016088_100	-21.2689	Protoplasts us Protonema	Pp1s167_21V6.1	AT2G43120	RmlC-like cupins superfamily protein
Pp1s17_74V6	XLOC_Pp1s17_74V6_100	TCONS_00016613_100	-64.9	Gametophores us Protonema	Pp1s17_74V6.1	AT5G35750	histidine kinase 2
Pp1s17_316V6	XLOC_Pp1s17_316V6_100	TCONS_00016902_100	24.997	Gametophores us Protonema	Pp1s17_316V6.1	AT4G12840	Protein of unknown function (DUF707)
Pp1s170_52V6	XLOC_Pp1s170_52V6_100	TCONS_00017001_100	-79.0712	Gametophores us Protonema	Pp1s170_52V6.1	NA	NA
Pp1s171_107V6	XLOC_Pp1s171_107V6_100	TCONS_00017171_100	58.0094	Gametophores us Protonema	Pp1s171_107V6.1	AT5G46250	RNA-binding protein
Pp1s171_160V6	XLOC_Pp1s171_160V6_100	TCONS_00017192_100	-24.6429	Protoplasts us Protonema	Pp1s171_160V6.1	AT5G22770	alpha-adaptin
Pp1s172_27V6	XLOC_Pp1s172_27V6_100	TCONS_00017220_100	-28.1761	Gametophores us Protonema	Pp1s172_27V6.1	AT2G40170	Stress induced protein
Pp1s172_27V6	XLOC_Pp1s172_27V6_100	TCONS_00017222_100	-71.3107	Gametophores us Protonema	Pp1s172_27V6.1	AT2G40170	Stress induced protein
Pp1s174_118V6	XLOC_Pp1s174_118V6_100	TCONS_00017595_100	-23.0478	Gametophores us Protonema	Pp1s174_118V6.1	AT3G48860	NA
Pp1s174_118V6	XLOC_Pp1s174_118V6_100	TCONS_00017595_100	-47.0124	Protoplasts us Protonema	Pp1s174_118V6.1	AT3G48860	NA
Pp1s175_59V6	XLOC_Pp1s175_59V6_100	TCONS_00017714_100	-25.0266	Protoplasts us Protonema	Pp1s175_59V6.2	AT4G32570	TIFY domain protein 8
Pp1s176_82V6	XLOC_Pp1s176_82V6_100	TCONS_00017768_100	22.7059	Protoplasts us Protonema	Pp1s176_82V6.1	NA	NA
Pp1s18_54V6	XLOC_Pp1s18_54V6_100	TCONS_00018432_100	-37.2512	Protoplasts us Protonema	Pp1s18_54V6.1	AT5G54590	Protein kinase superfamily protein
Pp1s183_11V6	XLOC_Pp1s183_11V6_100	TCONS_00018970_100	21.6528	Gametophores us Protonema	Pp1s183_11V6.3	AT3G22370	alternative oxidase 1A
Pp1s183_56V6	XLOC_Pp1s183_56V6_100	TCONS_00018994_100	-22.2114	Protoplasts us Protonema	Pp1s183_56V6.1	AT5G09590	mitochondrial HSO70 2
Pp1s184_59V6	XLOC_Pp1s184_59V6_100	TCONS_00019176_100	4228.5042	Gametophores us Protonema	Pp1s184_59V6.1	AT1G34470	Protein of unknown function (DUF803)
Pp1s186_70V6	XLOC_Pp1s186_70V6_100	TCONS_00019401_100	-31.632	Gametophores us Protonema	Pp1s186_70V6.1	AT5G58850	myb domain protein 119
Pp1s186_70V6	XLOC_Pp1s186_70V6_100	TCONS_00019402_100	31.6322	Gametophores us Protonema	Pp1s186_70V6.1	AT5G58850	myb domain protein 119
Pp1s188_2V6	XLOC_Pp1s188_2V6_100	TCONS_00019604_100	-24.1527	Protoplasts us Protonema	Pp1s188_2V6.1	NA	NA
Pp1s188_2V6	XLOC_Pp1s188_2V6_100	TCONS_00019605_100	24.1527	Protoplasts us Protonema	Pp1s188_2V6.1	NA	NA
Pp1s189_104V6	XLOC_Pp1s189_104V6_100	TCONS_00019715_100	-25.5035	Protoplasts us Protonema	Pp1s189_104V6.2	AT5G28770	bZIP transcription factor family protein
Pp1s189_104V6	XLOC_Pp1s189_104V6_100	TCONS_00019717_100	-48.1946	Protoplasts us Protonema	Pp1s189_104V6.2	AT5G28770	bZIP transcription factor family protein
Pp1s191_66V6	XLOC_Pp1s191_66V6_100	TCONS_00020348_100	-22.6418	Protoplasts us Protonema	Pp1s191_66V6.1	NA	NA
Pp1s192_84V6	XLOC_Pp1s192_84V6_100	TCONS_00020479_100	20.5001	Gametophores us Protonema	Pp1s192_84V6.1	AT4G33180	alpha/beta-Hydrolases superfamily protein
Pp1s192_84V6	XLOC_Pp1s192_84V6_100	TCONS_00020480_100	-20.5001	Gametophores us Protonema	Pp1s192_84V6.2	AT4G33180	alpha/beta-Hydrolases superfamily protein
Pp1s192_84V6	XLOC_Pp1s192_84V6_100	TCONS_00020480_100	-27.7827	Protoplasts us Protonema	Pp1s192_84V6.2	AT4G33180	alpha/beta-Hydrolases superfamily protein
Pp1s194_171V6	XLOC_Pp1s194_171V6_100	TCONS_00020682_100	-24.4116	Protoplasts us Protonema	Pp1s194_171V6.1	AT3G12300	NA
Pp1s194_13V6	XLOC_Pp1s194_13V6_100	TCONS_00020705_100	-51.3364	Gametophores us Protonema	Pp1s194_13V6.1	AT5G39590	TLD-domain containing nucleolar protein
Pp1s196_82V6	XLOC_Pp1s196_82V6_100	TCONS_00020972_100	-45.8039	Gametophores us Protonema	Pp1s196_82V6.1	AT3G55580	Regulator of chromosome condensation (RCC1) family protein
Pp1s196_82V6	XLOC_Pp1s196_82V6_100	TCONS_00020974_100	-29.4063	Gametophores us Protonema	Pp1s196_82V6.1	AT3G55580	Regulator of chromosome condensation (RCC1) family protein
Pp1s196_40V6	XLOC_Pp1s196_40V6_100	TCONS_00021022_100	-21.7339	Gametophores us Protonema	Pp1s196_40V6.1	NA	NA
Pp1s196_40V6	XLOC_Pp1s196_40V6_100	TCONS_00021022_100	-27.3441	Protoplasts us Protonema	Pp1s196_40V6.1	NA	NA
Pp1s196_72V6	XLOC_Pp1s196_72V6_100	TCONS_00021042_100	-22.6802	Protoplasts us Protonema	Pp1s196_72V6.2	AT4G17170	RAB GTPase homolog B1C
Pp1s196_72V6	XLOC_Pp1s196_72V6_100	TCONS_00021044_100	23.8156	Protoplasts us Protonema	Pp1s196_72V6.1	AT4G17170	RAB GTPase homolog B1C
Pp1s198_7V6	XLOC_Pp1s198_7V6_100	TCONS_00021371_100	-25.4523	Protoplasts us Protonema	Pp1s198_7V6.1	AT5G07990	Cytochrome P450 superfamily protein
Pp1s198_7V6	XLOC_Pp1s198_7V6_100	TCONS_00021377_100	25.4524	Protoplasts us Protonema	Pp1s198_7V6.1	AT5G07990	Cytochrome P450 superfamily protein
Pp1s199_57V6	XLOC_Pp1s199_57V6_100	TCONS_00021602_100	-49.4457	Gametophores us Protonema	Pp1s199_57V6.1	AT2G17890	calcium-dependent protein kinase 16
Pp1s199_57V6	XLOC_Pp1s199_57V6_100	TCONS_00021605_100	46.3097	Gametophores us Protonema	Pp1s199_57V6.1	AT2G17890	calcium-dependent protein kinase 16
Pp1s2_122V6	XLOC_Pp1s2_122V6_100	TCONS_00021712_100	-44.4041	Protoplasts us Protonema	Pp1s2_122V6.1	NA	NA
Pp1s2_281V6	XLOC_Pp1s2_281V6_100	TCONS_00021809_100	-38.8108	Gametophores us Protonema	Pp1s2_281V6.1	AT5G17510	NA
Pp1s2_811V6	XLOC_Pp1s2_811V6_100	TCONS_00021997_100	-38.6949	Gametophores us Protonema	Pp1s2_811V6.1	AT1G65295	NA
Pp1s2_811V6	XLOC_Pp1s2_811V6_100	TCONS_00021998_100	-21.9659	Gametophores us Protonema	Pp1s2_811V6.1	AT1G65295	NA
Pp1s2_811V6	XLOC_Pp1s2_811V6_100	TCONS_00021999_100	-31.373	Gametophores us Protonema	Pp1s2_811V6.1	AT1G65295	NA
Pp1s2_26V6	XLOC_Pp1s2_26V6_100	TCONS_00022014_100	30.1203	Gametophores us Protonema	Pp1s2_26V6.1	NA	NA
Pp1s2_26V6	XLOC_Pp1s2_26V6_100	TCONS_00022017_100	-21.5216	Gametophores us Protonema	Pp1s2_26V6.1	NA	NA
Pp1s203_35V6	XLOC_Pp1s203_35V6_100	TCONS_00023153_100	-34.1536	Protoplasts us Protonema	Pp1s203_35V6.1	AT1G19130	NA
Pp1s204_88V6	XLOC_Pp1s204_88V6_100	TCONS_00023264_100	-20.8177	Gametophores us Protonema	Pp1s204_88V6.1	AT1G50280	Phototropic-responsive NPH3 family protein
Pp1s204_138V6	XLOC_Pp1s204_138V6_100	TCONS_00023355_100	-75.5059	Gametophores us Protonema	Pp1s204_138V6.3	AT4G12080	AT-hook motif nuclear-localized protein 1
Pp1s205_43V6	XLOC_Pp1s205_43V6_100	TCONS_00023428_100	-22.3552	Protoplasts us Protonema	Pp1s205_43V6.1	AT3G05510	Phospholipid/glycerol acyltransferase family protein
Pp1s205_43V6	XLOC_Pp1s205_43V6_100	TCONS_00023429_100	22.3554	Protoplasts us Protonema	Pp1s205_43V6.1	AT3G05510	Phospholipid/glycerol acyltransferase family protein
Pp1s213_125V6	XLOC_Pp1s213_125V6_100	TCONS_00025017_100	-31.0105	Protoplasts us Protonema	Pp1s213_125V6.1	AT3G25840	Protein kinase superfamily protein
Pp1s213_125V6	XLOC_Pp1s213_125V6_100	TCONS_00025018_100	-34.4274	Gametophores us Protonema	Pp1s213_125V6.1	AT3G25840	Protein kinase superfamily protein
Pp1s22_38V6	XLOC_Pp1s22_38V6_100	TCONS_00025757_100	-1262.9118	Gametophores us Protonema	Pp1s22_38V6.1	AT5G55220	trigger factor type chaperone family protein
Pp1s22_38V6	XLOC_Pp1s22_38V6_100	TCONS_00025757_100	187.6276	Protoplasts us Protonema	Pp1s22_38V6.1	AT5G55220	trigger factor type chaperone family protein
Pp1s22_93V6	XLOC_Pp1s22_93V6_100	TCONS_00025790_100	-46.5346	Gametophores us Protonema	Pp1s22_93V6.4	AT1G21270	wall-associated kinase 2
Pp1s22_93V6	XLOC_Pp1s22_93V6_100	TCONS_00025791_100	-40.901	Gametophores us Protonema	Pp1s22_93V6.2	AT1G21270	wall-associated kinase 2
Pp1s22_251V6	XLOC_Pp1s22_251V6_100	TCONS_00025843_100	1405.1204	Gametophores us Protonema	Pp1s22_251V6.1	AT4G26690	PLC-like phosphodiesterase family protein
Pp1s22_251V6	XLOC_Pp1s22_251V6_100	TCONS_00025848_100	1569.8135	Gametophores us Protonema	Pp1s22_251V6.1	AT4G26690	PLC-like phosphodiesterase family protein
Pp1s22_251V6	XLOC_Pp1s22_251V6_100	TCONS_00025849_100	237.3407	Gametophores us Protonema	Pp1s22_251V6.1	AT4G26690	PLC-like phosphodiesterase family protein
Pp1s22_2V6	XLOC_Pp1s22_2V6_100	TCONS_00025942_100	-46.5779	Protoplasts us Protonema	Pp1s22_2V6.1	NA	NA
Pp1s22_153V6	XLOC_Pp1s22_153V6_100	TCONS_00026016_100	-29.5882	Protoplasts us Protonema	Pp1s22_153V6.1	AT1G69060	Chaperone DnaJ-domain superfamily protein
Pp1s22_225V6	XLOC_Pp1s22_225V6_100	TCONS_00026060_100	-31.8128	Gametophores us Protonema	Pp1s22_225V6.1	AT5G02010	RHO guanyl-nucleotide exchange factor 7
Pp1s22_364V6	XLOC_Pp1s22_364V6_100	TCONS_00026135_100	-21.7921	Gametophores us Protonema	Pp1s22_364V6.1	AT2G42380	Basic-leucine zipper (bZIP) transcription factor family protein
Pp1s22_364V6	XLOC_Pp1s22_364V6_100	TCONS_00026137_100	21.4841	Gametophores us Protonema	Pp1s22_364V6.2	AT2G42380	Basic-leucine zipper (bZIP) transcription factor family protein
Pp1s220_18V6	XLOC_Pp1s220_18V6_100	TCONS_00026229_100	-22.0017	Gametophores us Protonema	Pp1s220_18V6.1	AT3G11210	SGNH hydrolase-type esterase superfamily protein
Pp1s225_102V6	XLOC_Pp1s225_102V6_100	TCONS_00026870_100	-25.6968	Protoplasts us Protonema	Pp1s225_102V6.1	AT5G19790	related to AP2 11
Pp1s226_76V6	XLOC_Pp1s226_76V6_100	TCONS_00027032_100	59.1054	Gametophores us Protonema	Pp1s226_76V6.1	AT1G78550	2-oxoglutarate (2OG) and Fe(II)-dependent oxygenase superfamily protein
Pp1s229_15V6	XLOC_Pp1s229_15V6_100	TCONS_00027253_100	-21.2342	Gametophores us Protonema	Pp1s229_15V6.1	AT4G02130	galacturonosyltransferase 6
Pp1s23_33V6	XLOC_Pp1s23_33V6_100	TCONS_00027359_100	23.0777	Gametophores us Protonema	Pp1s23_33V6.1	AT3G56230	BTB/POZ domain-containing protein
Pp1s23_33V6	XLOC_Pp1s23_33V6_100	TCONS_00027360_100	-23.0778	Gametophores us Protonema	Pp1s23_33V6.1	AT3G56230	BTB/POZ domain-containing protein
Pp1s23_265V6	XLOC_Pp1s23_265V6_100	TCONS_00027475_100	-36.0216	Gametophores us Protonema	Pp1s23_265V6.1	AT5G20810	SAUR-like auxin-responsive protein family
Pp1s23_265V6	XLOC_Pp1s23_265V6_100	TCONS_00027476_100	-63.9782	Gametophores us Protonema	Pp1s23_265V6.1	AT5G20810	SAUR-like auxin-responsive protein family
Pp1s235_138V6	XLOC_Pp1s235_138V6_100	TCONS_00028353_100	-26.1123	Gametophores us Protonema	Pp1s235_138V6.1	AT4G17260	Lactate/malate dehydrogenase family protein
Pp1s24_237V6	XLOC_Pp1s24_237V6_100	TCONS_00028965_100	-21.4048	Protoplasts us Protonema	Pp1s24_237V6.1	AT2G43020	polyamine oxidase 2
Pp1s243_37V6	XLOC_Pp1s243_37V6_100	TCONS_00029376_100	-91.0052	Gametophores us Protonema	Pp1s243_37V6.1	AT1G18100	PEBP (phosphatidylethanolamine-binding protein) family protein
Pp1s244_27V6	XLOC_Pp1s244_27V6_100	TCONS_00029459_100	50.0676	Gametophores us Protonema	Pp1s244_27V6.2	AT1G56130	Leucine-rich repeat transmembrane protein kinase
Pp1s244_82V6	XLOC_Pp1s244_82V6_100	TCONS_00029534_100	-25.8133	Gametophores us Protonema	Pp1s244_82V6.2	AT4G17260	Lactate/malate dehydrogenase family protein
Pp1s244_82V6	XLOC_Pp1s244_82V6_100	TCONS_00029535_100	25.8136	Gametophores us Protonema	Pp1s244_82V6.1	AT4G17260	Lactate/malate dehydrogenase family protein
Pp1s247_19V6	XLOC_Pp1s247_19V6_100	TCONS_00029874_100	21.6662	Protoplasts us Protonema	Pp1s247_19V6.1	NA	NA
Pp1s247_19V6	XLOC_Pp1s247_19V6_100	TCONS_00029875_100	-21.666	Protoplasts us Protonema	Pp1s247_19V6.1	NA	NA
Pp1s249_22V6	XLOC_Pp1s249_22V6_100	TCONS_00030093_100	31.4395	Protoplasts us Protonema	Pp1s249_22V6.2	AT5G05600	2-oxoglutarate (2OG) and Fe(II)-dependent oxygenase superfamily protein
Pp1s250_28V6	XLOC_Pp1s250_28V6_100	TCONS_00030582_100	-45.9863	Protoplasts us Protonema	Pp1s250_28V6.1	AT3G25840	Protein kinase superfamily protein
Pp1s255_9V6	XLOC_Pp1s255_9V6_100	TCONS_00030945_100	-33.2936	Protoplasts us Protonema	Pp1s255_9V6.1	AT2G01170	bidirectional amino acid transporter 1
Pp1s271_60V6	XLOC_Pp1s271_60V6_100	TCONS_00032970_100	20.305	Gametophores us Protonema	Pp1s271_60V6.1	AT5G15710	Galactose oxidase/kelch repeat superfamily protein
Pp1s28_109V6	XLOC_Pp1s28_109V6_100	TCONS_00033811_100	32.7297	Protoplasts us Protonema	Pp1s28_109V6.1	AT5G02010	RHO guanyl-nucleotide exchange factor 7
Pp1s28_126V6	XLOC_Pp1s28_126V6_100	TCONS_00034122_100	-37.4257	Protoplasts us Protonema	Pp1s28_126V6.2	AT5G27380	glutathione synthetase 2
Pp1s281_82V6	XLOC_Pp1s281_82V6_100	TCONS_00034410_100	-54.1963	Gametophores us Protonema	Pp1s281_82V6.1	AT5G05690	Cytochrome P450 superfamily protein
Pp1s281_82V6	XLOC_Pp1s281_82V6_100	TCONS_00034411_100	-39.5166	Gametophores us Protonema	Pp1s281_82V6.3	AT5G05690	Cytochrome P450 superfamily protein
Pp1s296_62V6	XLOC_Pp1s296_62V6_100	TCONS_00035971_100	-24.9069	Protoplasts us Protonema	Pp1s296_62V6.1	AT4G39080	vacuolar proton ATPase A3
Pp1s297_1V6	XLOC_Pp1s297_1V6_100	TCONS_00036010_100	-20.8084	Gametophores us Protonema	Pp1s297_1V6.1	AT1G08370	decapping 1
Pp1s298_3V6	XLOC_Pp1s298_3V6_100	TCONS_00036129_100	24.6881	Gametophores us Protonema	Pp1s298_3V6.1	NA	NA
Pp1s298_3V6	XLOC_Pp1s298_3V6_100	TCONS_00036130_100	61.5484	Gametophores us Protonema	Pp1s298_3V6.1	NA	NA
Pp1s309_69V6	XLOC_Pp1s309_69V6_100	TCONS_00037900_100	-44.6799	Gametophores us Protonema	Pp1s309_69V6.7	AT3G22490	Seed maturation protein
Pp1s309_69V6	XLOC_Pp1s309_69V6_100	TCONS_00037900_100	-38.6737	Protoplasts us Protonema	Pp1s309_69V6.7	AT3G22490	Seed maturation protein
Pp1s309_69V6	XLOC_Pp1s309_69V6_100	TCONS_00037903_100	285.0062	Gametophores us Protonema	Pp1s309_69V6.3	AT3G22490	Seed maturation protein
Pp1s31_214V6	XLOC_Pp1s31_214V6_100	TCONS_00038338_100	26.9318	Gametophores us Protonema	Pp1s31_214V6.2	AT5G13240	transcription regulators
Pp1s31_214V6	XLOC_Pp1s31_214V6_100	TCONS_00038338_100	-34.9546	Protoplasts us Protonema	Pp1s31_214V6.2	AT5G13240	transcription regulators
Pp1s31_214V6	XLOC_Pp1s31_214V6_100	TCONS_00038340_100	-27.3543	Gametophores us Protonema	Pp1s31_214V6.2	AT5G13240	transcription regulators
Pp1s314_51V6	XLOC_Pp1s314_51V6_100	TCONS_00038922_100	-104.7451	Protoplasts us Protonema	Pp1s314_51V6.1	AT1G69390	homologue of bacterial MinE 1
Pp1s317_7V6	XLOC_Pp1s317_7V6_100	TCONS_00039064_100	-25.6779	Gametophores us Protonema	Pp1s317_7V6.2	AT1G17840	white-brown complex homolog protein 11
Pp1s317_7V6	XLOC_Pp1s317_7V6_100	TCONS_00039065_100	-67.4712	Gametophores us Protonema	Pp1s317_7V6.1	AT1G17840	white-brown complex homolog protein 11
Pp1s317_45V6	XLOC_Pp1s317_45V6_100	TCONS_00039147_100	21.5472	Gametophores us Protonema	Pp1s317_45V6.2	AT1G03680	thioredoxin M-type 1
Pp1s317_45V6	XLOC_Pp1s317_45V6_100	TCONS_00039148_100	-21.5472	Gametophores us Protonema	Pp1s317_45V6.1	AT1G03680	thioredoxin M-type 1
Pp1s322_37V6	XLOC_Pp1s322_37V6_100	TCONS_00039603_100	25.9138	Gametophores us Protonema	Pp1s322_37V6.2	AT2G43980	inositol 1,3,4-trisphosphate 5/6-kinase 4
Pp1s322_14V6	XLOC_Pp1s322_14V6_100	TCONS_00039608_100	-21.91	Protoplasts us Protonema	Pp1s322_14V6.1	AT1G65260	plastid transcriptionally active 4
Pp1s322_14V6	XLOC_Pp1s322_14V6_100	TCONS_00039611_100	-23.4388	Protoplasts us Protonema	Pp1s322_14V6.1	AT1G65260	plastid transcriptionally active 4
Pp1s322_14V6	XLOC_Pp1s322_14V6_100	TCONS_00039613_100	46.9975	Protoplasts us Protonema	Pp1s322_14V6.1	AT1G65260	plastid transcriptionally active 4
Pp1s324_39V6	XLOC_Pp1s324_39V6_100	TCONS_00039756_100	-47.1339	Protoplasts us Protonema	Pp1s324_39V6.1	AT4G02390	poly(ADP-ribose) polymerase
Pp1s324_39V6	XLOC_Pp1s324_39V6_100	TCONS_00039757_100	40.9047	Gametophores us Protonema	Pp1s324_39V6.1	AT4G02390	poly(ADP-ribose) polymerase
Pp1s33_333V6	XLOC_Pp1s33_333V6_100	TCONS_00040242_100	-24.3305	Protoplasts us Protonema	Pp1s33_333V6.1	AT5G55600	agenet domain-containing protein / bromo-adjacent homology (BAH) domain-containing protein
Pp1s338_10V6	XLOC_Pp1s338_10V6_100	TCONS_00041151_100	-22.8837	Protoplasts us Protonema	Pp1s338_10V6.1	AT1G05720	selenoprotein family protein
Pp1s338_10V6	XLOC_Pp1s338_10V6_100	TCONS_00041152_100	22.884	Protoplasts us Protonema	Pp1s338_10V6.1	AT1G05720	selenoprotein family protein
Pp1s346_35V6	XLOC_Pp1s346_35V6_100	TCONS_00042160_100	22.0295	Gametophores us Protonema	Pp1s346_35V6.1	AT1G15690	Inorganic H pyrophosphatase family protein
Pp1s346_35V6	XLOC_Pp1s346_35V6_100	TCONS_00042162_100	-22.0297	Gametophores us Protonema	Pp1s346_35V6.1	AT1G15690	Inorganic H pyrophosphatase family protein
Pp1s347_39V6	XLOC_Pp1s347_39V6_100	TCONS_00042213_100	-20.1745	Gametophores us Protonema	Pp1s347_39V6.2	AT1G16320	Uncharacterized conserved protein (DUF2358)
Pp1s347_39V6	XLOC_Pp1s347_39V6_100	TCONS_00042214_100	23.3459	Gametophores us Protonema	Pp1s347_39V6.1	AT1G16320	Uncharacterized conserved protein (DUF2358)
Pp1s35_257V6	XLOC_Pp1s35_257V6_100	TCONS_00042408_100	47.1308	Gametophores us Protonema	Pp1s35_257V6.2	AT1G63260	tetraspanin10
Pp1s35_257V6	XLOC_Pp1s35_257V6_100	TCONS_00042408_100	20.8643	Protoplasts us Protonema	Pp1s35_257V6.2	AT1G63260	tetraspanin10
Pp1s352_5V6	XLOC_Pp1s352_5V6_100	TCONS_00042827_100	-52.2267	Gametophores us Protonema	Pp1s352_5V6.1	AT4G39730	Lipase/lipooxygenase, PLAT/LH2 family protein
Pp1s352_5V6	XLOC_Pp1s352_5V6_100	TCONS_00042828_100	-47.755	Gametophores us Protonema	Pp1s352_5V6.2	AT4G39730	Lipase/lipooxygenase, PLAT/LH2 family protein
Pp1s353_7V6	XLOC_Pp1s353_7V6_100	TCONS_00042895_100	-23.5513	Protoplasts us Protonema	Pp1s353_7V6.2	AT5G64840	general control non-repressible 5
Pp1s353_9V6	XLOC_Pp1s353_9V6_100	TCONS_00042900_100	28.1906	Gametophores us Protonema	Pp1s353_9V6.1	AT3G21310	Core-2/I-branching beta-1,6-N-acetylglucosaminyltransferase family protein
Pp1s353_9V6	XLOC_Pp1s353_9V6_100	TCONS_00042901_100	-28.1907	Gametophores us Protonema	Pp1s353_9V6.1	AT3G21310	Core-2/I-branching beta-1,6-N-acetylglucosaminyltransferase family protein
Pp1s355_28V6	XLOC_Pp1s355_28V6_100	TCONS_00043040_100	-21.7877	Gametophores us Protonema	Pp1s355_28V6.1	AT3G52520	NA
Pp1s357_19V6	XLOC_Pp1s357_19V6_100	TCONS_00043172_100	-32.5544	Protoplasts us Protonema	Pp1s357_19V6.1	AT1G15780	NA
Pp1s36_345V6	XLOC_Pp1s36_345V6_100	TCONS_00043774_100	41.8967	Protoplasts us Protonema	Pp1s36_345V6.1	AT5G19900	PRLI-interacting factor, putative
Pp1s370_30V6	XLOC_Pp1s370_30V6_100	TCONS_00044520_100	-28.1369	Protoplasts us Protonema	Pp1s370_30V6.1	NA	NA
Pp1s376_34V6	XLOC_Pp1s376_34V6_100	TCONS_00044913_100	-42.0645	Protoplasts us Protonema	Pp1s376_34V6.2	AT5G19900	PRLI-interacting factor, putative
Pp1s376_34V6	XLOC_Pp1s376_34V6_100	TCONS_00044914_100	22.4128	Gametophores us Protonema	Pp1s376_34V6.3	AT5G19900	PRLI-interacting factor, putative
Pp1s38_11V6	XLOC_Pp1s38_11V6_100	TCONS_00045104_100	-35.019	Protoplasts us Protonema	Pp1s38_11V6.1	AT5G54930	AT hook motif-containing protein
Pp1s38_361V6	XLOC_Pp1s38_361V6_100	TCONS_00045609_100	-34.0231	Gametophores us Protonema	Pp1s38_361V6.1	NA	NA
Pp1s38_361V6	XLOC_Pp1s38_361V6_100	TCONS_00045609_100	-30.5533	Protoplasts us Protonema	Pp1s38_361V6.1	NA	NA
Pp1s391_33V6	XLOC_Pp1s391_33V6_100	TCONS_00046664_100	-90.7469	Gametophores us Protonema	Pp1s391_33V6.1	AT5G46070	Guanylate-binding family protein
Pp1s4_436V6	XLOC_Pp1s4_436V6_100	TCONS_00047144_100	-31.4908	Gametophores us Protonema	Pp1s4_436V6.2	NA	NA
Pp1s4_481V6	XLOC_Pp1s4_481V6_100	TCONS_00047155_100	-22.8921	Protoplasts us Protonema	Pp1s4_481V6.1	AT2G37010	non-intrinsic ABC protein 12
Pp1s4_43V6	XLOC_Pp1s4_43V6_100	TCONS_00047209_100	-59.741	Gametophores us Protonema	Pp1s4_43V6.1	AT5G13870	xyloglucan endotransglucosylase/hydrolase 5
Pp1s4_121V6	XLOC_Pp1s4_121V6_100	TCONS_00047239_100	-83.8074	Gametophores us Protonema	Pp1s4_121V6.1	NA	NA
Pp1s403_25V6	XLOC_Pp1s403_25V6_100	TCONS_00047898_100	-28.135	Protoplasts us Protonema	Pp1s403_25V6.1	AT5G56760	serine acetyltransferase 1		set_2
Pp1s403_25V6	XLOC_Pp1s403_25V6_100	TCONS_00047899_100	28.1353	Protoplasts us Protonema	Pp1s403_25V6.1	AT5G56760	serine acetyltransferase 1		set_2
Pp1s41_205V6	XLOC_Pp1s41_205V6_100	TCONS_00048278_100	-21.5378	Protoplasts us Protonema	Pp1s41_205V6.1	NA	NA
Pp1s414_10V6	XLOC_Pp1s414_10V6_100	TCONS_00048673_100	-21.2633	Gametophores us Protonema	Pp1s414_10V6.1	AT4G29130	hexokinase 1
Pp1s42_167V6	XLOC_Pp1s42_167V6_100	TCONS_00048875_100	-26.2405	Gametophores us Protonema	Pp1s42_167V6.1	NA	NA
Pp1s42_167V6	XLOC_Pp1s42_167V6_100	TCONS_00048876_100	-41.5402	Gametophores us Protonema	Pp1s42_167V6.1	NA	NA
Pp1s42_167V6	XLOC_Pp1s42_167V6_100	TCONS_00048878_100	-32.2171	Gametophores us Protonema	Pp1s42_167V6.1	NA	NA
Pp1s42_19V6	XLOC_Pp1s42_19V6_100	TCONS_00048972_100	-28.5088	Protoplasts us Protonema	Pp1s42_19V6.5	AT5G11680	NA
Pp1s42_181V6	XLOC_Pp1s42_181V6_100	TCONS_00049044_100	-20.3652	Protoplasts us Protonema	Pp1s42_181V6.1	AT5G06600	ubiquitin-specific protease 12
Pp1s42_181V6	XLOC_Pp1s42_181V6_100	TCONS_00049045_100	20.3651	Protoplasts us Protonema	Pp1s42_181V6.1	AT5G06600	ubiquitin-specific protease 12
Pp1s42_240V6	XLOC_Pp1s42_240V6_100	TCONS_00049083_100	-25.3534	Protoplasts us Protonema	Pp1s42_240V6.1	AT3G55270	mitogen-activated protein kinase phosphatase 1
Pp1s43_12V6	XLOC_Pp1s43_12V6_100	TCONS_00049465_100	-41.0004	Gametophores us Protonema	Pp1s43_12V6.1	AT4G37470	alpha/beta-Hydrolases superfamily protein
Pp1s43_12V6	XLOC_Pp1s43_12V6_100	TCONS_00049466_100	41.0004	Gametophores us Protonema	Pp1s43_12V6.1	AT4G37470	alpha/beta-Hydrolases superfamily protein
Pp1s43_154V6	XLOC_Pp1s43_154V6_100	TCONS_00049684_100	80.2983	Gametophores us Protonema	Pp1s43_154V6.1	AT5G14130	Peroxidase superfamily protein
Pp1s433_12V6	XLOC_Pp1s433_12V6_100	TCONS_00049857_100	-51.6766	Gametophores us Protonema	Pp1s433_12V6.1	NA	NA
Pp1s433_12V6	XLOC_Pp1s433_12V6_100	TCONS_00049859_100	-33.7573	Gametophores us Protonema	Pp1s433_12V6.1	NA	NA
Pp1s440_18V6	XLOC_Pp1s440_18V6_100	TCONS_00050400_100	-23.4376	Protoplasts us Protonema	Pp1s440_18V6.1	AT5G52790	CBS domain-containing protein with a domain of unknown function (DUF21)
Pp1s444_4V6	XLOC_Pp1s444_4V6_100	TCONS_00050521_100	-27.2484	Protoplasts us Protonema	Pp1s444_4V6.1	AT2G36720	Acyl-CoA N-acyltransferase with RING/FYVE/PHD-type zinc finger domain
Pp1s444_4V6	XLOC_Pp1s444_4V6_100	TCONS_00050522_100	27.2488	Protoplasts us Protonema	Pp1s444_4V6.1	AT2G36720	Acyl-CoA N-acyltransferase with RING/FYVE/PHD-type zinc finger domain
Pp1s45_33V6	XLOC_Pp1s45_33V6_100	TCONS_00050793_100	-28.5844	Gametophores us Protonema	Pp1s45_33V6.1	AT2G32700	LEUNIG_homolog
Pp1s450_21V6	XLOC_Pp1s450_21V6_100	TCONS_00050969_100	-31.1533	Protoplasts us Protonema	Pp1s450_21V6.2	AT1G69740	Aldolase superfamily protein
Pp1s466_13V6	XLOC_Pp1s466_13V6_100	TCONS_00051572_100	66.4208	Gametophores us Protonema	Pp1s466_13V6.1	AT1G69530	expansin A1
Pp1s466_13V6	XLOC_Pp1s466_13V6_100	TCONS_00051573_100	32.534	Gametophores us Protonema	Pp1s466_13V6.1	AT1G69530	expansin A1
Pp1s47_122V6	XLOC_Pp1s47_122V6_100	TCONS_00051682_100	-20.0169	Gametophores us Protonema	Pp1s47_122V6.1	AT3G29390	RS2-interacting KH protein
Pp1s39_174V6	XLOC_Pp1s39_174V6_25	TCONS_00051976_25	-32.2913	Gametophores us Protonema	Pp1s39_174V6.1	AT1G25320	Leucine-rich repeat protein kinase family protein
Pp1s39_174V6	XLOC_Pp1s39_174V6_25	TCONS_00051979_25	-22.5399	Protoplasts us Protonema	Pp1s39_174V6.1	AT1G25320	Leucine-rich repeat protein kinase family protein
Pp1s49_275V6	XLOC_Pp1s49_275V6_100	TCONS_00052678_100	31.7179	Protoplasts us Protonema	Pp1s49_275V6.1	AT1G05000	Phosphotyrosine protein phosphatases superfamily protein
Pp1s49_275V6	XLOC_Pp1s49_275V6_100	TCONS_00052680_100	-27.8059	Protoplasts us Protonema	Pp1s49_275V6.2	AT1G05000	Phosphotyrosine protein phosphatases superfamily protein
Pp1s51_202V6	XLOC_Pp1s51_202V6_100	TCONS_00053981_100	20.9868	Gametophores us Protonema	Pp1s51_202V6.1	AT5G42560	Abscisic acid-responsive (TB2/DP1, HVA22) family protein
Pp1s523_18V6	XLOC_Pp1s523_18V6_100	TCONS_00054460_100	35.5678	Gametophores us Protonema	Pp1s523_18V6.1	AT1G69550	disease resistance protein (TIR-NBS-LRR class)
Pp1s53_49V6	XLOC_Pp1s53_49V6_100	TCONS_00054651_100	-34.2305	Protoplasts us Protonema	Pp1s53_49V6.1	AT4G38690	PLC-like phosphodiesterases superfamily protein
Pp1s54_259V6	XLOC_Pp1s54_259V6_100	TCONS_00055011_100	-23.9314	Gametophores us Protonema	Pp1s54_259V6.1	AT5G19530	S-adenosyl-L-methionine-dependent methyltransferases superfamily protein
Pp1s54_136V6	XLOC_Pp1s54_136V6_100	TCONS_00055124_100	-22.6732	Protoplasts us Protonema	Pp1s54_136V6.1	AT1G05830	trithorax-like protein 2
Pp1s545_4V6	XLOC_Pp1s545_4V6_100	TCONS_00055352_100	-48.1544	Gametophores us Protonema	Pp1s545_4V6.1	AT5G38410	Ribulose bisphosphate carboxylase (small chain) family protein
Pp1s545_4V6	XLOC_Pp1s545_4V6_100	TCONS_00055353_100	-20.1942	Protoplasts us Protonema	Pp1s545_4V6.1	AT5G38410	Ribulose bisphosphate carboxylase (small chain) family protein
Pp1s55_264V6	XLOC_Pp1s55_264V6_100	TCONS_00055489_100	35.1875	Protoplasts us Protonema	Pp1s55_264V6.1	AT2G30860	glutathione S-transferase PHI 9
Pp1s55_273V6	XLOC_Pp1s55_273V6_100	TCONS_00055498_100	-27.0839	Protoplasts us Protonema	Pp1s55_273V6.1	AT1G02260	Divalent ion symporter
Pp1s55_273V6	XLOC_Pp1s55_273V6_100	TCONS_00055505_100	28.2251	Protoplasts us Protonema	Pp1s55_273V6.1	AT1G02260	Divalent ion symporter
Pp1s55_167V6	XLOC_Pp1s55_167V6_100	TCONS_00055648_100	-90.7985	Gametophores us Protonema	Pp1s55_167V6.2	AT5G19730	Pectin lyase-like superfamily protein
Pp1s55_196V6	XLOC_Pp1s55_196V6_100	TCONS_00055670_100	-34.2823	Protoplasts us Protonema	Pp1s55_196V6.1	AT2G16570	GLN phosphoribosyl pyrophosphate amidotransferase 1
Pp1s55_196V6	XLOC_Pp1s55_196V6_100	TCONS_00055672_100	22.4456	Gametophores us Protonema	Pp1s55_196V6.1	AT2G16570	GLN phosphoribosyl pyrophosphate amidotransferase 1
Pp1s57_2V6	XLOC_Pp1s57_2V6_100	TCONS_00056035_100	-50.9761	Gametophores us Protonema	Pp1s57_2V6.1	NA	NA
Pp1s57_2V6	XLOC_Pp1s57_2V6_100	TCONS_00056036_100	-27.5637	Gametophores us Protonema	Pp1s57_2V6.1	NA	NA
Pp1s57_215V6	XLOC_Pp1s57_215V6_100	TCONS_00056205_100	-31.7081	Protoplasts us Protonema	Pp1s57_215V6.1	AT5G53800	NA
Pp1s58_132V6	XLOC_Pp1s58_132V6_100	TCONS_00056462_100	-43.8168	Gametophores us Protonema	Pp1s58_132V6.1	NA	NA
Pp1s58_132V6	XLOC_Pp1s58_132V6_100	TCONS_00056464_100	-34.8842	Gametophores us Protonema	Pp1s58_132V6.1	NA	NA
Pp1s59_81V6	XLOC_Pp1s59_81V6_100	TCONS_00056655_100	22.0763	Protoplasts us Protonema	Pp1s59_81V6.1	AT1G55150	DEA(D/H)-box RNA helicase family protein
Pp1s59_81V6	XLOC_Pp1s59_81V6_100	TCONS_00056658_100	-41.6766	Protoplasts us Protonema	Pp1s59_81V6.1	AT1G55150	DEA(D/H)-box RNA helicase family protein
Pp1s59_152V6	XLOC_Pp1s59_152V6_100	TCONS_00056680_100	-26.3499	Protoplasts us Protonema	Pp1s59_152V6.1	AT3G25070	RPM1 interacting protein 4
Pp1s59_223V6	XLOC_Pp1s59_223V6_100	TCONS_00056721_100	-31.2609	Gametophores us Protonema	Pp1s59_223V6.1	AT1G76140	Prolyl oligopeptidase family protein
Pp1s59_355V6	XLOC_Pp1s59_355V6_100	TCONS_00056806_100	-23.7084	Protoplasts us Protonema	Pp1s59_355V6.3	AT4G25835	P-loop containing nucleoside triphosphate hydrolases superfamily protein
Pp1s61_135V6	XLOC_Pp1s61_135V6_100	TCONS_00058133_100	-24.5828	Gametophores us Protonema	Pp1s61_135V6.3	NA	NA
Pp1s62_220V6	XLOC_Pp1s62_220V6_100	TCONS_00058374_100	93.2817	Protoplasts us Protonema	Pp1s62_220V6.1	AT3G50380	Protein of unknown function (DUF1162)
Pp1s62_220V6	XLOC_Pp1s62_220V6_100	TCONS_00058378_100	-107.1048	Protoplasts us Protonema	Pp1s62_220V6.1	AT3G50380	Protein of unknown function (DUF1162)
Pp1s62_171V6	XLOC_Pp1s62_171V6_100	TCONS_00058494_100	-52.8982	Protoplasts us Protonema	Pp1s62_171V6.1	AT3G27870	ATPase E1-E2 type family protein / haloacid dehalogenase-like hydrolase family protein
Pp1s626_4V6	XLOC_Pp1s626_4V6_100	TCONS_00058558_100	-27.5176	Protoplasts us Protonema	Pp1s626_4V6.1	AT1G36730	Translation initiation factor IF2/IF5
Pp1s626_4V6	XLOC_Pp1s626_4V6_100	TCONS_00058559_100	35.544	Protoplasts us Protonema	Pp1s626_4V6.2	AT1G36730	Translation initiation factor IF2/IF5
Pp1s64_182V6	XLOC_Pp1s64_182V6_100	TCONS_00058843_100	-26.0169	Gametophores us Protonema	Pp1s64_182V6.1	AT1G22060	NA
Pp1s64_182V6	XLOC_Pp1s64_182V6_100	TCONS_00058844_100	26.0169	Gametophores us Protonema	Pp1s64_182V6.2	AT1G22060	NA
Pp1s66_76V6	XLOC_Pp1s66_76V6_100	TCONS_00059583_100	-22.4005	Protoplasts us Protonema	Pp1s66_76V6.1	AT2G25740	ATP-dependent protease La (LON) domain protein
Pp1s68_34V6	XLOC_Pp1s68_34V6_100	TCONS_00060174_100	-30.2024	Protoplasts us Protonema	Pp1s68_34V6.1	AT2G15900	Phox-associated domain		Sorting nexin, C-terminal	set_2
Pp1s68_102V6	XLOC_Pp1s68_102V6_100	TCONS_00060202_100	-23.4231	Gametophores us Protonema	Pp1s68_102V6.1	AT4G30560	cyclic nucleotide gated channel 9
Pp1s69_244V6	XLOC_Pp1s69_244V6_100	TCONS_00060445_100	-78.6026	Gametophores us Protonema	Pp1s69_244V6.2	AT4G20870	fatty acid hydroxylase 2
Pp1s69_127V6	XLOC_Pp1s69_127V6_100	TCONS_00060540_100	33.2777	Protoplasts us Protonema	Pp1s69_127V6.1	AT4G27600	pfkB-like carbohydrate kinase family protein
Pp1s7_115V6	XLOC_Pp1s7_115V6_100	TCONS_00060706_100	31.089	Protoplasts us Protonema	Pp1s7_115V6.1	AT3G24650	AP2/B3-like transcriptional factor family protein
Pp1s7_115V6	XLOC_Pp1s7_115V6_100	TCONS_00060707_100	-30.8154	Gametophores us Protonema	Pp1s7_115V6.1	AT3G24650	AP2/B3-like transcriptional factor family protein
Pp1s7_65V6	XLOC_Pp1s7_65V6_100	TCONS_00060962_100	-44.7281	Gametophores us Protonema	Pp1s7_65V6.2	AT2G23540	GDSL-like Lipase/Acylhydrolase superfamily protein
Pp1s7_65V6	XLOC_Pp1s7_65V6_100	TCONS_00060967_100	-49.8198	Gametophores us Protonema	Pp1s7_65V6.3	AT2G23540	GDSL-like Lipase/Acylhydrolase superfamily protein
Pp1s71_7V6	XLOC_Pp1s71_7V6_100	TCONS_00061534_100	-24.2147	Protoplasts us Protonema	Pp1s71_7V6.1	AT3G27650	LOB domain-containing protein 25
Pp1s71_7V6	XLOC_Pp1s71_7V6_100	TCONS_00061535_100	24.2147	Protoplasts us Protonema	Pp1s71_7V6.1	AT3G27650	LOB domain-containing protein 25
Pp1s71_30V6	XLOC_Pp1s71_30V6_100	TCONS_00061660_100	21.1458	Gametophores us Protonema	Pp1s71_30V6.1	AT1G10650	SBP (S-ribonuclease binding protein) family protein
Pp1s71_30V6	XLOC_Pp1s71_30V6_100	TCONS_00061661_100	-21.1455	Gametophores us Protonema	Pp1s71_30V6.1	AT1G10650	SBP (S-ribonuclease binding protein) family protein
Pp1s72_263V6	XLOC_Pp1s72_263V6_100	TCONS_00062024_100	-23.7393	Protoplasts us Protonema	Pp1s72_263V6.1	AT5G04500	glycosyltransferase family protein 47
Pp1s73_202V6	XLOC_Pp1s73_202V6_100	TCONS_00062168_100	-33.9082	Protoplasts us Protonema	Pp1s73_202V6.1	AT5G39040	transporter associated with antigen processing protein 2
Pp1s74_222V6	XLOC_Pp1s74_222V6_100	TCONS_00062450_100	-671.8796	Protoplasts us Protonema	Pp1s74_222V6.1	AT5G36170	high chlorophyll fluorescent 109
Pp1s74_136V6	XLOC_Pp1s74_136V6_100	TCONS_00062536_100	-24.6931	Protoplasts us Protonema	Pp1s74_136V6.1	AT1G42540	glutamate receptor 3.3
Pp1s75_53V6	XLOC_Pp1s75_53V6_100	TCONS_00062635_100	-24.0697	Gametophores us Protonema	Pp1s75_53V6.2	AT3G05290	peroxisomal adenine nucleotide carrier 1
Pp1s76_116V6	XLOC_Pp1s76_116V6_100	TCONS_00062844_100	-38.0406	Gametophores us Protonema	Pp1s76_116V6.1	AT3G54700	phosphate transporter 1		set_2
Pp1s77_67V6	XLOC_Pp1s77_67V6_100	TCONS_00063043_100	-27.2503	Protoplasts us Protonema	Pp1s77_67V6.6	NA	NA
Pp1s77_136V6	XLOC_Pp1s77_136V6_100	TCONS_00063061_100	25.7875	Gametophores us Protonema	Pp1s77_136V6.1	AT3G26720	Glycosyl hydrolase family 38 protein
Pp1s79_2V6	XLOC_Pp1s79_2V6_100	TCONS_00063692_100	-22.2593	Protoplasts us Protonema	Pp1s79_2V6.2	AT3G07090	PPPDE putative thiol peptidase family protein
Pp1s80_52V6	XLOC_Pp1s80_52V6_100	TCONS_00064337_100	-39.619	Gametophores us Protonema	Pp1s80_52V6.1	AT3G62860	alpha/beta-Hydrolases superfamily protein
Pp1s80_52V6	XLOC_Pp1s80_52V6_100	TCONS_00064338_100	39.6191	Gametophores us Protonema	Pp1s80_52V6.2	AT3G62860	alpha/beta-Hydrolases superfamily protein
Pp1s80_186V6	XLOC_Pp1s80_186V6_100	TCONS_00064433_100	-40.3879	Gametophores us Protonema	Pp1s80_186V6.1	AT3G18850	lysophosphatidyl acyltransferase 5
Pp1s81_188V6	XLOC_Pp1s81_188V6_100	TCONS_00064561_100	-26.9096	Gametophores us Protonema	Pp1s81_188V6.3	AT4G27780	acyl-CoA binding protein 2
Pp1s81_38V6	XLOC_Pp1s81_38V6_100	TCONS_00064620_100	21.4425	Protoplasts us Protonema	Pp1s81_38V6.2	NA	NA
Pp1s81_42V6	XLOC_Pp1s81_42V6_100	TCONS_00064621_100	-26.4994	Gametophores us Protonema	Pp1s81_42V6.2	AT3G52050	5\'-3\' exonuclease family protein
Pp1s81_42V6	XLOC_Pp1s81_42V6_100	TCONS_00064622_100	28.9034	Protoplasts us Protonema	Pp1s81_42V6.1	AT3G52050	5\'-3\' exonuclease family protein
Pp1s83_148V6	XLOC_Pp1s83_148V6_100	TCONS_00065207_100	-39.5651	Protoplasts us Protonema	Pp1s83_148V6.1	AT2G41835	zinc finger (C2H2 type, AN1-like) family protein
Pp1s83_192V6	XLOC_Pp1s83_192V6_100	TCONS_00065232_100	20.1176	Gametophores us Protonema	Pp1s83_192V6.2	AT2G30870	glutathione S-transferase PHI 10
Pp1s84_144V6	XLOC_Pp1s84_144V6_100	TCONS_00065537_100	-25.2495	Gametophores us Protonema	Pp1s84_144V6.1	AT1G56080	NA
Pp1s85_87V6	XLOC_Pp1s85_87V6_100	TCONS_00065687_100	-20.8766	Protoplasts us Protonema	Pp1s85_87V6.1	AT1G62400	Protein kinase superfamily protein
Pp1s86_103V6	XLOC_Pp1s86_103V6_100	TCONS_00065969_100	20.1787	Protoplasts us Protonema	Pp1s86_103V6.3	AT2G01830	CHASE domain containing histidine kinase protein
Pp1s86_153V6	XLOC_Pp1s86_153V6_100	TCONS_00065990_100	-23.8264	Protoplasts us Protonema	Pp1s86_153V6.1	AT2G32950	Transducin/WD40 repeat-like superfamily protein
Pp1s87_90V6	XLOC_Pp1s87_90V6_100	TCONS_00066180_100	-479.8229	Protoplasts us Protonema	Pp1s87_90V6.2	AT2G25930	hydroxyproline-rich glycoprotein family protein
Pp1s87_107V6	XLOC_Pp1s87_107V6_100	TCONS_00066195_100	3856.4014	Gametophores us Protonema	Pp1s87_107V6.1	AT1G27100	Actin cross-linking protein
Pp1s87_107V6	XLOC_Pp1s87_107V6_100	TCONS_00066195_100	3647.7399	Protoplasts us Protonema	Pp1s87_107V6.1	AT1G27100	Actin cross-linking protein
Pp1s88_183V6	XLOC_Pp1s88_183V6_100	TCONS_00066393_100	-29.6309	Protoplasts us Protonema	Pp1s88_183V6.1	AT5G42940	RING/U-box superfamily protein
Pp1s88_68V6	XLOC_Pp1s88_68V6_100	TCONS_00066449_100	-38.5983	Protoplasts us Protonema	Pp1s88_68V6.1	AT3G62010	NA
Pp1s88_68V6	XLOC_Pp1s88_68V6_100	TCONS_00066451_100	24.7169	Gametophores us Protonema	Pp1s88_68V6.1	AT3G62010	NA
Pp1s88_155V6	XLOC_Pp1s88_155V6_100	TCONS_00066485_100	-140.5444	Gametophores us Protonema	Pp1s88_155V6.1	AT1G51550	Kelch repeat-containing F-box family protein
Pp1s9_149V6	XLOC_Pp1s9_149V6_100	TCONS_00066874_100	-20.3321	Protoplasts us Protonema	Pp1s9_149V6.2	AT2G45690	shrunken seed protein (SSE1)
Pp1s9_450V6	XLOC_Pp1s9_450V6_100	TCONS_00067024_100	-24.9186	Gametophores us Protonema	Pp1s9_450V6.2	AT3G27650	LOB domain-containing protein 25
Pp1s92_76V6	XLOC_Pp1s92_76V6_100	TCONS_00068052_100	-36.1278	Gametophores us Protonema	Pp1s92_76V6.3	NA	NA
Pp1s98_202V6	XLOC_Pp1s98_202V6_100	TCONS_00069255_100	36.7797	Protoplasts us Protonema	Pp1s98_202V6.3	AT3G21330	basic helix-loop-helix (bHLH) DNA-binding superfamily protein
Pp1s99_139V6	XLOC_Pp1s99_139V6_100	TCONS_00069514_100	-27.1729	Protoplasts us Protonema	Pp1s99_139V6.2	AT5G03340	ATPase, AAA-type, CDC48 protein
Pp1s99_177V6	XLOC_Pp1s99_177V6_100	TCONS_00069523_100	21.005	Gametophores us Protonema	Pp1s99_177V6.1	NA	NA

## Sheet: List 2
List of DAS genes with two and more isoforms.
transcript_id - cufflinks transcript id
spliceR.sample_1 - Sample 1 identifier
spliceR.sample_2 - Sample 2 identifier
Gene ID- gene unique number in Physcomitrella patens genome annotation
Annotation - annotation of protein function using cosmoss 1.6
spliceR.IF1 - isoform Fraction of total gene expression for sample 1
spliceR.IF2 - isoform Fraction of total gene expression for sample 2
dIF- delta isoform fraction value as the difference of the contribution of a transcript to the total gene transcription level
TCONS_id	spliceR.sample_1	spliceR.sample_2	Gene ID	Anotation	spliceR.IF1	spliceR.IF2	spliceR.dIF
TCONS_00049271	Gametophores	Protonema	Pp1s545_4V6	Ribulose bisphosphate carboxylase (small chain) family protein	12.583	39.6111	27.0281
TCONS_00027356	Protonema	Protoplasts	Pp1s252_67V6		12.36	32.574	27.2604
TCONS_00045835	Protonema	Protoplasts	Pp1s461_15V6	Pectin lyase-like superfamily protein	13.2216	37.6663	24.4447
TCONS_00021430	Protonema	Protoplasts	Pp1s21_271V6	ARM repeat superfamily protein	34.6298	66.5356	31.9058
TCONS_00016831	Protonema	Protoplasts	Pp1s183_36V6	Leucine-rich repeat protein kinase family protein	19.758	46.4993	26.7413
TCONS_00004188	Protonema	Protoplasts	Pp1s115_120V6		55.0795	86.7783	31.6988
TCONS_00059958	Protonema	Protoplasts	Pp1s9_430V6		33.5216	65.0232	31.5016
TCONS_00001281	Protonema	Protoplasts	Pp1s100_191V6		59.7733	91.0084	31.2351
TCONS_00023093	Protonema	Protoplasts	Pp1s22_429V6		48.4752	70.3283	21.8531
TCONS_00037315	Protonema	Protoplasts	Pp1s341_28V6		12.73	26.2373	20.85
TCONS_00007614	Protonema	Protoplasts	Pp1s130_153V6		35.9089	63.0643	27.1554
TCONS_00049004	Protonema	Protoplasts	Pp1s54_273V6		58.2681	84.4371	26.169
TCONS_00057282	Protonema	Protoplasts	Pp1s80_198V6		35.0619	58.7161	23.6542
TCONS_00029817	Protonema	Protoplasts	Pp1s277_78V6		51.8215	74.1579	22.3364
