# Supplementary material for: Alternative splicing shapes transcriptome but not proteome diversity in Physcomitrella patens
Source: Sci Rep. 2017 Jun 2;7:2698. doi: 10.1038/s41598-017-02970-z (PMC5457400; doi:10.1038/s41598-017-02970-z)
Supplement: Supplementary file 4 — Supplementary Table S3 [file 41598_2017_2970_MOESM4_ESM.xls]

## Sheet: ISP
Supplementary Table S3: List of the isoform-specific peptides identified for alternatively spliced genes.
ORF_ID - the number of ORF from database
Gene_ID - accession number of gene
Peptide sequence - identified peptide sequence
Mascot score - the best mascot ion score for peptide
X Tandem score - the peptide score from X! Tandem search engine
Calculated +1H Peptide Mass (AMU) - mass of peptide
sample - the samle in which peptide was identified
ORF_ID	Gene_ID	Peptide sequence	Mascot score	X Tandem score	Calculated +1H Peptide Mass (AMU)	sample
TCONS_00058583|m.90517	Pp1s85_96V6	LKPWDMAAGALMVEEAGGK	45.2	8.3	1,973.9826	protonema-4
TCONS_00058583|m.90517	Pp1s85_96V6	LKPWDMAAGALMVEEAGGK	40.3	7.6	1,973.9826	protonema-3
TCONS_00058583|m.90517	Pp1s85_96V6	LKPWDMAAGALMVEEAGGK	0	2.44	1,973.9826	gametophores-3
TCONS_00058583|m.90517	Pp1s85_96V6	LKPWDMAAGALMVEEAGGK	10.2	5.89	1,973.9826	gametophores-1
TCONS_00011589|m.18277	Pp1s150_29V6	VTTLNGVEIQTR	89.4	6.57	1,330.7326	protonema-4
TCONS_00011589|m.18277	Pp1s150_29V6	VTTLNGVEIQTR	71.5	5.09	1,330.7326	protonema-3
TCONS_00011589|m.18277	Pp1s150_29V6	VTTLNGVEIQTR	76.3	4.43	1,330.7326	protonema-2
TCONS_00011589|m.18277	Pp1s150_29V6	VTTLNGVEIQTR	90.6	5.59	1,330.7326	protonema-1
TCONS_00011589|m.18277	Pp1s150_29V6	VTTLNGVEIQTR	72.1	5.8	1,330.7326	protoplast-4
TCONS_00011589|m.18277	Pp1s150_29V6	VTTLNGVEIQTR	52.5	5.37	1,330.7326	protoplast-1
TCONS_00011589|m.18277	Pp1s150_29V6	VTTLNGVEIQTR	37.7	3.74	1,330.7326	gametophores-4
TCONS_00011589|m.18277	Pp1s150_29V6	VTTLNGVEIQTR	17.4	0	1,330.7326	gametophores-3
TCONS_00011589|m.18277	Pp1s150_29V6	VTTLNGVEIQTR	71.8	4.19	1,330.7326	gametophores-2
TCONS_00011589|m.18277	Pp1s150_29V6	VTTLNGVEIQTR	63.1	4.06	1,330.7326	gametophores-1
TCONS_00004017|m.5965	Pp1s114_14V6	GDAEMQGAPVGESAVFDR	28.1	5.6	1,835.8230	protonema-4
TCONS_00004017|m.5965	Pp1s114_14V6	GDAEMQGAPVGESAVFDR	59.8	4.92	1,835.8230	protonema-3
TCONS_00035030|m.54102	Pp1s32_209V6	VLSTGLYGATITVDKVNTGNTVR	40.3	0	2,379.2880	gametophores-4
TCONS_00035030|m.54102	Pp1s32_209V6	VLSTGLYGATITVDKVNTGNTVR	84.9	11.5	2,379.2880	gametophores-3
TCONS_00035030|m.54102	Pp1s32_209V6	VLSTGLYGATITVDKVNTGNTVR	67.6	10.5	2,379.2880	gametophores-2
TCONS_00035030|m.54102	Pp1s32_209V6	VLSTGLYGATITVDKVNTGNTVR	85.8	9.77	2,379.2880	gametophores-1
TCONS_00058335|m.89977	Pp1s84_304V6	IVLVDFTATWCGPCR	77.9	11.4	1,794.8668	protonema-4
TCONS_00020105|m.31196	Pp1s20_176V6	LMDLIVNSLYSNK	70.6	8.92	1,509.7982	protonema-4
TCONS_00020105|m.31196	Pp1s20_176V6	LMDLIVNSLYSNK	71.4	7.54	1,509.7982	protonema-3
TCONS_00020105|m.31196	Pp1s20_176V6	LMDLIVNSLYSNK	64.7	10.3	1,509.7982	protonema-2
TCONS_00020105|m.31196	Pp1s20_176V6	LMDLIVNSLYSNK	71.8	9.6	1,509.7982	protoplast-4
TCONS_00020105|m.31196	Pp1s20_176V6	LMDLIVNSLYSNK	22.9	6.42	1,509.7982	gametophores-1
TCONS_00021583|m.33514	Pp1s21_109V6	GGIQVWDAFTPPMK	35.2	4.48	1,546.7725	protonema-4
TCONS_00021583|m.33514	Pp1s21_109V6	GGIQVWDAFTPPMK	50.5	9.62	1,546.7725	protonema-2
TCONS_00021583|m.33514	Pp1s21_109V6	GGIQVWDAFTPPMK	33.3	7.3	1,546.7725	gametophores-4
TCONS_00021583|m.33514	Pp1s21_109V6	GGIQVWDAFTPPMK	46.3	4.62	1,546.7725	gametophores-3
TCONS_00021583|m.33514	Pp1s21_109V6	GGIQVWDAFTPPMK	9.29	3.33	1,546.7725	gametophores-2
TCONS_00021583|m.33514	Pp1s21_109V6	GGIQVWDAFTPPMK	69.2	7.82	1,546.7725	gametophores-1
TCONS_00019217|m.29585	Pp1s199_129V6	NWISATGVENLGK	73.9	5.62	1,388.7169	gametophores-4
TCONS_00019217|m.29585	Pp1s199_129V6	NWISATGVENLGK	58.9	6.55	1,388.7169	gametophores-3
TCONS_00019217|m.29585	Pp1s199_129V6	NWISATGVENLGK	59.6	5.57	1,388.7169	gametophores-2
TCONS_00019217|m.29585	Pp1s199_129V6	NWISATGVENLGK	54.9	6.37	1,388.7169	gametophores-1
TCONS_00031091|m.48201	Pp1s287_18V6	NGDTVLLPEYGGTPVK	0	3.89	1,659.8591	protonema-3
TCONS_00005283|m.8115	Pp1s12_40V6	ELTGGLYFGQPR	63.6	4.33	1,337.6850	protonema-4
TCONS_00005283|m.8115	Pp1s12_40V6	ELTGGLYFGQPR	53.9	4.85	1,337.6850	protonema-3
TCONS_00005283|m.8115	Pp1s12_40V6	ELTGGLYFGQPR	64.4	5.16	1,337.6850	protonema-2
TCONS_00005283|m.8115	Pp1s12_40V6	ELTGGLYFGQPR	55.8	3.66	1,337.6850	protonema-1
TCONS_00005283|m.8115	Pp1s12_40V6	ELTGGLYFGQPR	66.4	4.82	1,337.6850	protoplast-4
TCONS_00005283|m.8115	Pp1s12_40V6	ELTGGLYFGQPR	54.6	4.92	1,337.6850	protoplast-1
TCONS_00005283|m.8115	Pp1s12_40V6	ELTGGLYFGQPR	65.3	4.57	1,337.6850	gametophores-4
TCONS_00005283|m.8115	Pp1s12_40V6	ELTGGLYFGQPR	57.8	6	1,337.6850	gametophores-3
TCONS_00005283|m.8115	Pp1s12_40V6	ELTGGLYFGQPR	49.1	3.55	1,337.6850	gametophores-2
TCONS_00005283|m.8115	Pp1s12_40V6	ELTGGLYFGQPR	54	3.15	1,337.6850	gametophores-1
TCONS_00054624|m.84262	Pp1s70_15V6	LDLSGDMESNLR	57.4	5.05	1,349.6367	protonema-4
TCONS_00054624|m.84262	Pp1s70_15V6	LDLSGDMESNLR	37.7	3.15	1,349.6367	protonema-3
TCONS_00054624|m.84262	Pp1s70_15V6	LDLSGDMESNLR	68.9	3.4	1,349.6367	protonema-2
TCONS_00054624|m.84262	Pp1s70_15V6	LDLSGDMESNLR	47	3.39	1,349.6367	protonema-1
TCONS_00054624|m.84262	Pp1s70_15V6	LDLSGDMESNLR	74	3.77	1,349.6367	protoplast-4
TCONS_00054624|m.84262	Pp1s70_15V6	LDLSGDMESNLR	74	2.44	1,349.6367	protoplast-1
TCONS_00013162|m.20671	Pp1s16_270V6	ALRPLPAANGSADPTPTPA	57	10.6	1,816.9554	protonema-4
TCONS_00013162|m.20671	Pp1s16_270V6	ALRPLPAANGSADPTPTPA	39.6	2.96	1,816.9554	protonema-3
TCONS_00013162|m.20671	Pp1s16_270V6	ALRPLPAANGSADPTPTPA	28.4	6.55	1,816.9554	gametophores-4
TCONS_00013162|m.20671	Pp1s16_270V6	ALRPLPAANGSADPTPTPA	0	1.62	1,816.9554	gametophores-2
TCONS_00046492|m.71971	Pp1s478_14V6	IGEAQSTLQETSAR	70.5	3.85	1,490.7446	gametophores-4
TCONS_00042320|m.65575	Pp1s40_304V6	GLQNSYELGPGK	62.2	8.01	1,262.6377	protonema-4
TCONS_00042320|m.65575	Pp1s40_304V6	GLQNSYELGPGK	71.7	5.51	1,262.6377	gametophores-4
TCONS_00042320|m.65575	Pp1s40_304V6	GLQNSYELGPGK	72.4	5.21	1,262.6377	gametophores-3
TCONS_00042320|m.65575	Pp1s40_304V6	GLQNSYELGPGK	63.7	6.01	1,262.6377	gametophores-1
TCONS_00046821|m.72563	Pp1s49_55V6	KDGSELSTIVGNDVSEQMVQK	26.9	8.8	2,264.1077	protonema-2
TCONS_00046821|m.72563	Pp1s49_55V6	KDGSELSTIVGNDVSEQMVQK	9.11	4.77	2,264.1077	protonema-1
TCONS_00049283|m.76210	Pp1s545_8V6	ALYDQDVLAEDTILNWFK	125	15	2,154.0756	protonema-4
TCONS_00049283|m.76210	Pp1s545_8V6	ALYDQDVLAEDTILNWFK	75.2	11.8	2,154.0756	gametophores-4
TCONS_00049283|m.76210	Pp1s545_8V6	ALYDQDVLAEDTILNWFK	28.6	8.11	2,154.0756	gametophores-3
TCONS_00049283|m.76210	Pp1s545_8V6	ALYDQDVLAEDTILNWFK	63.5	15	2,154.0756	gametophores-2
TCONS_00049283|m.76210	Pp1s545_8V6	ALYDQDVLAEDTILNWFK	89.8	15	2,154.0756	gametophores-1
TCONS_00035959|m.55462	Pp1s33_209V6	TFMAYIK	22.5	1.13	873.454	protonema-4
TCONS_00035545|m.54939	Pp1s326_44V6	GGIFLCQIWHVGR	64.4	7.77	1,542.8000	protonema-4
TCONS_00035545|m.54939	Pp1s326_44V6	GGIFLCQIWHVGR	37.8	5.21	1,542.8000	protonema-3
TCONS_00035545|m.54939	Pp1s326_44V6	GGIFLCQIWHVGR	39.3	4.44	1,542.8000	protonema-2
TCONS_00035545|m.54939	Pp1s326_44V6	GGIFLCQIWHVGR	63.1	6.96	1,542.8000	protoplast-4
TCONS_00035545|m.54939	Pp1s326_44V6	GGIFLCQIWHVGR	17	4.4	1,542.8000	gametophores-4
TCONS_00035545|m.54939	Pp1s326_44V6	GGIFLCQIWHVGR	72.2	4.14	1,542.8000	gametophores-3
TCONS_00035545|m.54939	Pp1s326_44V6	GGIFLCQIWHVGR	63.7	4.3	1,542.8000	gametophores-2
TCONS_00035545|m.54939	Pp1s326_44V6	GGIFLCQIWHVGR	34.3	3.55	1,542.8000	gametophores-1
TCONS_00057939|m.89353	Pp1s83_184V6	ALCVIAESEEDVAK	34.1	5.68	1,533.7466	protonema-4
TCONS_00057939|m.89353	Pp1s83_184V6	ALCVIAESEEDVAK	41.9	7.15	1,533.7466	protonema-1
TCONS_00057939|m.89353	Pp1s83_184V6	ALCVIAESEEDVAK	43.3	8.13	1,533.7466	protoplast-4
TCONS_00057939|m.89353	Pp1s83_184V6	ALCVIAESEEDVAK	48.3	7.42	1,533.7466	protoplast-1
TCONS_00057939|m.89353	Pp1s83_184V6	ALCVIAESEEDVAK	27.4	6.82	1,533.7466	gametophores-4
TCONS_00057939|m.89353	Pp1s83_184V6	ALCVIAESEEDVAK	5.93	3.19	1,533.7466	gametophores-3
TCONS_00057939|m.89353	Pp1s83_184V6	ALCVIAESEEDVAK	29.2	3.43	1,533.7466	gametophores-2
TCONS_00057939|m.89353	Pp1s83_184V6	ALCVIAESEEDVAK	26.4	3.02	1,533.7466	gametophores-1
TCONS_00017920|m.27699	Pp1s190_72V6	LVVTGDVPNPVSLSLDFIK	13.3	0	2,013.1269	protonema-4
TCONS_00017920|m.27699	Pp1s190_72V6	LVVTGDVPNPVSLSLDFIK	52.6	12.3	2,013.1269	gametophores-4
TCONS_00017920|m.27699	Pp1s190_72V6	LVVTGDVPNPVSLSLDFIK	28.7	6.59	2,013.1269	gametophores-2
TCONS_00036520|m.56505	Pp1s336_57V6	LTFQNTEVR	22.1	0	1,107.5793	gametophores-4
TCONS_00036520|m.56505	Pp1s336_57V6	EAAAMSHEVIVNR	30.5	3.26	1,426.7106	gametophores-4
TCONS_00036520|m.56505	Pp1s336_57V6	EAAAMSHEVIVNR	24.8	1.25	1,426.7106	gametophores-3
TCONS_00036520|m.56505	Pp1s336_57V6	EAAAMSHEVIVNR	68.4	3.62	1,426.7106	gametophores-2
TCONS_00000927|m.1267	Pp1s10_64V6	SAEVILAEDTR	21.9	1.07	1,203.6216	protonema-2
TCONS_00000927|m.1267	Pp1s10_64V6	SAEVILAEDTR	5.54	1.66	1,203.6216	protonema-1
TCONS_00048243|m.74605	Pp1s52_31V6	GLSFYCIDEATDR	28.8	7.62	1,546.6844	gametophores-4
TCONS_00048243|m.74605	Pp1s52_31V6	GLSFYCIDEATDR	33.4	4.89	1,546.6844	gametophores-2
TCONS_00048243|m.74605	Pp1s52_31V6	GLSFYCIDEATDR	40	5.35	1,546.6844	gametophores-1
TCONS_00057571|m.88938	Pp1s81_54V6	EPAIFTGSEVR	53.9	3.59	1,205.6161	protonema-4
TCONS_00057571|m.88938	Pp1s81_54V6	EPAIFTGSEVR	16.4	1.12	1,205.6161	gametophores-4
TCONS_00057571|m.88938	Pp1s81_54V6	EPAIFTGSEVR	35	4.21	1,205.6161	gametophores-1
TCONS_00031002|m.48082	Pp1s286_12V6	ILTFSTECVNSVIPAYIPLVEK	83.3	15	2,493.3311	gametophores-4
TCONS_00031002|m.48082	Pp1s286_12V6	ILTFSTECVNSVIPAYIPLVEK	94.2	15	2,493.3311	gametophores-2
TCONS_00007329|m.11223	Pp1s13_171V6	IPADPGQLDSSER	71.5	8.4	1,384.6705	protonema-4
TCONS_00007329|m.11223	Pp1s13_171V6	IPADPGQLDSSER	73.8	7.01	1,384.6705	gametophores-4
TCONS_00007329|m.11223	Pp1s13_171V6	IPADPGQLDSSER	77.5	7.85	1,384.6705	gametophores-3
TCONS_00007329|m.11223	Pp1s13_171V6	IPADPGQLDSSER	58.4	6.03	1,384.6705	gametophores-2
TCONS_00007329|m.11223	Pp1s13_171V6	IPADPGQLDSSER	87.7	8.92	1,384.6705	gametophores-1
TCONS_00049862|m.77086	Pp1s568_5V6	FVGMCLADPTEGGGGAK	33.4	5.66	1,666.7567	protonema-3
TCONS_00049862|m.77086	Pp1s568_5V6	FVGMCLADPTEGGGGAK	58	10.4	1,666.7567	protoplast-4
TCONS_00049862|m.77086	Pp1s568_5V6	FVGMCLADPTEGGGGAK	81.7	12.8	1,666.7567	gametophores-4
TCONS_00049862|m.77086	Pp1s568_5V6	FVGMCLADPTEGGGGAK	82.1	15	1,666.7567	gametophores-3
TCONS_00049862|m.77086	Pp1s568_5V6	FVGMCLADPTEGGGGAK	114	11.5	1,666.7567	gametophores-2
TCONS_00049862|m.77086	Pp1s568_5V6	FVGMCLADPTEGGGGAK	28.8	2.92	1,666.7567	gametophores-1
TCONS_00019746|m.30011	Pp1s2_529V6	AITTGAPAPAAVTK	49.7	8.72	1,268.7210	protonema-4
TCONS_00019746|m.30011	Pp1s2_529V6	AITTGAPAPAAVTK	46.4	5.57	1,268.7210	gametophores-4
TCONS_00019746|m.30011	Pp1s2_529V6	AITTGAPAPAAVTK	58.2	9.89	1,268.7210	gametophores-3
TCONS_00019746|m.30011	Pp1s2_529V6	AITTGAPAPAAVTK	38.7	6.47	1,268.7210	gametophores-2
TCONS_00019746|m.30011	Pp1s2_529V6	AITTGAPAPAAVTK	48.9	8.96	1,268.7210	gametophores-1
TCONS_00014364|m.22299	Pp1s167_149V6	HLVTFEALEGDEEAEYWK	28.2	5.21	2,166.0027	protonema-4
TCONS_00054834|m.85029	Pp1s71_205V6	LGVDVGDYVWDHFEK	22.5	3.44	1,778.8386	protonema-4
TCONS_00041255|m.63952	Pp1s39_82V6	YADSKLEVITFNQSQYPR	71.7	15	2,159.0768	protonema-3
TCONS_00037310|m.57690	Pp1s341_16V6	DLSTDINVIPVAFNPER	2.57	3.4	1,899.9812	gametophores-4
TCONS_00037310|m.57690	Pp1s341_16V6	DLSTDINVIPVAFNPER	14.5	3.24	1,899.9812	gametophores-3
TCONS_00037310|m.57690	Pp1s341_16V6	DLSTDINVIPVAFNPER	7.36	3.44	1,899.9812	gametophores-2
TCONS_00000713|m.1089	Pp1s10_9V6	AVGIAEDDEPLDNWR	37.4	6.28	1,699.7924	gametophores-3
TCONS_00037092|m.56805	Pp1s34_253V6	WAFLDLTAAPFTWGSTVGGEGVR	20	8.12	2,438.2141	gametophores-2
TCONS_00037092|m.56805	Pp1s34_253V6	WAFLDLTAAPFTWGSTVGGEGVR	26.2	7.66	2,438.2141	gametophores-1
TCONS_00029818|m.46132	Pp1s277_78V6	DVIVTDNAVPDAYLWPK	71.2	12	1,915.9802	protonema-4
TCONS_00029818|m.46132	Pp1s277_78V6	DVIVTDNAVPDAYLWPK	70	13.6	1,915.9802	protonema-3
TCONS_00029818|m.46132	Pp1s277_78V6	DVIVTDNAVPDAYLWPK	49	9.51	1,915.9802	gametophores-4
TCONS_00029818|m.46132	Pp1s277_78V6	DVIVTDNAVPDAYLWPK	54.1	11.3	1,915.9802	gametophores-3
TCONS_00029818|m.46132	Pp1s277_78V6	DVIVTDNAVPDAYLWPK	83.6	9.96	1,915.9802	gametophores-2
TCONS_00029818|m.46132	Pp1s277_78V6	DVIVTDNAVPDAYLWPK	79.7	8.21	1,915.9802	gametophores-1
TCONS_00004428|m.6766	Pp1s116_32V6	MESIISYFVGK	0	3.14	1,315.6603	gametophores-4
TCONS_00004428|m.6766	Pp1s116_32V6	MESIISYFVGK	0	4.42	1,315.6603	gametophores-3
TCONS_00004428|m.6766	Pp1s116_32V6	MESIISYFVGK	0	1.52	1,315.6603	gametophores-2
TCONS_00004428|m.6766	Pp1s116_32V6	MESIISYFVGK	0	4.54	1,315.6603	gametophores-1
TCONS_00008374|m.13065	Pp1s135_126V6	SMYSSIVGAITTDVAAMVIPLDDHMVHR	83.8	0	3,029.4895	protonema-4
TCONS_00008374|m.13065	Pp1s135_126V6	SMYSSIVGAITTDVAAMVIPLDDHMVHR	97.3	0	3,029.4895	gametophores-4
TCONS_00008374|m.13065	Pp1s135_126V6	SMYSSIVGAITTDVAAMVIPLDDHMVHR	125	0	3,029.4895	gametophores-3
TCONS_00008374|m.13065	Pp1s135_126V6	SMYSSIVGAITTDVAAMVIPLDDHMVHR	58.2	0	3,029.4895	gametophores-2
TCONS_00008374|m.13065	Pp1s135_126V6	SMYSSIVGAITTDVAAMVIPLDDHMVHR	48.6	0	3,029.4895	gametophores-1
TCONS_00046090|m.71443	Pp1s47_245V6	LLETTEEELTER	79.1	6.51	1,462.7273	protonema-4
TCONS_00046090|m.71443	Pp1s47_245V6	LLETTEEELTER	67.8	7.72	1,462.7273	gametophores-4
TCONS_00021429|m.33634	Pp1s21_271V6	EGVTPFAQELFGVLLAEIPGR	83.6	11.6	2,243.2073	protonema-4
TCONS_00021429|m.33634	Pp1s21_271V6	EGVTPFAQELFGVLLAEIPGR	102	12.6	2,243.2073	protonema-3
TCONS_00021429|m.33634	Pp1s21_271V6	EGVTPFAQELFGVLLAEIPGR	60.4	7.96	2,243.2073	gametophores-4
TCONS_00021429|m.33634	Pp1s21_271V6	EGVTPFAQELFGVLLAEIPGR	46.7	9.7	2,243.2073	gametophores-2
TCONS_00021429|m.33634	Pp1s21_271V6	EGVTPFAQELFGVLLAEIPGR	57.4	10.5	2,243.2073	gametophores-1
TCONS_00021729|m.33101	Pp1s21_401V6	KPTPEELESEVAK	43.7	7.8	1,456.7531	gametophores-4
TCONS_00021729|m.33101	Pp1s21_401V6	KPTPEELESEVAK	55.3	11	1,456.7531	gametophores-3
TCONS_00021729|m.33101	Pp1s21_401V6	KPTPEELESEVAK	29	4.62	1,456.7531	gametophores-2
TCONS_00021729|m.33101	Pp1s21_401V6	KPTPEELESEVAK	47.7	10	1,456.7531	gametophores-1
TCONS_00048410|m.74941	Pp1s52_157V6	ASSSDSIWYGADRPK	108	11.1	1,639.7711	protonema-4
TCONS_00048410|m.74941	Pp1s52_157V6	ASSSDSIWYGADRPK	83.2	1.89	1,639.7711	protonema-3
TCONS_00048410|m.74941	Pp1s52_157V6	ASSSDSIWYGADRPK	133	10.2	1,639.7711	protonema-2
TCONS_00048410|m.74941	Pp1s52_157V6	ASSSDSIWYGADRPK	68.8	6.6	1,639.7711	protonema-1
TCONS_00048410|m.74941	Pp1s52_157V6	ASSSDSIWYGADRPK	78.1	5.89	1,639.7711	protoplast-4
TCONS_00048410|m.74941	Pp1s52_157V6	ASSSDSIWYGADRPK	82.9	6.46	1,639.7711	protoplast-1
TCONS_00048410|m.74941	Pp1s52_157V6	ASSSDSIWYGADRPK	114	8.09	1,639.7711	gametophores-4
TCONS_00048410|m.74941	Pp1s52_157V6	ASSSDSIWYGADRPK	110	9.41	1,639.7711	gametophores-3
TCONS_00048410|m.74941	Pp1s52_157V6	ASSSDSIWYGADRPK	99.1	7.4	1,639.7711	gametophores-2
TCONS_00048410|m.74941	Pp1s52_157V6	ASSSDSIWYGADRPK	102	5.02	1,639.7711	gametophores-1
TCONS_00007296|m.11371	Pp1s13_109V6	LDALSFAHPNFK	33.6	0	1,359.7056	protonema-4
TCONS_00007296|m.11371	Pp1s13_109V6	LPYAPNMK	31.4	2.07	933.486	protonema-4
TCONS_00058652|m.90581	Pp1s86_22V6	EEALMVLSGLGK	48.1	5.59	1,246.6713	protonema-4
TCONS_00058652|m.90581	Pp1s86_22V6	EEALMVLSGLGK	38.6	4.74	1,246.6713	protonema-3
TCONS_00058652|m.90581	Pp1s86_22V6	EEALMVLSGLGK	51	5	1,246.6713	protonema-2
TCONS_00058652|m.90581	Pp1s86_22V6	EEALMVLSGLGK	39.7	4.23	1,246.6713	protonema-1
TCONS_00058652|m.90581	Pp1s86_22V6	EEALMVLSGLGK	57	5.52	1,246.6713	protoplast-4
TCONS_00058652|m.90581	Pp1s86_22V6	EEALMVLSGLGK	40.2	3.82	1,246.6713	protoplast-1
TCONS_00058652|m.90581	Pp1s86_22V6	EEALMVLSGLGK	65.6	4	1,246.6713	gametophores-4
TCONS_00058652|m.90581	Pp1s86_22V6	EEALMVLSGLGK	44	6.12	1,246.6713	gametophores-3
TCONS_00058652|m.90581	Pp1s86_22V6	EEALMVLSGLGK	60.9	5.57	1,246.6713	gametophores-2
TCONS_00058652|m.90581	Pp1s86_22V6	EEALMVLSGLGK	55.2	6.07	1,246.6713	gametophores-1
TCONS_00035026|m.54460	Pp1s32_198V6	TGSNFWGFQNQGVTPDIVTLAK	95.4	13.5	2,380.1934	protonema-4
TCONS_00035026|m.54460	Pp1s32_198V6	TGSNFWGFQNQGVTPDIVTLAK	101	15	2,380.1934	protonema-3
TCONS_00035026|m.54460	Pp1s32_198V6	TGSNFWGFQNQGVTPDIVTLAK	68.9	14.5	2,380.1934	gametophores-4
TCONS_00035026|m.54460	Pp1s32_198V6	TGSNFWGFQNQGVTPDIVTLAK	60.8	12.1	2,380.1934	gametophores-3
TCONS_00035026|m.54460	Pp1s32_198V6	TGSNFWGFQNQGVTPDIVTLAK	10.3	0	2,380.1934	gametophores-2
TCONS_00035026|m.54460	Pp1s32_198V6	TGSNFWGFQNQGVTPDIVTLAK	74.9	15	2,380.1934	gametophores-1
TCONS_00055826|m.86291	Pp1s75_227V6	IVLTSSVAAVAYSPK	81.7	8.2	1,505.8573	protonema-4
TCONS_00055826|m.86291	Pp1s75_227V6	IVLTSSVAAVAYSPK	70.7	5.29	1,505.8573	protonema-1
TCONS_00055826|m.86291	Pp1s75_227V6	IVLTSSVAAVAYSPK	78.7	6.8	1,505.8573	protoplast-4
TCONS_00055826|m.86291	Pp1s75_227V6	IVLTSSVAAVAYSPK	29.3	3.04	1,505.8573	gametophores-4
TCONS_00019599|m.30282	Pp1s2_161V6	YQCIISIIDSVYGPDNVPLVK	17.3	5.09	2,393.2424	gametophores-4
TCONS_00019599|m.30282	Pp1s2_161V6	YQCIISIIDSVYGPDNVPLVK	14.2	4.68	2,393.2424	gametophores-1
TCONS_00003513|m.5149	Pp1s111_85V6	YEFHLYALDSALK	68.3	12.7	1,569.7948	gametophores-4
TCONS_00003513|m.5149	Pp1s111_85V6	YEFHLYALDSALK	63.2	12.6	1,569.7948	gametophores-3
TCONS_00003513|m.5149	Pp1s111_85V6	YEFHLYALDSALK	58.3	9.06	1,569.7948	gametophores-2
TCONS_00003513|m.5149	Pp1s111_85V6	YEFHLYALDSALK	58.7	10.6	1,569.7948	gametophores-1
TCONS_00005391|m.8174	Pp1s12_270V6	TGPGEVALASMISFWK	26.1	7.54	1,693.8619	gametophores-3
TCONS_00059625|m.92486	Pp1s9_238V6	LLAPPGLTEQQPLHVVMVESK	6.99	2.43	2,286.2529	protonema-2
TCONS_00035923|m.55383	Pp1s33_94V6	INVLFVHGLLSSR	47.1	2.85	1,454.8478	gametophores-4
TCONS_00035923|m.55383	Pp1s33_94V6	INVLFVHGLLSSR	34.6	2.96	1,454.8478	gametophores-3
TCONS_00035923|m.55383	Pp1s33_94V6	INVLFVHGLLSSR	56	5.07	1,454.8478	gametophores-2
TCONS_00035923|m.55383	Pp1s33_94V6	INVLFVHGLLSSR	66.6	3.85	1,454.8478	gametophores-1
TCONS_00007711|m.12229	Pp1s131_104V6	IMATVPTDTSK	84.2	2.7	1,163.5978	protonema-4
TCONS_00007711|m.12229	Pp1s131_104V6	IMATVPTDTSK	90.3	4.24	1,163.5978	gametophores-4
TCONS_00007711|m.12229	Pp1s131_104V6	IMATVPTDTSK	38.7	1.46	1,163.5978	gametophores-1
TCONS_00011935|m.18877	Pp1s153_142V6	TELIVGAYGK	22.6	1.34	1,050.5831	protonema-2
TCONS_00031828|m.49274	Pp1s293_81V6	AKDTLGYNQPSTGPTFTER	70.9	5.06	2,083.0093	gametophores-4
TCONS_00031828|m.49274	Pp1s293_81V6	AKDTLGYNQPSTGPTFTER	104	3.35	2,083.0093	gametophores-3
TCONS_00031828|m.49274	Pp1s293_81V6	AKDTLGYNQPSTGPTFTER	104	3.41	2,083.0093	gametophores-2
TCONS_00031828|m.49274	Pp1s293_81V6	AKDTLGYNQPSTGPTFTER	70.9	13.2	2,083.0093	gametophores-1
TCONS_00038126|m.58943	Pp1s352_68V6	GLGLENVNVVTQR	100	7.15	1,398.7700	protonema-4
TCONS_00038126|m.58943	Pp1s352_68V6	GLGLENVNVVTQR	79.2	5.43	1,398.7700	protonema-3
TCONS_00038126|m.58943	Pp1s352_68V6	GLGLENVNVVTQR	100	6.68	1,398.7700	protonema-2
TCONS_00038126|m.58943	Pp1s352_68V6	GLGLENVNVVTQR	21.7	1.06	1,398.7700	protonema-1
TCONS_00038126|m.58943	Pp1s352_68V6	GLGLENVNVVTQR	80	7.21	1,398.7700	protoplast-4
TCONS_00038126|m.58943	Pp1s352_68V6	GLGLENVNVVTQR	74.1	6.22	1,398.7700	protoplast-1
TCONS_00038126|m.58943	Pp1s352_68V6	GLGLENVNVVTQR	54.8	3.59	1,398.7700	gametophores-4
TCONS_00038126|m.58943	Pp1s352_68V6	GLGLENVNVVTQR	23.3	3.82	1,398.7700	gametophores-3
TCONS_00038126|m.58943	Pp1s352_68V6	GLGLENVNVVTQR	51	5.64	1,398.7700	gametophores-2
TCONS_00010332|m.16234	Pp1s145_164V6	VNIANGDMVGHTGNLEATIVGCTATDK	105	15	2,758.3138	gametophores-4
TCONS_00010332|m.16234	Pp1s145_164V6	VNIANGDMVGHTGNLEATIVGCTATDK	88.4	15	2,758.3138	gametophores-3
TCONS_00010332|m.16234	Pp1s145_164V6	VNIANGDMVGHTGNLEATIVGCTATDK	59.2	12.7	2,758.3138	gametophores-2
TCONS_00010332|m.16234	Pp1s145_164V6	VNIANGDMVGHTGNLEATIVGCTATDK	24.9	7.25	2,758.3138	gametophores-1
TCONS_00013397|m.21081	Pp1s161_14V6	RQESIGVGLG	19.9	0	1,015.5532	protonema-4
TCONS_00013397|m.21081	Pp1s161_14V6	RQESIGVGLG	23	0	1,015.5532	protonema-1
TCONS_00013397|m.21081	Pp1s161_14V6	RQESIGVGLG	39.3	1.62	1,015.5532	protoplast-4
TCONS_00013397|m.21081	Pp1s161_14V6	RQESIGVGLG	17.9	1.28	1,015.5532	protoplast-1
TCONS_00013397|m.21081	Pp1s161_14V6	RQESIGVGLG	18.4	0	1,015.5532	gametophores-3
TCONS_00013397|m.21081	Pp1s161_14V6	RQESIGVGLG	20.2	1.68	1,015.5532	gametophores-2
TCONS_00013397|m.21081	Pp1s161_14V6	RQESIGVGLG	27.5	1.19	1,015.5532	gametophores-1
TCONS_00060891|m.94225	Pp1s94_117V6	WAPWTGPTVIQGK	7.64	3.96	1,440.7636	protonema-2
TCONS_00060891|m.94225	Pp1s94_117V6	WAPWTGPTVIQGK	20.7	5.26	1,440.7636	gametophores-1
TCONS_00013825|m.21756	Pp1s164_16V6	VGKDDTDNVDMAYR	66.4	7.29	1,598.7117	protonema-4
TCONS_00013825|m.21756	Pp1s164_16V6	VGKDDTDNVDMAYR	30.9	4.77	1,598.7117	gametophores-4
TCONS_00013825|m.21756	Pp1s164_16V6	VGKDDTDNVDMAYR	26	5.74	1,598.7117	gametophores-3
TCONS_00013825|m.21756	Pp1s164_16V6	VGKDDTDNVDMAYR	24.1	5.17	1,598.7117	gametophores-1
TCONS_00026963|m.41697	Pp1s25_261V6	WVVSQNSEYGGTWK	97.7	9.8	1,640.7703	protonema-4
TCONS_00026963|m.41697	Pp1s25_261V6	WVVSQNSEYGGTWK	103	6.37	1,640.7703	protonema-3
TCONS_00026963|m.41697	Pp1s25_261V6	WVVSQNSEYGGTWK	97.3	9.82	1,640.7703	protonema-2
TCONS_00026963|m.41697	Pp1s25_261V6	WVVSQNSEYGGTWK	114	8.92	1,640.7703	protonema-1
TCONS_00026963|m.41697	Pp1s25_261V6	WVVSQNSEYGGTWK	114	8.74	1,640.7703	protoplast-4
TCONS_00026963|m.41697	Pp1s25_261V6	WVVSQNSEYGGTWK	106	8.2	1,640.7703	protoplast-1
TCONS_00026963|m.41697	Pp1s25_261V6	WVVSQNSEYGGTWK	108	8.46	1,640.7703	gametophores-4
TCONS_00026963|m.41697	Pp1s25_261V6	WVVSQNSEYGGTWK	110	9.43	1,640.7703	gametophores-3
TCONS_00026963|m.41697	Pp1s25_261V6	WVVSQNSEYGGTWK	107	7.2	1,640.7703	gametophores-2
TCONS_00026963|m.41697	Pp1s25_261V6	WVVSQNSEYGGTWK	114	11.4	1,640.7703	gametophores-1
TCONS_00027441|m.42328	Pp1s254_3V6	SSSGSMWYGPDRPLFLGPFSGNTPSYLK	175	15	3,048.4562	protonema-4
TCONS_00027441|m.42328	Pp1s254_3V6	SSSGSMWYGPDRPLFLGPFSGNTPSYLK	108	15	3,048.4562	protonema-3
TCONS_00027441|m.42328	Pp1s254_3V6	SSSGSMWYGPDRPLFLGPFSGNTPSYLK	151	15	3,048.4562	protonema-2
TCONS_00027441|m.42328	Pp1s254_3V6	SSSGSMWYGPDRPLFLGPFSGNTPSYLK	145	15	3,048.4562	protonema-1
TCONS_00027441|m.42328	Pp1s254_3V6	SSSGSMWYGPDRPLFLGPFSGNTPSYLK	127	15	3,048.4562	protoplast-4
TCONS_00027441|m.42328	Pp1s254_3V6	SSSGSMWYGPDRPLFLGPFSGNTPSYLK	99.9	15	3,048.4562	protoplast-1
TCONS_00027441|m.42328	Pp1s254_3V6	SSSGSMWYGPDRPLFLGPFSGNTPSYLK	171	15	3,048.4562	gametophores-4
TCONS_00027441|m.42328	Pp1s254_3V6	SSSGSMWYGPDRPLFLGPFSGNTPSYLK	159	15	3,048.4562	gametophores-3
TCONS_00027441|m.42328	Pp1s254_3V6	SSSGSMWYGPDRPLFLGPFSGNTPSYLK	167	6.57	3,048.4562	gametophores-2
TCONS_00027441|m.42328	Pp1s254_3V6	SSSGSMWYGPDRPLFLGPFSGNTPSYLK	171	14.3	3,048.4562	gametophores-1
TCONS_00042209|m.65440	Pp1s40_17V6	ISGINAEVMPGQWEFQIGPAGPLEVGDHVMIAR	160	15	3,518.7563	protonema-4
TCONS_00042209|m.65440	Pp1s40_17V6	ISGINAEVMPGQWEFQIGPAGPLEVGDHVMIAR	147	15	3,518.7563	protonema-3
TCONS_00042209|m.65440	Pp1s40_17V6	ISGINAEVMPGQWEFQIGPAGPLEVGDHVMIAR	137	15	3,518.7563	protonema-2
TCONS_00042209|m.65440	Pp1s40_17V6	ISGINAEVMPGQWEFQIGPAGPLEVGDHVMIAR	135	15	3,518.7563	gametophores-4
TCONS_00042209|m.65440	Pp1s40_17V6	ISGINAEVMPGQWEFQIGPAGPLEVGDHVMIAR	90.2	0	3,518.7563	gametophores-3
TCONS_00042209|m.65440	Pp1s40_17V6	ISGINAEVMPGQWEFQIGPAGPLEVGDHVMIAR	146	15	3,518.7563	gametophores-2
TCONS_00042209|m.65440	Pp1s40_17V6	ISGINAEVMPGQWEFQIGPAGPLEVGDHVMIAR	128	15	3,518.7563	gametophores-1
TCONS_00053565|m.82751	Pp1s68_29V6	AAYDKNDTETSDNILSQLK	18	4.8	2,126.0250	protonema-4
TCONS_00053565|m.82751	Pp1s68_29V6	AAYDKNDTETSDNILSQLK	0	4.74	2,126.0250	protonema-1
TCONS_00053565|m.82751	Pp1s68_29V6	AAYDKNDTETSDNILSQLK	39.5	5.54	2,126.0250	protoplast-4
TCONS_00053565|m.82751	Pp1s68_29V6	AAYDKNDTETSDNILSQLK	21.7	6.36	2,126.0250	gametophores-4
TCONS_00032823|m.51002	Pp1s30_182V6	FSIQDQDGNAIVDAEYLGNVEK	45.5	12.3	2,425.1520	protonema-4
TCONS_00032265|m.50551	Pp1s3_198V6	LYFYQEPDTPPALR	8.03	2.54	1,709.8535	gametophores-4
TCONS_00019181|m.29698	Pp1s199_33V6	ENTEGEYSGLEHQVVR	24.4	4.26	1,846.8566	protonema-4
TCONS_00019181|m.29698	Pp1s199_33V6	ENTEGEYSGLEHQVVR	15.9	1.77	1,846.8566	protonema-2
TCONS_00019181|m.29698	Pp1s199_33V6	ENTEGEYSGLEHQVVR	39.3	7.82	1,846.8566	protonema-1
TCONS_00019181|m.29698	Pp1s199_33V6	ENTEGEYSGLEHQVVR	54	9.85	1,846.8566	protoplast-4
TCONS_00019181|m.29698	Pp1s199_33V6	ENTEGEYSGLEHQVVR	60.8	7.68	1,846.8566	protoplast-1
TCONS_00019181|m.29698	Pp1s199_33V6	ENTEGEYSGLEHQVVR	103	9.1	1,846.8566	gametophores-4
TCONS_00019181|m.29698	Pp1s199_33V6	ENTEGEYSGLEHQVVR	103	15	1,846.8566	gametophores-3
TCONS_00019181|m.29698	Pp1s199_33V6	ENTEGEYSGLEHQVVR	86.1	12	1,846.8566	gametophores-2
TCONS_00019181|m.29698	Pp1s199_33V6	ENTEGEYSGLEHQVVR	104	5.8	1,846.8566	gametophores-1
TCONS_00018617|m.28763	Pp1s196_69V6	GPLLGFIHNSLNL	50.9	7.77	1,394.7792	gametophores-4
TCONS_00018617|m.28763	Pp1s196_69V6	GPLLGFIHNSLNL	55	6	1,394.7792	gametophores-3
TCONS_00018617|m.28763	Pp1s196_69V6	GPLLGFIHNSLNL	50	6.36	1,394.7792	gametophores-2
TCONS_00018617|m.28763	Pp1s196_69V6	GPLLGFIHNSLNL	48.3	5.33	1,394.7792	gametophores-1
TCONS_00018841|m.29110	Pp1s197_56V6	IAEGGEVGPLAGVPLGVK	44.9	7.96	1,662.9428	protonema-4
TCONS_00018841|m.29110	Pp1s197_56V6	IAEGGEVGPLAGVPLGVK	63.4	11.8	1,662.9428	protonema-2
TCONS_00018841|m.29110	Pp1s197_56V6	IAEGGEVGPLAGVPLGVK	62.4	6.12	1,662.9428	protoplast-4
TCONS_00018841|m.29110	Pp1s197_56V6	IAEGGEVGPLAGVPLGVK	58.2	10	1,662.9428	protoplast-1
TCONS_00035234|m.54501	Pp1s321_30V6	NLVECFTK	21.1	0	1,010.4976	protonema-4
TCONS_00061058|m.94335	Pp1s95_68V6	KESDYLLGTLPETMK	0	2.51	1,724.8778	protonema-3
TCONS_00015440|m.24021	Pp1s173_103V6	VVYNDRPNAELIALTK	23	5.55	1,815.9964	protonema-4
TCONS_00015440|m.24021	Pp1s173_103V6	VVYNDRPNAELIALTK	1.79	1.82	1,815.9964	protonema-2
TCONS_00015440|m.24021	Pp1s173_103V6	VVYNDRPNAELIALTK	27.5	3.29	1,815.9964	gametophores-4
TCONS_00015440|m.24021	Pp1s173_103V6	VVYNDRPNAELIALTK	30.8	2.68	1,815.9964	gametophores-2
TCONS_00015440|m.24021	Pp1s173_103V6	VVYNDRPNAELIALTK	20.6	4.92	1,815.9964	gametophores-1
TCONS_00055826|m.86291	Pp1s75_227V6	AGASVVDETFFSDPEFCQK	109	12.6	2,133.9435	protonema-4
TCONS_00055826|m.86291	Pp1s75_227V6	AGASVVDETFFSDPEFCQK	82.4	15	2,133.9435	protonema-2
TCONS_00055826|m.86291	Pp1s75_227V6	AGASVVDETFFSDPEFCQK	26.1	7.7	2,133.9435	gametophores-4
TCONS_00052254|m.80882	Pp1s63_96V6	TVDSTAGQGVLHMVK	64.1	4.44	1,542.7946	protonema-4
TCONS_00052254|m.80882	Pp1s63_96V6	TVDSTAGQGVLHMVK	30.6	3.23	1,542.7946	protonema-3
TCONS_00052254|m.80882	Pp1s63_96V6	TVDSTAGQGVLHMVK	21.2	0	1,542.7946	protoplast-4
TCONS_00052254|m.80882	Pp1s63_96V6	TVDSTAGQGVLHMVK	61.8	4.18	1,542.7946	gametophores-2
TCONS_00022090|m.34087	Pp1s212_34V6	ELVDDIEELKGK	20.3	0	1,387.7318	protonema-3
TCONS_00022090|m.34087	Pp1s212_34V6	ELVDDIEELKGK	28.9	0	1,387.7318	protonema-2
TCONS_00022090|m.34087	Pp1s212_34V6	ELVDDIEELKGK	30.7	3.26	1,387.7318	protoplast-4
TCONS_00022090|m.34087	Pp1s212_34V6	ELVDDIEELKGK	32.1	0	1,387.7318	protoplast-1
TCONS_00022090|m.34087	Pp1s212_34V6	ELVDDIEELKGK	57.7	4.42	1,387.7318	gametophores-4
TCONS_00022090|m.34087	Pp1s212_34V6	ELVDDIEELKGK	19.3	2.43	1,387.7318	gametophores-2
TCONS_00022090|m.34087	Pp1s212_34V6	ELVDDIEELKGK	16.2	0	1,387.7318	gametophores-1
TCONS_00007329|m.11223	Pp1s13_171V6	AQELGDLTQASR	46.3	3.89	1,288.6493	protonema-4
TCONS_00017458|m.27055	Pp1s189_20V6	QTPVLWQHGLDDK	14.7	0	1,536.7808	protonema-4
TCONS_00017458|m.27055	Pp1s189_20V6	QTPVLWQHGLDDK	0	2.17	1,519.7543	gametophores-4
TCONS_00024926|m.38548	Pp1s233_40V6	SVIDKIEDLPDPVLDPEVK	69.6	9.54	2,121.1330	protonema-4
TCONS_00024926|m.38548	Pp1s233_40V6	SVIDKIEDLPDPVLDPEVK	66.3	11	2,121.1330	protonema-3
TCONS_00024926|m.38548	Pp1s233_40V6	SVIDKIEDLPDPVLDPEVK	0	6.2	2,121.1330	gametophores-3
TCONS_00038024|m.58813	Pp1s350_17V6	DVDNTAQHAANSYNTAVDQVGK	43.8	10.4	2,318.0644	gametophores-4
TCONS_00038024|m.58813	Pp1s350_17V6	DVDNTAQHAANSYNTAVDQVGK	45.7	11.6	2,318.0644	gametophores-3
TCONS_00038024|m.58813	Pp1s350_17V6	DVDNTAQHAANSYNTAVDQVGK	44.2	12.9	2,318.0644	gametophores-2
TCONS_00038024|m.58813	Pp1s350_17V6	DVDNTAQHAANSYNTAVDQVGK	62.5	11.1	2,318.0644	gametophores-1
TCONS_00049801|m.76883	Pp1s56_219V6	TAIEAACMILR	35.2	2.64	1,248.6440	protonema-4
TCONS_00049801|m.76883	Pp1s56_219V6	TAIEAACMILR	88.4	6	1,248.6440	protonema-3
TCONS_00049801|m.76883	Pp1s56_219V6	TAIEAACMILR	63.4	6.08	1,248.6440	protonema-2
TCONS_00049801|m.76883	Pp1s56_219V6	TAIEAACMILR	50.4	5.11	1,248.6440	protonema-1
TCONS_00049801|m.76883	Pp1s56_219V6	TAIEAACMILR	57.3	5.12	1,248.6440	protoplast-4
TCONS_00049801|m.76883	Pp1s56_219V6	TAIEAACMILR	47.6	3.92	1,248.6440	protoplast-1
TCONS_00049801|m.76883	Pp1s56_219V6	TAIEAACMILR	43.2	3	1,248.6440	gametophores-4
TCONS_00049801|m.76883	Pp1s56_219V6	TAIEAACMILR	45.1	2.14	1,248.6440	gametophores-1
TCONS_00037363|m.57808	Pp1s342_16V6	VSLEELYNGTSK	98.8	5.54	1,339.6740	gametophores-4
TCONS_00037363|m.57808	Pp1s342_16V6	VSLEELYNGTSK	73	5.36	1,339.6740	gametophores-2
TCONS_00034854|m.53907	Pp1s318_13V6	LEDLVDSLSR	34.3	2.25	1,146.6002	protonema-4
TCONS_00034854|m.53907	Pp1s318_13V6	LEDLVDSLSR	26.9	1.22	1,146.6002	gametophores-4
TCONS_00025666|m.39818	Pp1s24_254V6	RDELTIEVDPK	33.6	3.85	1,314.6902	protonema-4
TCONS_00025666|m.39818	Pp1s24_254V6	RDELTIEVDPK	20.6	0	1,314.6902	protonema-3
TCONS_00025666|m.39818	Pp1s24_254V6	RDELTIEVDPK	34	1.77	1,314.6902	protonema-2
TCONS_00025666|m.39818	Pp1s24_254V6	RDELTIEVDPK	12.6	2.96	1,314.6902	protonema-1
TCONS_00025666|m.39818	Pp1s24_254V6	RDELTIEVDPK	44.2	2.7	1,314.6902	protoplast-4
TCONS_00025666|m.39818	Pp1s24_254V6	RDELTIEVDPK	33.8	1.37	1,314.6902	protoplast-1
TCONS_00025666|m.39818	Pp1s24_254V6	RDELTIEVDPK	36.3	2.85	1,314.6902	gametophores-4
TCONS_00025666|m.39818	Pp1s24_254V6	RDELTIEVDPK	37.7	2.77	1,314.6902	gametophores-3
TCONS_00025666|m.39818	Pp1s24_254V6	RDELTIEVDPK	18	2.77	1,314.6902	gametophores-2
TCONS_00025666|m.39818	Pp1s24_254V6	RDELTIEVDPK	25.9	2.47	1,314.6902	gametophores-1
TCONS_00023301|m.35873	Pp1s22_400V6	GPPLVIANGGTSGLYPDQTLR	66.8	11.5	2,126.1244	gametophores-4
TCONS_00023301|m.35873	Pp1s22_400V6	GPPLVIANGGTSGLYPDQTLR	27.5	6.46	2,126.1244	gametophores-3
TCONS_00023301|m.35873	Pp1s22_400V6	GPPLVIANGGTSGLYPDQTLR	54.8	9.64	2,126.1244	gametophores-2
TCONS_00023301|m.35873	Pp1s22_400V6	GPPLVIANGGTSGLYPDQTLR	0	4.28	2,126.1244	gametophores-1
TCONS_00028195|m.43443	Pp1s26_112V6	SVDQIDICEIDK	28.4	3.37	1,434.6784	gametophores-4
TCONS_00013825|m.21756	Pp1s164_16V6	FDFSHGKPIDSK	34	1.2	1,377.6799	protonema-4
TCONS_00032823|m.51002	Pp1s30_182V6	LLESWNDNQQYYR	9.67	1.28	1,728.7976	protoplast-1
TCONS_00028505|m.44158	Pp1s264_55V6	ESTLEAVGDKPLAEQCTFCEK	187	15	2,412.1061	protonema-4
TCONS_00028505|m.44158	Pp1s264_55V6	ESTLEAVGDKPLAEQCTFCEK	93.9	15	2,412.1061	protonema-3
TCONS_00028505|m.44158	Pp1s264_55V6	ESTLEAVGDKPLAEQCTFCEK	78.9	15	2,412.1061	protonema-2
TCONS_00028505|m.44158	Pp1s264_55V6	ESTLEAVGDKPLAEQCTFCEK	93.6	15	2,412.1061	protonema-1
TCONS_00028505|m.44158	Pp1s264_55V6	ESTLEAVGDKPLAEQCTFCEK	112	15	2,412.1061	protoplast-4
TCONS_00028505|m.44158	Pp1s264_55V6	ESTLEAVGDKPLAEQCTFCEK	88.4	15	2,412.1061	protoplast-1
TCONS_00028505|m.44158	Pp1s264_55V6	ESTLEAVGDKPLAEQCTFCEK	191	15	2,412.1061	gametophores-4
TCONS_00028505|m.44158	Pp1s264_55V6	ESTLEAVGDKPLAEQCTFCEK	168	15	2,412.1061	gametophores-3
TCONS_00028505|m.44158	Pp1s264_55V6	ESTLEAVGDKPLAEQCTFCEK	165	15	2,412.1061	gametophores-2
TCONS_00028505|m.44158	Pp1s264_55V6	ESTLEAVGDKPLAEQCTFCEK	142	0	2,412.1061	gametophores-1
TCONS_00033696|m.52013	Pp1s309_62V6	AVLILLPGLTGGSDDTYVQHMTR	48.6	15	2,457.2810	gametophores-4
TCONS_00045203|m.69979	Pp1s45_280V6	GFGFVTFATDQDAEAALQALDGR	137	15	2,400.1469	protonema-4
TCONS_00045203|m.69979	Pp1s45_280V6	GFGFVTFATDQDAEAALQALDGR	0	1.24	2,400.1469	protoplast-1
TCONS_00045203|m.69979	Pp1s45_280V6	GFGFVTFATDQDAEAALQALDGR	147	15	2,400.1469	gametophores-4
TCONS_00045203|m.69979	Pp1s45_280V6	GFGFVTFATDQDAEAALQALDGR	123	15	2,400.1469	gametophores-3
TCONS_00045203|m.69979	Pp1s45_280V6	GFGFVTFATDQDAEAALQALDGR	115	15	2,400.1469	gametophores-2
TCONS_00010155|m.15975	Pp1s144_8V6	GPAWDDFEASKR	51.7	4.82	1,378.6387	protonema-4
TCONS_00025837|m.39917	Pp1s240_76V6	VFSVPEEAPFVAVLK	51.5	5.74	1,631.9043	protonema-4
TCONS_00025837|m.39917	Pp1s240_76V6	VFSVPEEAPFVAVLK	50.2	8.28	1,631.9043	protonema-3
TCONS_00025837|m.39917	Pp1s240_76V6	VFSVPEEAPFVAVLK	50.6	5.7	1,631.9043	protonema-2
TCONS_00025837|m.39917	Pp1s240_76V6	VFSVPEEAPFVAVLK	42	7.77	1,631.9043	gametophores-4
TCONS_00025837|m.39917	Pp1s240_76V6	VFSVPEEAPFVAVLK	24.5	6.68	1,631.9043	gametophores-3
TCONS_00025837|m.39917	Pp1s240_76V6	VFSVPEEAPFVAVLK	39.1	5.89	1,631.9043	gametophores-2
TCONS_00025837|m.39917	Pp1s240_76V6	VFSVPEEAPFVAVLK	46.4	7.15	1,631.9043	gametophores-1
TCONS_00002018|m.2968	Pp1s104_210V6	LPNVNVVLVSHSK	8.74	0	1,405.8161	gametophores-4
TCONS_00002018|m.2968	Pp1s104_210V6	LPNVNVVLVSHSK	11.1	0	1,405.8161	gametophores-3
TCONS_00002018|m.2968	Pp1s104_210V6	LPNVNVVLVSHSK	10.1	4.29	1,405.8161	gametophores-2
TCONS_00038790|m.60245	Pp1s36_3V6	YLIIGHISPK	21.8	0	1,140.6777	protonema-3
TCONS_00038790|m.60245	Pp1s36_3V6	YLIIGHISPK	18.5	0	1,140.6777	protoplast-4
TCONS_00038790|m.60245	Pp1s36_3V6	YLIIGHISPK	40.4	2.38	1,140.6777	gametophores-4
TCONS_00038790|m.60245	Pp1s36_3V6	YLIIGHISPK	14.2	0	1,140.6777	gametophores-3
TCONS_00038790|m.60245	Pp1s36_3V6	YLIIGHISPK	12.8	1.96	1,140.6777	gametophores-2
TCONS_00038790|m.60245	Pp1s36_3V6	YLIIGHISPK	31.7	1.8	1,140.6777	gametophores-1
TCONS_00035026|m.54460	Pp1s32_198V6	LHFNTYGGNPVCSAAGHAVLEVLEK	19.8	0	2,683.3298	protonema-2
TCONS_00035026|m.54460	Pp1s32_198V6	LHFNTYGGNPVCSAAGHAVLEVLEK	98.9	0	2,683.3298	protoplast-4
TCONS_00035026|m.54460	Pp1s32_198V6	LHFNTYGGNPVCSAAGHAVLEVLEK	50.4	0	2,683.3298	gametophores-4
TCONS_00033630|m.51900	Pp1s307_70V6	LVLNTEDLSQALR	18.3	1.32	1,471.8116	protonema-4
TCONS_00023876|m.36728	Pp1s224_83V6	AYVFGGEFEPR	31.2	3.77	1,271.6055	gametophores-4
TCONS_00023876|m.36728	Pp1s224_83V6	AYVFGGEFEPR	10.6	2.7	1,271.6055	gametophores-3
TCONS_00023876|m.36728	Pp1s224_83V6	AYVFGGEFEPR	19.9	2.04	1,271.6055	gametophores-1
TCONS_00020930|m.32543	Pp1s207_6V6	AFASIADGVERTEK	0	1.59	1,493.7595	protoplast-1
TCONS_00032861|m.51032	Pp1s30_263V6	WVLDPVGDGNTSHLDAPVPLPSGFELASDAATIGR	8.71	4.46	3,574.7817	protonema-4
TCONS_00059165|m.91574	Pp1s88_37V6	GYLVVVSSDPR	40.2	2.46	1,191.6368	gametophores-4
TCONS_00059165|m.91574	Pp1s88_37V6	GYLVVVSSDPR	34.9	1.89	1,191.6368	gametophores-1
TCONS_00019003|m.29316	Pp1s198_61V6	YLGLSEASPSEIR	43	8.64	1,421.7271	protonema-4
TCONS_00019003|m.29316	Pp1s198_61V6	YLGLSEASPSEIR	38.7	5.66	1,421.7271	protonema-3
TCONS_00019003|m.29316	Pp1s198_61V6	YLGLSEASPSEIR	0	5.74	1,421.7271	protonema-2
TCONS_00019003|m.29316	Pp1s198_61V6	YLGLSEASPSEIR	0	5.14	1,421.7271	protonema-1
TCONS_00019003|m.29316	Pp1s198_61V6	YLGLSEASPSEIR	37.6	7.06	1,421.7271	protoplast-4
TCONS_00019003|m.29316	Pp1s198_61V6	YLGLSEASPSEIR	28.2	3.96	1,421.7271	gametophores-4
TCONS_00019003|m.29316	Pp1s198_61V6	YLGLSEASPSEIR	38.8	5.68	1,421.7271	gametophores-3
TCONS_00019003|m.29316	Pp1s198_61V6	YLGLSEASPSEIR	25.8	5.62	1,421.7271	gametophores-2
TCONS_00019003|m.29316	Pp1s198_61V6	YLGLSEASPSEIR	39	4.62	1,421.7271	gametophores-1
TCONS_00017389|m.26811	Pp1s188_30V6	VPCQVIFSMSDEYVPDYVDK	7.14	9.13	2,391.0885	gametophores-2
TCONS_00035923|m.55383	Pp1s33_94V6	AEENEKPAAELESPQR	53.8	9.31	1,797.8614	gametophores-4
TCONS_00032906|m.50713	Pp1s30_345V6	QGVIQHATVNNLGIGR	78.6	9.21	1,676.9192	protonema-4
TCONS_00032906|m.50713	Pp1s30_345V6	QGVIQHATVNNLGIGR	80.8	5.57	1,676.9192	protonema-3
TCONS_00032906|m.50713	Pp1s30_345V6	QGVIQHATVNNLGIGR	28.5	4.57	1,676.9192	protonema-2
TCONS_00032906|m.50713	Pp1s30_345V6	QGVIQHATVNNLGIGR	0	6.41	1,659.8927	protonema-1
TCONS_00032906|m.50713	Pp1s30_345V6	QGVIQHATVNNLGIGR	0	8.28	1,659.8927	protoplast-4
TCONS_00032906|m.50713	Pp1s30_345V6	QGVIQHATVNNLGIGR	0	7.19	1,659.8927	protoplast-1
TCONS_00032906|m.50713	Pp1s30_345V6	QGVIQHATVNNLGIGR	76.2	8.51	1,676.9192	gametophores-4
TCONS_00032906|m.50713	Pp1s30_345V6	QGVIQHATVNNLGIGR	85.5	9.41	1,676.9192	gametophores-3
TCONS_00032906|m.50713	Pp1s30_345V6	QGVIQHATVNNLGIGR	43.3	4.85	1,676.9192	gametophores-2
TCONS_00032906|m.50713	Pp1s30_345V6	QGVIQHATVNNLGIGR	73.3	9.21	1,676.9192	gametophores-1
TCONS_00027102|m.41825	Pp1s25_241V6	VAGEEEDTGAQIAPIVK	149	15	1,726.8860	protonema-4
TCONS_00027102|m.41825	Pp1s25_241V6	VAGEEEDTGAQIAPIVK	106	15	1,726.8860	protonema-3
TCONS_00027102|m.41825	Pp1s25_241V6	VAGEEEDTGAQIAPIVK	70.2	9.89	1,726.8860	protonema-2
TCONS_00027102|m.41825	Pp1s25_241V6	VAGEEEDTGAQIAPIVK	120	14.5	1,726.8860	protoplast-4
TCONS_00027102|m.41825	Pp1s25_241V6	VAGEEEDTGAQIAPIVK	76	10.4	1,726.8860	protoplast-1
TCONS_00027102|m.41825	Pp1s25_241V6	VAGEEEDTGAQIAPIVK	141	15	1,726.8860	gametophores-4
TCONS_00027102|m.41825	Pp1s25_241V6	VAGEEEDTGAQIAPIVK	124	14.1	1,726.8860	gametophores-3
TCONS_00027102|m.41825	Pp1s25_241V6	VAGEEEDTGAQIAPIVK	123	15	1,726.8860	gametophores-2
TCONS_00027102|m.41825	Pp1s25_241V6	VAGEEEDTGAQIAPIVK	141	15	1,726.8860	gametophores-1
TCONS_00038414|m.59365	Pp1s357_57V6	QIEQLTECKPLSELEVK	0	1.92	2,027.0369	gametophores-4
TCONS_00050973|m.79209	Pp1s6_324V6	VGQPECQYYLK	44.3	5.66	1,384.6567	gametophores-4
TCONS_00021583|m.33514	Pp1s21_109V6	LLCIVNSQTTK	26.2	1.55	1,276.6931	protonema-4
TCONS_00021583|m.33514	Pp1s21_109V6	LLCIVNSQTTK	10.2	1.77	1,276.6931	gametophores-4
TCONS_00010061|m.15746	Pp1s143_175V6	DIVVGTGDSPPVGFQVAANYVAMIPNGK	27.5	5.37	2,816.4290	protonema-4
TCONS_00010061|m.15746	Pp1s143_175V6	DIVVGTGDSPPVGFQVAANYVAMIPNGK	21.6	6.77	2,816.4290	gametophores-3
TCONS_00013463|m.21087	Pp1s161_120V6	SAQMNEEEFMQSLGDEEKK	55.1	10.3	2,229.9640	protonema-1
TCONS_00013463|m.21087	Pp1s161_120V6	SAQMNEEEFMQSLGDEEKK	49	4.77	2,229.9640	protoplast-4
TCONS_00013463|m.21087	Pp1s161_120V6	SAQMNEEEFMQSLGDEEKK	119	14.4	2,229.9640	gametophores-4
TCONS_00013463|m.21087	Pp1s161_120V6	SAQMNEEEFMQSLGDEEKK	57.2	9.23	2,229.9640	gametophores-3
TCONS_00013463|m.21087	Pp1s161_120V6	SAQMNEEEFMQSLGDEEKK	118	13.3	2,229.9640	gametophores-2
TCONS_00013463|m.21087	Pp1s161_120V6	SAQMNEEEFMQSLGDEEKK	49.4	9.13	2,229.9640	gametophores-1
TCONS_00052210|m.80824	Pp1s63_171V6	LVNLLLSHPSPSVLIPALR	167	11.9	2,039.2377	protonema-4
TCONS_00052210|m.80824	Pp1s63_171V6	LVNLLLSHPSPSVLIPALR	112	9.26	2,039.2377	protonema-3
TCONS_00052210|m.80824	Pp1s63_171V6	LVNLLLSHPSPSVLIPALR	101	11.6	2,039.2377	gametophores-4
TCONS_00052210|m.80824	Pp1s63_171V6	LVNLLLSHPSPSVLIPALR	14.7	1.35	2,039.2377	gametophores-3
TCONS_00052210|m.80824	Pp1s63_171V6	LVNLLLSHPSPSVLIPALR	53.7	8.11	2,039.2377	gametophores-2
TCONS_00052210|m.80824	Pp1s63_171V6	LVNLLLSHPSPSVLIPALR	61.2	10.3	2,039.2377	gametophores-1
TCONS_00012295|m.19363	Pp1s156_77V6	VTAEDNIELDR	13.9	1.09	1,274.6224	gametophores-1
TCONS_00051775|m.80106	Pp1s61_208V6	KELCLIADGVNPVTGNATR	18.9	3.34	2,028.0545	protonema-4
TCONS_00051775|m.80106	Pp1s61_208V6	KELCLIADGVNPVTGNATR	11.9	4.89	2,028.0545	protonema-2
TCONS_00051775|m.80106	Pp1s61_208V6	KELCLIADGVNPVTGNATR	0	1.51	2,028.0545	protonema-1
TCONS_00051775|m.80106	Pp1s61_208V6	KELCLIADGVNPVTGNATR	9.95	4	2,028.0545	protoplast-4
TCONS_00046240|m.71337	Pp1s47_161V6	AVHLDSQPFDVER	39.4	4.64	1,512.7442	gametophores-4
TCONS_00046240|m.71337	Pp1s47_161V6	AVHLDSQPFDVER	49.8	4.33	1,512.7442	gametophores-3
TCONS_00046240|m.71337	Pp1s47_161V6	AVHLDSQPFDVER	59.4	6	1,512.7442	gametophores-2
TCONS_00046240|m.71337	Pp1s47_161V6	AVHLDSQPFDVER	36.2	4.72	1,512.7442	gametophores-1
TCONS_00004115|m.5892	Pp1s114_164V6	ISEPASTHGEIGEVSGIPETHLK	18	0	2,388.2044	protonema-4
TCONS_00004115|m.5892	Pp1s114_164V6	ISEPASTHGEIGEVSGIPETHLK	18.4	0	2,388.2044	protonema-2
TCONS_00012142|m.19057	Pp1s154_103V6	STLRPMTYYITQVDNLYR	0	3.54	2,234.1275	protonema-4
TCONS_00038033|m.58784	Pp1s350_23V6	GPDWSGLFVDEASGCYLAHER	41.2	12.9	2,366.0508	protonema-4
TCONS_00055552|m.85773	Pp1s74_108V6	APFTDELLDLIFSTHR	75.6	7.85	1,874.9649	gametophores-4
TCONS_00055552|m.85773	Pp1s74_108V6	APFTDELLDLIFSTHR	68.8	6.74	1,874.9649	gametophores-2
TCONS_00055552|m.85773	Pp1s74_108V6	APFTDELLDLIFSTHR	80.4	10.8	1,874.9649	gametophores-1
TCONS_00013463|m.21087	Pp1s161_120V6	QPGILLNHGNEFLHYQDDWYILASR	17.6	0	2,999.4801	protonema-4
TCONS_00013463|m.21087	Pp1s161_120V6	QPGILLNHGNEFLHYQDDWYILASR	0	15	2,982.4536	gametophores-4
TCONS_00013463|m.21087	Pp1s161_120V6	QPGILLNHGNEFLHYQDDWYILASR	0	10.2	2,982.4536	gametophores-3
TCONS_00013463|m.21087	Pp1s161_120V6	QPGILLNHGNEFLHYQDDWYILASR	15.9	0	2,999.4801	gametophores-1
TCONS_00001566|m.2251	Pp1s101_184V6	AGQSLASVFPHLATQDLPNMVAVK	52.4	9.49	2,494.3124	protonema-4
TCONS_00001566|m.2251	Pp1s101_184V6	AGQSLASVFPHLATQDLPNMVAVK	55.6	14.9	2,494.3124	protonema-3
TCONS_00001566|m.2251	Pp1s101_184V6	AGQSLASVFPHLATQDLPNMVAVK	52.1	11.9	2,494.3124	protonema-2
TCONS_00001566|m.2251	Pp1s101_184V6	AGQSLASVFPHLATQDLPNMVAVK	50.5	13.9	2,494.3124	protoplast-4
TCONS_00001566|m.2251	Pp1s101_184V6	AGQSLASVFPHLATQDLPNMVAVK	59.8	14.9	2,494.3124	protoplast-1
TCONS_00001566|m.2251	Pp1s101_184V6	AGQSLASVFPHLATQDLPNMVAVK	51.1	13.9	2,494.3124	gametophores-4
TCONS_00001566|m.2251	Pp1s101_184V6	AGQSLASVFPHLATQDLPNMVAVK	42.5	13	2,494.3124	gametophores-3
TCONS_00001566|m.2251	Pp1s101_184V6	AGQSLASVFPHLATQDLPNMVAVK	45.6	10.9	2,494.3124	gametophores-2
TCONS_00001566|m.2251	Pp1s101_184V6	AGQSLASVFPHLATQDLPNMVAVK	33.6	10.2	2,494.3124	gametophores-1
TCONS_00044085|m.68349	Pp1s43_204V6	LAEGTAGVQPEHVVIEVNSLK	34.2	0	2,190.1766	gametophores-4
TCONS_00048947|m.75680	Pp1s54_186V6	ALAGEVNVAPK	41.2	1.89	1,068.6048	protonema-4
TCONS_00048947|m.75680	Pp1s54_186V6	ALAGEVNVAPK	31.3	2.82	1,068.6048	protonema-3
TCONS_00048947|m.75680	Pp1s54_186V6	ALAGEVNVAPK	38.8	3.36	1,068.6048	protoplast-4
TCONS_00048947|m.75680	Pp1s54_186V6	ALAGEVNVAPK	21.5	2.52	1,068.6048	protoplast-1
TCONS_00048947|m.75680	Pp1s54_186V6	ALAGEVNVAPK	43.7	2.82	1,068.6048	gametophores-4
TCONS_00048947|m.75680	Pp1s54_186V6	ALAGEVNVAPK	32.3	1.74	1,068.6048	gametophores-3
TCONS_00048947|m.75680	Pp1s54_186V6	ALAGEVNVAPK	42.6	1.57	1,068.6048	gametophores-2
TCONS_00048947|m.75680	Pp1s54_186V6	ALAGEVNVAPK	65.7	2.44	1,068.6048	gametophores-1
TCONS_00042320|m.65575	Pp1s40_304V6	LEAALADTEIR	58.7	5.57	1,201.6424	protonema-4
TCONS_00042320|m.65575	Pp1s40_304V6	LEAALADTEIR	56.1	2.38	1,201.6424	protonema-3
TCONS_00042320|m.65575	Pp1s40_304V6	LEAALADTEIR	67.8	3.72	1,201.6424	protonema-2
TCONS_00042320|m.65575	Pp1s40_304V6	LEAALADTEIR	56.3	3.19	1,201.6424	protonema-1
TCONS_00042320|m.65575	Pp1s40_304V6	LEAALADTEIR	65.6	3.39	1,201.6424	protoplast-4
TCONS_00042320|m.65575	Pp1s40_304V6	LEAALADTEIR	64.4	3.07	1,201.6424	protoplast-1
TCONS_00042320|m.65575	Pp1s40_304V6	LEAALADTEIR	58	4	1,201.6424	gametophores-4
TCONS_00042320|m.65575	Pp1s40_304V6	LEAALADTEIR	66.3	4.34	1,201.6424	gametophores-3
TCONS_00042320|m.65575	Pp1s40_304V6	LEAALADTEIR	73.1	4.51	1,201.6424	gametophores-2
TCONS_00042320|m.65575	Pp1s40_304V6	LEAALADTEIR	51.3	2.74	1,201.6424	gametophores-1
TCONS_00012344|m.19543	Pp1s156_30V6	ETISGDEFR	16.2	1.17	1,053.4848	protonema-4
TCONS_00004237|m.6309	Pp1s115_20V6	EVEEATSSGATAEGSDEVSK	92.6	11.1	1,982.8673	protonema-4
TCONS_00004237|m.6309	Pp1s115_20V6	EVEEATSSGATAEGSDEVSK	69.2	7.39	1,982.8673	gametophores-4
TCONS_00004237|m.6309	Pp1s115_20V6	EVEEATSSGATAEGSDEVSK	165	15	1,982.8673	gametophores-3
TCONS_00004237|m.6309	Pp1s115_20V6	EVEEATSSGATAEGSDEVSK	88.8	11.7	1,982.8673	gametophores-2
TCONS_00004237|m.6309	Pp1s115_20V6	EVEEATSSGATAEGSDEVSK	53.5	7.89	1,982.8673	gametophores-1
TCONS_00052416|m.81212	Pp1s64_4V6	SCYTCGEAGHFAR	78	6.96	1,515.6104	protonema-4
TCONS_00018367|m.28356	Pp1s194_13V6	SFLPPATYVLYSDNLELR	0	3.41	2,098.0856	gametophores-3
TCONS_00018683|m.28715	Pp1s196_68V6	HTGEGILSMANAGPNTNGSQFFLCTVPTPWLDGR	182	15	3,645.7217	protonema-4
TCONS_00018683|m.28715	Pp1s196_68V6	HTGEGILSMANAGPNTNGSQFFLCTVPTPWLDGR	155	15	3,645.7217	gametophores-4
TCONS_00018683|m.28715	Pp1s196_68V6	HTGEGILSMANAGPNTNGSQFFLCTVPTPWLDGR	174	15	3,645.7217	gametophores-3
TCONS_00018683|m.28715	Pp1s196_68V6	HTGEGILSMANAGPNTNGSQFFLCTVPTPWLDGR	160	15	3,645.7217	gametophores-2
TCONS_00018683|m.28715	Pp1s196_68V6	HTGEGILSMANAGPNTNGSQFFLCTVPTPWLDGR	169	15	3,645.7217	gametophores-1
TCONS_00041255|m.63952	Pp1s39_82V6	QIENLNHTYNANVPLVLMNSFNTHEDTLQIVER	58.5	0	3,866.9131	protonema-4
TCONS_00041255|m.63952	Pp1s39_82V6	QIENLNHTYNANVPLVLMNSFNTHEDTLQIVER	91.8	0	3,866.9131	protonema-3
TCONS_00041255|m.63952	Pp1s39_82V6	QIENLNHTYNANVPLVLMNSFNTHEDTLQIVER	91.8	0	3,866.9131	gametophores-4
TCONS_00041255|m.63952	Pp1s39_82V6	QIENLNHTYNANVPLVLMNSFNTHEDTLQIVER	27.2	0	3,866.9131	gametophores-3
TCONS_00041255|m.63952	Pp1s39_82V6	QIENLNHTYNANVPLVLMNSFNTHEDTLQIVER	74.9	0	3,866.9131	gametophores-2
TCONS_00015170|m.23820	Pp1s171_32V6	LNPQESQATTQEVPTAR	64.2	6.89	1,869.9302	gametophores-3
TCONS_00015169|m.23624	Pp1s171_32V6	ASEVWEEQGMDVR	21.1	2.62	1,535.6795	protonema-4
TCONS_00015169|m.23624	Pp1s171_32V6	ASEVWEEQGMDVR	41.9	5.03	1,535.6795	gametophores-1
TCONS_00031828|m.49274	Pp1s293_81V6	DTAAATAQNVAQTTTDK	99.8	15	1,706.8193	protonema-4
TCONS_00031828|m.49274	Pp1s293_81V6	DTAAATAQNVAQTTTDK	151	15	1,706.8193	gametophores-4
TCONS_00031828|m.49274	Pp1s293_81V6	DTAAATAQNVAQTTTDK	139	15	1,706.8193	gametophores-3
TCONS_00031828|m.49274	Pp1s293_81V6	DTAAATAQNVAQTTTDK	133	15	1,706.8193	gametophores-2
TCONS_00031828|m.49274	Pp1s293_81V6	DTAAATAQNVAQTTTDK	145	15	1,706.8193	gametophores-1
TCONS_00044530|m.68998	Pp1s44_78V6	TAANALSGAAVAAPPVAVKK	35.5	7.28	1,807.0436	protonema-3
TCONS_00044530|m.68998	Pp1s44_78V6	TAANALSGAAVAAPPVAVKK	1.38	1.43	1,807.0436	protonema-2
TCONS_00044530|m.68998	Pp1s44_78V6	TAANALSGAAVAAPPVAVKK	9.38	4.47	1,807.0436	protoplast-4
TCONS_00044530|m.68998	Pp1s44_78V6	TAANALSGAAVAAPPVAVKK	20.9	2.77	1,807.0436	protoplast-1
TCONS_00028104|m.43609	Pp1s26_236V6	VNGVFWSGGPVFFNPHTESHSGSLYLR	26.2	0	2,991.4536	gametophores-4
TCONS_00008154|m.12965	Pp1s134_54V6	VILEVPMEIMVTCR	12.9	3.59	1,689.8738	protonema-4
TCONS_00040255|m.62473	Pp1s38_190V6	NQIEAILDEVFR	65.1	5.08	1,446.7588	gametophores-4
TCONS_00040255|m.62473	Pp1s38_190V6	NQIEAILDEVFR	51.6	2.89	1,446.7588	gametophores-3
TCONS_00040255|m.62473	Pp1s38_190V6	NQIEAILDEVFR	53.5	4.28	1,446.7588	gametophores-2
TCONS_00040255|m.62473	Pp1s38_190V6	NQIEAILDEVFR	73.2	7.05	1,446.7588	gametophores-1
TCONS_00015130|m.23645	Pp1s171_112V6	SDQAQPGATAVAQPTKPVLTEETK	35.7	8.11	2,467.2678	gametophores-2
TCONS_00061225|m.94664	Pp1s96_73V6	GGDVLYNPVVHSYAIVTR	32.9	6.4	1,960.0287	protonema-3
TCONS_00061225|m.94664	Pp1s96_73V6	GGDVLYNPVVHSYAIVTR	53.9	5.48	1,960.0287	protonema-1
TCONS_00061225|m.94664	Pp1s96_73V6	GGDVLYNPVVHSYAIVTR	41.7	4.48	1,960.0287	protoplast-4
TCONS_00061225|m.94664	Pp1s96_73V6	GGDVLYNPVVHSYAIVTR	63.3	7.05	1,960.0287	gametophores-4
TCONS_00061225|m.94664	Pp1s96_73V6	GGDVLYNPVVHSYAIVTR	11.1	5	1,960.0287	gametophores-3
TCONS_00061225|m.94664	Pp1s96_73V6	GGDVLYNPVVHSYAIVTR	49.9	7.48	1,960.0287	gametophores-2
TCONS_00061225|m.94664	Pp1s96_73V6	GGDVLYNPVVHSYAIVTR	50.4	7.46	1,960.0287	gametophores-1
TCONS_00003438|m.5287	Pp1s111_53V6	ENAEFLESFQK	6.24	1.31	1,341.6321	gametophores-4
TCONS_00007630|m.11926	Pp1s130_227V6	TDYAETVPIAR	32.2	3.28	1,235.6267	gametophores-4
TCONS_00014364|m.22299	Pp1s167_149V6	ATAGVLDEETTAK	0	4.82	1,347.6640	protonema-4
TCONS_00014364|m.22299	Pp1s167_149V6	ATAGVLDEETTAK	0	5.01	1,347.6640	gametophores-2
TCONS_00030828|m.47657	Pp1s283_27V6	EAIQQGLDVPWYK	34.5	5	1,546.7902	protoplast-4
TCONS_00030828|m.47657	Pp1s283_27V6	EAIQQGLDVPWYK	34.8	5.02	1,546.7902	protoplast-1
TCONS_00030828|m.47657	Pp1s283_27V6	EAIQQGLDVPWYK	41.7	6.29	1,546.7902	gametophores-1
TCONS_00035923|m.55383	Pp1s33_94V6	IAPEDEQVGLSQEGK	111	7.72	1,599.7863	gametophores-4
TCONS_00035923|m.55383	Pp1s33_94V6	IAPEDEQVGLSQEGK	109	9.19	1,599.7863	gametophores-3
TCONS_00035923|m.55383	Pp1s33_94V6	IAPEDEQVGLSQEGK	109	11.1	1,599.7863	gametophores-2
TCONS_00035923|m.55383	Pp1s33_94V6	IAPEDEQVGLSQEGK	97.4	9.59	1,599.7863	gametophores-1
TCONS_00038298|m.59249	Pp1s355_57V6	AQVWPFLLGVYDLDSNLAER	62.9	13.9	2,306.1817	gametophores-4
TCONS_00038298|m.59249	Pp1s355_57V6	AQVWPFLLGVYDLDSNLAER	90.2	15	2,306.1817	gametophores-3
TCONS_00038298|m.59249	Pp1s355_57V6	AQVWPFLLGVYDLDSNLAER	33.9	8.35	2,306.1817	gametophores-2
TCONS_00038298|m.59249	Pp1s355_57V6	AQVWPFLLGVYDLDSNLAER	94.9	15	2,306.1817	gametophores-1
TCONS_00021485|m.33476	Pp1s21_363V6	ELAPYESDWYYIR	48.6	8.06	1,704.7904	protonema-4
TCONS_00021485|m.33476	Pp1s21_363V6	ELAPYESDWYYIR	62.6	7.89	1,704.7904	protonema-3
TCONS_00021485|m.33476	Pp1s21_363V6	ELAPYESDWYYIR	66.9	7.68	1,704.7904	protonema-2
TCONS_00021485|m.33476	Pp1s21_363V6	ELAPYESDWYYIR	67	7.7	1,704.7904	protonema-1
TCONS_00021485|m.33476	Pp1s21_363V6	ELAPYESDWYYIR	67	8.42	1,704.7904	protoplast-4
TCONS_00021485|m.33476	Pp1s21_363V6	ELAPYESDWYYIR	66.8	8.31	1,704.7904	protoplast-1
TCONS_00021485|m.33476	Pp1s21_363V6	ELAPYESDWYYIR	63.1	4.57	1,704.7904	gametophores-4
TCONS_00021485|m.33476	Pp1s21_363V6	ELAPYESDWYYIR	59.5	8.74	1,704.7904	gametophores-3
TCONS_00021485|m.33476	Pp1s21_363V6	ELAPYESDWYYIR	33.7	0	1,704.7904	gametophores-2
TCONS_00021485|m.33476	Pp1s21_363V6	ELAPYESDWYYIR	20.9	4.89	1,704.7904	gametophores-1
TCONS_00002264|m.3413	Pp1s105_86V6	LRPDAPDNTEPLGNTCGAK	35.8	9.96	2,025.9662	gametophores-4
TCONS_00002264|m.3413	Pp1s105_86V6	LRPDAPDNTEPLGNTCGAK	27.1	8.85	2,025.9662	gametophores-3
TCONS_00002264|m.3413	Pp1s105_86V6	LRPDAPDNTEPLGNTCGAK	17.1	5.8	2,025.9662	gametophores-2
TCONS_00027681|m.42701	Pp1s257_72V6	MAQAAPVAPTDELGNLSISNAA	38.1	7.3	2,141.0544	protonema-4
TCONS_00027681|m.42701	Pp1s257_72V6	MAQAAPVAPTDELGNLSISNAA	12.4	2.13	2,141.0544	protonema-3
TCONS_00027681|m.42701	Pp1s257_72V6	MAQAAPVAPTDELGNLSISNAA	11.7	3.18	2,141.0544	protonema-2
TCONS_00027681|m.42701	Pp1s257_72V6	MAQAAPVAPTDELGNLSISNAA	40.7	12	2,141.0544	gametophores-1
TCONS_00047833|m.73959	Pp1s51_110V6	RGGAPQQPQQQMIQR	16.9	5.07	1,722.8819	protonema-4
TCONS_00017920|m.27699	Pp1s190_72V6	GVGWGAAAIGTAAWGGAK	23.9	4.8	1,600.8232	protonema-4
TCONS_00039008|m.60273	Pp1s360_24V6	ILNYSTMNKMPANTR	0	1.55	1,753.8724	protonema-4
TCONS_00052496|m.81105	Pp1s64_199V6	VVVSHQLEFTQIYPQAGWVEHDPMEILDTVR	19	0	3,636.8158	protonema-4
TCONS_00052496|m.81105	Pp1s64_199V6	VVVSHQLEFTQIYPQAGWVEHDPMEILDTVR	25.9	0	3,636.8158	gametophores-4
TCONS_00052496|m.81105	Pp1s64_199V6	VVVSHQLEFTQIYPQAGWVEHDPMEILDTVR	72.6	0	3,636.8158	gametophores-3
TCONS_00044530|m.68998	Pp1s44_78V6	TAANALSGAAVAAPPVAVK	99.3	15	1,678.9486	protonema-4
TCONS_00044530|m.68998	Pp1s44_78V6	TAANALSGAAVAAPPVAVK	102	15	1,678.9486	protonema-3
TCONS_00044530|m.68998	Pp1s44_78V6	TAANALSGAAVAAPPVAVK	79.4	15	1,678.9486	protonema-2
TCONS_00044530|m.68998	Pp1s44_78V6	TAANALSGAAVAAPPVAVK	94.8	14.1	1,678.9486	protonema-1
TCONS_00044530|m.68998	Pp1s44_78V6	TAANALSGAAVAAPPVAVK	104	13.7	1,678.9486	protoplast-4
TCONS_00044530|m.68998	Pp1s44_78V6	TAANALSGAAVAAPPVAVK	104	15	1,678.9486	protoplast-1
TCONS_00044530|m.68998	Pp1s44_78V6	TAANALSGAAVAAPPVAVK	104	13.7	1,678.9486	gametophores-4
TCONS_00044530|m.68998	Pp1s44_78V6	TAANALSGAAVAAPPVAVK	110	15	1,678.9486	gametophores-3
TCONS_00044530|m.68998	Pp1s44_78V6	TAANALSGAAVAAPPVAVK	101	13.2	1,678.9486	gametophores-2
TCONS_00044530|m.68998	Pp1s44_78V6	TAANALSGAAVAAPPVAVK	121	13.5	1,678.9486	gametophores-1
TCONS_00057939|m.89353	Pp1s83_184V6	QQAPVSSSSAPCPR	0	8.44	1,454.6693	protonema-4
TCONS_00046627|m.72231	Pp1s48_37V6	QLDILGETPDLLVGCTGGGSNFAGLSFPFIR	0	4.11	3,251.6411	protonema-4
TCONS_00012391|m.19324	Pp1s156_120V6	LGMKPVTGVTR	17.3	0	1,158.6665	protonema-4
TCONS_00043408|m.67220	Pp1s419_10V6	NGNWTDNAEALAAFKR	62	8	1,777.8616	protonema-3
TCONS_00043408|m.67220	Pp1s419_10V6	NGNWTDNAEALAAFKR	43.5	6.08	1,777.8616	protoplast-4
TCONS_00043408|m.67220	Pp1s419_10V6	NGNWTDNAEALAAFKR	81.2	9.72	1,777.8616	protoplast-1
TCONS_00043408|m.67220	Pp1s419_10V6	NGNWTDNAEALAAFKR	29.9	4.36	1,777.8616	gametophores-2
TCONS_00041255|m.63952	Pp1s39_82V6	LADFSDDPVK	66	4.19	1,106.5366	protonema-4
TCONS_00041255|m.63952	Pp1s39_82V6	LADFSDDPVK	48.9	3.43	1,106.5366	gametophores-4
TCONS_00041255|m.63952	Pp1s39_82V6	LADFSDDPVK	52.7	3.4	1,106.5366	gametophores-3
TCONS_00041255|m.63952	Pp1s39_82V6	LADFSDDPVK	39.5	4.24	1,106.5366	gametophores-2
TCONS_00041255|m.63952	Pp1s39_82V6	LADFSDDPVK	52.7	3.92	1,106.5366	gametophores-1
TCONS_00028888|m.44690	Pp1s269_15V6	MNDMEVSQQVQQMVQFIR	0	4.02	2,253.0462	protonema-4
TCONS_00028888|m.44690	Pp1s269_15V6	MNDMEVSQQVQQMVQFIR	0	10.8	2,253.0462	gametophores-4
TCONS_00028888|m.44690	Pp1s269_15V6	MNDMEVSQQVQQMVQFIR	0	13	2,253.0462	gametophores-3
TCONS_00028888|m.44690	Pp1s269_15V6	MNDMEVSQQVQQMVQFIR	0	11.5	2,253.0462	gametophores-1
TCONS_00005011|m.7651	Pp1s119_137V6	ALQAVLAACAPGFK	59.7	9.4	1,416.7669	protonema-2
TCONS_00005011|m.7651	Pp1s119_137V6	ALQAVLAACAPGFK	90.5	10.4	1,416.7669	gametophores-4
TCONS_00005011|m.7651	Pp1s119_137V6	ALQAVLAACAPGFK	66.2	10.3	1,416.7669	gametophores-2
TCONS_00001566|m.2251	Pp1s101_184V6	KAGQSLASVFPHLATQDLPNMVAVK	27	0	2,622.4074	protonema-2
TCONS_00001566|m.2251	Pp1s101_184V6	KAGQSLASVFPHLATQDLPNMVAVK	14.3	0	2,622.4074	protoplast-4
TCONS_00001566|m.2251	Pp1s101_184V6	KAGQSLASVFPHLATQDLPNMVAVK	18.5	0	2,622.4074	gametophores-3
TCONS_00001566|m.2251	Pp1s101_184V6	KAGQSLASVFPHLATQDLPNMVAVK	12.6	0	2,622.4074	gametophores-2
TCONS_00019764|m.29888	Pp1s2_595V6	NIEIGIIDEK	33	1.27	1,143.6258	protonema-4
TCONS_00019764|m.29888	Pp1s2_595V6	NIEIGIIDEK	22.5	1.46	1,143.6258	protoplast-4
TCONS_00019764|m.29888	Pp1s2_595V6	NIEIGIIDEK	25.4	2.15	1,143.6258	gametophores-4
TCONS_00019764|m.29888	Pp1s2_595V6	NIEIGIIDEK	63.6	2.26	1,143.6258	gametophores-3
TCONS_00019764|m.29888	Pp1s2_595V6	NIEIGIIDEK	32.9	1.72	1,143.6258	gametophores-2
TCONS_00017536|m.27027	Pp1s189_77V6	SFSIQGVNVESVDSQER	123	13.8	1,880.8984	protonema-2
TCONS_00017536|m.27027	Pp1s189_77V6	SFSIQGVNVESVDSQER	102	15	1,880.8984	protonema-1
TCONS_00017536|m.27027	Pp1s189_77V6	SFSIQGVNVESVDSQER	127	15	1,880.8984	protoplast-4
TCONS_00017536|m.27027	Pp1s189_77V6	SFSIQGVNVESVDSQER	127	12.1	1,880.8984	gametophores-1
TCONS_00007296|m.11371	Pp1s13_109V6	GLPSPSDDTLILVCGPPGLMNLISGDKAPDR	23.2	8.4	3,205.6239	protonema-4
TCONS_00007296|m.11371	Pp1s13_109V6	GLPSPSDDTLILVCGPPGLMNLISGDKAPDR	58.9	15	3,205.6239	gametophores-4
TCONS_00007296|m.11371	Pp1s13_109V6	GLPSPSDDTLILVCGPPGLMNLISGDKAPDR	8.31	1.96	3,205.6239	gametophores-3
TCONS_00007296|m.11371	Pp1s13_109V6	GLPSPSDDTLILVCGPPGLMNLISGDKAPDR	37.7	13.3	3,205.6239	gametophores-2
TCONS_00009164|m.14436	Pp1s14_168V6	LAPNHVPEVYHFDHPMALTVMEYLAPPHIILR	32.5	0	3,720.9184	gametophores-4
TCONS_00044530|m.68998	Pp1s44_78V6	VSDLPEGANWR	62.1	8.23	1,243.6066	protonema-4
TCONS_00044530|m.68998	Pp1s44_78V6	VSDLPEGANWR	35.6	4.77	1,243.6066	gametophores-4
TCONS_00044530|m.68998	Pp1s44_78V6	VSDLPEGANWR	46	4.05	1,243.6066	gametophores-3
TCONS_00044530|m.68998	Pp1s44_78V6	VSDLPEGANWR	35.5	4.59	1,243.6066	gametophores-2
TCONS_00044530|m.68998	Pp1s44_78V6	VSDLPEGANWR	51.1	5.21	1,243.6066	gametophores-1
TCONS_00017536|m.27027	Pp1s189_77V6	GFGDLAVMVNDCSGK	58.7	11	1,569.7038	protonema-4
TCONS_00017536|m.27027	Pp1s189_77V6	GFGDLAVMVNDCSGK	58.5	10.1	1,569.7038	protonema-3
TCONS_00017536|m.27027	Pp1s189_77V6	GFGDLAVMVNDCSGK	72.8	11.5	1,569.7038	protonema-2
TCONS_00017536|m.27027	Pp1s189_77V6	GFGDLAVMVNDCSGK	72.8	13.7	1,569.7038	protonema-1
TCONS_00017536|m.27027	Pp1s189_77V6	GFGDLAVMVNDCSGK	62.5	10.3	1,569.7038	protoplast-4
TCONS_00017536|m.27027	Pp1s189_77V6	GFGDLAVMVNDCSGK	55.4	9.72	1,569.7038	protoplast-1
TCONS_00017536|m.27027	Pp1s189_77V6	GFGDLAVMVNDCSGK	70.2	11.1	1,569.7038	gametophores-4
TCONS_00017536|m.27027	Pp1s189_77V6	GFGDLAVMVNDCSGK	54.3	9.34	1,569.7038	gametophores-2
TCONS_00017536|m.27027	Pp1s189_77V6	GFGDLAVMVNDCSGK	53.8	11.6	1,569.7038	gametophores-1
TCONS_00013463|m.21087	Pp1s161_120V6	FTTTDNTCGPEPPLLAR	98.7	15	1,889.9065	protonema-4
TCONS_00013463|m.21087	Pp1s161_120V6	FTTTDNTCGPEPPLLAR	100	8.54	1,889.9065	protonema-3
TCONS_00013463|m.21087	Pp1s161_120V6	FTTTDNTCGPEPPLLAR	83.9	14.5	1,889.9065	protoplast-4
TCONS_00013463|m.21087	Pp1s161_120V6	FTTTDNTCGPEPPLLAR	83.7	12.1	1,889.9065	protoplast-1
TCONS_00013463|m.21087	Pp1s161_120V6	FTTTDNTCGPEPPLLAR	132	15	1,889.9065	gametophores-4
TCONS_00013463|m.21087	Pp1s161_120V6	FTTTDNTCGPEPPLLAR	133	15	1,889.9065	gametophores-3
TCONS_00013463|m.21087	Pp1s161_120V6	FTTTDNTCGPEPPLLAR	133	12.8	1,889.9065	gametophores-2
TCONS_00013463|m.21087	Pp1s161_120V6	FTTTDNTCGPEPPLLAR	106	15	1,889.9065	gametophores-1
TCONS_00046433|m.71911	Pp1s475_21V6	SLQELGDMYGVEPNESSLK	84.3	15	2,095.9854	protonema-4
TCONS_00046433|m.71911	Pp1s475_21V6	SLQELGDMYGVEPNESSLK	104	15	2,095.9854	protonema-3
TCONS_00046433|m.71911	Pp1s475_21V6	SLQELGDMYGVEPNESSLK	88.9	15	2,095.9854	protonema-2
TCONS_00046433|m.71911	Pp1s475_21V6	SLQELGDMYGVEPNESSLK	100	15	2,095.9854	protonema-1
TCONS_00046433|m.71911	Pp1s475_21V6	SLQELGDMYGVEPNESSLK	96.8	11.9	2,095.9854	protoplast-4
TCONS_00046433|m.71911	Pp1s475_21V6	SLQELGDMYGVEPNESSLK	83.8	15	2,095.9854	protoplast-1
TCONS_00046433|m.71911	Pp1s475_21V6	SLQELGDMYGVEPNESSLK	88.7	14.8	2,095.9854	gametophores-4
TCONS_00046433|m.71911	Pp1s475_21V6	SLQELGDMYGVEPNESSLK	74.2	11.7	2,095.9854	gametophores-3
TCONS_00046433|m.71911	Pp1s475_21V6	SLQELGDMYGVEPNESSLK	81.5	13.2	2,095.9854	gametophores-2
TCONS_00046433|m.71911	Pp1s475_21V6	SLQELGDMYGVEPNESSLK	82.4	15	2,095.9854	gametophores-1
TCONS_00004858|m.7159	Pp1s118_232V6	DTAGNVLQQTGNYVSDAFNR	123	14.7	2,170.0160	gametophores-4
TCONS_00004858|m.7159	Pp1s118_232V6	DTAGNVLQQTGNYVSDAFNR	119	15	2,170.0160	gametophores-3
TCONS_00004858|m.7159	Pp1s118_232V6	DTAGNVLQQTGNYVSDAFNR	111	15	2,170.0160	gametophores-2
TCONS_00004858|m.7159	Pp1s118_232V6	DTAGNVLQQTGNYVSDAFNR	124	15	2,170.0160	gametophores-1
TCONS_00059351|m.91672	Pp1s89_220V6	IAVVGAGTGELFQNAEEGANQLDVAFTPSK	0	8.43	3,033.5166	gametophores-2
TCONS_00022576|m.34816	Pp1s217_25V6	EVEETTGSEAPAEGADEPTK	92.3	13.1	2,046.8988	protonema-4
TCONS_00022576|m.34816	Pp1s217_25V6	EVEETTGSEAPAEGADEPTK	73.8	10.2	2,046.8988	gametophores-3
TCONS_00022576|m.34816	Pp1s217_25V6	EVEETTGSEAPAEGADEPTK	69.6	11.2	2,046.8988	gametophores-2
TCONS_00022576|m.34816	Pp1s217_25V6	EVEETTGSEAPAEGADEPTK	58.1	11.8	2,046.8988	gametophores-1
TCONS_00007630|m.11926	Pp1s130_227V6	VSPPMGEVNPQEFVNR	42.1	4.29	1,799.8745	gametophores-4
TCONS_00007630|m.11926	Pp1s130_227V6	VSPPMGEVNPQEFVNR	44.5	4.54	1,799.8745	gametophores-2
TCONS_00007329|m.11223	Pp1s13_171V6	ALPQGLNALLR	36.3	1.96	1,165.7053	protonema-4
TCONS_00007329|m.11223	Pp1s13_171V6	ALPQGLNALLR	33.1	3.57	1,165.7053	protonema-3
TCONS_00007329|m.11223	Pp1s13_171V6	ALPQGLNALLR	34.1	3.39	1,165.7053	protonema-2
TCONS_00007329|m.11223	Pp1s13_171V6	ALPQGLNALLR	36	3.57	1,165.7053	protonema-1
TCONS_00007329|m.11223	Pp1s13_171V6	ALPQGLNALLR	36.5	2.28	1,165.7053	protoplast-4
TCONS_00007329|m.11223	Pp1s13_171V6	ALPQGLNALLR	23.2	2.1	1,165.7053	protoplast-1
TCONS_00007329|m.11223	Pp1s13_171V6	ALPQGLNALLR	12.9	0	1,165.7053	gametophores-3
TCONS_00007329|m.11223	Pp1s13_171V6	ALPQGLNALLR	18.7	0	1,165.7053	gametophores-2
TCONS_00007329|m.11223	Pp1s13_171V6	ALPQGLNALLR	8.33	0	1,165.7053	gametophores-1
TCONS_00019150|m.29511	Pp1s199_157V6	FDIGTASLIDIMK	4.89	2.24	1,423.7504	gametophores-3
TCONS_00019150|m.29511	Pp1s199_157V6	FDIGTASLIDIMK	43.1	5.3	1,423.7504	gametophores-1
TCONS_00042320|m.65575	Pp1s40_304V6	ILAQQVTSPVQWETTLK	92.3	15	1,942.0646	protonema-4
TCONS_00042320|m.65575	Pp1s40_304V6	ILAQQVTSPVQWETTLK	86.1	15	1,942.0646	protonema-3
TCONS_00042320|m.65575	Pp1s40_304V6	ILAQQVTSPVQWETTLK	106	15	1,942.0646	protonema-2
TCONS_00042320|m.65575	Pp1s40_304V6	ILAQQVTSPVQWETTLK	107	13.5	1,942.0646	protonema-1
TCONS_00042320|m.65575	Pp1s40_304V6	ILAQQVTSPVQWETTLK	116	13.6	1,942.0646	protoplast-4
TCONS_00042320|m.65575	Pp1s40_304V6	ILAQQVTSPVQWETTLK	106	13.6	1,942.0646	protoplast-1
TCONS_00042320|m.65575	Pp1s40_304V6	ILAQQVTSPVQWETTLK	113	13.8	1,942.0646	gametophores-4
TCONS_00042320|m.65575	Pp1s40_304V6	ILAQQVTSPVQWETTLK	76.4	14.1	1,942.0646	gametophores-3
TCONS_00042320|m.65575	Pp1s40_304V6	ILAQQVTSPVQWETTLK	114	15	1,942.0646	gametophores-2
TCONS_00042320|m.65575	Pp1s40_304V6	ILAQQVTSPVQWETTLK	90.4	15	1,942.0646	gametophores-1
TCONS_00011935|m.18877	Pp1s153_142V6	MLQGLANASIR	44	4.92	1,173.6409	protonema-4
TCONS_00011935|m.18877	Pp1s153_142V6	MLQGLANASIR	53.9	4.42	1,173.6409	protonema-3
TCONS_00011935|m.18877	Pp1s153_142V6	MLQGLANASIR	39.2	2.03	1,173.6409	protonema-2
TCONS_00011935|m.18877	Pp1s153_142V6	MLQGLANASIR	25.3	1.55	1,173.6409	protonema-1
TCONS_00011935|m.18877	Pp1s153_142V6	MLQGLANASIR	66.7	4.52	1,173.6409	protoplast-4
TCONS_00011935|m.18877	Pp1s153_142V6	MLQGLANASIR	18.9	0	1,173.6409	protoplast-1
TCONS_00011935|m.18877	Pp1s153_142V6	MLQGLANASIR	13	1.12	1,173.6409	gametophores-4
TCONS_00011935|m.18877	Pp1s153_142V6	MLQGLANASIR	50.9	1.59	1,173.6409	gametophores-3
TCONS_00011935|m.18877	Pp1s153_142V6	MLQGLANASIR	46.6	4.03	1,173.6409	gametophores-2
TCONS_00011935|m.18877	Pp1s153_142V6	MLQGLANASIR	27.6	1.7	1,173.6409	gametophores-1
TCONS_00057571|m.88938	Pp1s81_54V6	LSTDPTTAAELVEKEPAIFTGSEVR	108	15	2,661.3620	protonema-4
TCONS_00057571|m.88938	Pp1s81_54V6	LSTDPTTAAELVEKEPAIFTGSEVR	68.7	15	2,661.3620	protonema-3
TCONS_00057571|m.88938	Pp1s81_54V6	LSTDPTTAAELVEKEPAIFTGSEVR	83.5	15	2,661.3620	protonema-2
TCONS_00057571|m.88938	Pp1s81_54V6	LSTDPTTAAELVEKEPAIFTGSEVR	99.4	15	2,661.3620	protoplast-4
TCONS_00057571|m.88938	Pp1s81_54V6	LSTDPTTAAELVEKEPAIFTGSEVR	88.9	15	2,661.3620	protoplast-1
TCONS_00057571|m.88938	Pp1s81_54V6	LSTDPTTAAELVEKEPAIFTGSEVR	184	15	2,661.3620	gametophores-4
TCONS_00057571|m.88938	Pp1s81_54V6	LSTDPTTAAELVEKEPAIFTGSEVR	76.7	15	2,661.3620	gametophores-3
TCONS_00057571|m.88938	Pp1s81_54V6	LSTDPTTAAELVEKEPAIFTGSEVR	98.8	15	2,661.3620	gametophores-2
TCONS_00057571|m.88938	Pp1s81_54V6	LSTDPTTAAELVEKEPAIFTGSEVR	91.6	15	2,661.3620	gametophores-1
TCONS_00008637|m.13761	Pp1s137_135V6	YGSALLLIVHPFPAPFHHNAFFASR	45.2	0	2,809.4725	gametophores-4
TCONS_00008637|m.13761	Pp1s137_135V6	YGSALLLIVHPFPAPFHHNAFFASR	71.1	0	2,809.4725	gametophores-3
TCONS_00008637|m.13761	Pp1s137_135V6	YGSALLLIVHPFPAPFHHNAFFASR	46.9	15	2,809.4725	gametophores-2
TCONS_00008637|m.13761	Pp1s137_135V6	YGSALLLIVHPFPAPFHHNAFFASR	59.5	0	2,809.4725	gametophores-1
TCONS_00026104|m.40216	Pp1s242_101V6	LVLAAGPLGLMQACLDVVLPYVR	1.04	1.59	2,468.3771	gametophores-4
TCONS_00025162|m.38852	Pp1s235_65V6	YTSTTMVMFYR	35.6	1.43	1,399.6384	gametophores-3
TCONS_00025162|m.38852	Pp1s235_65V6	YTSTTMVMFYR	8.75	1.43	1,399.6384	gametophores-2
TCONS_00027316|m.42145	Pp1s252_28V6	AVDEEIADMSNVGLDDVFNLIQQASSADPEPEDLVAGSTAK	97.5	0	4,260.9981	protonema-4
TCONS_00027316|m.42145	Pp1s252_28V6	AVDEEIADMSNVGLDDVFNLIQQASSADPEPEDLVAGSTAK	146	0	4,260.9981	protonema-3
TCONS_00027316|m.42145	Pp1s252_28V6	AVDEEIADMSNVGLDDVFNLIQQASSADPEPEDLVAGSTAK	100	0	4,260.9981	gametophores-4
TCONS_00027316|m.42145	Pp1s252_28V6	AVDEEIADMSNVGLDDVFNLIQQASSADPEPEDLVAGSTAK	103	0	4,260.9981	gametophores-2
TCONS_00027316|m.42145	Pp1s252_28V6	AVDEEIADMSNVGLDDVFNLIQQASSADPEPEDLVAGSTAK	72.6	0	4,260.9981	gametophores-1
TCONS_00046909|m.72552	Pp1s49_258V6	IWLVRGANVR	35.2	0	1,183.7058	protonema-2
TCONS_00046909|m.72552	Pp1s49_258V6	IWLVRGANVR	19.6	0	1,183.7058	protoplast-4
TCONS_00006000|m.9431	Pp1s123_154V6	TYWFDIYK	0	1.46	1,135.5459	gametophores-4
TCONS_00006000|m.9431	Pp1s123_154V6	TYWFDIYK	9.89	2.21	1,135.5459	gametophores-1
TCONS_00035923|m.55383	Pp1s33_94V6	LVSYDRPGIGQSDPHLK	11.9	0	1,881.9820	gametophores-4
TCONS_00035923|m.55383	Pp1s33_94V6	LVSYDRPGIGQSDPHLK	13.6	0	1,881.9820	gametophores-2
TCONS_00012142|m.19057	Pp1s154_103V6	IAVTPTEFVETMHLMETR	70	8.41	2,105.0407	protonema-4
TCONS_00012142|m.19057	Pp1s154_103V6	IAVTPTEFVETMHLMETR	120	11.6	2,105.0407	protonema-3
TCONS_00012142|m.19057	Pp1s154_103V6	IAVTPTEFVETMHLMETR	36.1	7.41	2,105.0407	gametophores-4
TCONS_00043408|m.67220	Pp1s419_10V6	NGNWTDNAEALAAFK	103	15	1,621.7605	protonema-4
TCONS_00043408|m.67220	Pp1s419_10V6	NGNWTDNAEALAAFK	35.7	6.55	1,621.7605	protonema-3
TCONS_00043408|m.67220	Pp1s419_10V6	NGNWTDNAEALAAFK	102	15	1,621.7605	protonema-2
TCONS_00043408|m.67220	Pp1s419_10V6	NGNWTDNAEALAAFK	75	8.89	1,621.7605	protonema-1
TCONS_00043408|m.67220	Pp1s419_10V6	NGNWTDNAEALAAFK	113	15	1,621.7605	protoplast-4
TCONS_00043408|m.67220	Pp1s419_10V6	NGNWTDNAEALAAFK	114	10.3	1,621.7605	gametophores-4
TCONS_00043408|m.67220	Pp1s419_10V6	NGNWTDNAEALAAFK	114	12.7	1,621.7605	gametophores-3
TCONS_00043408|m.67220	Pp1s419_10V6	NGNWTDNAEALAAFK	98.9	8.74	1,621.7605	gametophores-2
TCONS_00043408|m.67220	Pp1s419_10V6	NGNWTDNAEALAAFK	110	13.6	1,621.7605	gametophores-1
TCONS_00029576|m.45841	Pp1s275_19V6	APVASNATSDSFRE	46.2	7.28	1,451.6760	protonema-4
TCONS_00029576|m.45841	Pp1s275_19V6	APVASNATSDSFRE	62	8	1,451.6760	gametophores-4
TCONS_00029576|m.45841	Pp1s275_19V6	APVASNATSDSFRE	25.6	1.25	1,451.6760	gametophores-2
TCONS_00029576|m.45841	Pp1s275_19V6	APVASNATSDSFRE	35.4	4	1,451.6760	gametophores-1
TCONS_00038790|m.60245	Pp1s36_3V6	FFFECMLSPVPK	31.1	5.52	1,501.7219	protonema-4
TCONS_00038790|m.60245	Pp1s36_3V6	FFFECMLSPVPK	79.8	7.08	1,501.7219	gametophores-4
TCONS_00038790|m.60245	Pp1s36_3V6	FFFECMLSPVPK	75.6	7.46	1,501.7219	gametophores-3
TCONS_00038790|m.60245	Pp1s36_3V6	FFFECMLSPVPK	63.1	8.21	1,501.7219	gametophores-2
TCONS_00038790|m.60245	Pp1s36_3V6	FFFECMLSPVPK	75.2	8.68	1,501.7219	gametophores-1
TCONS_00026271|m.40464	Pp1s244_58V6	VEGSAPTGMDMK	12.4	0	1,222.5444	protonema-4
TCONS_00039541|m.61197	Pp1s37_111V6	GLKEEMVFDPQLLEAGK	53.2	10.7	1,903.9837	protonema-4
TCONS_00039541|m.61197	Pp1s37_111V6	GLKEEMVFDPQLLEAGK	89.6	12	1,903.9837	protonema-3
TCONS_00039541|m.61197	Pp1s37_111V6	GLKEEMVFDPQLLEAGK	39.3	7.8	1,903.9837	protonema-2
TCONS_00039541|m.61197	Pp1s37_111V6	GLKEEMVFDPQLLEAGK	55.7	8.85	1,903.9837	protonema-1
TCONS_00039541|m.61197	Pp1s37_111V6	GLKEEMVFDPQLLEAGK	50.3	8.15	1,903.9837	protoplast-4
TCONS_00039541|m.61197	Pp1s37_111V6	GLKEEMVFDPQLLEAGK	46.1	10.2	1,903.9837	protoplast-1
TCONS_00039541|m.61197	Pp1s37_111V6	GLKEEMVFDPQLLEAGK	40.3	7.8	1,903.9837	gametophores-4
TCONS_00039541|m.61197	Pp1s37_111V6	GLKEEMVFDPQLLEAGK	5.45	1.64	1,903.9837	gametophores-3
TCONS_00039541|m.61197	Pp1s37_111V6	GLKEEMVFDPQLLEAGK	9.04	3	1,903.9837	gametophores-2
TCONS_00039541|m.61197	Pp1s37_111V6	GLKEEMVFDPQLLEAGK	0	2.7	1,903.9837	gametophores-1
TCONS_00054426|m.83615	Pp1s7_405V6	GDSGECTGIPQAPK	45.3	3.7	1,416.6427	gametophores-4
TCONS_00054426|m.83615	Pp1s7_405V6	GDSGECTGIPQAPK	22.2	3.57	1,416.6427	gametophores-1
TCONS_00036789|m.57246	Pp1s34_178V6	TVLVEYVEQEGIK	73.7	6.24	1,506.8051	protonema-4
TCONS_00036789|m.57246	Pp1s34_178V6	TVLVEYVEQEGIK	52.8	3.74	1,506.8051	protonema-3
TCONS_00036789|m.57246	Pp1s34_178V6	TVLVEYVEQEGIK	59.3	6.8	1,506.8051	protonema-2
TCONS_00036789|m.57246	Pp1s34_178V6	TVLVEYVEQEGIK	65.8	7	1,506.8051	protonema-1
TCONS_00036789|m.57246	Pp1s34_178V6	TVLVEYVEQEGIK	68.6	7.17	1,506.8051	protoplast-4
TCONS_00036789|m.57246	Pp1s34_178V6	TVLVEYVEQEGIK	53.5	8.16	1,506.8051	protoplast-1
TCONS_00036789|m.57246	Pp1s34_178V6	TVLVEYVEQEGIK	51	5.82	1,506.8051	gametophores-4
TCONS_00036789|m.57246	Pp1s34_178V6	TVLVEYVEQEGIK	68.4	7.89	1,506.8051	gametophores-3
TCONS_00036789|m.57246	Pp1s34_178V6	TVLVEYVEQEGIK	55.5	8.39	1,506.8051	gametophores-2
TCONS_00036789|m.57246	Pp1s34_178V6	TVLVEYVEQEGIK	38.3	5.47	1,506.8051	gametophores-1
TCONS_00048082|m.74033	Pp1s51_217V6	DNVGLPGFAQYFK	0	4.19	1,455.7268	gametophores-4
TCONS_00048082|m.74033	Pp1s51_217V6	DNVGLPGFAQYFK	27.5	6.07	1,455.7268	gametophores-3
TCONS_00048082|m.74033	Pp1s51_217V6	DNVGLPGFAQYFK	20.2	4.59	1,455.7268	gametophores-2
TCONS_00048082|m.74033	Pp1s51_217V6	DNVGLPGFAQYFK	14.7	4.89	1,455.7268	gametophores-1
TCONS_00013825|m.21756	Pp1s164_16V6	HKDLAVMIFSVDEQK	17	9.3	1,759.9049	protonema-3
TCONS_00013825|m.21756	Pp1s164_16V6	HKDLAVMIFSVDEQK	20.4	4.37	1,759.9049	gametophores-4
TCONS_00004528|m.7003	Pp1s117_91V6	AQPAQATGVSLTDK	59.1	4.44	1,386.7225	gametophores-4
TCONS_00004528|m.7003	Pp1s117_91V6	AQPAQATGVSLTDK	39.6	3.4	1,386.7225	gametophores-3
TCONS_00004528|m.7003	Pp1s117_91V6	AQPAQATGVSLTDK	9.73	2.3	1,386.7225	gametophores-1
TCONS_00038250|m.59237	Pp1s355_2V6	IENIAISLVTLLQEGLER	17	4.66	2,011.1436	gametophores-2
TCONS_00028505|m.44158	Pp1s264_55V6	SGELEIFGMHYDFHDGK	97.4	15	1,981.8751	protonema-4
TCONS_00028505|m.44158	Pp1s264_55V6	SGELEIFGMHYDFHDGK	80.6	15	1,981.8751	protonema-3
TCONS_00028505|m.44158	Pp1s264_55V6	SGELEIFGMHYDFHDGK	109	15	1,981.8751	protonema-2
TCONS_00028505|m.44158	Pp1s264_55V6	SGELEIFGMHYDFHDGK	108	15	1,981.8751	protonema-1
TCONS_00028505|m.44158	Pp1s264_55V6	SGELEIFGMHYDFHDGK	99.9	15	1,981.8751	protoplast-4
TCONS_00028505|m.44158	Pp1s264_55V6	SGELEIFGMHYDFHDGK	98.8	14.4	1,981.8751	protoplast-1
TCONS_00028505|m.44158	Pp1s264_55V6	SGELEIFGMHYDFHDGK	87.3	9.43	1,981.8751	gametophores-4
TCONS_00028505|m.44158	Pp1s264_55V6	SGELEIFGMHYDFHDGK	99.7	9.23	1,981.8751	gametophores-3
TCONS_00028505|m.44158	Pp1s264_55V6	SGELEIFGMHYDFHDGK	106	15	1,981.8751	gametophores-2
TCONS_00028505|m.44158	Pp1s264_55V6	SGELEIFGMHYDFHDGK	108	15	1,981.8751	gametophores-1
TCONS_00013005|m.20798	Pp1s16_308V6	LLPPVAGAGSALLESLDDNR	13.6	6.16	2,008.0712	protonema-4
TCONS_00057571|m.88938	Pp1s81_54V6	EMEEVEGQVQEVIFDHLHATAFQYTPLGR	73.2	0	3,373.6160	protonema-4
TCONS_00057571|m.88938	Pp1s81_54V6	EMEEVEGQVQEVIFDHLHATAFQYTPLGR	215	0	3,373.6160	protonema-2
TCONS_00057571|m.88938	Pp1s81_54V6	EMEEVEGQVQEVIFDHLHATAFQYTPLGR	70.3	0	3,373.6160	gametophores-4
TCONS_00057571|m.88938	Pp1s81_54V6	EMEEVEGQVQEVIFDHLHATAFQYTPLGR	123	0	3,373.6160	gametophores-2
TCONS_00057571|m.88938	Pp1s81_54V6	EMEEVEGQVQEVIFDHLHATAFQYTPLGR	88.5	0	3,373.6160	gametophores-1
TCONS_00061050|m.94422	Pp1s95_45V6	HIAETLNFLK	33.9	6.47	1,185.6627	protonema-4
TCONS_00061050|m.94422	Pp1s95_45V6	HIAETLNFLK	9.64	1.7	1,185.6627	protoplast-4
TCONS_00061050|m.94422	Pp1s95_45V6	HIAETLNFLK	60.3	5.92	1,185.6627	gametophores-4
TCONS_00061050|m.94422	Pp1s95_45V6	HIAETLNFLK	45.4	3.59	1,185.6627	gametophores-3
TCONS_00061050|m.94422	Pp1s95_45V6	HIAETLNFLK	44.6	5.22	1,185.6627	gametophores-2
TCONS_00061050|m.94422	Pp1s95_45V6	HIAETLNFLK	58	5.33	1,185.6627	gametophores-1
TCONS_00052981|m.81904	Pp1s66_209V6	SQNSLEGMTFSK	82.3	6.24	1,328.6151	gametophores-4
TCONS_00052981|m.81904	Pp1s66_209V6	SQNSLEGMTFSK	7.14	1.06	1,328.6151	gametophores-3
TCONS_00052981|m.81904	Pp1s66_209V6	SQNSLEGMTFSK	39	5.51	1,328.6151	gametophores-1
TCONS_00030243|m.46492	Pp1s28_391V6	ASMLEEVDFRK	21.7	0	1,324.6566	gametophores-3
TCONS_00030243|m.46492	Pp1s28_391V6	ASMLEEVDFRK	11.9	0	1,324.6566	gametophores-2
TCONS_00030243|m.46492	Pp1s28_391V6	ASMLEEVDFRK	16.4	0	1,324.6566	gametophores-1
TCONS_00021583|m.33514	Pp1s21_109V6	WPITGGIENTSSNANMK	74.7	12.2	1,819.8644	protonema-4
TCONS_00021583|m.33514	Pp1s21_109V6	WPITGGIENTSSNANMK	73.1	8.96	1,819.8644	protonema-3
TCONS_00021583|m.33514	Pp1s21_109V6	WPITGGIENTSSNANMK	66.5	7.55	1,819.8644	protonema-2
TCONS_00021583|m.33514	Pp1s21_109V6	WPITGGIENTSSNANMK	49.2	4.39	1,819.8644	protoplast-1
TCONS_00021583|m.33514	Pp1s21_109V6	WPITGGIENTSSNANMK	25.9	3.96	1,819.8644	gametophores-4
TCONS_00021583|m.33514	Pp1s21_109V6	WPITGGIENTSSNANMK	42.7	6.89	1,819.8644	gametophores-3
TCONS_00021583|m.33514	Pp1s21_109V6	WPITGGIENTSSNANMK	73.3	9.48	1,819.8644	gametophores-2
TCONS_00021583|m.33514	Pp1s21_109V6	WPITGGIENTSSNANMK	43.4	6.89	1,819.8644	gametophores-1
TCONS_00019531|m.30725	Pp1s2_12V6	TTLGDNIEGLVLTFDK	43.6	7.17	1,735.9116	protonema-4
TCONS_00019531|m.30725	Pp1s2_12V6	TTLGDNIEGLVLTFDK	66.2	8.24	1,735.9116	gametophores-4
TCONS_00019531|m.30725	Pp1s2_12V6	TTLGDNIEGLVLTFDK	45.3	6	1,735.9116	gametophores-3
TCONS_00019531|m.30725	Pp1s2_12V6	TTLGDNIEGLVLTFDK	47.2	6.72	1,735.9116	gametophores-1
TCONS_00053692|m.82726	Pp1s68_274V6	AMSLAGSEFLESVR	25	1.38	1,496.7413	protonema-3
TCONS_00041978|m.64919	Pp1s4_490V6	TVFMDVAIEGQPVGK	77.2	8.03	1,590.8198	gametophores-4
TCONS_00041978|m.64919	Pp1s4_490V6	TVFMDVAIEGQPVGK	23	5.49	1,590.8198	gametophores-3
TCONS_00041978|m.64919	Pp1s4_490V6	TVFMDVAIEGQPVGK	7.35	1.44	1,590.8198	gametophores-1
TCONS_00042209|m.65440	Pp1s40_17V6	HVEHISSYGLGNER	68.8	12.3	1,597.7717	protonema-4
TCONS_00042209|m.65440	Pp1s40_17V6	HVEHISSYGLGNER	39.4	0	1,597.7717	protonema-3
TCONS_00042209|m.65440	Pp1s40_17V6	HVEHISSYGLGNER	72.9	10.7	1,597.7717	gametophores-4
TCONS_00042209|m.65440	Pp1s40_17V6	HVEHISSYGLGNER	74.2	10.9	1,597.7717	gametophores-3
TCONS_00042209|m.65440	Pp1s40_17V6	HVEHISSYGLGNER	59	9.49	1,597.7717	gametophores-2
TCONS_00042209|m.65440	Pp1s40_17V6	HVEHISSYGLGNER	83.1	10.4	1,597.7717	gametophores-1
TCONS_00024543|m.37691	Pp1s23_50V6	LWMLQCR	38	1.08	1,006.4962	gametophores-4
TCONS_00024543|m.37691	Pp1s23_50V6	LWMLQCR	38.3	1.31	1,006.4962	gametophores-1
TCONS_00028505|m.44158	Pp1s264_55V6	NLLTFDFVEEGVR	87.3	7	1,538.7850	protonema-4
TCONS_00028505|m.44158	Pp1s264_55V6	NLLTFDFVEEGVR	79.9	5.55	1,538.7850	protonema-3
TCONS_00028505|m.44158	Pp1s264_55V6	NLLTFDFVEEGVR	80.1	5.32	1,538.7850	protonema-2
TCONS_00028505|m.44158	Pp1s264_55V6	NLLTFDFVEEGVR	74.7	6.06	1,538.7850	protonema-1
TCONS_00028505|m.44158	Pp1s264_55V6	NLLTFDFVEEGVR	77.3	5.96	1,538.7850	protoplast-4
TCONS_00028505|m.44158	Pp1s264_55V6	NLLTFDFVEEGVR	77.4	5.89	1,538.7850	protoplast-1
TCONS_00028505|m.44158	Pp1s264_55V6	NLLTFDFVEEGVR	83.9	6.43	1,538.7850	gametophores-4
TCONS_00028505|m.44158	Pp1s264_55V6	NLLTFDFVEEGVR	80.2	5.72	1,538.7850	gametophores-3
TCONS_00028505|m.44158	Pp1s264_55V6	NLLTFDFVEEGVR	77.3	5.46	1,538.7850	gametophores-2
TCONS_00028505|m.44158	Pp1s264_55V6	NLLTFDFVEEGVR	80.2	6.49	1,538.7850	gametophores-1
TCONS_00036218|m.56063	Pp1s333_30V6	NAGIACMHAAATHYNTLIMLDR	45	11.1	2,444.1633	protonema-4
TCONS_00000236|m.759	Pp1s1_636V6	NLIVELLQGAAS	36.1	2.51	1,227.6944	gametophores-4
TCONS_00000236|m.759	Pp1s1_636V6	NLIVELLQGAAS	48.1	3.21	1,227.6944	gametophores-2
TCONS_00055826|m.86291	Pp1s75_227V6	LIHYGEMVSLLMNR	41.5	5	1,675.8659	protonema-4
TCONS_00055826|m.86291	Pp1s75_227V6	LIHYGEMVSLLMNR	43.6	3.96	1,675.8659	protonema-3
TCONS_00055826|m.86291	Pp1s75_227V6	LIHYGEMVSLLMNR	40.6	4.6	1,675.8659	protonema-2
TCONS_00055826|m.86291	Pp1s75_227V6	LIHYGEMVSLLMNR	42.1	5.6	1,675.8659	protoplast-4
TCONS_00055826|m.86291	Pp1s75_227V6	LIHYGEMVSLLMNR	48.8	5.52	1,675.8659	gametophores-4
TCONS_00055826|m.86291	Pp1s75_227V6	LIHYGEMVSLLMNR	33.4	3.37	1,675.8659	gametophores-3
TCONS_00055826|m.86291	Pp1s75_227V6	LIHYGEMVSLLMNR	34	3.08	1,675.8659	gametophores-2
TCONS_00055826|m.86291	Pp1s75_227V6	LIHYGEMVSLLMNR	28.4	5.7	1,675.8659	gametophores-1
TCONS_00028505|m.44158	Pp1s264_55V6	ALMTMNEFDKDFVGSWVK	124	13	2,118.0036	protonema-4
TCONS_00028505|m.44158	Pp1s264_55V6	ALMTMNEFDKDFVGSWVK	80.1	10.9	2,118.0036	protonema-3
TCONS_00028505|m.44158	Pp1s264_55V6	ALMTMNEFDKDFVGSWVK	83.9	10.4	2,118.0036	protonema-2
TCONS_00028505|m.44158	Pp1s264_55V6	ALMTMNEFDKDFVGSWVK	84	11.2	2,118.0036	protonema-1
TCONS_00028505|m.44158	Pp1s264_55V6	ALMTMNEFDKDFVGSWVK	80.4	9.6	2,118.0036	protoplast-4
TCONS_00028505|m.44158	Pp1s264_55V6	ALMTMNEFDKDFVGSWVK	76.9	11	2,118.0036	protoplast-1
TCONS_00028505|m.44158	Pp1s264_55V6	ALMTMNEFDKDFVGSWVK	124	12.2	2,118.0036	gametophores-4
TCONS_00028505|m.44158	Pp1s264_55V6	ALMTMNEFDKDFVGSWVK	124	13.6	2,118.0036	gametophores-3
TCONS_00028505|m.44158	Pp1s264_55V6	ALMTMNEFDKDFVGSWVK	124	9.24	2,118.0036	gametophores-2
TCONS_00028505|m.44158	Pp1s264_55V6	ALMTMNEFDKDFVGSWVK	143	13.3	2,118.0036	gametophores-1
TCONS_00055826|m.86291	Pp1s75_227V6	KIVLTSSVAAVAYSPK	14.2	0	1,633.9523	protonema-4
TCONS_00055826|m.86291	Pp1s75_227V6	KIVLTSSVAAVAYSPK	0	1.62	1,633.9523	protonema-2
TCONS_00003513|m.5149	Pp1s111_85V6	VLDAMEGHILADAVLVASYGTEGAHMGHNNYMAPGQPHIAGPGRPEAHK	46.7	0	5,087.4466	gametophores-4
TCONS_00013825|m.21756	Pp1s164_16V6	EAIHQSEVFSSQIDK	109	13.8	1,717.8392	protonema-4
TCONS_00013825|m.21756	Pp1s164_16V6	EAIHQSEVFSSQIDK	37	3.7	1,717.8392	protonema-3
TCONS_00013825|m.21756	Pp1s164_16V6	EAIHQSEVFSSQIDK	31.5	3.62	1,717.8392	protonema-2
TCONS_00013825|m.21756	Pp1s164_16V6	EAIHQSEVFSSQIDK	35.6	6.92	1,717.8392	protonema-1
TCONS_00013825|m.21756	Pp1s164_16V6	EAIHQSEVFSSQIDK	75.7	15	1,717.8392	protoplast-4
TCONS_00013825|m.21756	Pp1s164_16V6	EAIHQSEVFSSQIDK	39.2	4.29	1,717.8392	protoplast-1
TCONS_00013825|m.21756	Pp1s164_16V6	EAIHQSEVFSSQIDK	86.3	8.49	1,717.8392	gametophores-4
TCONS_00013825|m.21756	Pp1s164_16V6	EAIHQSEVFSSQIDK	91.4	14.2	1,717.8392	gametophores-3
TCONS_00013825|m.21756	Pp1s164_16V6	EAIHQSEVFSSQIDK	93.7	13.1	1,717.8392	gametophores-2
TCONS_00013825|m.21756	Pp1s164_16V6	EAIHQSEVFSSQIDK	36.3	6.24	1,717.8392	gametophores-1
TCONS_00013463|m.21087	Pp1s161_120V6	FTGTWYITSGLNK	53.8	5.74	1,487.7530	protonema-4
TCONS_00013463|m.21087	Pp1s161_120V6	FTGTWYITSGLNK	35.5	1.27	1,487.7530	protonema-3
TCONS_00013463|m.21087	Pp1s161_120V6	FTGTWYITSGLNK	37.2	3.77	1,487.7530	protonema-2
TCONS_00013463|m.21087	Pp1s161_120V6	FTGTWYITSGLNK	43.4	5.6	1,487.7530	protonema-1
TCONS_00013463|m.21087	Pp1s161_120V6	FTGTWYITSGLNK	61.4	5.72	1,487.7530	protoplast-4
TCONS_00013463|m.21087	Pp1s161_120V6	FTGTWYITSGLNK	64.5	6.47	1,487.7530	protoplast-1
TCONS_00013463|m.21087	Pp1s161_120V6	FTGTWYITSGLNK	91.5	7.96	1,487.7530	gametophores-4
TCONS_00013463|m.21087	Pp1s161_120V6	FTGTWYITSGLNK	85.1	6.15	1,487.7530	gametophores-3
TCONS_00032823|m.51002	Pp1s30_182V6	LLWLMDQYLK	27.1	2.85	1,322.7179	protonema-4
TCONS_00028954|m.45070	Pp1s27_149V6	EVELPVASEEVVPEAVPEAVPETVAEAEVAAASAEVEQEAAPAPVAVLEAPK	42.4	0	5,217.6465	gametophores-4
TCONS_00028954|m.45070	Pp1s27_149V6	EVELPVASEEVVPEAVPEAVPETVAEAEVAAASAEVEQEAAPAPVAVLEAPK	13.9	0	5,217.6465	gametophores-1
TCONS_00033593|m.51790	Pp1s307_4V6	VTAALITHFFK	4.48	1.26	1,247.7147	protoplast-4
TCONS_00005189|m.8060	Pp1s12_316V6	IPENYTVTGVDVVNHPVVAAPAAGR	46.3	9.24	2,546.3362	protonema-4
TCONS_00005189|m.8060	Pp1s12_316V6	IPENYTVTGVDVVNHPVVAAPAAGR	29.5	11.6	2,546.3362	protonema-3
TCONS_00005189|m.8060	Pp1s12_316V6	IPENYTVTGVDVVNHPVVAAPAAGR	44.3	12.6	2,546.3362	protonema-2
TCONS_00005189|m.8060	Pp1s12_316V6	IPENYTVTGVDVVNHPVVAAPAAGR	74.4	14.1	2,546.3362	protoplast-4
TCONS_00005189|m.8060	Pp1s12_316V6	IPENYTVTGVDVVNHPVVAAPAAGR	45	6.41	2,546.3362	gametophores-4
TCONS_00005189|m.8060	Pp1s12_316V6	IPENYTVTGVDVVNHPVVAAPAAGR	64	14.9	2,546.3362	gametophores-3
TCONS_00005189|m.8060	Pp1s12_316V6	IPENYTVTGVDVVNHPVVAAPAAGR	48.5	10.9	2,546.3362	gametophores-2
TCONS_00005189|m.8060	Pp1s12_316V6	IPENYTVTGVDVVNHPVVAAPAAGR	50	13.5	2,546.3362	gametophores-1
TCONS_00057571|m.88938	Pp1s81_54V6	MVFAAAGAVNHDELVK	81.9	15	1,671.8523	protonema-4
TCONS_00057571|m.88938	Pp1s81_54V6	MVFAAAGAVNHDELVK	77.5	10.5	1,671.8523	protonema-3
TCONS_00057571|m.88938	Pp1s81_54V6	MVFAAAGAVNHDELVK	48.1	6.62	1,671.8523	protonema-2
TCONS_00057571|m.88938	Pp1s81_54V6	MVFAAAGAVNHDELVK	47.6	7.21	1,671.8523	protonema-1
TCONS_00057571|m.88938	Pp1s81_54V6	MVFAAAGAVNHDELVK	81.4	8.74	1,671.8523	protoplast-4
TCONS_00057571|m.88938	Pp1s81_54V6	MVFAAAGAVNHDELVK	67.7	7.48	1,671.8523	protoplast-1
TCONS_00057571|m.88938	Pp1s81_54V6	MVFAAAGAVNHDELVK	67.2	11.1	1,671.8523	gametophores-4
TCONS_00057571|m.88938	Pp1s81_54V6	MVFAAAGAVNHDELVK	79	15	1,671.8523	gametophores-3
TCONS_00057571|m.88938	Pp1s81_54V6	MVFAAAGAVNHDELVK	72.3	8.43	1,671.8523	gametophores-2
TCONS_00057571|m.88938	Pp1s81_54V6	MVFAAAGAVNHDELVK	66.2	6.72	1,671.8523	gametophores-1
TCONS_00007329|m.11223	Pp1s13_171V6	VLEGLAHEVYFK	16	1.96	1,404.7522	protonema-2
TCONS_00007329|m.11223	Pp1s13_171V6	VLEGLAHEVYFK	23.6	5.24	1,404.7522	protonema-1
TCONS_00007329|m.11223	Pp1s13_171V6	VLEGLAHEVYFK	12.4	2.41	1,404.7522	protoplast-4
TCONS_00033714|m.51990	Pp1s309_84V6	YMAYLLK	20.7	1.35	901.485	protonema-4
TCONS_00007549|m.11757	Pp1s130_285V6	STETIADIMELVR	20.1	4.21	1,477.7568	protonema-4
TCONS_00007549|m.11757	Pp1s130_285V6	STETIADIMELVR	43.7	6.24	1,477.7568	gametophores-4
TCONS_00007549|m.11757	Pp1s130_285V6	STETIADIMELVR	34.3	6.74	1,477.7568	gametophores-2
TCONS_00007671|m.12306	Pp1s131_4V6	VYVGIIDEGLNEK	53.1	7.38	1,448.7633	protonema-4
TCONS_00007671|m.12306	Pp1s131_4V6	VYVGIIDEGLNEK	40.1	6.57	1,448.7633	protonema-3
TCONS_00007671|m.12306	Pp1s131_4V6	VYVGIIDEGLNEK	63.9	9.66	1,448.7633	protonema-1
TCONS_00007671|m.12306	Pp1s131_4V6	VYVGIIDEGLNEK	67.5	8.92	1,448.7633	protoplast-4
TCONS_00007671|m.12306	Pp1s131_4V6	VYVGIIDEGLNEK	61.9	8.4	1,448.7633	protoplast-1
TCONS_00007671|m.12306	Pp1s131_4V6	VYVGIIDEGLNEK	73.3	6.77	1,448.7633	gametophores-4
TCONS_00007671|m.12306	Pp1s131_4V6	VYVGIIDEGLNEK	67	9.89	1,448.7633	gametophores-3
TCONS_00007671|m.12306	Pp1s131_4V6	VYVGIIDEGLNEK	44.1	8.01	1,448.7633	gametophores-2
TCONS_00007671|m.12306	Pp1s131_4V6	VYVGIIDEGLNEK	47	6.04	1,448.7633	gametophores-1
TCONS_00055105|m.85291	Pp1s72_282V6	TGAEIMSVVNDDENKVFGIVFR	78.2	13.4	2,440.2178	protonema-4
TCONS_00055105|m.85291	Pp1s72_282V6	TGAEIMSVVNDDENKVFGIVFR	83.3	12.1	2,440.2178	gametophores-4
TCONS_00055105|m.85291	Pp1s72_282V6	TGAEIMSVVNDDENKVFGIVFR	34.5	10.3	2,440.2178	gametophores-2
TCONS_00022576|m.34816	Pp1s217_25V6	AGEEEDTGAQIAPIVTLQEVAVSTGEEDEDVLIDMK	20.8	0	3,801.8116	protonema-4
TCONS_00056148|m.86867	Pp1s77_55V6	SGYQRPYGQALDDYQDGYDR	54.7	15	2,367.0275	protonema-4
TCONS_00056148|m.86867	Pp1s77_55V6	SGYQRPYGQALDDYQDGYDR	52.2	13.3	2,367.0275	protonema-3
TCONS_00056148|m.86867	Pp1s77_55V6	SGYQRPYGQALDDYQDGYDR	40.3	8.37	2,367.0275	protonema-1
TCONS_00056148|m.86867	Pp1s77_55V6	SGYQRPYGQALDDYQDGYDR	19.8	7.74	2,367.0275	protoplast-1
TCONS_00056148|m.86867	Pp1s77_55V6	SGYQRPYGQALDDYQDGYDR	88.3	15	2,367.0275	gametophores-4
TCONS_00056148|m.86867	Pp1s77_55V6	SGYQRPYGQALDDYQDGYDR	56.9	15	2,367.0275	gametophores-3
TCONS_00056148|m.86867	Pp1s77_55V6	SGYQRPYGQALDDYQDGYDR	57.6	14.9	2,367.0275	gametophores-2
TCONS_00056148|m.86867	Pp1s77_55V6	SGYQRPYGQALDDYQDGYDR	89.2	15	2,367.0275	gametophores-1
TCONS_00001171|m.1705	Pp1s100_110V6	LLLEYESGPR	20.1	0	1,176.6260	protonema-4
TCONS_00001171|m.1705	Pp1s100_110V6	LLLEYESGPR	47.5	0	1,176.6260	gametophores-4
TCONS_00001171|m.1705	Pp1s100_110V6	LLLEYESGPR	43.3	1.32	1,176.6260	gametophores-3
TCONS_00001171|m.1705	Pp1s100_110V6	LLLEYESGPR	19	0	1,176.6260	gametophores-2
TCONS_00001171|m.1705	Pp1s100_110V6	LLLEYESGPR	47.2	1.39	1,176.6260	gametophores-1
TCONS_00016254|m.25180	Pp1s18_221V6	DYPIIPGLPSYGR	0	4.3	1,447.7582	gametophores-4
TCONS_00016254|m.25180	Pp1s18_221V6	DYPIIPGLPSYGR	5.54	1.47	1,447.7582	gametophores-3
TCONS_00016254|m.25180	Pp1s18_221V6	DYPIIPGLPSYGR	32.2	4.8	1,447.7582	gametophores-1
TCONS_00021429|m.33634	Pp1s21_271V6	EGEEPKEEGPSVPYEK	9.74	0	1,803.8285	gametophores-1
TCONS_00031105|m.48207	Pp1s287_61V6	VLYNVNEQISTDDIDIPLTTVR	14	3.59	2,518.3038	protonema-4
TCONS_00032731|m.50728	Pp1s30_39V6	TDKSNLSELGSADEVAK	99	0	1,763.8659	protonema-4
TCONS_00032731|m.50728	Pp1s30_39V6	TDKSNLSELGSADEVAK	22.9	1.59	1,763.8659	protonema-3
TCONS_00032731|m.50728	Pp1s30_39V6	TDKSNLSELGSADEVAK	15.1	2.03	1,763.8659	protoplast-4
TCONS_00032731|m.50728	Pp1s30_39V6	TDKSNLSELGSADEVAK	130	10.6	1,763.8659	gametophores-4
TCONS_00032731|m.50728	Pp1s30_39V6	TDKSNLSELGSADEVAK	116	6	1,763.8659	gametophores-3
TCONS_00032731|m.50728	Pp1s30_39V6	TDKSNLSELGSADEVAK	113	7.72	1,763.8659	gametophores-2
TCONS_00032731|m.50728	Pp1s30_39V6	TDKSNLSELGSADEVAK	64.2	4.35	1,763.8659	gametophores-1
TCONS_00006116|m.9149	Pp1s123_165V6	LYQVTDLLEEVVGR	122	15	1,633.8797	gametophores-4
TCONS_00006116|m.9149	Pp1s123_165V6	LYQVTDLLEEVVGR	119	15	1,633.8797	gametophores-3
TCONS_00006116|m.9149	Pp1s123_165V6	LYQVTDLLEEVVGR	122	15	1,633.8797	gametophores-2
TCONS_00006116|m.9149	Pp1s123_165V6	LYQVTDLLEEVVGR	118	15	1,633.8797	gametophores-1
TCONS_00042033|m.64981	Pp1s4_80V6	LGQVLFVDAPFIFQPGWAMIKPLVGK	32.2	9.48	2,871.5998	protonema-4
TCONS_00042033|m.64981	Pp1s4_80V6	LGQVLFVDAPFIFQPGWAMIKPLVGK	24.8	6.32	2,871.5998	gametophores-4
TCONS_00042033|m.64981	Pp1s4_80V6	LGQVLFVDAPFIFQPGWAMIKPLVGK	57.2	12.9	2,871.5998	gametophores-1
TCONS_00019003|m.29316	Pp1s198_61V6	YLGLSEASPSEIRR	14.8	0	1,577.8282	protoplast-4
TCONS_00007747|m.12073	Pp1s131_193V6	GYDTFTPIGNFIPK	21.3	6.25	1,569.7950	protonema-4
TCONS_00007747|m.12073	Pp1s131_193V6	GYDTFTPIGNFIPK	13.9	5.21	1,569.7950	gametophores-4
TCONS_00007747|m.12073	Pp1s131_193V6	GYDTFTPIGNFIPK	24.8	5.82	1,569.7950	gametophores-1
TCONS_00057571|m.88938	Pp1s81_54V6	KNVNNAVEILSDILQNSTFDEGR	95.5	15	2,576.2952	gametophores-4
TCONS_00057571|m.88938	Pp1s81_54V6	KNVNNAVEILSDILQNSTFDEGR	87.5	15	2,576.2952	gametophores-3
TCONS_00057571|m.88938	Pp1s81_54V6	KNVNNAVEILSDILQNSTFDEGR	93	15	2,576.2952	gametophores-2
TCONS_00016602|m.25604	Pp1s180_101V6	EWTDVISLK	0	1.24	1,072.5675	protonema-4
TCONS_00007329|m.11223	Pp1s13_171V6	LVPQAGQVWFPDSAQK	20.8	5.15	1,770.9175	protonema-1
TCONS_00007329|m.11223	Pp1s13_171V6	LVPQAGQVWFPDSAQK	60.7	7.57	1,770.9175	protoplast-4
TCONS_00007329|m.11223	Pp1s13_171V6	LVPQAGQVWFPDSAQK	45.5	3.96	1,770.9175	gametophores-2
TCONS_00008907|m.14075	Pp1s138_75V6	LFTGTGLR	20.6	0	864.494	protonema-4
TCONS_00058726|m.90696	Pp1s86_24V6	VIAEGLRPEDTSVSK	35.6	7.48	1,600.8542	gametophores-4
TCONS_00058726|m.90696	Pp1s86_24V6	VIAEGLRPEDTSVSK	26.7	3.51	1,600.8542	gametophores-3
TCONS_00058726|m.90696	Pp1s86_24V6	VIAEGLRPEDTSVSK	13.4	2.25	1,600.8542	gametophores-1
TCONS_00026822|m.41536	Pp1s25_8V6	GELIVNSADEALTGK	74.4	11.5	1,516.7855	protonema-4
TCONS_00026822|m.41536	Pp1s25_8V6	GELIVNSADEALTGK	93.8	11.5	1,516.7855	protonema-3
TCONS_00026822|m.41536	Pp1s25_8V6	GELIVNSADEALTGK	89	11.7	1,516.7855	protonema-2
TCONS_00026822|m.41536	Pp1s25_8V6	GELIVNSADEALTGK	70.6	13.5	1,516.7855	protonema-1
TCONS_00026822|m.41536	Pp1s25_8V6	GELIVNSADEALTGK	78.4	10.3	1,516.7855	protoplast-4
TCONS_00026822|m.41536	Pp1s25_8V6	GELIVNSADEALTGK	53.5	11.6	1,516.7855	protoplast-1
TCONS_00049589|m.76680	Pp1s55_314V6	EVETSLIIADLLEK	43.1	6.27	1,572.8733	gametophores-1
TCONS_00043148|m.66523	Pp1s41_263V6	EMPVLQDGPPPGGFPAVR	55.9	9.33	1,863.9425	protonema-3
TCONS_00043148|m.66523	Pp1s41_263V6	EMPVLQDGPPPGGFPAVR	44.6	8.74	1,863.9425	protonema-1
TCONS_00043148|m.66523	Pp1s41_263V6	EMPVLQDGPPPGGFPAVR	60.3	9.82	1,863.9425	protoplast-4
TCONS_00010514|m.16732	Pp1s147_115V6	LSFEQNLLADSALTEFNQFTTLK	6.62	2.28	2,630.3350	protonema-4
TCONS_00010514|m.16732	Pp1s147_115V6	LSFEQNLLADSALTEFNQFTTLK	44.1	5.7	2,630.3350	gametophores-4
TCONS_00025162|m.38852	Pp1s235_65V6	MGTADVEAGSQDAR	86.5	9.47	1,407.6170	gametophores-4
TCONS_00025162|m.38852	Pp1s235_65V6	MGTADVEAGSQDAR	95.3	8.08	1,407.6170	gametophores-3
TCONS_00025162|m.38852	Pp1s235_65V6	MGTADVEAGSQDAR	91.5	8.55	1,407.6170	gametophores-2
TCONS_00025162|m.38852	Pp1s235_65V6	MGTADVEAGSQDAR	92.1	9.14	1,407.6170	gametophores-1
TCONS_00058876|m.91196	Pp1s87_56V6	YQNELLNQLEETVAK	23.4	7.52	1,791.9124	gametophores-3
TCONS_00049189|m.75605	Pp1s54_291V6	IEPFCQVMLR	8.68	1.49	1,292.6491	protonema-3
TCONS_00049189|m.75605	Pp1s54_291V6	IEPFCQVMLR	43.2	1.37	1,292.6491	gametophores-4
TCONS_00049189|m.75605	Pp1s54_291V6	IEPFCQVMLR	26.3	1.13	1,292.6491	gametophores-3
TCONS_00049189|m.75605	Pp1s54_291V6	IEPFCQVMLR	21.6	0	1,292.6491	gametophores-2
TCONS_00060649|m.93764	Pp1s93_48V6	DSFHPMNPAFAPPHNPVGDAEESLKEADFK	8.33	0	3,294.5163	gametophores-4
TCONS_00017536|m.27027	Pp1s189_77V6	MGGAVAEAAVR	57.9	5.19	1,031.5302	protonema-4
TCONS_00017536|m.27027	Pp1s189_77V6	MGGAVAEAAVR	60.2	4.72	1,031.5302	protonema-3
TCONS_00017536|m.27027	Pp1s189_77V6	MGGAVAEAAVR	63.6	2.6	1,031.5302	protoplast-4
TCONS_00017536|m.27027	Pp1s189_77V6	MGGAVAEAAVR	54.1	3.37	1,031.5302	gametophores-4
TCONS_00017536|m.27027	Pp1s189_77V6	MGGAVAEAAVR	57.5	3.16	1,031.5302	gametophores-3
TCONS_00017536|m.27027	Pp1s189_77V6	MGGAVAEAAVR	54	5.25	1,031.5302	gametophores-2
TCONS_00017536|m.27027	Pp1s189_77V6	MGGAVAEAAVR	38.8	1.18	1,031.5302	gametophores-1
TCONS_00039361|m.60970	Pp1s37_54V6	VVERPASYGAGDTGLG	49.6	6.01	1,548.7654	protonema-4
TCONS_00000236|m.759	Pp1s1_636V6	LGFNIEAGHDGKPVK	24.2	2.51	1,581.8386	protonema-2
TCONS_00000236|m.759	Pp1s1_636V6	LGFNIEAGHDGKPVK	25	3.8	1,581.8386	protonema-1
TCONS_00000236|m.759	Pp1s1_636V6	LGFNIEAGHDGKPVK	20.3	1.37	1,581.8386	gametophores-4
TCONS_00000236|m.759	Pp1s1_636V6	LGFNIEAGHDGKPVK	18.5	1.96	1,581.8386	gametophores-3
TCONS_00000236|m.759	Pp1s1_636V6	LGFNIEAGHDGKPVK	28.2	3.92	1,581.8386	gametophores-2
TCONS_00051148|m.79307	Pp1s6_281V6	VEPYVFEWVAK	27.9	2.01	1,366.7041	gametophores-2
TCONS_00051148|m.79307	Pp1s6_281V6	VEPYVFEWVAK	31.2	3.77	1,366.7041	gametophores-1
TCONS_00029576|m.45841	Pp1s275_19V6	IGEVEESAEVDPYIK	27.5	4.8	1,677.8219	protonema-4
TCONS_00029576|m.45841	Pp1s275_19V6	IGEVEESAEVDPYIK	12.2	4.96	1,677.8219	gametophores-4
TCONS_00048751|m.75322	Pp1s53_232V6	AIAGSNAVIVATGFRPSFDITASWK	40.6	9.33	2,579.3617	gametophores-4
TCONS_00048751|m.75322	Pp1s53_232V6	AIAGSNAVIVATGFRPSFDITASWK	7.62	3.77	2,579.3617	gametophores-1
TCONS_00029250|m.45226	Pp1s270_57V6	MEVVETEEGFGWTR	95.1	9.85	1,669.7527	protonema-4
TCONS_00029250|m.45226	Pp1s270_57V6	MEVVETEEGFGWTR	8.86	7.21	1,669.7527	gametophores-4
TCONS_00029250|m.45226	Pp1s270_57V6	MEVVETEEGFGWTR	25.5	6.44	1,669.7527	gametophores-2
TCONS_00031091|m.48201	Pp1s287_18V6	VNSGVVVATGPGSK	98.6	7.85	1,271.6954	protonema-4
TCONS_00031091|m.48201	Pp1s287_18V6	VNSGVVVATGPGSK	92	7.77	1,271.6954	protonema-3
TCONS_00031091|m.48201	Pp1s287_18V6	VNSGVVVATGPGSK	91.6	8.15	1,271.6954	protoplast-4
TCONS_00031091|m.48201	Pp1s287_18V6	VNSGVVVATGPGSK	98.2	8.52	1,271.6954	protoplast-1
TCONS_00031091|m.48201	Pp1s287_18V6	VNSGVVVATGPGSK	89.3	7.36	1,271.6954	gametophores-4
TCONS_00033579|m.51754	Pp1s307_64V6	TDSPVIDAVYTALK	13.2	6.48	1,492.7895	protonema-4
TCONS_00033579|m.51754	Pp1s307_64V6	TDSPVIDAVYTALK	7.64	6.28	1,492.7895	protonema-3
TCONS_00033579|m.51754	Pp1s307_64V6	TDSPVIDAVYTALK	9.49	1.21	1,492.7895	gametophores-4
TCONS_00033579|m.51754	Pp1s307_64V6	TDSPVIDAVYTALK	0	3.05	1,492.7895	gametophores-3
TCONS_00033579|m.51754	Pp1s307_64V6	TDSPVIDAVYTALK	8.91	2.38	1,492.7895	gametophores-2
TCONS_00057571|m.88938	Pp1s81_54V6	SSLLLHLDGTSPIAEDIGR	79.3	14.1	1,994.0556	protonema-4
TCONS_00057571|m.88938	Pp1s81_54V6	SSLLLHLDGTSPIAEDIGR	62.7	10.3	1,994.0556	protonema-3
TCONS_00057571|m.88938	Pp1s81_54V6	SSLLLHLDGTSPIAEDIGR	85.5	13	1,994.0556	protonema-2
TCONS_00057571|m.88938	Pp1s81_54V6	SSLLLHLDGTSPIAEDIGR	91.7	15	1,994.0556	protonema-1
TCONS_00057571|m.88938	Pp1s81_54V6	SSLLLHLDGTSPIAEDIGR	103	15	1,994.0556	protoplast-4
TCONS_00057571|m.88938	Pp1s81_54V6	SSLLLHLDGTSPIAEDIGR	104	15	1,994.0556	protoplast-1
TCONS_00057571|m.88938	Pp1s81_54V6	SSLLLHLDGTSPIAEDIGR	100	13.1	1,994.0556	gametophores-4
TCONS_00057571|m.88938	Pp1s81_54V6	SSLLLHLDGTSPIAEDIGR	87.5	15	1,994.0556	gametophores-3
TCONS_00057571|m.88938	Pp1s81_54V6	SSLLLHLDGTSPIAEDIGR	103	15	1,994.0556	gametophores-2
TCONS_00057571|m.88938	Pp1s81_54V6	SSLLLHLDGTSPIAEDIGR	97.4	15	1,994.0556	gametophores-1
TCONS_00060329|m.93512	Pp1s91_92V6	YLKPFLASGK	25.9	2.01	1,123.6511	protonema-4
TCONS_00060329|m.93512	Pp1s91_92V6	YLKPFLASGK	29.6	1.1	1,123.6511	gametophores-4
TCONS_00005283|m.8115	Pp1s12_40V6	VGYNTMVYSASEIDR	93	13.3	1,704.7897	protonema-4
TCONS_00005283|m.8115	Pp1s12_40V6	VGYNTMVYSASEIDR	80.7	12.6	1,704.7897	protonema-3
TCONS_00005283|m.8115	Pp1s12_40V6	VGYNTMVYSASEIDR	91.4	15	1,704.7897	protonema-2
TCONS_00005283|m.8115	Pp1s12_40V6	VGYNTMVYSASEIDR	78.8	15	1,704.7897	protonema-1
TCONS_00005283|m.8115	Pp1s12_40V6	VGYNTMVYSASEIDR	97.2	12.3	1,704.7897	protoplast-4
TCONS_00005283|m.8115	Pp1s12_40V6	VGYNTMVYSASEIDR	19.3	3.43	1,704.7897	protoplast-1
TCONS_00005283|m.8115	Pp1s12_40V6	VGYNTMVYSASEIDR	46.5	8.07	1,704.7897	gametophores-4
TCONS_00005283|m.8115	Pp1s12_40V6	VGYNTMVYSASEIDR	63.7	7.26	1,704.7897	gametophores-3
TCONS_00005283|m.8115	Pp1s12_40V6	VGYNTMVYSASEIDR	52.3	9.92	1,704.7897	gametophores-2
TCONS_00005283|m.8115	Pp1s12_40V6	VGYNTMVYSASEIDR	57.9	10.7	1,704.7897	gametophores-1
TCONS_00048961|m.75952	Pp1s54_216V6	MTPPTEEYVPPYKDPWR	0	1.85	2,106.0003	protonema-4
TCONS_00048961|m.75952	Pp1s54_216V6	MTPPTEEYVPPYKDPWR	3.43	2.36	2,106.0003	protonema-2
TCONS_00048961|m.75952	Pp1s54_216V6	MTPPTEEYVPPYKDPWR	0	1.96	2,106.0003	gametophores-2
TCONS_00048961|m.75952	Pp1s54_216V6	MTPPTEEYVPPYKDPWR	0	1.23	2,106.0003	gametophores-1
TCONS_00055810|m.86234	Pp1s75_164V6	FSQMFHLVPANGTYFVFNDIFR	45.4	9.29	2,650.2911	gametophores-3
TCONS_00055810|m.86234	Pp1s75_164V6	FSQMFHLVPANGTYFVFNDIFR	0	7.92	2,650.2911	gametophores-1
TCONS_00018283|m.28202	Pp1s194_12V6	TNSDAHASEWLQGTSFTQK	31.5	9.51	2,107.9680	protonema-4
TCONS_00018283|m.28202	Pp1s194_12V6	TNSDAHASEWLQGTSFTQK	35.9	7.92	2,107.9680	protonema-3
TCONS_00018283|m.28202	Pp1s194_12V6	TNSDAHASEWLQGTSFTQK	23.1	4.06	2,107.9680	protonema-1
TCONS_00018283|m.28202	Pp1s194_12V6	TNSDAHASEWLQGTSFTQK	47.9	6.33	2,107.9680	gametophores-4
TCONS_00018283|m.28202	Pp1s194_12V6	TNSDAHASEWLQGTSFTQK	54.1	0	2,107.9680	gametophores-3
TCONS_00018283|m.28202	Pp1s194_12V6	TNSDAHASEWLQGTSFTQK	66.2	11.2	2,107.9680	gametophores-2
TCONS_00018283|m.28202	Pp1s194_12V6	TNSDAHASEWLQGTSFTQK	34.3	6.55	2,107.9680	gametophores-1
TCONS_00035026|m.54460	Pp1s32_198V6	GIGNGLPLAAVVTTPEIAQVLAQR	0	6.89	2,388.3612	protonema-4
TCONS_00035026|m.54460	Pp1s32_198V6	GIGNGLPLAAVVTTPEIAQVLAQR	0	7.03	2,388.3612	gametophores-4
TCONS_00035026|m.54460	Pp1s32_198V6	GIGNGLPLAAVVTTPEIAQVLAQR	0	6.36	2,388.3612	gametophores-3
TCONS_00035026|m.54460	Pp1s32_198V6	GIGNGLPLAAVVTTPEIAQVLAQR	0	7.42	2,388.3612	gametophores-2
TCONS_00035026|m.54460	Pp1s32_198V6	GIGNGLPLAAVVTTPEIAQVLAQR	0	7.11	2,388.3612	gametophores-1
TCONS_00050215|m.77810	Pp1s58_61V6	TEDLTTLEGPSQMAMFEK	3.66	4.09	2,027.9303	gametophores-2
TCONS_00050215|m.77810	Pp1s58_61V6	TEDLTTLEGPSQMAMFEK	37.9	6.35	2,027.9303	gametophores-1
TCONS_00053274|m.82511	Pp1s67_243V6	TDALLAQAMK	53.2	2.92	1,061.5661	gametophores-4
TCONS_00053274|m.82511	Pp1s67_243V6	TDALLAQAMK	39.1	3.92	1,061.5661	gametophores-1
TCONS_00021962|m.33915	Pp1s211_59V6	IVGDVEEAMVDK	11.2	2.1	1,304.6404	protonema-4
TCONS_00021962|m.33915	Pp1s211_59V6	IVGDVEEAMVDK	17	0	1,304.6404	gametophores-2
TCONS_00013397|m.21081	Pp1s161_14V6	FSANEALEYGIIDK	52.5	6.96	1,569.7796	protonema-3
TCONS_00013397|m.21081	Pp1s161_14V6	FSANEALEYGIIDK	39.8	5.85	1,569.7796	protonema-2
TCONS_00013397|m.21081	Pp1s161_14V6	FSANEALEYGIIDK	54.7	4.54	1,569.7796	protonema-1
TCONS_00013397|m.21081	Pp1s161_14V6	FSANEALEYGIIDK	93.7	5.25	1,569.7796	protoplast-4
TCONS_00013397|m.21081	Pp1s161_14V6	FSANEALEYGIIDK	78.3	6.74	1,569.7796	protoplast-1
TCONS_00013397|m.21081	Pp1s161_14V6	FSANEALEYGIIDK	23.8	2.6	1,569.7796	gametophores-4
TCONS_00013397|m.21081	Pp1s161_14V6	FSANEALEYGIIDK	64.3	7.74	1,569.7796	gametophores-3
TCONS_00013397|m.21081	Pp1s161_14V6	FSANEALEYGIIDK	73.6	9.05	1,569.7796	gametophores-1
TCONS_00035234|m.54501	Pp1s321_30V6	SKEDPGTPWQFLGLMPLFDPPR	57.6	10.9	2,528.2647	protonema-4
TCONS_00035234|m.54501	Pp1s321_30V6	SKEDPGTPWQFLGLMPLFDPPR	21.6	4.07	2,528.2647	gametophores-4
TCONS_00035234|m.54501	Pp1s321_30V6	SKEDPGTPWQFLGLMPLFDPPR	17.2	6.46	2,528.2647	gametophores-1
TCONS_00006116|m.9149	Pp1s123_165V6	LDNILTPVK	57.6	2.47	1,012.6039	gametophores-4
TCONS_00006116|m.9149	Pp1s123_165V6	LDNILTPVK	48	1.62	1,012.6039	gametophores-3
TCONS_00006116|m.9149	Pp1s123_165V6	LDNILTPVK	51.7	2.42	1,012.6039	gametophores-2
TCONS_00006116|m.9149	Pp1s123_165V6	LDNILTPVK	52	2.28	1,012.6039	gametophores-1
TCONS_00035520|m.54851	Pp1s326_65V6	NSGLGYTIIRPGTLQEEPGGQK	16.1	7.68	2,315.1994	gametophores-4
TCONS_00035520|m.54851	Pp1s326_65V6	NSGLGYTIIRPGTLQEEPGGQK	13.3	4.96	2,315.1994	gametophores-3
TCONS_00035520|m.54851	Pp1s326_65V6	NSGLGYTIIRPGTLQEEPGGQK	47.1	10.3	2,315.1994	gametophores-2
TCONS_00005752|m.8860	Pp1s121_107V6	ASLSVPAAWNIVR	11.1	0	1,383.7742	protonema-4
TCONS_00005752|m.8860	Pp1s121_107V6	ASLSVPAAWNIVR	19.8	0	1,383.7742	gametophores-2
TCONS_00021333|m.32689	Pp1s209_135V6	GSGSEAEFQENTPELVESAR	120	12.5	2,136.9680	protonema-4
TCONS_00021333|m.32689	Pp1s209_135V6	GSGSEAEFQENTPELVESAR	95.4	14.1	2,136.9680	protonema-3
TCONS_00021333|m.32689	Pp1s209_135V6	GSGSEAEFQENTPELVESAR	116	15	2,136.9680	protonema-2
TCONS_00021333|m.32689	Pp1s209_135V6	GSGSEAEFQENTPELVESAR	109	11.3	2,136.9680	protonema-1
TCONS_00021333|m.32689	Pp1s209_135V6	GSGSEAEFQENTPELVESAR	107	13.2	2,136.9680	protoplast-4
TCONS_00021333|m.32689	Pp1s209_135V6	GSGSEAEFQENTPELVESAR	129	14.7	2,136.9680	protoplast-1
TCONS_00021333|m.32689	Pp1s209_135V6	GSGSEAEFQENTPELVESAR	53.3	11.8	2,136.9680	gametophores-4
TCONS_00021333|m.32689	Pp1s209_135V6	GSGSEAEFQENTPELVESAR	89.8	12.6	2,136.9680	gametophores-3
TCONS_00021333|m.32689	Pp1s209_135V6	GSGSEAEFQENTPELVESAR	93.1	13.3	2,136.9680	gametophores-2
TCONS_00021333|m.32689	Pp1s209_135V6	GSGSEAEFQENTPELVESAR	107	13.8	2,136.9680	gametophores-1
TCONS_00017920|m.27699	Pp1s190_72V6	VDWDNIDWQSR	70.3	8.29	1,433.6445	protonema-4
TCONS_00017920|m.27699	Pp1s190_72V6	VDWDNIDWQSR	31.4	2.28	1,433.6445	protonema-3
TCONS_00017920|m.27699	Pp1s190_72V6	VDWDNIDWQSR	45	6.27	1,433.6445	protonema-2
TCONS_00017920|m.27699	Pp1s190_72V6	VDWDNIDWQSR	82.1	5.77	1,433.6445	protoplast-4
TCONS_00017920|m.27699	Pp1s190_72V6	VDWDNIDWQSR	34.9	5.92	1,433.6445	protoplast-1
TCONS_00017920|m.27699	Pp1s190_72V6	VDWDNIDWQSR	60.7	6.64	1,433.6445	gametophores-4
TCONS_00017920|m.27699	Pp1s190_72V6	VDWDNIDWQSR	82.6	5.43	1,433.6445	gametophores-3
TCONS_00017920|m.27699	Pp1s190_72V6	VDWDNIDWQSR	65.5	9.66	1,433.6445	gametophores-2
TCONS_00017920|m.27699	Pp1s190_72V6	VDWDNIDWQSR	78.4	8.02	1,433.6445	gametophores-1
TCONS_00028046|m.43324	Pp1s26_115V6	IQLLDLPGIIEGAK	49.5	5.92	1,479.8785	protonema-4
TCONS_00028046|m.43324	Pp1s26_115V6	IQLLDLPGIIEGAK	72.8	7.64	1,479.8785	protonema-3
TCONS_00028046|m.43324	Pp1s26_115V6	IQLLDLPGIIEGAK	65.2	5.96	1,479.8785	gametophores-4
TCONS_00028046|m.43324	Pp1s26_115V6	IQLLDLPGIIEGAK	47.7	3.89	1,479.8785	gametophores-3
TCONS_00028046|m.43324	Pp1s26_115V6	IQLLDLPGIIEGAK	49.4	3.59	1,479.8785	gametophores-2
TCONS_00028046|m.43324	Pp1s26_115V6	IQLLDLPGIIEGAK	58.3	7.96	1,479.8785	gametophores-1
TCONS_00022922|m.35382	Pp1s22_38V6	ISDEELDMEVNSAIEEFKR	38	5.85	2,254.0545	gametophores-4
TCONS_00007329|m.11223	Pp1s13_171V6	VIYWSPFTPVPAPLHGVPLSAHYK	44.8	0	2,676.4338	protonema-4
TCONS_00007329|m.11223	Pp1s13_171V6	VIYWSPFTPVPAPLHGVPLSAHYK	42.8	0	2,676.4338	protonema-3
TCONS_00048906|m.75867	Pp1s54_95V6	NEHFIDMVYR	0	2.51	1,323.6150	gametophores-3
TCONS_00057571|m.88938	Pp1s81_54V6	PDTLDDLCYVIMHEIGR	0	3.11	2,046.9627	gametophores-4
TCONS_00033714|m.51990	Pp1s309_84V6	AASEGPMYGILGYTEDDVVSNDFVGDAR	119	14.5	2,948.3257	protonema-4
TCONS_00033714|m.51990	Pp1s309_84V6	AASEGPMYGILGYTEDDVVSNDFVGDAR	113	15	2,948.3257	protonema-3
TCONS_00029935|m.46438	Pp1s279_16V6	SVGVIDAAAETIFEHIMSFNTK	47	10.3	2,380.1854	gametophores-4
TCONS_00029935|m.46438	Pp1s279_16V6	SVGVIDAAAETIFEHIMSFNTK	1.45	3	2,380.1854	gametophores-2
TCONS_00055827|m.86130	Pp1s75_233V6	FVFDDEGLEVK	54.7	4.19	1,297.6312	protonema-4
TCONS_00055827|m.86130	Pp1s75_233V6	FVFDDEGLEVK	30.1	3.92	1,297.6312	protonema-3
TCONS_00055827|m.86130	Pp1s75_233V6	FVFDDEGLEVK	53.7	4.3	1,297.6312	protoplast-4
TCONS_00055827|m.86130	Pp1s75_233V6	FVFDDEGLEVK	42.1	4.6	1,297.6312	protoplast-1
TCONS_00055827|m.86130	Pp1s75_233V6	FVFDDEGLEVK	44.2	3.51	1,297.6312	gametophores-4
TCONS_00055827|m.86130	Pp1s75_233V6	FVFDDEGLEVK	52.6	4.77	1,297.6312	gametophores-3
TCONS_00055827|m.86130	Pp1s75_233V6	FVFDDEGLEVK	42	4.11	1,297.6312	gametophores-1
TCONS_00037107|m.57506	Pp1s34_308V6	FEIPTQETPK	59.3	3.19	1,189.6101	protonema-4
TCONS_00037107|m.57506	Pp1s34_308V6	FEIPTQETPK	12.6	2.92	1,189.6101	protonema-3
TCONS_00037107|m.57506	Pp1s34_308V6	FEIPTQETPK	40	3.7	1,189.6101	gametophores-4
TCONS_00037107|m.57506	Pp1s34_308V6	FEIPTQETPK	21.2	1.89	1,189.6101	gametophores-2
TCONS_00037107|m.57506	Pp1s34_308V6	FEIPTQETPK	25.8	2.6	1,189.6101	gametophores-1
TCONS_00039684|m.61330	Pp1s370_52V6	AAEAADVAQDYSR	46.6	7.21	1,366.6233	protonema-4
TCONS_00039684|m.61330	Pp1s370_52V6	AAEAADVAQDYSR	0.45	1.46	1,366.6233	gametophores-4
TCONS_00058583|m.90517	Pp1s85_96V6	TFTASAGGGAFCNGQR	95.1	13.3	1,601.7126	protonema-1
TCONS_00058583|m.90517	Pp1s85_96V6	TFTASAGGGAFCNGQR	115	10.7	1,601.7126	protoplast-4
TCONS_00058583|m.90517	Pp1s85_96V6	TFTASAGGGAFCNGQR	0	2.21	1,601.7126	protoplast-1
TCONS_00012411|m.19485	Pp1s156_153V6	VAFGEADEVSSPDALK	99.8	12.3	1,634.7909	protonema-4
TCONS_00012411|m.19485	Pp1s156_153V6	VAFGEADEVSSPDALK	95.7	14.1	1,634.7909	protonema-3
TCONS_00012411|m.19485	Pp1s156_153V6	VAFGEADEVSSPDALK	104	13.7	1,634.7909	protonema-2
TCONS_00012411|m.19485	Pp1s156_153V6	VAFGEADEVSSPDALK	123	15	1,634.7909	protonema-1
TCONS_00012411|m.19485	Pp1s156_153V6	VAFGEADEVSSPDALK	104	12	1,634.7909	protoplast-4
TCONS_00012411|m.19485	Pp1s156_153V6	VAFGEADEVSSPDALK	90.6	7.62	1,634.7909	protoplast-1
TCONS_00012411|m.19485	Pp1s156_153V6	VAFGEADEVSSPDALK	145	14.8	1,634.7909	gametophores-4
TCONS_00012411|m.19485	Pp1s156_153V6	VAFGEADEVSSPDALK	124	12	1,634.7909	gametophores-3
TCONS_00012411|m.19485	Pp1s156_153V6	VAFGEADEVSSPDALK	124	12.1	1,634.7909	gametophores-2
TCONS_00012411|m.19485	Pp1s156_153V6	VAFGEADEVSSPDALK	109	12.2	1,634.7909	gametophores-1
TCONS_00010155|m.15975	Pp1s144_8V6	EDHNVPTGLGILNYNNAPVR	0	5	2,193.1048	protonema-2
TCONS_00020940|m.32536	Pp1s207_28V6	ENDLVSALPK	30.2	1.72	1,085.5838	protonema-4
TCONS_00020940|m.32536	Pp1s207_28V6	ENDLVSALPK	33.2	0	1,085.5838	gametophores-4
TCONS_00020940|m.32536	Pp1s207_28V6	ENDLVSALPK	32.4	0	1,085.5838	gametophores-1
TCONS_00013825|m.21756	Pp1s164_16V6	VLVYAGVPDSAAK	80.4	6.54	1,289.7100	protonema-4
TCONS_00013825|m.21756	Pp1s164_16V6	VLVYAGVPDSAAK	75.1	5.85	1,289.7100	protonema-3
TCONS_00013825|m.21756	Pp1s164_16V6	VLVYAGVPDSAAK	45.8	4.85	1,289.7100	protonema-2
TCONS_00013825|m.21756	Pp1s164_16V6	VLVYAGVPDSAAK	46	3.55	1,289.7100	protonema-1
TCONS_00013825|m.21756	Pp1s164_16V6	VLVYAGVPDSAAK	54.6	3.72	1,289.7100	protoplast-4
TCONS_00013825|m.21756	Pp1s164_16V6	VLVYAGVPDSAAK	48.7	2.51	1,289.7100	protoplast-1
TCONS_00013825|m.21756	Pp1s164_16V6	VLVYAGVPDSAAK	62.6	7.05	1,289.7100	gametophores-4
TCONS_00013825|m.21756	Pp1s164_16V6	VLVYAGVPDSAAK	80	4.82	1,289.7100	gametophores-3
TCONS_00013825|m.21756	Pp1s164_16V6	VLVYAGVPDSAAK	62.1	6.14	1,289.7100	gametophores-2
TCONS_00013825|m.21756	Pp1s164_16V6	VLVYAGVPDSAAK	60.6	3.29	1,289.7100	gametophores-1
TCONS_00032906|m.50713	Pp1s30_345V6	KYVVLFFYPLDFTFVCPTEITAFSDR	73.8	15	3,175.5851	protonema-4
TCONS_00044626|m.69203	Pp1s44_302V6	NGIPLSTAAAANFTR	45.2	6.47	1,503.7914	protonema-3
TCONS_00044626|m.69203	Pp1s44_302V6	NGIPLSTAAAANFTR	40.5	6.66	1,503.7914	protonema-2
TCONS_00044626|m.69203	Pp1s44_302V6	NGIPLSTAAAANFTR	55	4.7	1,503.7914	protonema-1
TCONS_00044626|m.69203	Pp1s44_302V6	NGIPLSTAAAANFTR	48.4	6.66	1,503.7914	protoplast-4
TCONS_00044626|m.69203	Pp1s44_302V6	NGIPLSTAAAANFTR	15	3.7	1,503.7914	protoplast-1
TCONS_00044626|m.69203	Pp1s44_302V6	NGIPLSTAAAANFTR	17.1	3.54	1,503.7914	gametophores-4
TCONS_00044626|m.69203	Pp1s44_302V6	NGIPLSTAAAANFTR	45.2	3.72	1,503.7914	gametophores-2
TCONS_00044626|m.69203	Pp1s44_302V6	NGIPLSTAAAANFTR	45.9	4.92	1,503.7914	gametophores-1
TCONS_00036313|m.56145	Pp1s334_25V6	VMAPALLVDLNK	22.9	3.74	1,283.7393	gametophores-4
TCONS_00043810|m.67875	Pp1s424_33V6	EGNLPDADPKPTPPADHLR	93.5	0	2,040.0149	protonema-4
TCONS_00043810|m.67875	Pp1s424_33V6	EGNLPDADPKPTPPADHLR	50.7	0	2,040.0149	protonema-3
TCONS_00043810|m.67875	Pp1s424_33V6	EGNLPDADPKPTPPADHLR	51.2	0	2,040.0149	protoplast-4
TCONS_00043810|m.67875	Pp1s424_33V6	EGNLPDADPKPTPPADHLR	104	0	2,040.0149	gametophores-4
TCONS_00043810|m.67875	Pp1s424_33V6	EGNLPDADPKPTPPADHLR	117	12	2,040.0149	gametophores-3
TCONS_00043810|m.67875	Pp1s424_33V6	EGNLPDADPKPTPPADHLR	138	12.3	2,040.0149	gametophores-2
TCONS_00043810|m.67875	Pp1s424_33V6	EGNLPDADPKPTPPADHLR	137	11.7	2,040.0149	gametophores-1
TCONS_00036520|m.56505	Pp1s336_57V6	TWDSCLSMLPK	4.58	1.89	1,337.6230	gametophores-4
TCONS_00060270|m.92905	Pp1s90_223V6	MNSDLDLLQPPMAEAATQFLVDK	0	4.03	2,589.2579	gametophores-4
TCONS_00038790|m.60245	Pp1s36_3V6	WPDSLCVYDPANQLLFTNK	46.5	12.1	2,281.0960	protonema-4
TCONS_00038790|m.60245	Pp1s36_3V6	WPDSLCVYDPANQLLFTNK	93.5	15	2,281.0960	protonema-3
TCONS_00038790|m.60245	Pp1s36_3V6	WPDSLCVYDPANQLLFTNK	46.6	15	2,281.0960	gametophores-4
TCONS_00038790|m.60245	Pp1s36_3V6	WPDSLCVYDPANQLLFTNK	68.9	13.5	2,281.0960	gametophores-3
TCONS_00038790|m.60245	Pp1s36_3V6	WPDSLCVYDPANQLLFTNK	92.7	15	2,281.0960	gametophores-2
TCONS_00038790|m.60245	Pp1s36_3V6	WPDSLCVYDPANQLLFTNK	89	15	2,281.0960	gametophores-1
TCONS_00024543|m.37691	Pp1s23_50V6	AVEEDISATLGDPSKPLLVSVR	37.5	11.3	2,296.2397	protonema-4
TCONS_00024543|m.37691	Pp1s23_50V6	AVEEDISATLGDPSKPLLVSVR	16.7	7.77	2,296.2397	protonema-2
TCONS_00024543|m.37691	Pp1s23_50V6	AVEEDISATLGDPSKPLLVSVR	137	15	2,296.2397	gametophores-4
TCONS_00024543|m.37691	Pp1s23_50V6	AVEEDISATLGDPSKPLLVSVR	59.2	9.85	2,296.2397	gametophores-3
TCONS_00024543|m.37691	Pp1s23_50V6	AVEEDISATLGDPSKPLLVSVR	71.8	9	2,296.2397	gametophores-2
TCONS_00024543|m.37691	Pp1s23_50V6	AVEEDISATLGDPSKPLLVSVR	41.4	11.4	2,296.2397	gametophores-1
TCONS_00024543|m.37691	Pp1s23_50V6	DFPTDPVEQLR	21.5	1.55	1,316.6483	protonema-4
TCONS_00024543|m.37691	Pp1s23_50V6	DFPTDPVEQLR	14.3	3.16	1,316.6483	protonema-3
TCONS_00024543|m.37691	Pp1s23_50V6	DFPTDPVEQLR	6.6	2.92	1,316.6483	protonema-2
TCONS_00024543|m.37691	Pp1s23_50V6	DFPTDPVEQLR	7.82	3.28	1,316.6483	protoplast-4
TCONS_00024543|m.37691	Pp1s23_50V6	DFPTDPVEQLR	56.2	4.89	1,316.6483	gametophores-4
TCONS_00024543|m.37691	Pp1s23_50V6	DFPTDPVEQLR	38.9	4.68	1,316.6483	gametophores-3
TCONS_00024543|m.37691	Pp1s23_50V6	DFPTDPVEQLR	47.9	5.55	1,316.6483	gametophores-2
TCONS_00024543|m.37691	Pp1s23_50V6	DFPTDPVEQLR	40.1	6.33	1,316.6483	gametophores-1
TCONS_00061225|m.94664	Pp1s96_73V6	VILQQSPLSLAK	29.1	1.7	1,296.7887	protonema-3
TCONS_00061225|m.94664	Pp1s96_73V6	VILQQSPLSLAK	10.6	0	1,296.7887	protoplast-4
TCONS_00061225|m.94664	Pp1s96_73V6	VILQQSPLSLAK	45.9	2.52	1,296.7887	gametophores-4
TCONS_00061225|m.94664	Pp1s96_73V6	VILQQSPLSLAK	30.5	3.96	1,296.7887	gametophores-3
TCONS_00061225|m.94664	Pp1s96_73V6	VILQQSPLSLAK	42.9	3.85	1,296.7887	gametophores-2
TCONS_00061225|m.94664	Pp1s96_73V6	VILQQSPLSLAK	35.1	2.64	1,296.7887	gametophores-1
TCONS_00012605|m.19740	Pp1s158_180V6	DDLRLPTDEGLLTQIR	72.4	13.1	1,854.9924	protonema-4
TCONS_00012605|m.19740	Pp1s158_180V6	DDLRLPTDEGLLTQIR	52.2	12.6	1,854.9924	protonema-3
TCONS_00012605|m.19740	Pp1s158_180V6	DDLRLPTDEGLLTQIR	56.9	12.3	1,854.9924	protonema-2
TCONS_00012605|m.19740	Pp1s158_180V6	DDLRLPTDEGLLTQIR	77.2	13	1,854.9924	protonema-1
TCONS_00012605|m.19740	Pp1s158_180V6	DDLRLPTDEGLLTQIR	64.1	11.5	1,854.9924	protoplast-4
TCONS_00012605|m.19740	Pp1s158_180V6	DDLRLPTDEGLLTQIR	53.5	12.6	1,854.9924	protoplast-1
TCONS_00012605|m.19740	Pp1s158_180V6	DDLRLPTDEGLLTQIR	52.7	8.6	1,854.9924	gametophores-4
TCONS_00012605|m.19740	Pp1s158_180V6	DDLRLPTDEGLLTQIR	52.6	7.89	1,854.9924	gametophores-3
TCONS_00012605|m.19740	Pp1s158_180V6	DDLRLPTDEGLLTQIR	43.3	10.3	1,854.9924	gametophores-2
TCONS_00012605|m.19740	Pp1s158_180V6	DDLRLPTDEGLLTQIR	49.7	10.6	1,854.9924	gametophores-1
TCONS_00038623|m.59698	Pp1s36_33V6	LENLLFQWGNSLTANANLPLPTPLK	16.1	4.16	2,764.5035	protonema-4
TCONS_00044530|m.68998	Pp1s44_78V6	RAQGGQGGPGGMGGPMDFGR	0	9	1,889.8498	protonema-3
TCONS_00037363|m.57808	Pp1s342_16V6	EGMGGGGGGHNPFDIFESFFGGGGSPFGGGSGR	57.5	15	3,089.3236	protonema-4
TCONS_00046433|m.71911	Pp1s475_21V6	ESLGLEAVSEK	49	4.27	1,161.5998	protonema-4
TCONS_00046433|m.71911	Pp1s475_21V6	ESLGLEAVSEK	55.3	3.82	1,161.5998	gametophores-4
TCONS_00046433|m.71911	Pp1s475_21V6	ESLGLEAVSEK	40.6	3	1,161.5998	gametophores-3
TCONS_00046433|m.71911	Pp1s475_21V6	ESLGLEAVSEK	46.9	3.17	1,161.5998	gametophores-1
TCONS_00057571|m.88938	Pp1s81_54V6	DVDHTMVLGTPETR	55.5	6.82	1,570.7532	protonema-4
TCONS_00057571|m.88938	Pp1s81_54V6	DVDHTMVLGTPETR	21.4	1.96	1,570.7532	protonema-3
TCONS_00057571|m.88938	Pp1s81_54V6	DVDHTMVLGTPETR	67.3	13.7	1,570.7532	gametophores-4
TCONS_00057571|m.88938	Pp1s81_54V6	DVDHTMVLGTPETR	67.3	10.8	1,570.7532	gametophores-3
TCONS_00057571|m.88938	Pp1s81_54V6	DVDHTMVLGTPETR	51.8	6.57	1,570.7532	gametophores-2
TCONS_00057571|m.88938	Pp1s81_54V6	DVDHTMVLGTPETR	45.7	6.7	1,570.7532	gametophores-1
TCONS_00031002|m.48082	Pp1s286_12V6	YFETDSPQDVEGAPR	115	15	1,710.7607	protonema-4
TCONS_00031002|m.48082	Pp1s286_12V6	YFETDSPQDVEGAPR	70.2	6.85	1,710.7607	gametophores-4
TCONS_00031002|m.48082	Pp1s286_12V6	YFETDSPQDVEGAPR	86.4	9.68	1,710.7607	gametophores-3
TCONS_00031002|m.48082	Pp1s286_12V6	YFETDSPQDVEGAPR	92.4	12.2	1,710.7607	gametophores-2
TCONS_00007329|m.11223	Pp1s13_171V6	LVEPLLLLAR	70.7	2.51	1,136.7403	protonema-4
TCONS_00007329|m.11223	Pp1s13_171V6	LVEPLLLLAR	51	2.82	1,136.7403	protonema-3
TCONS_00007329|m.11223	Pp1s13_171V6	LVEPLLLLAR	70.4	2.12	1,136.7403	gametophores-4
TCONS_00007329|m.11223	Pp1s13_171V6	LVEPLLLLAR	41	2.96	1,136.7403	gametophores-3
TCONS_00007329|m.11223	Pp1s13_171V6	LVEPLLLLAR	57.3	2.8	1,136.7403	gametophores-2
TCONS_00007329|m.11223	Pp1s13_171V6	LVEPLLLLAR	57.6	4.02	1,136.7403	gametophores-1
TCONS_00038112|m.58872	Pp1s351_49V6	PGPPVPELTLPEDLVLSTANVVR	49.3	11.4	2,413.3340	gametophores-4
TCONS_00038112|m.58872	Pp1s351_49V6	PGPPVPELTLPEDLVLSTANVVR	54.3	15	2,413.3340	gametophores-3
TCONS_00038112|m.58872	Pp1s351_49V6	PGPPVPELTLPEDLVLSTANVVR	55.8	10.4	2,413.3340	gametophores-2
TCONS_00013463|m.21087	Pp1s161_120V6	IENKPDDYVFIYYR	69.8	10	1,834.9011	protonema-4
TCONS_00013463|m.21087	Pp1s161_120V6	IENKPDDYVFIYYR	81.8	7.96	1,834.9011	protonema-3
TCONS_00013463|m.21087	Pp1s161_120V6	IENKPDDYVFIYYR	53.5	5.51	1,834.9011	protonema-2
TCONS_00013463|m.21087	Pp1s161_120V6	IENKPDDYVFIYYR	74.5	7.85	1,834.9011	protonema-1
TCONS_00013463|m.21087	Pp1s161_120V6	IENKPDDYVFIYYR	78.4	9.3	1,834.9011	protoplast-4
TCONS_00013463|m.21087	Pp1s161_120V6	IENKPDDYVFIYYR	78.6	8.07	1,834.9011	protoplast-1
TCONS_00013463|m.21087	Pp1s161_120V6	IENKPDDYVFIYYR	108	8.41	1,834.9011	gametophores-4
TCONS_00013463|m.21087	Pp1s161_120V6	IENKPDDYVFIYYR	55.5	6.52	1,834.9011	gametophores-2
TCONS_00013463|m.21087	Pp1s161_120V6	IENKPDDYVFIYYR	86.5	7.4	1,834.9011	gametophores-1
TCONS_00031026|m.48020	Pp1s286_51V6	TADQLVLTTPCTNEK	0	2.33	1,690.8319	protoplast-4
TCONS_00007329|m.11223	Pp1s13_171V6	INPDKVEMYAEK	60	5.22	1,436.7091	protonema-4
TCONS_00007329|m.11223	Pp1s13_171V6	INPDKVEMYAEK	7.38	1.85	1,436.7091	protonema-3
TCONS_00059808|m.92010	Pp1s9_141V6	FFLSLEDNIFR	62	9.29	1,400.7209	protonema-4
TCONS_00059808|m.92010	Pp1s9_141V6	FFLSLEDNIFR	61.7	7.38	1,400.7209	protonema-3
TCONS_00059808|m.92010	Pp1s9_141V6	FFLSLEDNIFR	61.7	7.26	1,400.7209	protoplast-4
TCONS_00059808|m.92010	Pp1s9_141V6	FFLSLEDNIFR	57.3	5.96	1,400.7209	gametophores-4
TCONS_00059808|m.92010	Pp1s9_141V6	FFLSLEDNIFR	20.2	3.77	1,400.7209	gametophores-3
TCONS_00059808|m.92010	Pp1s9_141V6	FFLSLEDNIFR	60.1	6.54	1,400.7209	gametophores-2
TCONS_00059808|m.92010	Pp1s9_141V6	FFLSLEDNIFR	66.9	8.72	1,400.7209	gametophores-1
TCONS_00028195|m.43443	Pp1s26_112V6	KPAGSSLNAAELIAQSANATPAPSTAR	59	13.8	2,594.3533	protonema-2
TCONS_00028195|m.43443	Pp1s26_112V6	KPAGSSLNAAELIAQSANATPAPSTAR	36.4	8.15	2,594.3533	gametophores-3
TCONS_00043722|m.67754	Pp1s420_28V6	DSIVDTTSQYAGAAK	51.6	11.7	1,526.7334	gametophores-4
TCONS_00009625|m.15250	Pp1s141_8V6	AGVQYLDQEEAKK	8.83	2.11	1,478.7487	protonema-4
TCONS_00022270|m.34403	Pp1s213_49V6	SEQVESFFR	43.6	2.77	1,128.5319	gametophores-4
TCONS_00022270|m.34403	Pp1s213_49V6	SEQVESFFR	36.2	3.21	1,128.5319	gametophores-3
TCONS_00022270|m.34403	Pp1s213_49V6	SEQVESFFR	48.7	2.62	1,128.5319	gametophores-1
TCONS_00004103|m.5959	Pp1s114_139V6	QVSGTSVADIVK	89.7	3.38	1,203.6580	gametophores-4
TCONS_00004103|m.5959	Pp1s114_139V6	QVSGTSVADIVK	52.7	2.39	1,203.6580	gametophores-3
TCONS_00004103|m.5959	Pp1s114_139V6	QVSGTSVADIVK	67.6	1.57	1,203.6580	gametophores-2
TCONS_00004103|m.5959	Pp1s114_139V6	QVSGTSVADIVK	87	4.96	1,203.6580	gametophores-1
TCONS_00010790|m.17053	Pp1s149_51V6	DSLTTNTAGVPLDGK	35.5	3.1	1,488.7543	gametophores-2
TCONS_00010790|m.17053	Pp1s149_51V6	DSLTTNTAGVPLDGK	18.3	2.68	1,488.7543	gametophores-1
TCONS_00028954|m.45070	Pp1s27_149V6	EVELPVASEEVVPEAVPEAVPVAVAEAEVAAASAEVEEEAAHAPVAEVEAPK	121	0	5,214.6103	gametophores-4
TCONS_00028954|m.45070	Pp1s27_149V6	EVELPVASEEVVPEAVPEAVPVAVAEAEVAAASAEVEEEAAHAPVAEVEAPK	17.6	0	5,214.6103	gametophores-2
TCONS_00028954|m.45070	Pp1s27_149V6	EVELPVASEEVVPEAVPEAVPVAVAEAEVAAASAEVEEEAAHAPVAEVEAPK	63.8	0	5,214.6103	gametophores-1
TCONS_00036520|m.56505	Pp1s336_57V6	WVEAPAPMGGGGGPDWVAR	3.96	2.96	1,909.9016	protonema-4
TCONS_00036520|m.56505	Pp1s336_57V6	WVEAPAPMGGGGGPDWVAR	1.5	3.38	1,909.9016	protonema-3
TCONS_00036520|m.56505	Pp1s336_57V6	WVEAPAPMGGGGGPDWVAR	27.3	6.68	1,909.9016	protonema-2
TCONS_00036520|m.56505	Pp1s336_57V6	WVEAPAPMGGGGGPDWVAR	37.2	7.8	1,909.9016	protoplast-4
TCONS_00036520|m.56505	Pp1s336_57V6	WVEAPAPMGGGGGPDWVAR	52	9.28	1,909.9016	gametophores-4
TCONS_00036520|m.56505	Pp1s336_57V6	WVEAPAPMGGGGGPDWVAR	35	6.11	1,909.9016	gametophores-3
TCONS_00036520|m.56505	Pp1s336_57V6	WVEAPAPMGGGGGPDWVAR	67.2	12.2	1,909.9016	gametophores-2
TCONS_00036520|m.56505	Pp1s336_57V6	WVEAPAPMGGGGGPDWVAR	27.1	8.04	1,909.9016	gametophores-1
TCONS_00043656|m.67271	Pp1s42_203V6	VAGPSQTILSLLATEDLFVHELSR	16.2	5.51	2,596.3983	gametophores-4
TCONS_00043656|m.67271	Pp1s42_203V6	VAGPSQTILSLLATEDLFVHELSR	0	2.38	2,596.3983	gametophores-1
TCONS_00003513|m.5149	Pp1s111_85V6	DVDDERDDASQIQEGPNDFK	69.4	9.17	2,292.9855	protonema-4
TCONS_00003513|m.5149	Pp1s111_85V6	DVDDERDDASQIQEGPNDFK	54.8	9.26	2,292.9855	protonema-3
TCONS_00003513|m.5149	Pp1s111_85V6	DVDDERDDASQIQEGPNDFK	74.3	15	2,292.9855	gametophores-4
TCONS_00003513|m.5149	Pp1s111_85V6	DVDDERDDASQIQEGPNDFK	53.9	9.14	2,292.9855	gametophores-3
TCONS_00003513|m.5149	Pp1s111_85V6	DVDDERDDASQIQEGPNDFK	67.6	13.1	2,292.9855	gametophores-2
TCONS_00003513|m.5149	Pp1s111_85V6	DVDDERDDASQIQEGPNDFK	61.7	13.4	2,292.9855	gametophores-1
TCONS_00047182|m.73035	Pp1s495_6V6	DYVMWNYEK	9.17	0	1,247.5401	gametophores-2
TCONS_00043656|m.67271	Pp1s42_203V6	IVEELVVER	25.7	0	1,085.6201	gametophores-1
TCONS_00037107|m.57506	Pp1s34_308V6	YAQAELPR	50.3	1.8	947.495	protonema-4
TCONS_00054070|m.83988	Pp1s7_163V6	LVTNLLEEAK	21.3	0	1,129.6464	gametophores-4
TCONS_00007060|m.11015	Pp1s13_127V6	MFDSTVGIHPTAAEELVTMR	96.3	14.7	2,205.0680	protonema-4
TCONS_00007060|m.11015	Pp1s13_127V6	MFDSTVGIHPTAAEELVTMR	31.1	12.6	2,205.0680	protonema-3
TCONS_00007060|m.11015	Pp1s13_127V6	MFDSTVGIHPTAAEELVTMR	76.3	14.7	2,205.0680	protonema-2
TCONS_00007060|m.11015	Pp1s13_127V6	MFDSTVGIHPTAAEELVTMR	93.2	12.1	2,205.0680	protoplast-4
TCONS_00007060|m.11015	Pp1s13_127V6	MFDSTVGIHPTAAEELVTMR	85.1	14.5	2,205.0680	protoplast-1
TCONS_00007060|m.11015	Pp1s13_127V6	MFDSTVGIHPTAAEELVTMR	25.3	9.46	2,205.0680	gametophores-4
TCONS_00007060|m.11015	Pp1s13_127V6	MFDSTVGIHPTAAEELVTMR	98.6	13.1	2,205.0680	gametophores-3
TCONS_00007060|m.11015	Pp1s13_127V6	MFDSTVGIHPTAAEELVTMR	63	8.8	2,205.0680	gametophores-2
TCONS_00007060|m.11015	Pp1s13_127V6	MFDSTVGIHPTAAEELVTMR	97.3	12.1	2,205.0680	gametophores-1
TCONS_00050074|m.77806	Pp1s58_75V6	EENVVSGLANLMAELGQAAPALIAQGSR	14.2	5.59	2,809.4514	gametophores-4
TCONS_00050074|m.77806	Pp1s58_75V6	EENVVSGLANLMAELGQAAPALIAQGSR	51.2	13.9	2,809.4514	gametophores-1
TCONS_00056621|m.87706	Pp1s79_69V6	ALIDLPDWGAEAIAK	33.5	4.03	1,582.8478	protonema-4
TCONS_00056621|m.87706	Pp1s79_69V6	ALIDLPDWGAEAIAK	21.5	1.85	1,582.8478	gametophores-4
TCONS_00056621|m.87706	Pp1s79_69V6	ALIDLPDWGAEAIAK	38.4	6.46	1,582.8478	gametophores-2
TCONS_00056621|m.87706	Pp1s79_69V6	ALIDLPDWGAEAIAK	38.5	4.35	1,582.8478	gametophores-1
TCONS_00032007|m.49574	Pp1s296_11V6	FADRPAAATGAPYAAETTPAFGGAADDDDLYN	75.9	15	3,202.4239	protonema-4
TCONS_00032007|m.49574	Pp1s296_11V6	FADRPAAATGAPYAAETTPAFGGAADDDDLYN	59.6	15	3,202.4239	protonema-3
TCONS_00032007|m.49574	Pp1s296_11V6	FADRPAAATGAPYAAETTPAFGGAADDDDLYN	37.2	15	3,202.4239	protonema-2
TCONS_00037319|m.57733	Pp1s341_42V6	GVSVAVTDSAK	52	3.25	1,033.5524	protonema-4
TCONS_00037319|m.57733	Pp1s341_42V6	GVSVAVTDSAK	48	2.66	1,033.5524	protonema-3
TCONS_00037319|m.57733	Pp1s341_42V6	GVSVAVTDSAK	48.2	1.82	1,033.5524	protonema-2
TCONS_00037319|m.57733	Pp1s341_42V6	GVSVAVTDSAK	48.2	3.7	1,033.5524	protonema-1
TCONS_00037319|m.57733	Pp1s341_42V6	GVSVAVTDSAK	51.6	2.8	1,033.5524	protoplast-4
TCONS_00037319|m.57733	Pp1s341_42V6	GVSVAVTDSAK	56	3.92	1,033.5524	protoplast-1
TCONS_00037319|m.57733	Pp1s341_42V6	GVSVAVTDSAK	52.3	3.19	1,033.5524	gametophores-4
TCONS_00037319|m.57733	Pp1s341_42V6	GVSVAVTDSAK	51.5	3.8	1,033.5524	gametophores-3
TCONS_00037319|m.57733	Pp1s341_42V6	GVSVAVTDSAK	52	2.74	1,033.5524	gametophores-2
TCONS_00037319|m.57733	Pp1s341_42V6	GVSVAVTDSAK	51	3.29	1,033.5524	gametophores-1
TCONS_00007329|m.11223	Pp1s13_171V6	LGGIPVGIVAVETQTVTQK	57.7	11.4	1,910.0960	protonema-4
TCONS_00007329|m.11223	Pp1s13_171V6	LGGIPVGIVAVETQTVTQK	71.1	11.1	1,910.0960	protonema-3
TCONS_00007329|m.11223	Pp1s13_171V6	LGGIPVGIVAVETQTVTQK	56.6	8.33	1,910.0960	protonema-2
TCONS_00032906|m.50713	Pp1s30_345V6	AGGLGDLHYPIVSDITK	18.2	3.15	1,755.9279	protonema-3
TCONS_00032906|m.50713	Pp1s30_345V6	AGGLGDLHYPIVSDITK	15.6	2.21	1,755.9279	gametophores-3
TCONS_00032906|m.50713	Pp1s30_345V6	AGGLGDLHYPIVSDITK	0	2.25	1,755.9279	gametophores-2
TCONS_00027418|m.42244	Pp1s253_40V6	NTLTAMVDK	24.4	2.01	992.508	gametophores-4
TCONS_00037694|m.58331	Pp1s35_126V6	DYPGSGSYYLNR	27.2	5.12	1,391.6226	gametophores-4
TCONS_00037694|m.58331	Pp1s35_126V6	DYPGSGSYYLNR	34.5	3.06	1,391.6226	gametophores-3
TCONS_00058425|m.90031	Pp1s84_246V6	RVISFDGPDVIDFLQGLVTNDVSK	0	2.59	2,634.3777	gametophores-4
TCONS_00058425|m.90031	Pp1s84_246V6	RVISFDGPDVIDFLQGLVTNDVSK	0	3.47	2,634.3777	gametophores-2
TCONS_00021552|m.33183	Pp1s21_68V6	NNFWDNFTETGCLEK	43	6.77	1,874.8015	gametophores-1
TCONS_00021732|m.33012	Pp1s21_407V6	HDLVMLFSR	40.1	4.8	1,117.5823	protonema-4
TCONS_00021732|m.33012	Pp1s21_407V6	HDLVMLFSR	42.1	3.49	1,117.5823	protonema-3
TCONS_00021732|m.33012	Pp1s21_407V6	HDLVMLFSR	33	0	1,117.5823	protonema-2
TCONS_00021732|m.33012	Pp1s21_407V6	HDLVMLFSR	27.1	2.04	1,117.5823	protonema-1
TCONS_00021732|m.33012	Pp1s21_407V6	HDLVMLFSR	25.4	1.55	1,117.5823	protoplast-4
TCONS_00021732|m.33012	Pp1s21_407V6	HDLVMLFSR	37.4	1.52	1,117.5823	protoplast-1
TCONS_00021732|m.33012	Pp1s21_407V6	HDLVMLFSR	62.5	5.48	1,117.5823	gametophores-4
TCONS_00021732|m.33012	Pp1s21_407V6	HDLVMLFSR	49.4	4.42	1,117.5823	gametophores-3
TCONS_00021732|m.33012	Pp1s21_407V6	HDLVMLFSR	44.8	4.96	1,117.5823	gametophores-2
TCONS_00021732|m.33012	Pp1s21_407V6	HDLVMLFSR	45.1	6.33	1,117.5823	gametophores-1
TCONS_00038790|m.60245	Pp1s36_3V6	LQFHLTPTPR	23.1	0	1,209.6740	protonema-4
TCONS_00038790|m.60245	Pp1s36_3V6	LQFHLTPTPR	10.9	0	1,209.6740	protoplast-1
TCONS_00038790|m.60245	Pp1s36_3V6	LQFHLTPTPR	24.5	1.55	1,209.6740	gametophores-4
TCONS_00038790|m.60245	Pp1s36_3V6	LQFHLTPTPR	31.8	1.24	1,209.6740	gametophores-3
TCONS_00038790|m.60245	Pp1s36_3V6	LQFHLTPTPR	36.3	2.7	1,209.6740	gametophores-1
TCONS_00037364|m.57812	Pp1s342_16V6	VPLDDLYNGTSK	7.87	1.85	1,321.6636	protonema-4
TCONS_00024534|m.37753	Pp1s23_38V6	QYAPLELPMEQFK	9.68	3.66	1,593.7983	protonema-4
TCONS_00024534|m.37753	Pp1s23_38V6	QYAPLELPMEQFK	52.7	6.41	1,593.7983	protonema-3
TCONS_00024534|m.37753	Pp1s23_38V6	QYAPLELPMEQFK	52	6.51	1,593.7983	protonema-2
TCONS_00024534|m.37753	Pp1s23_38V6	QYAPLELPMEQFK	55.7	7.51	1,593.7983	protoplast-4
TCONS_00024534|m.37753	Pp1s23_38V6	QYAPLELPMEQFK	50.9	6.41	1,593.7983	gametophores-4
TCONS_00024534|m.37753	Pp1s23_38V6	QYAPLELPMEQFK	67.5	8.32	1,593.7983	gametophores-3
TCONS_00024534|m.37753	Pp1s23_38V6	QYAPLELPMEQFK	42.2	9.05	1,593.7983	gametophores-2
TCONS_00024534|m.37753	Pp1s23_38V6	QYAPLELPMEQFK	51.1	7.02	1,593.7983	gametophores-1
TCONS_00005905|m.9070	Pp1s122_80V6	GASVGLFMR	28.7	0	937.492	protoplast-4
TCONS_00013825|m.21756	Pp1s164_16V6	MSNYDTDLFTPIFGAIQK	105	15	2,061.0000	protonema-4
TCONS_00013825|m.21756	Pp1s164_16V6	MSNYDTDLFTPIFGAIQK	127	15	2,061.0000	protonema-3
TCONS_00013825|m.21756	Pp1s164_16V6	MSNYDTDLFTPIFGAIQK	101	15	2,061.0000	protonema-2
TCONS_00013825|m.21756	Pp1s164_16V6	MSNYDTDLFTPIFGAIQK	124	15	2,061.0000	protonema-1
TCONS_00013825|m.21756	Pp1s164_16V6	MSNYDTDLFTPIFGAIQK	122	15	2,061.0000	protoplast-4
TCONS_00013825|m.21756	Pp1s164_16V6	MSNYDTDLFTPIFGAIQK	119	15	2,061.0000	gametophores-4
TCONS_00013825|m.21756	Pp1s164_16V6	MSNYDTDLFTPIFGAIQK	113	15	2,061.0000	gametophores-3
TCONS_00013825|m.21756	Pp1s164_16V6	MSNYDTDLFTPIFGAIQK	108	15	2,061.0000	gametophores-2
TCONS_00013825|m.21756	Pp1s164_16V6	MSNYDTDLFTPIFGAIQK	87.1	15	2,061.0000	gametophores-1
TCONS_00032974|m.50862	Pp1s30_125V6	QTEQQEQQILQDALQDTMSNLGAK	0	4.49	2,700.2786	gametophores-2
TCONS_00004528|m.7003	Pp1s117_91V6	TAQNVNELFYEIAR	48	9.74	1,667.8387	gametophores-4
TCONS_00061588|m.95243	Pp1s98_45V6	TGLGVLTSLVSSLAEGDFANVSELK	110	15	2,507.3241	protonema-4
TCONS_00061588|m.95243	Pp1s98_45V6	TGLGVLTSLVSSLAEGDFANVSELK	137	15	2,507.3241	gametophores-4
TCONS_00061588|m.95243	Pp1s98_45V6	TGLGVLTSLVSSLAEGDFANVSELK	99.6	15	2,507.3241	gametophores-3
TCONS_00061588|m.95243	Pp1s98_45V6	TGLGVLTSLVSSLAEGDFANVSELK	94.3	15	2,507.3241	gametophores-2
TCONS_00061588|m.95243	Pp1s98_45V6	TGLGVLTSLVSSLAEGDFANVSELK	71.1	15	2,507.3241	gametophores-1
TCONS_00055826|m.86291	Pp1s75_227V6	LGLTFQPLEEALDETVACFK	103	15	2,281.1424	protonema-4
TCONS_00055826|m.86291	Pp1s75_227V6	LGLTFQPLEEALDETVACFK	99.7	15	2,281.1424	protonema-3
TCONS_00055826|m.86291	Pp1s75_227V6	LGLTFQPLEEALDETVACFK	114	15	2,281.1424	protonema-2
TCONS_00055826|m.86291	Pp1s75_227V6	LGLTFQPLEEALDETVACFK	118	15	2,281.1424	protonema-1
TCONS_00055826|m.86291	Pp1s75_227V6	LGLTFQPLEEALDETVACFK	111	15	2,281.1424	protoplast-4
TCONS_00055826|m.86291	Pp1s75_227V6	LGLTFQPLEEALDETVACFK	120	15	2,281.1424	protoplast-1
TCONS_00055826|m.86291	Pp1s75_227V6	LGLTFQPLEEALDETVACFK	87.6	15	2,281.1424	gametophores-4
TCONS_00055826|m.86291	Pp1s75_227V6	LGLTFQPLEEALDETVACFK	59.2	11.4	2,281.1424	gametophores-3
TCONS_00055826|m.86291	Pp1s75_227V6	LGLTFQPLEEALDETVACFK	79.2	11.2	2,281.1424	gametophores-2
TCONS_00055826|m.86291	Pp1s75_227V6	LGLTFQPLEEALDETVACFK	98.3	15	2,281.1424	gametophores-1
TCONS_00027681|m.42701	Pp1s257_72V6	RGGAPQQQQQQLQQQMIQR	79.2	15	2,251.1476	protonema-4
TCONS_00027681|m.42701	Pp1s257_72V6	RGGAPQQQQQQLQQQMIQR	127	15	2,251.1476	gametophores-3
TCONS_00027681|m.42701	Pp1s257_72V6	RGGAPQQQQQQLQQQMIQR	53.1	14.7	2,251.1476	gametophores-2
TCONS_00027681|m.42701	Pp1s257_72V6	RGGAPQQQQQQLQQQMIQR	79.9	14	2,251.1476	gametophores-1
TCONS_00050942|m.78688	Pp1s6_265V6	FTEDEIMDWVGK	29.8	3.85	1,469.6619	gametophores-1
TCONS_00038790|m.60245	Pp1s36_3V6	FEIEYGLK	39.5	0	998.519	gametophores-3
TCONS_00038790|m.60245	Pp1s36_3V6	FEIEYGLK	23	0	998.519	gametophores-2
TCONS_00031828|m.49274	Pp1s293_81V6	GYLGAAADTTR	15	0	1,095.5430	protonema-4
TCONS_00031828|m.49274	Pp1s293_81V6	GYLGAAADTTR	33.1	1.92	1,095.5430	gametophores-3
TCONS_00006116|m.9149	Pp1s123_165V6	VVDNLVDHLVELTINGIVVVQNGK	103	14	2,587.4456	gametophores-4
TCONS_00006116|m.9149	Pp1s123_165V6	VVDNLVDHLVELTINGIVVVQNGK	57.4	12.3	2,587.4456	gametophores-2
TCONS_00006116|m.9149	Pp1s123_165V6	VVDNLVDHLVELTINGIVVVQNGK	89.3	15	2,587.4456	gametophores-1
TCONS_00018841|m.29110	Pp1s197_56V6	FGIITETVGDGVDEDVVSAIR	34.2	6.55	2,192.1084	protonema-4
TCONS_00018841|m.29110	Pp1s197_56V6	FGIITETVGDGVDEDVVSAIR	47.6	11.2	2,192.1084	protonema-3
TCONS_00031828|m.49274	Pp1s293_81V6	DTAAATAQNVAQTTTDKAHEEAHK	14.7	0	2,509.1915	gametophores-2
TCONS_00041255|m.63952	Pp1s39_82V6	APTDEVVVPYDK	90.1	8.8	1,332.6683	protonema-4
TCONS_00041255|m.63952	Pp1s39_82V6	APTDEVVVPYDK	41.4	9.27	1,332.6683	protonema-3
TCONS_00041255|m.63952	Pp1s39_82V6	APTDEVVVPYDK	65	8.66	1,332.6683	gametophores-4
TCONS_00041255|m.63952	Pp1s39_82V6	APTDEVVVPYDK	66.6	8.35	1,332.6683	gametophores-3
TCONS_00041255|m.63952	Pp1s39_82V6	APTDEVVVPYDK	47.3	7.22	1,332.6683	gametophores-2
TCONS_00041255|m.63952	Pp1s39_82V6	APTDEVVVPYDK	52.9	9.52	1,332.6683	gametophores-1
TCONS_00045786|m.70671	Pp1s46_326V6	NALLGGALTGAALSLTEPNPR	115	15	2,036.1137	protonema-4
TCONS_00045786|m.70671	Pp1s46_326V6	NALLGGALTGAALSLTEPNPR	103	12.2	2,036.1137	protonema-3
TCONS_00045786|m.70671	Pp1s46_326V6	NALLGGALTGAALSLTEPNPR	172	15	2,036.1137	gametophores-4
TCONS_00045786|m.70671	Pp1s46_326V6	NALLGGALTGAALSLTEPNPR	152	15	2,036.1137	gametophores-3
TCONS_00045786|m.70671	Pp1s46_326V6	NALLGGALTGAALSLTEPNPR	154	13.5	2,036.1137	gametophores-2
TCONS_00045786|m.70671	Pp1s46_326V6	NALLGGALTGAALSLTEPNPR	154	15	2,036.1137	gametophores-1
TCONS_00024543|m.37691	Pp1s23_50V6	GVHNDTDLTTQDLK	9.38	1.54	1,556.7554	protonema-4
TCONS_00024543|m.37691	Pp1s23_50V6	GVHNDTDLTTQDLK	84.2	15	1,556.7554	gametophores-4
TCONS_00024543|m.37691	Pp1s23_50V6	GVHNDTDLTTQDLK	13	3.15	1,556.7554	gametophores-3
TCONS_00024543|m.37691	Pp1s23_50V6	GVHNDTDLTTQDLK	15.9	5.49	1,556.7554	gametophores-2
TCONS_00024543|m.37691	Pp1s23_50V6	GVHNDTDLTTQDLK	18.7	2.85	1,556.7554	gametophores-1
TCONS_00055827|m.86130	Pp1s75_233V6	ELDESGENVFVGGK	72.2	7.7	1,479.6963	protonema-4
TCONS_00055827|m.86130	Pp1s75_233V6	ELDESGENVFVGGK	54	5.68	1,479.6963	protonema-3
TCONS_00055827|m.86130	Pp1s75_233V6	ELDESGENVFVGGK	66.5	6.31	1,479.6963	protonema-2
TCONS_00055827|m.86130	Pp1s75_233V6	ELDESGENVFVGGK	66.7	5.92	1,479.6963	protonema-1
TCONS_00055827|m.86130	Pp1s75_233V6	ELDESGENVFVGGK	66.1	7.07	1,479.6963	protoplast-4
TCONS_00055827|m.86130	Pp1s75_233V6	ELDESGENVFVGGK	37	5	1,479.6963	protoplast-1
TCONS_00055827|m.86130	Pp1s75_233V6	ELDESGENVFVGGK	96.8	8.77	1,479.6963	gametophores-4
TCONS_00055827|m.86130	Pp1s75_233V6	ELDESGENVFVGGK	88.4	8.47	1,479.6963	gametophores-3
TCONS_00055827|m.86130	Pp1s75_233V6	ELDESGENVFVGGK	98.7	8.14	1,479.6963	gametophores-2
TCONS_00055827|m.86130	Pp1s75_233V6	ELDESGENVFVGGK	82.5	8.74	1,479.6963	gametophores-1
TCONS_00018617|m.28763	Pp1s196_69V6	RPEDGNTSTSSLMK	39.6	6.22	1,522.7167	gametophores-4
TCONS_00018617|m.28763	Pp1s196_69V6	RPEDGNTSTSSLMK	47	5.92	1,522.7167	gametophores-3
TCONS_00018617|m.28763	Pp1s196_69V6	RPEDGNTSTSSLMK	33.6	5.82	1,522.7167	gametophores-2
TCONS_00018617|m.28763	Pp1s196_69V6	RPEDGNTSTSSLMK	39	7.59	1,522.7167	gametophores-1
TCONS_00038397|m.59426	Pp1s357_22V6	AVPENVVGTIK	0	1.64	1,168.6573	protonema-2
TCONS_00023762|m.36473	Pp1s223_125V6	AVSTSPIVDLEDTPR	23.8	3.77	1,599.8226	protonema-2
TCONS_00012605|m.19740	Pp1s158_180V6	DLVVTVMSAMGEEQIAALK	113	13.5	2,005.0346	protonema-4
TCONS_00012605|m.19740	Pp1s158_180V6	DLVVTVMSAMGEEQIAALK	20.4	2.42	2,005.0346	protonema-2
TCONS_00012605|m.19740	Pp1s158_180V6	DLVVTVMSAMGEEQIAALK	131	12.1	2,005.0346	protonema-1
TCONS_00012605|m.19740	Pp1s158_180V6	DLVVTVMSAMGEEQIAALK	52.4	7.2	2,005.0346	protoplast-4
TCONS_00012605|m.19740	Pp1s158_180V6	DLVVTVMSAMGEEQIAALK	107	11.6	2,005.0346	gametophores-4
TCONS_00012605|m.19740	Pp1s158_180V6	DLVVTVMSAMGEEQIAALK	25.1	0	2,005.0346	gametophores-3
TCONS_00012605|m.19740	Pp1s158_180V6	DLVVTVMSAMGEEQIAALK	44	6.11	2,005.0346	gametophores-2
TCONS_00012605|m.19740	Pp1s158_180V6	DLVVTVMSAMGEEQIAALK	97.7	13	2,005.0346	gametophores-1
TCONS_00022922|m.35382	Pp1s22_38V6	FSDLVDDFVPEK	65.2	8.8	1,410.6789	gametophores-4
TCONS_00022922|m.35382	Pp1s22_38V6	FSDLVDDFVPEK	79.2	7.1	1,410.6789	gametophores-3
TCONS_00022922|m.35382	Pp1s22_38V6	FSDLVDDFVPEK	57.7	9.89	1,410.6789	gametophores-2
TCONS_00022922|m.35382	Pp1s22_38V6	FSDLVDDFVPEK	41	8.89	1,410.6789	gametophores-1
TCONS_00015535|m.24271	Pp1s174_108V6	ATEHDIQDFFSFSGEIEHIK	19.1	0	2,350.0988	protonema-3
TCONS_00015535|m.24271	Pp1s174_108V6	ATEHDIQDFFSFSGEIEHIK	16	0	2,350.0988	gametophores-4
TCONS_00031635|m.49017	Pp1s291_38V6	LTDGQVASLQDK	61.9	4.85	1,274.6589	gametophores-3
TCONS_00031635|m.49017	Pp1s291_38V6	LTDGQVASLQDK	61.5	5.42	1,274.6589	gametophores-1
TCONS_00013484|m.21202	Pp1s162_9V6	GQITNILEENVVQPLLVSTSALSLATECVR	86	15	3,254.7303	gametophores-4
TCONS_00013484|m.21202	Pp1s162_9V6	GQITNILEENVVQPLLVSTSALSLATECVR	0	6.89	3,254.7303	gametophores-1
TCONS_00058335|m.89977	Pp1s84_304V6	VHVINNSAAWDAK	54.8	7.62	1,424.7280	protonema-4
TCONS_00058335|m.89977	Pp1s84_304V6	VHVINNSAAWDAK	52.1	3.96	1,424.7280	protonema-3
TCONS_00058335|m.89977	Pp1s84_304V6	VHVINNSAAWDAK	38.9	4.24	1,424.7280	protonema-2
TCONS_00058335|m.89977	Pp1s84_304V6	VHVINNSAAWDAK	31.9	2.47	1,424.7280	protonema-1
TCONS_00058335|m.89977	Pp1s84_304V6	VHVINNSAAWDAK	33	3.46	1,424.7280	protoplast-4
TCONS_00058335|m.89977	Pp1s84_304V6	VHVINNSAAWDAK	51.7	6.51	1,424.7280	protoplast-1
TCONS_00042026|m.64830	Pp1s4_73V6	ALESSLAPIVVFATNR	22.2	5.57	1,687.9377	protonema-4
TCONS_00042026|m.64830	Pp1s4_73V6	ALESSLAPIVVFATNR	19.8	4.92	1,687.9377	gametophores-1
TCONS_00060252|m.92861	Pp1s90_172V6	GTISELASDGSFK	7.43	1.28	1,311.6428	protonema-3
TCONS_00060252|m.92861	Pp1s90_172V6	GTISELASDGSFK	20.8	2.28	1,311.6428	protonema-1
TCONS_00060252|m.92861	Pp1s90_172V6	GTISELASDGSFK	17.7	3.44	1,311.6428	gametophores-4
TCONS_00060252|m.92861	Pp1s90_172V6	GTISELASDGSFK	33.9	2.89	1,311.6428	gametophores-2
TCONS_00060252|m.92861	Pp1s90_172V6	GTISELASDGSFK	50.7	3.66	1,311.6428	gametophores-1
TCONS_00054591|m.84560	Pp1s70_210V6	LGFTVYPSPQVSTSVVEPYNSVLSTHSLLEHTDVAVLLDNEAIYDICR	48.5	0	5,348.6674	protonema-4
TCONS_00054591|m.84560	Pp1s70_210V6	LGFTVYPSPQVSTSVVEPYNSVLSTHSLLEHTDVAVLLDNEAIYDICR	36.7	0	5,348.6674	gametophores-4
TCONS_00043591|m.67269	Pp1s42_41V6	VQELIEQNPLIVFSK	86.5	10.6	1,756.9845	gametophores-4
TCONS_00043591|m.67269	Pp1s42_41V6	VQELIEQNPLIVFSK	84.4	10	1,756.9845	gametophores-3
TCONS_00043591|m.67269	Pp1s42_41V6	VQELIEQNPLIVFSK	69.5	9.85	1,756.9845	gametophores-2
TCONS_00043591|m.67269	Pp1s42_41V6	VQELIEQNPLIVFSK	97.3	11.7	1,756.9845	gametophores-1
TCONS_00055050|m.85044	Pp1s72_111V6	IVWLESPTNPR	46.8	3.85	1,311.7056	protonema-4
TCONS_00055050|m.85044	Pp1s72_111V6	IVWLESPTNPR	25.7	2	1,311.7056	protonema-2
TCONS_00055050|m.85044	Pp1s72_111V6	IVWLESPTNPR	15.1	1.85	1,311.7056	gametophores-2
TCONS_00020940|m.32536	Pp1s207_28V6	GFICAEVMK	34.3	2.19	1,054.5061	protonema-4
TCONS_00020940|m.32536	Pp1s207_28V6	GFICAEVMK	38.3	4.11	1,054.5061	protonema-2
TCONS_00020940|m.32536	Pp1s207_28V6	GFICAEVMK	28.4	2.24	1,054.5061	protonema-1
TCONS_00020940|m.32536	Pp1s207_28V6	GFICAEVMK	28.4	3.02	1,054.5061	protoplast-4
TCONS_00020940|m.32536	Pp1s207_28V6	GFICAEVMK	16.5	0	1,054.5061	protoplast-1
TCONS_00020940|m.32536	Pp1s207_28V6	GFICAEVMK	24.6	1.64	1,054.5061	gametophores-4
TCONS_00020940|m.32536	Pp1s207_28V6	GFICAEVMK	27.4	3.96	1,054.5061	gametophores-2
TCONS_00020940|m.32536	Pp1s207_28V6	GFICAEVMK	26.3	2.49	1,054.5061	gametophores-1
TCONS_00051377|m.79535	Pp1s60_307V6	TEGPVPEGYQLIIESMASSF	21	4.28	2,155.0265	gametophores-4
TCONS_00051377|m.79535	Pp1s60_307V6	TEGPVPEGYQLIIESMASSF	8.95	2.85	2,155.0265	gametophores-2
TCONS_00026271|m.40464	Pp1s244_58V6	SFVESNGTVLSTNWK	0	3.96	1,668.8227	protonema-3
TCONS_00026271|m.40464	Pp1s244_58V6	SFVESNGTVLSTNWK	0	5.11	1,668.8227	protonema-1
TCONS_00026271|m.40464	Pp1s244_58V6	SFVESNGTVLSTNWK	0	4.66	1,668.8227	protoplast-4
TCONS_00026271|m.40464	Pp1s244_58V6	SFVESNGTVLSTNWK	0	3.52	1,668.8227	gametophores-4
TCONS_00026271|m.40464	Pp1s244_58V6	SFVESNGTVLSTNWK	0	3.52	1,668.8227	gametophores-3
TCONS_00026271|m.40464	Pp1s244_58V6	SFVESNGTVLSTNWK	45.7	4.64	1,668.8227	gametophores-1
TCONS_00043810|m.67875	Pp1s424_33V6	TLLREDPCHPILIR	5.23	2.08	1,732.9530	protoplast-1
TCONS_00007329|m.11223	Pp1s13_171V6	VAQVVPEVVCANGAINSTVK	0	1.55	2,055.0903	protonema-4
TCONS_00020299|m.31496	Pp1s201_15V6	YEGEWWTPFLYK	78.4	9.92	1,618.7577	protonema-4
TCONS_00020299|m.31496	Pp1s201_15V6	YEGEWWTPFLYK	73.6	11.4	1,618.7577	protonema-3
TCONS_00020299|m.31496	Pp1s201_15V6	YEGEWWTPFLYK	64.5	8.26	1,618.7577	gametophores-4
TCONS_00020299|m.31496	Pp1s201_15V6	YEGEWWTPFLYK	62.6	8.51	1,618.7577	gametophores-3
TCONS_00020299|m.31496	Pp1s201_15V6	YEGEWWTPFLYK	57.3	8.47	1,618.7577	gametophores-2
TCONS_00020299|m.31496	Pp1s201_15V6	YEGEWWTPFLYK	67.8	10.8	1,618.7577	gametophores-1
TCONS_00044798|m.69460	Pp1s44_277V6	IACGIIGLQAST	29.3	1.6	1,203.6404	protonema-4
TCONS_00044798|m.69460	Pp1s44_277V6	IACGIIGLQAST	18.3	4.02	1,203.6404	gametophores-4
TCONS_00044798|m.69460	Pp1s44_277V6	IACGIIGLQAST	14.9	0	1,203.6404	gametophores-2
TCONS_00044238|m.68315	Pp1s43_240V6	ADDTAVSADQVMESLGLK	7.48	2.77	1,849.8850	protonema-4
TCONS_00042320|m.65575	Pp1s40_304V6	IPVISNVDAAPHSDPATIK	94	12.2	1,945.0391	protonema-4
TCONS_00042320|m.65575	Pp1s40_304V6	IPVISNVDAAPHSDPATIK	38.5	9.49	1,945.0391	protonema-3
TCONS_00042320|m.65575	Pp1s40_304V6	IPVISNVDAAPHSDPATIK	41.4	13.4	1,945.0391	protonema-2
TCONS_00042320|m.65575	Pp1s40_304V6	IPVISNVDAAPHSDPATIK	47.7	3.82	1,945.0391	protonema-1
TCONS_00042320|m.65575	Pp1s40_304V6	IPVISNVDAAPHSDPATIK	50.4	7.89	1,945.0391	protoplast-4
TCONS_00042320|m.65575	Pp1s40_304V6	IPVISNVDAAPHSDPATIK	28.1	9.62	1,945.0391	protoplast-1
TCONS_00042320|m.65575	Pp1s40_304V6	IPVISNVDAAPHSDPATIK	89	12.9	1,945.0391	gametophores-4
TCONS_00042320|m.65575	Pp1s40_304V6	IPVISNVDAAPHSDPATIK	73.1	9.05	1,945.0391	gametophores-3
TCONS_00042320|m.65575	Pp1s40_304V6	IPVISNVDAAPHSDPATIK	63.6	7.36	1,945.0391	gametophores-2
TCONS_00042320|m.65575	Pp1s40_304V6	IPVISNVDAAPHSDPATIK	76.5	10.9	1,945.0391	gametophores-1
TCONS_00018683|m.28715	Pp1s196_68V6	NFMIQGGDFDKGNGTGGYSVFGTK	0	4.96	2,497.1456	protonema-4
TCONS_00018683|m.28715	Pp1s196_68V6	NFMIQGGDFDKGNGTGGYSVFGTK	0	4.8	2,497.1456	protonema-3
TCONS_00018683|m.28715	Pp1s196_68V6	NFMIQGGDFDKGNGTGGYSVFGTK	41	11.6	2,497.1456	protonema-2
TCONS_00018683|m.28715	Pp1s196_68V6	NFMIQGGDFDKGNGTGGYSVFGTK	55.4	11.1	2,497.1456	protonema-1
TCONS_00018683|m.28715	Pp1s196_68V6	NFMIQGGDFDKGNGTGGYSVFGTK	60.5	12.6	2,497.1456	protoplast-4
TCONS_00018683|m.28715	Pp1s196_68V6	NFMIQGGDFDKGNGTGGYSVFGTK	0	6.57	2,497.1456	protoplast-1
TCONS_00018683|m.28715	Pp1s196_68V6	NFMIQGGDFDKGNGTGGYSVFGTK	60.7	15	2,497.1456	gametophores-4
TCONS_00018683|m.28715	Pp1s196_68V6	NFMIQGGDFDKGNGTGGYSVFGTK	0	7.04	2,497.1456	gametophores-3
TCONS_00018683|m.28715	Pp1s196_68V6	NFMIQGGDFDKGNGTGGYSVFGTK	65	15	2,497.1456	gametophores-2
TCONS_00018683|m.28715	Pp1s196_68V6	NFMIQGGDFDKGNGTGGYSVFGTK	0	6.74	2,497.1456	gametophores-1
TCONS_00013463|m.21087	Pp1s161_120V6	LFGNSVPLR	21	1.77	1,002.5731	protonema-4
TCONS_00013463|m.21087	Pp1s161_120V6	LFGNSVPLR	47.3	1.89	1,002.5731	gametophores-4
TCONS_00013463|m.21087	Pp1s161_120V6	LFGNSVPLR	25.5	1.19	1,002.5731	gametophores-3
TCONS_00040157|m.61986	Pp1s379_40V6	IPVINSQAQVVGIVTR	102	15	1,693.9960	protonema-4
TCONS_00040157|m.61986	Pp1s379_40V6	IPVINSQAQVVGIVTR	95.4	15	1,693.9960	protonema-3
TCONS_00040157|m.61986	Pp1s379_40V6	IPVINSQAQVVGIVTR	95	10.9	1,693.9960	protonema-2
TCONS_00040157|m.61986	Pp1s379_40V6	IPVINSQAQVVGIVTR	54.7	8.85	1,693.9960	protonema-1
TCONS_00040157|m.61986	Pp1s379_40V6	IPVINSQAQVVGIVTR	115	14.7	1,693.9960	protoplast-4
TCONS_00040157|m.61986	Pp1s379_40V6	IPVINSQAQVVGIVTR	97.8	15	1,693.9960	protoplast-1
TCONS_00040157|m.61986	Pp1s379_40V6	IPVINSQAQVVGIVTR	122	12.4	1,693.9960	gametophores-4
TCONS_00040157|m.61986	Pp1s379_40V6	IPVINSQAQVVGIVTR	27.7	6	1,693.9960	gametophores-3
TCONS_00040157|m.61986	Pp1s379_40V6	IPVINSQAQVVGIVTR	41.9	5.89	1,693.9960	gametophores-2
TCONS_00040157|m.61986	Pp1s379_40V6	IPVINSQAQVVGIVTR	44.2	6.8	1,693.9960	gametophores-1
TCONS_00010155|m.15975	Pp1s144_8V6	FVGDPQSLLLEGR	97.6	12.7	1,430.7640	protonema-4
TCONS_00010155|m.15975	Pp1s144_8V6	FVGDPQSLLLEGR	80.4	10.9	1,430.7640	protonema-3
TCONS_00010155|m.15975	Pp1s144_8V6	FVGDPQSLLLEGR	85.3	11.1	1,430.7640	protonema-2
TCONS_00010155|m.15975	Pp1s144_8V6	FVGDPQSLLLEGR	89.2	12.3	1,430.7640	protonema-1
TCONS_00010155|m.15975	Pp1s144_8V6	FVGDPQSLLLEGR	57.7	7.62	1,430.7640	protoplast-4
TCONS_00010155|m.15975	Pp1s144_8V6	FVGDPQSLLLEGR	44.1	7.34	1,430.7640	protoplast-1
TCONS_00010155|m.15975	Pp1s144_8V6	FVGDPQSLLLEGR	50.3	7.8	1,430.7640	gametophores-4
TCONS_00010155|m.15975	Pp1s144_8V6	FVGDPQSLLLEGR	21.9	7.33	1,430.7640	gametophores-3
TCONS_00049005|m.75637	Pp1s54_273V6	YCLDGFCAPLLDIFQK	10.4	6.55	1,959.9347	gametophores-4
TCONS_00049005|m.75637	Pp1s54_273V6	YCLDGFCAPLLDIFQK	20.2	9.6	1,959.9347	gametophores-3
TCONS_00049005|m.75637	Pp1s54_273V6	YCLDGFCAPLLDIFQK	11	6.57	1,959.9347	gametophores-2
TCONS_00049005|m.75637	Pp1s54_273V6	YCLDGFCAPLLDIFQK	32.9	13.4	1,959.9347	gametophores-1
TCONS_00028954|m.45070	Pp1s27_149V6	AEEAVVEEAPAVAVEAESVAEEAAAPVVEEAK	121	15	3,193.5633	gametophores-4
TCONS_00028954|m.45070	Pp1s27_149V6	AEEAVVEEAPAVAVEAESVAEEAAAPVVEEAK	133	15	3,193.5633	gametophores-3
TCONS_00028954|m.45070	Pp1s27_149V6	AEEAVVEEAPAVAVEAESVAEEAAAPVVEEAK	122	15	3,193.5633	gametophores-2
TCONS_00028954|m.45070	Pp1s27_149V6	AEEAVVEEAPAVAVEAESVAEEAAAPVVEEAK	124	15	3,193.5633	gametophores-1
TCONS_00027782|m.42896	Pp1s257_89V6	MEDSKLDATIESLLNEEK	0	2.31	2,107.0114	gametophores-4
TCONS_00027782|m.42896	Pp1s257_89V6	MEDSKLDATIESLLNEEK	0	4.06	2,107.0114	gametophores-3
TCONS_00027782|m.42896	Pp1s257_89V6	MEDSKLDATIESLLNEEK	0	9.89	2,107.0114	gametophores-2
TCONS_00027782|m.42896	Pp1s257_89V6	MEDSKLDATIESLLNEEK	0	14	2,107.0114	gametophores-1
TCONS_00013825|m.21756	Pp1s164_16V6	TLSFAIADGSRPGNEGR	26.6	6.55	1,747.8723	protonema-4
TCONS_00013825|m.21756	Pp1s164_16V6	TLSFAIADGSRPGNEGR	27.9	3.96	1,747.8723	protonema-3
TCONS_00013825|m.21756	Pp1s164_16V6	TLSFAIADGSRPGNEGR	20.6	2.8	1,747.8723	protonema-2
TCONS_00013825|m.21756	Pp1s164_16V6	TLSFAIADGSRPGNEGR	34.1	5.49	1,747.8723	protonema-1
TCONS_00013825|m.21756	Pp1s164_16V6	TLSFAIADGSRPGNEGR	50.6	5.3	1,747.8723	protoplast-4
TCONS_00013825|m.21756	Pp1s164_16V6	TLSFAIADGSRPGNEGR	19.3	3.07	1,747.8723	protoplast-1
TCONS_00013825|m.21756	Pp1s164_16V6	TLSFAIADGSRPGNEGR	30.2	3.92	1,747.8723	gametophores-4
TCONS_00013825|m.21756	Pp1s164_16V6	TLSFAIADGSRPGNEGR	68.7	6.51	1,747.8723	gametophores-3
TCONS_00013825|m.21756	Pp1s164_16V6	TLSFAIADGSRPGNEGR	53	4.57	1,747.8723	gametophores-2
TCONS_00013825|m.21756	Pp1s164_16V6	TLSFAIADGSRPGNEGR	41.9	4.11	1,747.8723	gametophores-1
TCONS_00020940|m.32536	Pp1s207_28V6	TGFAAINLIYFFTAGPDEVK	43.6	9.52	2,174.1170	protonema-4
TCONS_00022491|m.34643	Pp1s215_81V6	FSQVVSNALDMK	84.4	8.38	1,338.6722	protonema-4
TCONS_00022491|m.34643	Pp1s215_81V6	FSQVVSNALDMK	76.4	10.2	1,338.6722	protonema-3
TCONS_00022491|m.34643	Pp1s215_81V6	FSQVVSNALDMK	73.1	8.35	1,338.6722	protonema-2
TCONS_00022491|m.34643	Pp1s215_81V6	FSQVVSNALDMK	74.8	8.18	1,338.6722	protonema-1
TCONS_00022491|m.34643	Pp1s215_81V6	FSQVVSNALDMK	84.6	8.7	1,338.6722	protoplast-4
TCONS_00022491|m.34643	Pp1s215_81V6	FSQVVSNALDMK	49.4	7.02	1,338.6722	protoplast-1
TCONS_00022491|m.34643	Pp1s215_81V6	FSQVVSNALDMK	75.3	7.29	1,338.6722	gametophores-4
TCONS_00022491|m.34643	Pp1s215_81V6	FSQVVSNALDMK	73.5	9.66	1,338.6722	gametophores-3
TCONS_00022491|m.34643	Pp1s215_81V6	FSQVVSNALDMK	65.2	6.42	1,338.6722	gametophores-2
TCONS_00022491|m.34643	Pp1s215_81V6	FSQVVSNALDMK	70.9	7.05	1,338.6722	gametophores-1
TCONS_00018785|m.29143	Pp1s197_114V6	LLAVESCATLGK	28.4	0	1,261.6822	protonema-4
TCONS_00018785|m.29143	Pp1s197_114V6	LLAVESCATLGK	32.6	3.57	1,261.6822	protonema-2
TCONS_00018785|m.29143	Pp1s197_114V6	LLAVESCATLGK	34.4	1.18	1,261.6822	protonema-1
TCONS_00018785|m.29143	Pp1s197_114V6	LLAVESCATLGK	8.86	1.51	1,261.6822	protoplast-4
TCONS_00018785|m.29143	Pp1s197_114V6	LLAVESCATLGK	12.5	1.27	1,261.6822	protoplast-1
TCONS_00018785|m.29143	Pp1s197_114V6	LLAVESCATLGK	13.1	0	1,261.6822	gametophores-1
TCONS_00042209|m.65440	Pp1s40_17V6	IPLGVSLDGK	76.3	4.35	998.588	protonema-4
TCONS_00042209|m.65440	Pp1s40_17V6	IPLGVSLDGK	57.6	1.85	998.588	protonema-3
TCONS_00042209|m.65440	Pp1s40_17V6	IPLGVSLDGK	57	3.06	998.588	protonema-2
TCONS_00042209|m.65440	Pp1s40_17V6	IPLGVSLDGK	40.5	4.28	998.588	protonema-1
TCONS_00042209|m.65440	Pp1s40_17V6	IPLGVSLDGK	57.4	2.41	998.588	protoplast-4
TCONS_00042209|m.65440	Pp1s40_17V6	IPLGVSLDGK	57.6	2.66	998.588	protoplast-1
TCONS_00042209|m.65440	Pp1s40_17V6	IPLGVSLDGK	83.4	3.14	998.588	gametophores-4
TCONS_00042209|m.65440	Pp1s40_17V6	IPLGVSLDGK	79.4	2.02	998.588	gametophores-3
TCONS_00042209|m.65440	Pp1s40_17V6	IPLGVSLDGK	83.3	2.36	998.588	gametophores-2
TCONS_00042209|m.65440	Pp1s40_17V6	IPLGVSLDGK	76.2	2.7	998.588	gametophores-1
TCONS_00050887|m.79094	Pp1s6_159V6	GSSVEDGIERPLLQEQTETSK	20.2	7.24	2,303.1364	gametophores-4
TCONS_00050887|m.79094	Pp1s6_159V6	GSSVEDGIERPLLQEQTETSK	14.6	4.55	2,303.1364	gametophores-3
TCONS_00050887|m.79094	Pp1s6_159V6	GSSVEDGIERPLLQEQTETSK	16.2	3.92	2,303.1364	gametophores-2
TCONS_00035026|m.54460	Pp1s32_198V6	IAGFFHETIQGVGGAVELAPGYLPAAYDIVR	44.7	0	3,231.6840	protonema-4
TCONS_00051191|m.78875	Pp1s6_369V6	AGEPEEIATAYVFLASEDSSYFTGQTLHPNGGIVVNA	21.5	0	3,854.8397	gametophores-4
TCONS_00059175|m.91423	Pp1s88_43V6	VAAIWNHPAGPK	26.1	2.39	1,260.6848	gametophores-4
TCONS_00059175|m.91423	Pp1s88_43V6	VAAIWNHPAGPK	21.9	0	1,260.6848	gametophores-3
TCONS_00035234|m.54501	Pp1s321_30V6	LQIFGFNK	37.1	1.48	966.541	protonema-4
TCONS_00035234|m.54501	Pp1s321_30V6	LQIFGFNK	30.3	0	966.541	protonema-3
TCONS_00035234|m.54501	Pp1s321_30V6	LQIFGFNK	29.8	0	966.541	protonema-1
TCONS_00002264|m.3413	Pp1s105_86V6	AACSGTISALLQESESK	27.6	1.77	1,751.8481	gametophores-3
TCONS_00060499|m.93448	Pp1s91_154V6	VGHPGYGVPPPGSHGHPQAQQMR	27.3	0	2,391.1526	gametophores-4
TCONS_00016351|m.25234	Pp1s18_87V6	ASPVATAQVVGNAFVNQYYNVLHQSPQVVHR	0	4.85	3,435.7555	gametophores-2
TCONS_00001035|m.1049	Pp1s10_254V6	EKLESLGCEFEILPK	25.3	2.44	1,791.9200	protonema-4
TCONS_00001035|m.1049	Pp1s10_254V6	EKLESLGCEFEILPK	18.5	5.35	1,791.9200	protoplast-1
TCONS_00028713|m.44456	Pp1s267_21V6	DTAGNVLQQTGDAVANVFNR	139	15	2,090.0262	protonema-4
TCONS_00028713|m.44456	Pp1s267_21V6	DTAGNVLQQTGDAVANVFNR	137	15	2,090.0262	gametophores-4
TCONS_00028713|m.44456	Pp1s267_21V6	DTAGNVLQQTGDAVANVFNR	156	15	2,090.0262	gametophores-3
TCONS_00028713|m.44456	Pp1s267_21V6	DTAGNVLQQTGDAVANVFNR	149	15	2,090.0262	gametophores-2
TCONS_00028713|m.44456	Pp1s267_21V6	DTAGNVLQQTGDAVANVFNR	137	15	2,090.0262	gametophores-1
TCONS_00038033|m.58784	Pp1s350_23V6	LAIIDPTSGDQPLFNENK	111	15	1,972.0025	protonema-4
TCONS_00038033|m.58784	Pp1s350_23V6	LAIIDPTSGDQPLFNENK	106	15	1,972.0025	protonema-2
TCONS_00038033|m.58784	Pp1s350_23V6	LAIIDPTSGDQPLFNENK	106	15	1,972.0025	protoplast-4
TCONS_00038033|m.58784	Pp1s350_23V6	LAIIDPTSGDQPLFNENK	78.6	12.8	1,972.0025	gametophores-4
TCONS_00038033|m.58784	Pp1s350_23V6	LAIIDPTSGDQPLFNENK	66.9	15	1,972.0025	gametophores-3
TCONS_00038033|m.58784	Pp1s350_23V6	LAIIDPTSGDQPLFNENK	44.5	11.5	1,972.0025	gametophores-2
TCONS_00038033|m.58784	Pp1s350_23V6	LAIIDPTSGDQPLFNENK	73.6	13.8	1,972.0025	gametophores-1
TCONS_00023512|m.36148	Pp1s221_62V6	PELPEVEAAK	26.1	1.54	1,082.5729	protonema-4
TCONS_00056637|m.87482	Pp1s79_92V6	LLEANPESSR	48.6	2.3	1,115.5691	protonema-4
TCONS_00020368|m.31535	Pp1s201_31V6	FEDVLDGISELPSK	0	1.18	1,548.7794	protonema-3
TCONS_00020368|m.31535	Pp1s201_31V6	FEDVLDGISELPSK	36.9	8.66	1,548.7794	protonema-2
TCONS_00020368|m.31535	Pp1s201_31V6	FEDVLDGISELPSK	71.5	11.3	1,548.7794	protoplast-4
TCONS_00020368|m.31535	Pp1s201_31V6	FEDVLDGISELPSK	3.77	3.92	1,548.7794	gametophores-4
TCONS_00020368|m.31535	Pp1s201_31V6	FEDVLDGISELPSK	29.9	6.66	1,548.7794	gametophores-2
TCONS_00043810|m.67875	Pp1s424_33V6	LGWHDAGTYDK	51.7	4.34	1,262.5802	protonema-4
TCONS_00043810|m.67875	Pp1s424_33V6	LGWHDAGTYDK	54.7	4.77	1,262.5802	gametophores-4
TCONS_00043810|m.67875	Pp1s424_33V6	LGWHDAGTYDK	46.4	7.08	1,262.5802	gametophores-3
TCONS_00043810|m.67875	Pp1s424_33V6	LGWHDAGTYDK	51.2	4.02	1,262.5802	gametophores-2
TCONS_00043810|m.67875	Pp1s424_33V6	LGWHDAGTYDK	12.5	1.48	1,262.5802	gametophores-1
TCONS_00018405|m.28437	Pp1s194_80V6	GSLMAGWDNNPWNEEK	0	12.7	1,889.8124	gametophores-4
TCONS_00018405|m.28437	Pp1s194_80V6	GSLMAGWDNNPWNEEK	0	12.4	1,889.8124	gametophores-3
TCONS_00018405|m.28437	Pp1s194_80V6	GSLMAGWDNNPWNEEK	0	11.3	1,889.8124	gametophores-2
TCONS_00018405|m.28437	Pp1s194_80V6	GSLMAGWDNNPWNEEK	0	13.5	1,889.8124	gametophores-1
TCONS_00006699|m.10298	Pp1s127_73V6	DAVELLEWPEMPLLGIHETNLLLSR	33.1	8.85	2,888.5230	gametophores-4
TCONS_00058726|m.90696	Pp1s86_24V6	MNSVIIVSPSNKPTGILTSK	23	4.31	2,086.1578	protonema-4
TCONS_00058726|m.90696	Pp1s86_24V6	MNSVIIVSPSNKPTGILTSK	23.2	4.52	2,086.1578	protonema-3
TCONS_00058726|m.90696	Pp1s86_24V6	MNSVIIVSPSNKPTGILTSK	29.3	5.2	2,086.1578	protonema-2
TCONS_00058726|m.90696	Pp1s86_24V6	MNSVIIVSPSNKPTGILTSK	11.6	4.77	2,086.1578	protonema-1
TCONS_00058726|m.90696	Pp1s86_24V6	MNSVIIVSPSNKPTGILTSK	30.8	3.36	2,086.1578	protoplast-4
TCONS_00058726|m.90696	Pp1s86_24V6	MNSVIIVSPSNKPTGILTSK	33	2.17	2,086.1578	protoplast-1
TCONS_00058726|m.90696	Pp1s86_24V6	MNSVIIVSPSNKPTGILTSK	106	13.5	2,086.1578	gametophores-4
TCONS_00058726|m.90696	Pp1s86_24V6	MNSVIIVSPSNKPTGILTSK	68.2	12.7	2,086.1578	gametophores-2
TCONS_00058726|m.90696	Pp1s86_24V6	MNSVIIVSPSNKPTGILTSK	12.5	2.15	2,086.1578	gametophores-1
TCONS_00044530|m.68998	Pp1s44_78V6	DGTTLQLTAVDGR	58.6	5.82	1,346.6913	protonema-4
TCONS_00044530|m.68998	Pp1s44_78V6	DGTTLQLTAVDGR	65.1	5.64	1,346.6913	protoplast-4
TCONS_00044530|m.68998	Pp1s44_78V6	DGTTLQLTAVDGR	55.1	5.89	1,346.6913	gametophores-4
TCONS_00044530|m.68998	Pp1s44_78V6	DGTTLQLTAVDGR	49	4.55	1,346.6913	gametophores-1
TCONS_00058335|m.89977	Pp1s84_304V6	CQQFASLPSTV	15.4	1.66	1,237.5882	protonema-4
TCONS_00013825|m.21756	Pp1s164_16V6	GLLPESHVLPFGCK	68.4	5.96	1,553.8147	protonema-4
TCONS_00013825|m.21756	Pp1s164_16V6	GLLPESHVLPFGCK	44.8	4.59	1,553.8147	protonema-2
TCONS_00013825|m.21756	Pp1s164_16V6	GLLPESHVLPFGCK	46.5	6.13	1,553.8147	protonema-1
TCONS_00013825|m.21756	Pp1s164_16V6	GLLPESHVLPFGCK	48.8	6.32	1,553.8147	protoplast-4
TCONS_00013825|m.21756	Pp1s164_16V6	GLLPESHVLPFGCK	79.9	9.72	1,553.8147	protoplast-1
TCONS_00006902|m.10844	Pp1s129_147V6	VGYELPLNIAVMTLQELNEEEVLLR	116	15	2,885.5331	protonema-4
TCONS_00006902|m.10844	Pp1s129_147V6	VGYELPLNIAVMTLQELNEEEVLLR	121	15	2,885.5331	protonema-3
TCONS_00006902|m.10844	Pp1s129_147V6	VGYELPLNIAVMTLQELNEEEVLLR	158	15	2,885.5331	gametophores-4
TCONS_00006902|m.10844	Pp1s129_147V6	VGYELPLNIAVMTLQELNEEEVLLR	140	15	2,885.5331	gametophores-3
TCONS_00006902|m.10844	Pp1s129_147V6	VGYELPLNIAVMTLQELNEEEVLLR	112	15	2,885.5331	gametophores-2
TCONS_00006902|m.10844	Pp1s129_147V6	VGYELPLNIAVMTLQELNEEEVLLR	119	14.9	2,885.5331	gametophores-1
TCONS_00005216|m.7835	Pp1s12_371V6	KAQDDICAAVEAVDGGK	125	15	1,746.8330	protonema-1
TCONS_00005216|m.7835	Pp1s12_371V6	KAQDDICAAVEAVDGGK	122	15	1,746.8330	protoplast-4
TCONS_00005216|m.7835	Pp1s12_371V6	KAQDDICAAVEAVDGGK	80.8	15	1,746.8330	gametophores-4
TCONS_00037107|m.57506	Pp1s34_308V6	DVAYQIISDELMLDGNPR	118	15	2,048.9960	protonema-4
TCONS_00037107|m.57506	Pp1s34_308V6	DVAYQIISDELMLDGNPR	106	15	2,048.9960	gametophores-4
TCONS_00037107|m.57506	Pp1s34_308V6	DVAYQIISDELMLDGNPR	82.7	12.4	2,048.9960	gametophores-3
TCONS_00037107|m.57506	Pp1s34_308V6	DVAYQIISDELMLDGNPR	31.1	9.32	2,048.9960	gametophores-2
TCONS_00037107|m.57506	Pp1s34_308V6	DVAYQIISDELMLDGNPR	54.2	8.39	2,048.9960	gametophores-1
TCONS_00009446|m.14987	Pp1s14_318V6	VLEATMVCMDNSEWMR	79.8	12.1	1,971.8432	protonema-4
TCONS_00009446|m.14987	Pp1s14_318V6	VLEATMVCMDNSEWMR	72.1	15	1,971.8432	gametophores-4
TCONS_00009446|m.14987	Pp1s14_318V6	VLEATMVCMDNSEWMR	55.1	15	1,971.8432	gametophores-3
TCONS_00009446|m.14987	Pp1s14_318V6	VLEATMVCMDNSEWMR	43.5	14	1,971.8432	gametophores-2
TCONS_00009446|m.14987	Pp1s14_318V6	VLEATMVCMDNSEWMR	70.5	15	1,971.8432	gametophores-1
TCONS_00015585|m.24205	Pp1s174_118V6	GLDGFDLSPAEVEDVQFK	36	7.64	1,965.9443	gametophores-1
TCONS_00027387|m.42227	Pp1s253_34V6	SEPILTTDK	25.4	0	1,003.5308	protonema-3
TCONS_00001563|m.2376	Pp1s101_170V6	EAVSSSSSSQGGHELLMFEALR	70.6	13.6	2,322.1030	protonema-4
TCONS_00001563|m.2376	Pp1s101_170V6	EAVSSSSSSQGGHELLMFEALR	60.1	14.4	2,322.1030	protonema-3
TCONS_00001563|m.2376	Pp1s101_170V6	EAVSSSSSSQGGHELLMFEALR	76.6	12	2,322.1030	protonema-2
TCONS_00001563|m.2376	Pp1s101_170V6	EAVSSSSSSQGGHELLMFEALR	86.7	15	2,322.1030	protonema-1
TCONS_00001563|m.2376	Pp1s101_170V6	EAVSSSSSSQGGHELLMFEALR	47.7	7.33	2,322.1030	protoplast-4
TCONS_00001563|m.2376	Pp1s101_170V6	EAVSSSSSSQGGHELLMFEALR	58.8	8.68	2,322.1030	protoplast-1
TCONS_00001563|m.2376	Pp1s101_170V6	EAVSSSSSSQGGHELLMFEALR	98.2	7.28	2,322.1030	gametophores-4
TCONS_00001563|m.2376	Pp1s101_170V6	EAVSSSSSSQGGHELLMFEALR	78	12.4	2,322.1030	gametophores-2
TCONS_00034185|m.52586	Pp1s31_343V6	LHPTVLFNICDSFIR	17.9	3.17	1,831.9525	protonema-4
TCONS_00034185|m.52586	Pp1s31_343V6	LHPTVLFNICDSFIR	20	3.92	1,831.9525	protonema-3
TCONS_00034185|m.52586	Pp1s31_343V6	LHPTVLFNICDSFIR	16.3	5.72	1,831.9525	protonema-2
TCONS_00034185|m.52586	Pp1s31_343V6	LHPTVLFNICDSFIR	42	5.22	1,831.9525	gametophores-4
TCONS_00034185|m.52586	Pp1s31_343V6	LHPTVLFNICDSFIR	0	3.09	1,831.9525	gametophores-3
TCONS_00034185|m.52586	Pp1s31_343V6	LHPTVLFNICDSFIR	48.7	8.1	1,831.9525	gametophores-2
TCONS_00030816|m.47647	Pp1s283_72V6	EHLFELISESLNLR	48.3	5.96	1,699.9014	protonema-4
TCONS_00030816|m.47647	Pp1s283_72V6	EHLFELISESLNLR	53.1	7.12	1,699.9014	gametophores-4
TCONS_00030816|m.47647	Pp1s283_72V6	EHLFELISESLNLR	60	7.48	1,699.9014	gametophores-3
TCONS_00030816|m.47647	Pp1s283_72V6	EHLFELISESLNLR	41.4	6.52	1,699.9014	gametophores-2
TCONS_00030816|m.47647	Pp1s283_72V6	EHLFELISESLNLR	47.4	8.08	1,699.9014	gametophores-1
TCONS_00021732|m.33012	Pp1s21_407V6	VLVSEDVPIKDWAMTADMLYPTNFR	123	15	2,911.4371	protonema-4
TCONS_00021732|m.33012	Pp1s21_407V6	VLVSEDVPIKDWAMTADMLYPTNFR	111	15	2,911.4371	protonema-3
TCONS_00021732|m.33012	Pp1s21_407V6	VLVSEDVPIKDWAMTADMLYPTNFR	102	15	2,911.4371	protonema-2
TCONS_00021732|m.33012	Pp1s21_407V6	VLVSEDVPIKDWAMTADMLYPTNFR	119	15	2,911.4371	protonema-1
TCONS_00021732|m.33012	Pp1s21_407V6	VLVSEDVPIKDWAMTADMLYPTNFR	121	15	2,911.4371	protoplast-4
TCONS_00021732|m.33012	Pp1s21_407V6	VLVSEDVPIKDWAMTADMLYPTNFR	133	15	2,911.4371	protoplast-1
TCONS_00021732|m.33012	Pp1s21_407V6	VLVSEDVPIKDWAMTADMLYPTNFR	135	15	2,911.4371	gametophores-4
TCONS_00021732|m.33012	Pp1s21_407V6	VLVSEDVPIKDWAMTADMLYPTNFR	108	15	2,911.4371	gametophores-3
TCONS_00021732|m.33012	Pp1s21_407V6	VLVSEDVPIKDWAMTADMLYPTNFR	92.2	15	2,911.4371	gametophores-2
TCONS_00021732|m.33012	Pp1s21_407V6	VLVSEDVPIKDWAMTADMLYPTNFR	94.3	15	2,911.4371	gametophores-1
TCONS_00001482|m.2063	Pp1s101_241V6	LELGQPSQRPSR	11.6	0	1,367.7391	gametophores-4
TCONS_00054624|m.84262	Pp1s70_15V6	TTVVNYDGFAEDVK	71.8	9.34	1,557.7432	protonema-4
TCONS_00054624|m.84262	Pp1s70_15V6	TTVVNYDGFAEDVK	59.3	7.72	1,557.7432	protonema-3
TCONS_00054624|m.84262	Pp1s70_15V6	TTVVNYDGFAEDVK	76.6	10.1	1,557.7432	protonema-2
TCONS_00054624|m.84262	Pp1s70_15V6	TTVVNYDGFAEDVK	63.7	10.4	1,557.7432	protonema-1
TCONS_00054624|m.84262	Pp1s70_15V6	TTVVNYDGFAEDVK	64	11.9	1,557.7432	protoplast-4
TCONS_00054624|m.84262	Pp1s70_15V6	TTVVNYDGFAEDVK	58.9	9.25	1,557.7432	protoplast-1
TCONS_00015169|m.23624	Pp1s171_32V6	ALPVFASPVIVALLYSTCAGYHR	3.55	3.51	2,505.3323	protonema-4
TCONS_00029693|m.46118	Pp1s276_23V6	SPTDPDNLIR	6.06	2	1,127.5693	protonema-4
TCONS_00029693|m.46118	Pp1s276_23V6	SPTDPDNLIR	47.8	4	1,127.5693	gametophores-4
TCONS_00029693|m.46118	Pp1s276_23V6	SPTDPDNLIR	20.6	3.11	1,127.5693	gametophores-3
TCONS_00029693|m.46118	Pp1s276_23V6	SPTDPDNLIR	36.5	3	1,127.5693	gametophores-1
TCONS_00003238|m.4923	Pp1s11_260V6	SIALNDDDDEPQDATER	76.6	11.3	1,903.8155	gametophores-2
TCONS_00048751|m.75322	Pp1s53_232V6	SDNLELVLADVTGGADLLGR	142	15	2,028.0611	gametophores-4
TCONS_00048751|m.75322	Pp1s53_232V6	SDNLELVLADVTGGADLLGR	120	13.1	2,028.0611	gametophores-3
TCONS_00048751|m.75322	Pp1s53_232V6	SDNLELVLADVTGGADLLGR	147	15	2,028.0611	gametophores-2
TCONS_00048751|m.75322	Pp1s53_232V6	SDNLELVLADVTGGADLLGR	140	15	2,028.0611	gametophores-1
TCONS_00031828|m.49274	Pp1s293_81V6	SYDASAQYGQVAK	49.9	10.1	1,387.6488	gametophores-4
TCONS_00031828|m.49274	Pp1s293_81V6	SYDASAQYGQVAK	41.6	7.82	1,387.6488	gametophores-2
TCONS_00031828|m.49274	Pp1s293_81V6	SYDASAQYGQVAK	35.8	2.85	1,387.6488	gametophores-1
TCONS_00055794|m.86180	Pp1s75_99V6	EVDIASATAGDTPAFEQSL	110	15	1,921.9027	gametophores-4
TCONS_00055794|m.86180	Pp1s75_99V6	EVDIASATAGDTPAFEQSL	89.3	15	1,921.9027	gametophores-3
TCONS_00055794|m.86180	Pp1s75_99V6	EVDIASATAGDTPAFEQSL	128	13.3	1,921.9027	gametophores-2
TCONS_00055794|m.86180	Pp1s75_99V6	EVDIASATAGDTPAFEQSL	98.9	15	1,921.9027	gametophores-1
TCONS_00042320|m.65575	Pp1s40_304V6	LAVAGAFHTR	45.1	2.52	1,042.5792	protonema-4
TCONS_00042320|m.65575	Pp1s40_304V6	LAVAGAFHTR	52.2	0	1,042.5792	protonema-3
TCONS_00042320|m.65575	Pp1s40_304V6	LAVAGAFHTR	47.8	2	1,042.5792	protonema-2
TCONS_00042320|m.65575	Pp1s40_304V6	LAVAGAFHTR	21.5	0	1,042.5792	protonema-1
TCONS_00042320|m.65575	Pp1s40_304V6	LAVAGAFHTR	47.6	1.92	1,042.5792	protoplast-4
TCONS_00042320|m.65575	Pp1s40_304V6	LAVAGAFHTR	35.2	2.82	1,042.5792	protoplast-1
TCONS_00042320|m.65575	Pp1s40_304V6	LAVAGAFHTR	49	1.28	1,042.5792	gametophores-4
TCONS_00042320|m.65575	Pp1s40_304V6	LAVAGAFHTR	31.8	0	1,042.5792	gametophores-3
TCONS_00042320|m.65575	Pp1s40_304V6	LAVAGAFHTR	31.9	0	1,042.5792	gametophores-2
TCONS_00042320|m.65575	Pp1s40_304V6	LAVAGAFHTR	32.3	2.28	1,042.5792	gametophores-1
TCONS_00024926|m.38548	Pp1s233_40V6	VFGPGNQYVTAAK	53.1	9.28	1,351.7005	protonema-4
TCONS_00024926|m.38548	Pp1s233_40V6	VFGPGNQYVTAAK	43.3	6.1	1,351.7005	gametophores-4
TCONS_00024926|m.38548	Pp1s233_40V6	VFGPGNQYVTAAK	29.5	5.27	1,351.7005	gametophores-3
TCONS_00024926|m.38548	Pp1s233_40V6	VFGPGNQYVTAAK	15	4.33	1,351.7005	gametophores-1
TCONS_00045507|m.70535	Pp1s457_15V6	ISVISESSFSKR	21.2	1.57	1,339.7215	protoplast-4
TCONS_00015443|m.24035	Pp1s173_105V6	IDEFLTLIPSEDLDAAASQFAR	40.4	7.03	2,422.2139	gametophores-4
TCONS_00015443|m.24035	Pp1s173_105V6	IDEFLTLIPSEDLDAAASQFAR	39.2	8.96	2,422.2139	gametophores-2
TCONS_00059594|m.92172	Pp1s9_164V6	DVNLPKFLSHDIPMFEGIMSDLFPGVK	0	2.8	3,046.5421	protonema-4
TCONS_00059594|m.92172	Pp1s9_164V6	DVNLPKFLSHDIPMFEGIMSDLFPGVK	0	2.96	3,046.5421	gametophores-4
TCONS_00059594|m.92172	Pp1s9_164V6	DVNLPKFLSHDIPMFEGIMSDLFPGVK	0	4.55	3,046.5421	gametophores-1
TCONS_00001014|m.1286	Pp1s10_228V6	DALTEVVR	30.4	0	902.494	protonema-4
TCONS_00034719|m.53693	Pp1s316_34V6	TVFVPGGTSHPQNNVSPDDLPK	19.4	4.04	2,306.1414	protonema-4
TCONS_00034719|m.53693	Pp1s316_34V6	TVFVPGGTSHPQNNVSPDDLPK	16	7.68	2,306.1414	protonema-3
TCONS_00034719|m.53693	Pp1s316_34V6	TVFVPGGTSHPQNNVSPDDLPK	9.7	2.82	2,306.1414	protonema-2
TCONS_00034719|m.53693	Pp1s316_34V6	TVFVPGGTSHPQNNVSPDDLPK	14.5	3.68	2,306.1414	protoplast-4
TCONS_00034719|m.53693	Pp1s316_34V6	TVFVPGGTSHPQNNVSPDDLPK	5.16	4.23	2,306.1414	gametophores-3
TCONS_00034719|m.53693	Pp1s316_34V6	TVFVPGGTSHPQNNVSPDDLPK	2.36	2.24	2,306.1414	gametophores-2
TCONS_00034719|m.53693	Pp1s316_34V6	TVFVPGGTSHPQNNVSPDDLPK	12.3	3.72	2,306.1414	gametophores-1
TCONS_00026015|m.40212	Pp1s242_7V6	DLQSEIDDGEVEIADS	0	2.15	1,734.7555	protonema-4
TCONS_00026015|m.40212	Pp1s242_7V6	DLQSEIDDGEVEIADS	41.5	9.85	1,734.7555	gametophores-1
TCONS_00007329|m.11223	Pp1s13_171V6	IDTLVDAPLPVEDALVSLFDHGDHTLQR	45.3	0	3,086.5798	protonema-4
TCONS_00007329|m.11223	Pp1s13_171V6	IDTLVDAPLPVEDALVSLFDHGDHTLQR	66	0	3,086.5798	gametophores-4
TCONS_00007329|m.11223	Pp1s13_171V6	IDTLVDAPLPVEDALVSLFDHGDHTLQR	38.6	0	3,086.5798	gametophores-2
TCONS_00007329|m.11223	Pp1s13_171V6	IDTLVDAPLPVEDALVSLFDHGDHTLQR	64.8	0	3,086.5798	gametophores-1
TCONS_00043394|m.67210	Pp1s419_6V6	GFKESVNEADAVMR	63.8	8	1,552.7424	protonema-3
TCONS_00043394|m.67210	Pp1s419_6V6	GFKESVNEADAVMR	60.1	7	1,552.7424	protoplast-4
TCONS_00043394|m.67210	Pp1s419_6V6	GFKESVNEADAVMR	58.8	8.6	1,552.7424	protoplast-1
TCONS_00043394|m.67210	Pp1s419_6V6	GFKESVNEADAVMR	33.2	3.8	1,552.7424	gametophores-2
TCONS_00043394|m.67210	Pp1s419_6V6	GFKESVNEADAVMR	86.5	11.3	1,552.7424	gametophores-1
TCONS_00053908|m.83352	Pp1s69_133V6	LDVESVTPEALAEKAEDK	0	4.77	1,943.9810	protonema-3
TCONS_00053908|m.83352	Pp1s69_133V6	LDVESVTPEALAEKAEDK	0	5.96	1,943.9810	gametophores-3
TCONS_00053908|m.83352	Pp1s69_133V6	LDVESVTPEALAEKAEDK	58.1	7.77	1,943.9810	gametophores-1
TCONS_00009314|m.14774	Pp1s14_40V6	SDKPASLYWVETQDGGDPK	29.6	5.46	2,092.9825	gametophores-2
TCONS_00009314|m.14774	Pp1s14_40V6	SDKPASLYWVETQDGGDPK	18	4.77	2,092.9825	gametophores-1
TCONS_00031105|m.48207	Pp1s287_61V6	VLYNVNEQISTDDIDIPLTTVRPVK	72.2	15	2,842.5200	protonema-4
TCONS_00031105|m.48207	Pp1s287_61V6	VLYNVNEQISTDDIDIPLTTVRPVK	66.8	15	2,842.5200	protonema-3
TCONS_00031105|m.48207	Pp1s287_61V6	VLYNVNEQISTDDIDIPLTTVRPVK	85.9	15	2,842.5200	protonema-2
TCONS_00031105|m.48207	Pp1s287_61V6	VLYNVNEQISTDDIDIPLTTVRPVK	93.3	15	2,842.5200	protonema-1
TCONS_00031105|m.48207	Pp1s287_61V6	VLYNVNEQISTDDIDIPLTTVRPVK	79.4	15	2,842.5200	protoplast-4
TCONS_00031105|m.48207	Pp1s287_61V6	VLYNVNEQISTDDIDIPLTTVRPVK	71.9	15	2,842.5200	gametophores-4
TCONS_00031105|m.48207	Pp1s287_61V6	VLYNVNEQISTDDIDIPLTTVRPVK	65.2	15	2,842.5200	gametophores-3
TCONS_00031105|m.48207	Pp1s287_61V6	VLYNVNEQISTDDIDIPLTTVRPVK	71.2	15	2,842.5200	gametophores-2
TCONS_00031105|m.48207	Pp1s287_61V6	VLYNVNEQISTDDIDIPLTTVRPVK	27.6	0	2,842.5200	gametophores-1
TCONS_00049283|m.76210	Pp1s545_8V6	LEMDLMYK	20.1	0	1,042.4949	protonema-3
TCONS_00049283|m.76210	Pp1s545_8V6	LEMDLMYK	51.5	1.15	1,042.4949	protonema-2
TCONS_00049283|m.76210	Pp1s545_8V6	LEMDLMYK	31.8	1.03	1,042.4949	protonema-1
TCONS_00049283|m.76210	Pp1s545_8V6	LEMDLMYK	56.6	1.22	1,042.4949	protoplast-4
TCONS_00049283|m.76210	Pp1s545_8V6	LEMDLMYK	35.5	1.31	1,042.4949	protoplast-1
TCONS_00049283|m.76210	Pp1s545_8V6	LEMDLMYK	15.2	0	1,042.4949	gametophores-4
TCONS_00049283|m.76210	Pp1s545_8V6	LEMDLMYK	28.5	1.7	1,042.4949	gametophores-3
TCONS_00049283|m.76210	Pp1s545_8V6	LEMDLMYK	24.5	0	1,042.4949	gametophores-2
TCONS_00049283|m.76210	Pp1s545_8V6	LEMDLMYK	27.3	1.42	1,042.4949	gametophores-1
TCONS_00042359|m.65607	Pp1s40_51V6	HVLDAAVASLESLGIR	6.74	3.24	1,650.9174	gametophores-4
TCONS_00042359|m.65607	Pp1s40_51V6	HVLDAAVASLESLGIR	5.23	5.15	1,650.9174	gametophores-3
TCONS_00042359|m.65607	Pp1s40_51V6	HVLDAAVASLESLGIR	11.4	2.96	1,650.9174	gametophores-2
TCONS_00036520|m.56505	Pp1s336_57V6	AFAGIFSAEAK	29.6	4.68	1,111.5782	gametophores-4
TCONS_00036520|m.56505	Pp1s336_57V6	AFAGIFSAEAK	26.4	3.96	1,111.5782	gametophores-2
TCONS_00038790|m.60245	Pp1s36_3V6	IVSATALAEALPEGAR	8.45	1.14	1,568.8643	gametophores-4
TCONS_00030243|m.46492	Pp1s28_391V6	TSLVSILGDIR	50.8	3.29	1,173.6839	gametophores-4
TCONS_00030243|m.46492	Pp1s28_391V6	TSLVSILGDIR	51.7	4.77	1,173.6839	gametophores-3
TCONS_00012247|m.19279	Pp1s155_107V6	RPPGGHPDLEHFHDS	0	1.03	1,697.7781	protonema-3
TCONS_00006766|m.10452	Pp1s128_98V6	AGEPLDSNVFPK	25.8	3.13	1,273.6424	protonema-4
TCONS_00006766|m.10452	Pp1s128_98V6	AGEPLDSNVFPK	0	3.25	1,273.6424	gametophores-4
TCONS_00006766|m.10452	Pp1s128_98V6	AGEPLDSNVFPK	12.8	1.4	1,273.6424	gametophores-3
TCONS_00006766|m.10452	Pp1s128_98V6	AGEPLDSNVFPK	15.7	1.41	1,273.6424	gametophores-2
TCONS_00006766|m.10452	Pp1s128_98V6	AGEPLDSNVFPK	23.9	2.1	1,273.6424	gametophores-1
TCONS_00034955|m.54386	Pp1s32_42V6	AAEPNESEAVDENASEVR	123	15	1,916.8467	gametophores-2
TCONS_00047718|m.73825	Pp1s505_16V6	SHDFSDFLSLPGCTK	26.5	3.39	1,710.7794	gametophores-4
TCONS_00047718|m.73825	Pp1s505_16V6	SHDFSDFLSLPGCTK	40.6	8	1,710.7794	gametophores-3
TCONS_00047718|m.73825	Pp1s505_16V6	SHDFSDFLSLPGCTK	17.6	1.96	1,710.7794	gametophores-2
TCONS_00047718|m.73825	Pp1s505_16V6	SHDFSDFLSLPGCTK	23.9	4.39	1,710.7794	gametophores-1
TCONS_00051972|m.80607	Pp1s62_227V6	VQNSFEQVALENLGK	41.1	4.51	1,675.8650	protonema-2
TCONS_00051972|m.80607	Pp1s62_227V6	VQNSFEQVALENLGK	42.5	9.26	1,675.8650	protoplast-4
TCONS_00034185|m.52586	Pp1s31_343V6	NSYAVPHSEQADQVAVDIDYNR	65	13.6	2,491.1484	protonema-2
TCONS_00034185|m.52586	Pp1s31_343V6	NSYAVPHSEQADQVAVDIDYNR	41.3	12.7	2,491.1484	protonema-1
TCONS_00008340|m.13049	Pp1s135_58V6	EAAALAWAAAEEQPTHPETESIGK	19.2	6.39	2,507.2050	gametophores-4
TCONS_00008340|m.13049	Pp1s135_58V6	EAAALAWAAAEEQPTHPETESIGK	39.3	11.1	2,507.2050	gametophores-3
TCONS_00008340|m.13049	Pp1s135_58V6	EAAALAWAAAEEQPTHPETESIGK	43.9	15	2,507.2050	gametophores-1
TCONS_00045838|m.70991	Pp1s461_1V6	GSFDIIHVTDAIGNQFATR	52.1	13.5	2,062.0354	protonema-4
TCONS_00045838|m.70991	Pp1s461_1V6	GSFDIIHVTDAIGNQFATR	50.1	9.26	2,062.0354	protonema-3
TCONS_00045838|m.70991	Pp1s461_1V6	GSFDIIHVTDAIGNQFATR	57.6	11.4	2,062.0354	gametophores-4
TCONS_00045838|m.70991	Pp1s461_1V6	GSFDIIHVTDAIGNQFATR	18.4	3.42	2,062.0354	gametophores-3
TCONS_00045838|m.70991	Pp1s461_1V6	GSFDIIHVTDAIGNQFATR	22.4	5.02	2,062.0354	gametophores-2
TCONS_00053908|m.83352	Pp1s69_133V6	AAIQTGEEALKEK	17.2	0	1,387.7429	gametophores-4
TCONS_00022328|m.34554	Pp1s214_32V6	TEVFADIQNLITELQR	146	13	1,889.9969	protonema-4
TCONS_00022328|m.34554	Pp1s214_32V6	TEVFADIQNLITELQR	23.4	8.15	1,889.9969	gametophores-4
TCONS_00004857|m.7325	Pp1s118_232V6	DAAGNVLHQTGDAVANAFQGLKD	0	8.51	2,312.1268	gametophores-3
TCONS_00004857|m.7325	Pp1s118_232V6	DAAGNVLHQTGDAVANAFQGLKD	0	8.85	2,312.1268	gametophores-2
TCONS_00048279|m.74684	Pp1s52_88V6	FGLPVVGWDETR	4.85	1.89	1,375.7006	gametophores-4
TCONS_00024543|m.37691	Pp1s23_50V6	QPLAPPAISGNLEIFMSWVDEFRR	0	1.27	2,773.4132	gametophores-1
TCONS_00040157|m.61986	Pp1s379_40V6	VKEVMSSPAITLSADR	75.3	7.8	1,703.8997	protonema-4
TCONS_00040157|m.61986	Pp1s379_40V6	VKEVMSSPAITLSADR	74.8	9.27	1,703.8997	protonema-3
TCONS_00040157|m.61986	Pp1s379_40V6	VKEVMSSPAITLSADR	59.4	9.14	1,703.8997	protonema-2
TCONS_00040157|m.61986	Pp1s379_40V6	VKEVMSSPAITLSADR	45.7	3.89	1,703.8997	protonema-1
TCONS_00040157|m.61986	Pp1s379_40V6	VKEVMSSPAITLSADR	76	10.3	1,703.8997	protoplast-4
TCONS_00040157|m.61986	Pp1s379_40V6	VKEVMSSPAITLSADR	71.8	5.8	1,703.8997	protoplast-1
TCONS_00040157|m.61986	Pp1s379_40V6	VKEVMSSPAITLSADR	40.5	6.44	1,703.8997	gametophores-4
TCONS_00040157|m.61986	Pp1s379_40V6	VKEVMSSPAITLSADR	48	4.38	1,703.8997	gametophores-3
TCONS_00040157|m.61986	Pp1s379_40V6	VKEVMSSPAITLSADR	79.4	7.74	1,703.8997	gametophores-2
TCONS_00040157|m.61986	Pp1s379_40V6	VKEVMSSPAITLSADR	63.2	0	1,703.8997	gametophores-1
TCONS_00028155|m.43670	Pp1s26_37V6	SLPQDVTYPGADR	53.9	5.06	1,418.6912	protonema-4
TCONS_00028155|m.43670	Pp1s26_37V6	SLPQDVTYPGADR	26.2	1.96	1,418.6912	gametophores-4
TCONS_00028155|m.43670	Pp1s26_37V6	SLPQDVTYPGADR	26.7	2.8	1,418.6912	gametophores-2
TCONS_00028155|m.43670	Pp1s26_37V6	SLPQDVTYPGADR	24.4	3.74	1,418.6912	gametophores-1
TCONS_00043315|m.67062	Pp1s414_10V6	VNDAIGQDVVAALQR	66.8	11.3	1,568.8392	gametophores-4
TCONS_00043315|m.67062	Pp1s414_10V6	VNDAIGQDVVAALQR	13.2	4.77	1,568.8392	gametophores-2
TCONS_00043315|m.67062	Pp1s414_10V6	VNDAIGQDVVAALQR	48.6	6.28	1,568.8392	gametophores-1
TCONS_00008221|m.12982	Pp1s134_119V6	APELQPEAVYGLTELCR	5.13	4.15	1,945.9690	protonema-4
TCONS_00015147|m.23780	Pp1s171_150V6	YAAICQDTGLVPIVEPEVLLDGSHGIDR	140	15	3,037.5304	protonema-4
TCONS_00015147|m.23780	Pp1s171_150V6	YAAICQDTGLVPIVEPEVLLDGSHGIDR	133	15	3,037.5304	protonema-3
TCONS_00015147|m.23780	Pp1s171_150V6	YAAICQDTGLVPIVEPEVLLDGSHGIDR	194	15	3,037.5304	protonema-2
TCONS_00015147|m.23780	Pp1s171_150V6	YAAICQDTGLVPIVEPEVLLDGSHGIDR	118	15	3,037.5304	protoplast-4
TCONS_00015147|m.23780	Pp1s171_150V6	YAAICQDTGLVPIVEPEVLLDGSHGIDR	110	15	3,037.5304	protoplast-1
TCONS_00015147|m.23780	Pp1s171_150V6	YAAICQDTGLVPIVEPEVLLDGSHGIDR	172	15	3,037.5304	gametophores-4
TCONS_00015147|m.23780	Pp1s171_150V6	YAAICQDTGLVPIVEPEVLLDGSHGIDR	165	15	3,037.5304	gametophores-3
TCONS_00015147|m.23780	Pp1s171_150V6	YAAICQDTGLVPIVEPEVLLDGSHGIDR	172	11	3,037.5304	gametophores-2
TCONS_00015147|m.23780	Pp1s171_150V6	YAAICQDTGLVPIVEPEVLLDGSHGIDR	125	15	3,037.5304	gametophores-1
TCONS_00013825|m.21756	Pp1s164_16V6	AVFGEVYPDPVR	58.8	5.52	1,348.6896	protonema-4
TCONS_00013825|m.21756	Pp1s164_16V6	AVFGEVYPDPVR	58.2	5.26	1,348.6896	protonema-3
TCONS_00013825|m.21756	Pp1s164_16V6	AVFGEVYPDPVR	55	4.7	1,348.6896	protonema-2
TCONS_00013825|m.21756	Pp1s164_16V6	AVFGEVYPDPVR	54.2	3.89	1,348.6896	protonema-1
TCONS_00013825|m.21756	Pp1s164_16V6	AVFGEVYPDPVR	58.6	6.54	1,348.6896	protoplast-4
TCONS_00013825|m.21756	Pp1s164_16V6	AVFGEVYPDPVR	58.6	4.2	1,348.6896	protoplast-1
TCONS_00013825|m.21756	Pp1s164_16V6	AVFGEVYPDPVR	32.5	4.49	1,348.6896	gametophores-4
TCONS_00013825|m.21756	Pp1s164_16V6	AVFGEVYPDPVR	71	5.38	1,348.6896	gametophores-3
TCONS_00013825|m.21756	Pp1s164_16V6	AVFGEVYPDPVR	54.7	6.01	1,348.6896	gametophores-2
TCONS_00013825|m.21756	Pp1s164_16V6	AVFGEVYPDPVR	57.3	4.6	1,348.6896	gametophores-1
TCONS_00017920|m.27699	Pp1s190_72V6	WIESIVVSK	36.9	2.92	1,060.6037	protonema-4
TCONS_00017920|m.27699	Pp1s190_72V6	WIESIVVSK	18.4	1.21	1,060.6037	protonema-3
TCONS_00017920|m.27699	Pp1s190_72V6	WIESIVVSK	17.5	1.51	1,060.6037	protonema-1
TCONS_00017920|m.27699	Pp1s190_72V6	WIESIVVSK	30.7	1.3	1,060.6037	protoplast-4
TCONS_00017920|m.27699	Pp1s190_72V6	WIESIVVSK	27.7	2.77	1,060.6037	protoplast-1
TCONS_00017920|m.27699	Pp1s190_72V6	WIESIVVSK	19.1	0	1,060.6037	gametophores-3
TCONS_00017920|m.27699	Pp1s190_72V6	WIESIVVSK	21.1	2.24	1,060.6037	gametophores-1
TCONS_00023786|m.36806	Pp1s224_38V6	SLADLEDAVLR	51.2	1.34	1,201.6424	protonema-4
TCONS_00023786|m.36806	Pp1s224_38V6	SLADLEDAVLR	18.9	1.27	1,201.6424	protonema-3
TCONS_00023786|m.36806	Pp1s224_38V6	SLADLEDAVLR	44.8	2.8	1,201.6424	gametophores-4
TCONS_00023786|m.36806	Pp1s224_38V6	SLADLEDAVLR	57.7	2.77	1,201.6424	gametophores-3
TCONS_00023786|m.36806	Pp1s224_38V6	SLADLEDAVLR	57	2.14	1,201.6424	gametophores-2
TCONS_00023786|m.36806	Pp1s224_38V6	SLADLEDAVLR	64.9	1.52	1,201.6424	gametophores-1
TCONS_00055826|m.86291	Pp1s75_227V6	EHNLNMVAINPTMVIGPLLQSSMNTSNELLLGFLNGTAK	117	0	4,182.1399	protonema-4
TCONS_00051775|m.80106	Pp1s61_208V6	GSIITGADFTEVNWR	70.1	13	1,665.8232	protonema-4
TCONS_00051775|m.80106	Pp1s61_208V6	GSIITGADFTEVNWR	45.8	6.28	1,665.8232	protonema-3
TCONS_00051775|m.80106	Pp1s61_208V6	GSIITGADFTEVNWR	37.6	6.85	1,665.8232	protonema-2
TCONS_00051775|m.80106	Pp1s61_208V6	GSIITGADFTEVNWR	93.5	10.8	1,665.8232	protoplast-4
TCONS_00051775|m.80106	Pp1s61_208V6	GSIITGADFTEVNWR	84.9	10.7	1,665.8232	gametophores-4
TCONS_00051775|m.80106	Pp1s61_208V6	GSIITGADFTEVNWR	39.9	2.77	1,665.8232	gametophores-3
TCONS_00051775|m.80106	Pp1s61_208V6	GSIITGADFTEVNWR	43.5	2.77	1,665.8232	gametophores-2
TCONS_00051775|m.80106	Pp1s61_208V6	GSIITGADFTEVNWR	40.5	2.38	1,665.8232	gametophores-1
TCONS_00013463|m.21087	Pp1s161_120V6	SAQMNEEEFMQSLGDEEK	52.7	10.7	2,101.8690	protonema-4
TCONS_00013463|m.21087	Pp1s161_120V6	SAQMNEEEFMQSLGDEEK	46.7	15	2,101.8690	protonema-3
TCONS_00013463|m.21087	Pp1s161_120V6	SAQMNEEEFMQSLGDEEK	104	15	2,101.8690	gametophores-4
TCONS_00013463|m.21087	Pp1s161_120V6	SAQMNEEEFMQSLGDEEK	63.5	15	2,101.8690	gametophores-3
TCONS_00013463|m.21087	Pp1s161_120V6	SAQMNEEEFMQSLGDEEK	116	15	2,101.8690	gametophores-2
TCONS_00013463|m.21087	Pp1s161_120V6	SAQMNEEEFMQSLGDEEK	103	15	2,101.8690	gametophores-1
TCONS_00058335|m.89977	Pp1s84_304V6	DVTSQWEVR	22.7	1.09	1,119.5429	protonema-4
TCONS_00035234|m.54501	Pp1s321_30V6	LAGLEALNNETVDLEHIPVDEVFQHLR	55	11.7	3,071.5799	protonema-4
TCONS_00035234|m.54501	Pp1s321_30V6	LAGLEALNNETVDLEHIPVDEVFQHLR	148	0	3,071.5799	protonema-3
TCONS_00035234|m.54501	Pp1s321_30V6	LAGLEALNNETVDLEHIPVDEVFQHLR	143	0	3,071.5799	protonema-2
TCONS_00035234|m.54501	Pp1s321_30V6	LAGLEALNNETVDLEHIPVDEVFQHLR	113	0	3,071.5799	protoplast-4
TCONS_00035234|m.54501	Pp1s321_30V6	LAGLEALNNETVDLEHIPVDEVFQHLR	61.8	0	3,071.5799	gametophores-4
TCONS_00035234|m.54501	Pp1s321_30V6	LAGLEALNNETVDLEHIPVDEVFQHLR	14.7	0	3,071.5799	gametophores-1
TCONS_00005952|m.9147	Pp1s123_38V6	HGSAPQYDVVNALFEK	51.3	8.44	1,774.8759	gametophores-4
TCONS_00005952|m.9147	Pp1s123_38V6	HGSAPQYDVVNALFEK	40.7	9.28	1,774.8759	gametophores-3
TCONS_00005952|m.9147	Pp1s123_38V6	HGSAPQYDVVNALFEK	52.5	10.3	1,774.8759	gametophores-2
TCONS_00005952|m.9147	Pp1s123_38V6	HGSAPQYDVVNALFEK	109	15	1,774.8759	gametophores-1
TCONS_00053908|m.83352	Pp1s69_133V6	AAEDTTLYVLDR	70.1	6.92	1,366.6850	protonema-3
TCONS_00053908|m.83352	Pp1s69_133V6	AAEDTTLYVLDR	54.7	4.23	1,366.6850	protonema-1
TCONS_00053908|m.83352	Pp1s69_133V6	AAEDTTLYVLDR	78.9	4.85	1,366.6850	protoplast-4
TCONS_00053908|m.83352	Pp1s69_133V6	AAEDTTLYVLDR	75	8.13	1,366.6850	gametophores-4
TCONS_00053908|m.83352	Pp1s69_133V6	AAEDTTLYVLDR	88.3	7	1,366.6850	gametophores-3
TCONS_00053908|m.83352	Pp1s69_133V6	AAEDTTLYVLDR	69.2	7.85	1,366.6850	gametophores-1
TCONS_00014225|m.22270	Pp1s167_20V6	GSLPSNFDCNYAYTLGQTAYYLAQAGLTGYLATVANLK	134	0	4,089.9905	protonema-4
TCONS_00014225|m.22270	Pp1s167_20V6	GSLPSNFDCNYAYTLGQTAYYLAQAGLTGYLATVANLK	150	0	4,089.9905	protonema-3
TCONS_00014225|m.22270	Pp1s167_20V6	GSLPSNFDCNYAYTLGQTAYYLAQAGLTGYLATVANLK	133	0	4,089.9905	protonema-2
TCONS_00014225|m.22270	Pp1s167_20V6	GSLPSNFDCNYAYTLGQTAYYLAQAGLTGYLATVANLK	170	0	4,089.9905	protonema-1
TCONS_00014225|m.22270	Pp1s167_20V6	GSLPSNFDCNYAYTLGQTAYYLAQAGLTGYLATVANLK	62	0	4,089.9905	gametophores-3
TCONS_00014225|m.22270	Pp1s167_20V6	GSLPSNFDCNYAYTLGQTAYYLAQAGLTGYLATVANLK	80.6	0	4,089.9905	gametophores-1
TCONS_00058652|m.90581	Pp1s86_22V6	TLENLPADLASAIQEGR	87.2	15	1,797.9343	protonema-4
TCONS_00058652|m.90581	Pp1s86_22V6	TLENLPADLASAIQEGR	108	15	1,797.9343	protonema-3
TCONS_00058652|m.90581	Pp1s86_22V6	TLENLPADLASAIQEGR	107	12.6	1,797.9343	protonema-2
TCONS_00058652|m.90581	Pp1s86_22V6	TLENLPADLASAIQEGR	113	15	1,797.9343	protoplast-4
TCONS_00058652|m.90581	Pp1s86_22V6	TLENLPADLASAIQEGR	108	15	1,797.9343	gametophores-4
TCONS_00058652|m.90581	Pp1s86_22V6	TLENLPADLASAIQEGR	100	15	1,797.9343	gametophores-3
TCONS_00058652|m.90581	Pp1s86_22V6	TLENLPADLASAIQEGR	113	15	1,797.9343	gametophores-2
TCONS_00058652|m.90581	Pp1s86_22V6	TLENLPADLASAIQEGR	100	15	1,797.9343	gametophores-1
TCONS_00023512|m.36148	Pp1s221_62V6	VIDGVTPAALQESLTGK	58.9	7.77	1,698.9275	protonema-3
TCONS_00023512|m.36148	Pp1s221_62V6	VIDGVTPAALQESLTGK	52.8	6.96	1,698.9275	protonema-2
TCONS_00023512|m.36148	Pp1s221_62V6	VIDGVTPAALQESLTGK	76.1	9.82	1,698.9275	protoplast-4
TCONS_00023512|m.36148	Pp1s221_62V6	VIDGVTPAALQESLTGK	67.7	7.64	1,698.9275	gametophores-4
TCONS_00023512|m.36148	Pp1s221_62V6	VIDGVTPAALQESLTGK	60.9	11.6	1,698.9275	gametophores-3
TCONS_00047833|m.73959	Pp1s51_110V6	NTPDVSVPPQGIINTMLPVPLEIGGAPAANVDPGVPQQPLPISALASALASAPPDQQR	74.6	0	5,787.0434	protonema-4
TCONS_00047833|m.73959	Pp1s51_110V6	NTPDVSVPPQGIINTMLPVPLEIGGAPAANVDPGVPQQPLPISALASALASAPPDQQR	20	0	5,787.0434	gametophores-2
TCONS_00047833|m.73959	Pp1s51_110V6	NTPDVSVPPQGIINTMLPVPLEIGGAPAANVDPGVPQQPLPISALASALASAPPDQQR	35.6	0	5,787.0434	gametophores-1
TCONS_00032823|m.51002	Pp1s30_182V6	SLLNSIFNLGIK	62.1	3.03	1,318.7730	protonema-4
TCONS_00020753|m.32172	Pp1s205_25V6	THEEVLCEVVDGGELK	58.6	8.74	1,813.8639	protonema-4
TCONS_00020753|m.32172	Pp1s205_25V6	THEEVLCEVVDGGELK	18.2	7.09	1,813.8639	protonema-3
TCONS_00020753|m.32172	Pp1s205_25V6	THEEVLCEVVDGGELK	61.7	10.6	1,813.8639	protonema-2
TCONS_00020753|m.32172	Pp1s205_25V6	THEEVLCEVVDGGELK	49	7.28	1,813.8639	protonema-1
TCONS_00020753|m.32172	Pp1s205_25V6	THEEVLCEVVDGGELK	65.2	7.7	1,813.8639	protoplast-4
TCONS_00029281|m.45432	Pp1s271_8V6	IYIELEEK	31.8	0	1,036.5562	gametophores-4
TCONS_00029281|m.45432	Pp1s271_8V6	IYIELEEK	25.3	0	1,036.5562	gametophores-3
TCONS_00029281|m.45432	Pp1s271_8V6	IYIELEEK	36.9	0	1,036.5562	gametophores-1
TCONS_00039220|m.60648	Pp1s367_8V6	ENIMSLKPELFEGLR	105	8.26	1,775.9362	protonema-4
TCONS_00039220|m.60648	Pp1s367_8V6	ENIMSLKPELFEGLR	63.2	7.4	1,775.9362	protonema-3
TCONS_00039220|m.60648	Pp1s367_8V6	ENIMSLKPELFEGLR	61.6	7.62	1,775.9362	protonema-2
TCONS_00039220|m.60648	Pp1s367_8V6	ENIMSLKPELFEGLR	88	7.27	1,775.9362	protoplast-4
TCONS_00039220|m.60648	Pp1s367_8V6	ENIMSLKPELFEGLR	69.1	8.68	1,775.9362	gametophores-4
TCONS_00039220|m.60648	Pp1s367_8V6	ENIMSLKPELFEGLR	101	6.68	1,775.9362	gametophores-3
TCONS_00039220|m.60648	Pp1s367_8V6	ENIMSLKPELFEGLR	88.5	5.7	1,775.9362	gametophores-2
TCONS_00039220|m.60648	Pp1s367_8V6	ENIMSLKPELFEGLR	116	7.51	1,775.9362	gametophores-1
TCONS_00016628|m.25845	Pp1s181_3V6	DILLLDVAPLTLGIETVGGVMTK	112	12.4	2,368.3413	protonema-4
TCONS_00016628|m.25845	Pp1s181_3V6	DILLLDVAPLTLGIETVGGVMTK	121	15	2,368.3413	protonema-2
TCONS_00016628|m.25845	Pp1s181_3V6	DILLLDVAPLTLGIETVGGVMTK	139	15	2,368.3413	gametophores-4
TCONS_00016628|m.25845	Pp1s181_3V6	DILLLDVAPLTLGIETVGGVMTK	103	12.2	2,368.3413	gametophores-3
TCONS_00016628|m.25845	Pp1s181_3V6	DILLLDVAPLTLGIETVGGVMTK	72.8	8.36	2,368.3413	gametophores-2
TCONS_00016628|m.25845	Pp1s181_3V6	DILLLDVAPLTLGIETVGGVMTK	43.7	7.6	2,368.3413	gametophores-1
TCONS_00060649|m.93764	Pp1s93_48V6	DSFHPMNPAFAPPHNPVGDAEESLK	5.26	6.03	2,704.2462	gametophores-4
TCONS_00047182|m.73035	Pp1s495_6V6	TGNPVYLNIQETPK	74.7	5.26	1,573.8222	protonema-4
TCONS_00047182|m.73035	Pp1s495_6V6	TGNPVYLNIQETPK	72.8	8.6	1,573.8222	protonema-3
TCONS_00047182|m.73035	Pp1s495_6V6	TGNPVYLNIQETPK	29.4	3.74	1,573.8222	protonema-2
TCONS_00047182|m.73035	Pp1s495_6V6	TGNPVYLNIQETPK	52.9	6.09	1,573.8222	protonema-1
TCONS_00047182|m.73035	Pp1s495_6V6	TGNPVYLNIQETPK	15.4	2	1,573.8222	protoplast-4
TCONS_00047182|m.73035	Pp1s495_6V6	TGNPVYLNIQETPK	24.2	8	1,573.8222	gametophores-3
TCONS_00047182|m.73035	Pp1s495_6V6	TGNPVYLNIQETPK	46	5.68	1,573.8222	gametophores-2
TCONS_00047182|m.73035	Pp1s495_6V6	TGNPVYLNIQETPK	23	5.82	1,573.8222	gametophores-1
TCONS_00039935|m.61781	Pp1s375_28V6	AYYVLLDPLSR	10.8	4.44	1,309.7151	protonema-4
TCONS_00039935|m.61781	Pp1s375_28V6	AYYVLLDPLSR	16.9	2.96	1,309.7151	protonema-3
TCONS_00039935|m.61781	Pp1s375_28V6	AYYVLLDPLSR	29.7	3.23	1,309.7151	protonema-2
TCONS_00039935|m.61781	Pp1s375_28V6	AYYVLLDPLSR	50.8	4.19	1,309.7151	gametophores-4
TCONS_00039935|m.61781	Pp1s375_28V6	AYYVLLDPLSR	32.2	1.55	1,309.7151	gametophores-3
TCONS_00039935|m.61781	Pp1s375_28V6	AYYVLLDPLSR	47.6	3.82	1,309.7151	gametophores-2
TCONS_00039935|m.61781	Pp1s375_28V6	AYYVLLDPLSR	47.4	2.8	1,309.7151	gametophores-1
TCONS_00039541|m.61197	Pp1s37_111V6	WVTNGGWIYDILVSK	36.2	2.12	1,750.9164	protonema-4
TCONS_00057514|m.88867	Pp1s81_195V6	ILFCGDEFPPAEFHTR	34.4	4.66	1,935.9060	gametophores-1
TCONS_00054398|m.83888	Pp1s7_343V6	FAGGYLVQVLPFCSEETLSR	67.2	11.8	2,273.1272	protonema-4
TCONS_00054398|m.83888	Pp1s7_343V6	FAGGYLVQVLPFCSEETLSR	0.15	1.74	2,273.1272	gametophores-4
TCONS_00059854|m.92410	Pp1s9_236V6	SSAPPTPRPDDTEASVMSLQDIK	72.3	8.48	2,442.1820	gametophores-4
TCONS_00059854|m.92410	Pp1s9_236V6	SSAPPTPRPDDTEASVMSLQDIK	0	2.92	2,442.1820	gametophores-2
TCONS_00017536|m.27027	Pp1s189_77V6	QVVAFQAAMAIMAEQFPGAFSGYK	0	4.54	2,562.2520	gametophores-4
TCONS_00049999|m.77190	Pp1s57_188V6	VGQWTAIGPVK	63	4.17	1,155.6522	protonema-4
TCONS_00059625|m.92486	Pp1s9_238V6	LLTEADENPQDADK	43.8	3.51	1,558.7234	protonema-4
TCONS_00059625|m.92486	Pp1s9_238V6	LLTEADENPQDADK	36.5	4.16	1,558.7234	gametophores-2
TCONS_00021172|m.32660	Pp1s208_169V6	MCSQPVIVYIPESEAK	73.4	8.35	1,850.9028	protonema-4
TCONS_00021172|m.32660	Pp1s208_169V6	MCSQPVIVYIPESEAK	59.1	11.3	1,850.9028	protonema-2
TCONS_00021172|m.32660	Pp1s208_169V6	MCSQPVIVYIPESEAK	22	7.33	1,850.9028	gametophores-4
TCONS_00044530|m.68998	Pp1s44_78V6	FQEVPETGVTFADVAGADQAK	112	15	2,180.0508	protonema-4
TCONS_00044530|m.68998	Pp1s44_78V6	FQEVPETGVTFADVAGADQAK	75.9	14.1	2,180.0508	protonema-3
TCONS_00044530|m.68998	Pp1s44_78V6	FQEVPETGVTFADVAGADQAK	121	15	2,180.0508	protonema-2
TCONS_00044530|m.68998	Pp1s44_78V6	FQEVPETGVTFADVAGADQAK	121	15	2,180.0508	protonema-1
TCONS_00044530|m.68998	Pp1s44_78V6	FQEVPETGVTFADVAGADQAK	121	15	2,180.0508	protoplast-4
TCONS_00044530|m.68998	Pp1s44_78V6	FQEVPETGVTFADVAGADQAK	100	15	2,180.0508	protoplast-1
TCONS_00044530|m.68998	Pp1s44_78V6	FQEVPETGVTFADVAGADQAK	106	15	2,180.0508	gametophores-4
TCONS_00044530|m.68998	Pp1s44_78V6	FQEVPETGVTFADVAGADQAK	66.3	14.5	2,180.0508	gametophores-3
TCONS_00044530|m.68998	Pp1s44_78V6	FQEVPETGVTFADVAGADQAK	126	15	2,180.0508	gametophores-2
TCONS_00044530|m.68998	Pp1s44_78V6	FQEVPETGVTFADVAGADQAK	121	14.9	2,180.0508	gametophores-1
TCONS_00008851|m.14036	Pp1s138_170V6	MGSNALFQSALADSK	39.2	5.82	1,539.7472	protonema-3
[truncated: 3,758 more rows]
