# Supplementary material for: Alternative splicing shapes transcriptome but not proteome diversity in Physcomitrella patens
Source: Sci Rep. 2017 Jun 2;7:2698. doi: 10.1038/s41598-017-02970-z (PMC5457400; doi:10.1038/s41598-017-02970-z)
Supplement: Supplementary file 5 — Supplementary Table S4 [file 41598_2017_2970_MOESM5_ESM.xls]

## Sheet: main
Supplemental Table S4: List of the lncRNAs, lncRNA-mRNA and lncRNA-pre-mRNA interactions identified in gametophores, protonemata and protoplasts.
List 1 - List of the lncRNA identified in gametophores, protonemata and protoplasts
List 2 - List of the predicted lncRNA-mRNA interactions (our data set)
List 3 - List of the predicted lncRNA-pre-mRNA interactions (our data set)
List 4 - List of the predicted lncRNA-mRNA interactions (Cantata db)
List 5 - List of the predicted lncRNA-pre-mRNA interactions (Cantata db)

## Sheet: List 1
List of the lncRNA identified in gametophores, protonemata and protoplasts
Scaffold id - scaffold unique number in Physcomitrella patens genome
Transcript id - unique number of long-non-coding RNA
Transcript len – the length of lncRNA
Class code - type of transcript defined by Cuffliks; “u” - intergenic transcript; “x” - exon overlap with annotated gene on the opposite strand
Gene id - accesion numbesr of moss genes overlapping with the lncRNA (for antisense transcript only)
P_fpkm - lncRNA fpkm value in Protoplast
G_fpkm – lncRNA fpkm value in Gametofore
N_fpkm – lncRNA fpkm value in Protonema
Scaffold id	Transcript id	Transcript len	Class_code	Gene id	P_fpkm	G_fpkm	N_fpkm
scaffold_101	TCONS_00001767_100	367	x	Pp1s101_190V6	1.29541	2.09258	0
scaffold_102	TCONS_00001997_100	222	x	Pp1s102_148V6	10.3836	6.03432	1.99275
scaffold_104	TCONS_00002357_100	2243	x	Pp1s104_159V6	0.10113	5.2204	0.598168
scaffold_109	TCONS_00003220_100	486	x	Pp1s109_219V6	7.03562	0	1.34262
scaffold_112	TCONS_00004157_100	3026	x	Pp1s112_212V6	17.5823	0	1.23238
scaffold_112	TCONS_00004158_100	3060	x	Pp1s112_212V6	8.90287	0.0435458	0.169126
scaffold_117	TCONS_00005076_100	3040	x	Pp1s117_56V6	0.683357	4.84641	0.319424
scaffold_120	TCONS_00006206_100	1100	x	Pp1s120_57V6	1.8094	0.123122	0.580405
scaffold_129	TCONS_00007732_100	468	x	Pp1s129_31V6	12.4471	0	4.26766
scaffold_132	TCONS_00008916_100	1319	x	Pp1s132_39V6	5.25695	4.47547	5.13519
scaffold_132	TCONS_00008917_100	477	x	Pp1s132_39V6	3.72015	1.41076	3.08503
scaffold_136	TCONS_00009698_100	1344	x	Pp1s136_123V6	0.325493	0.597701	0.0432182
scaffold_143	TCONS_00011274_100	439	x	Pp1s143_107V6	0.751023	0	0.0825144
scaffold_147	TCONS_00011916_100	336	x	Pp1s147_116V6	0.921911	0.14	0
scaffold_147	TCONS_00011927_100	411	x	Pp1s147_138V6	8.23921	1.09306	0.499603
scaffold_148	TCONS_00012074_100	1680	x	Pp1s148_74V6	7.72446	0.045638	0.559652
scaffold_148	TCONS_00012118_100	820	x	Pp1s148_22V6	0.666232	0	0.104012
scaffold_15	TCONS_00012548_100	2118	x	Pp1s15_200V6	1.06572	1.80362	0.100909
scaffold_156	TCONS_00013941_100	720	x	Pp1s156_51V6	2.10633	4.64175	0.964264
scaffold_157	TCONS_00014123_100	1224	x	Pp1s157_51V6	11.7433	49.7598	18.5301
scaffold_160	TCONS_00015066_100	812	x	Pp1s160_136V6	0.344269	2.11261	0
scaffold_171	TCONS_00017135_100	870	x	Pp1s171_36V6	0.661887	2.67991	1.89286
scaffold_18	TCONS_00018416_100	285	x	Pp1s18_37V6	2.97444	7.35972	2.99249
scaffold_181	TCONS_00018839_100	753	x	Pp1s181_27V6	0	1.34757	0.0683244
scaffold_182	TCONS_00018904_100	1639	x	Pp1s182_3V6	0.0942124	0.353663	0.639648
scaffold_182	TCONS_00018905_100	1566	x	Pp1s182_3V6	0.794368	0.49014	0.425803
scaffold_184	TCONS_00019219_100	595	x	Pp1s184_121V6	5.1488	2.20897	0.747212
scaffold_194	TCONS_00020723_100	999	x	Pp1s194_44V6	1.26021	7.8971	0.410681
scaffold_197	TCONS_00021117_100	1093	x	Pp1s197_56V6	5.51075	1.15306	0.22515
scaffold_202	TCONS_00023089_100	964	x	Pp1s202_31V6	7.47308	0.771287	7.7402
scaffold_206	TCONS_00023552_100	933	x	Pp1s206_124V6	0.509373	1.69753	0.278345
scaffold_215	TCONS_00025237_100	755	x	Pp1s215_75V6	9.60812	7.64009	12.6856
scaffold_215	TCONS_00025238_100	776	x	Pp1s215_75V6	0.252826	0.555516	1.34587
scaffold_217	TCONS_00025428_100	2378	x	Pp1s217_4V6	0.0584406	4.43885	0.0412573
scaffold_219	TCONS_00025658_100	291	x	Pp1s219_48V6	0	1.7147	0.693586
scaffold_230	TCONS_00027736_100	1970	x	Pp1s230_74V6	0.376045	1.75737	0.0464034
scaffold_237	TCONS_00028487_100	596	x	Pp1s237_4V6	0.628532	1.38457	0.230854
scaffold_246	TCONS_00029705_100	463	x	Pp1s246_3V6	11.0515	4.4231	2.25101
scaffold_25	TCONS_00030330_100	876	x	Pp1s25_324V6	2.28561	4.64017	4.05626
scaffold_254	TCONS_00030887_100	308	x	Pp1s254_29V6	20.0404	5.62876	15.7161
scaffold_27	TCONS_00032659_100	903	x	Pp1s27_358V6	0.652805	1.39642	0.130405
scaffold_272	TCONS_00033089_100	568	x	Pp1s272_11V6	0	15.0266	0
scaffold_272	TCONS_00033090_100	304	x	Pp1s272_11V6	0	0.520224	0
scaffold_28	TCONS_00034264_100	509	x	Pp1s28_405V6	1.73746	0	0
scaffold_3	TCONS_00036253_100	1236	x	Pp1s3_167V6	0.379727	1.35404	0.175559
scaffold_3	TCONS_00036335_100	539	x	Pp1s3_349V6	3.37896	0.809262	1.70675
scaffold_3	TCONS_00036581_100	818	x	Pp1s3_260V6	4.45873	0.0816872	0.0226814
scaffold_311	TCONS_00038637_100	1125	x	Pp1s311_52V6	21.8862	10.784	11.202
scaffold_315	TCONS_00038947_100	455	x	Pp1s315_8V6	1.1012	1.97535	1.12394
scaffold_33	TCONS_00040386_100	1487	x	Pp1s33_129V6	1.1246	0.168521	0.18603
scaffold_350	TCONS_00042707_100	248	x	Pp1s350_29V6	2.09761	0	0
scaffold_351	TCONS_00042742_100	871	x	Pp1s351_7V6	13.3212	0.0659721	0.189611
scaffold_365	TCONS_00044015_100	528	x	Pp1s365_5V6	2.52444	0.485525	0.0649205
scaffold_38	TCONS_00045632_100	921	x	Pp1s38_387V6	0.286938	3.02952	0.558743
scaffold_381	TCONS_00045753_100	505	x	Pp1s381_5V6	0.200662	2.34993	0.0513187
scaffold_39	TCONS_00046337_100	1524	x	Pp1s39_429V6	2.58155	1.84573	2.7583
scaffold_39	TCONS_00046429_100	376	x	Pp1s39_151V6	2.59151	0	0
scaffold_431	TCONS_00049774_100	215	x	Pp1s431_30V6	0.139035	1.4028	0.115625
scaffold_432	TCONS_00049835_100	1134	x	Pp1s432_22V6	0.0661841	0.517391	0.179195
scaffold_44	TCONS_00050322_100	458	x	Pp1s44_255V6	0.370706	4.45235	0
scaffold_45	TCONS_00050814_100	2100	x	Pp1s45_65V6	0.123524	14.4612	0.497198
scaffold_45	TCONS_00050815_100	1464	x	Pp1s45_65V6	0.00130032	14.2137	0.156566
scaffold_45	TCONS_00050816_100	1442	x	Pp1s45_65V6	0.620403	3.06226	0.0754392
scaffold_465	TCONS_00051529_100	417	x	Pp1s465_2V6	0.414744	0.893484	1.3298
scaffold_49	TCONS_00052577_100	638	x	Pp1s49_74V6	3.90437	0.0417347	0.148271
scaffold_49	TCONS_00052835_100	1470	x	Pp1s49_278V6	1.41026	1.0724	0.166046
scaffold_52	TCONS_00054363_100	2575	x	Pp1s52_188V6	229.342	127.84	96.3918
scaffold_52	TCONS_00054364_100	2065	x	Pp1s52_188V6	2.37645	0	0
scaffold_52	TCONS_00054381_100	1056	x	Pp1s52_227V6	0.947793	0.109112	0.102479
scaffold_57	TCONS_00056199_100	338	x	Pp1s57_200V6	1.24588	0.636524	2.62946
scaffold_59	TCONS_00057089_100	791	x	Pp1s59_365V6	0.0558904	2.35857	0.0681681
scaffold_6	TCONS_00057269_100	297	x	Pp1s6_287V6	2.29682	0.321466	0
scaffold_60	TCONS_00057891_100	716	x	Pp1s60_306V6	1.06623	1.83519	1.02996
scaffold_65	TCONS_00059084_100	959	x	Pp1s65_141V6	10.0633	23.1542	11.5382
scaffold_66	TCONS_00059620_100	645	x	Pp1s66_167V6	12.6698	0	0.82135
scaffold_66	TCONS_00059621_100	1094	x	Pp1s66_167V6	22.0225	11.4407	5.312
scaffold_75	TCONS_00062659_100	627	x	Pp1s75_121V6	0.528077	1.01593	0.126449
scaffold_78	TCONS_00063406_100	565	x	Pp1s78_26V6	0.252808	0.24101	0.731247
scaffold_79	TCONS_00063618_100	445	x	Pp1s79_189V6	10.5889	0.0663811	4.79109
scaffold_79	TCONS_00063783_100	3199	x	Pp1s79_200V6	15.9012	0.248841	2.35307
scaffold_79	TCONS_00063784_100	2690	x	Pp1s79_200V6	0.821003	0.0730119	0.538155
scaffold_79	TCONS_00063785_100	2827	x	Pp1s79_200V6	4.53337	3.94035e-06	0.000103677
scaffold_8	TCONS_00064132_100	218	x	Pp1s8_207V6	2.2122	0.734162	0.939623
scaffold_81	TCONS_00064717_100	509	x	Pp1s81_173V6	3.47975	1.1634	0
scaffold_9	TCONS_00067145_100	999	x	Pp1s9_180V6	1.26492	0.490245	0.73802
scaffold_9	TCONS_00067238_100	550	x	Pp1s9_337V6	11.3644	2.04862	0.983649
scaffold_96	TCONS_00068745_100	1514	x	Pp1s96_25V6	0.763342	0.310576	0.0130896
scaffold_97	TCONS_00069044_100	1197	x	Pp1s97_87V6	4.27133	0.051764	0.0912643
scaffold_1	TCONS_00000272_100	1140	u	NA	21.0087	4.33209	2.27221
scaffold_1	TCONS_00000646_100	1463	u	NA	6.69755	2.056	4.00391
scaffold_1	TCONS_00000653_100	410	u	NA	0	1.23648	0
scaffold_10	TCONS_00001049_100	374	u	NA	1.42928	2.78966	0.416389
scaffold_100	TCONS_00001283_100	2599	u	NA	7.37221	5.97474	4.06479
scaffold_100	TCONS_00001284_100	2937	u	NA	0.617981	3.26455	0.499389
scaffold_100	TCONS_00001299_100	1818	u	NA	0.0697822	8.09102	0.0429012
scaffold_101	TCONS_00001584_100	838	u	NA	5.44448	9.91585	14.7862
scaffold_101	TCONS_00001585_100	1888	u	NA	9.17895	9.47379	34.3993
scaffold_101	TCONS_00001586_100	1435	u	NA	4.16125	4.44925	10.6058
scaffold_101	TCONS_00001747_100	812	u	NA	0.874818	6.62903	1.40054
scaffold_101	TCONS_00001748_100	750	u	NA	2.17685	2.15315	4.04244
scaffold_101	TCONS_00001749_100	318	u	NA	1.2133	2.14436	0.550378
scaffold_101	TCONS_00001772_100	449	u	NA	0.685331	0.406203	0.968113
scaffold_1020	TCONS_00002031_100	968	u	NA	2.96973	9.8094	2.84221
scaffold_1020	TCONS_00002032_100	964	u	NA	3.58493	0.000994995	1.29835
scaffold_1020	TCONS_00002033_100	1420	u	NA	8.46103	15.0386	7.76174
scaffold_104	TCONS_00002279_100	399	u	NA	1.04228	0	0
scaffold_104	TCONS_00002301_100	1119	u	NA	1.69776	4.99201	1.31862
scaffold_104	TCONS_00002351_100	1058	u	NA	10.8316	5.03528	3.07801
scaffold_104	TCONS_00002352_100	511	u	NA	15.1632	0.473322	2.98318
scaffold_105	TCONS_00002443_100	254	u	NA	3.49647	3.88256	3.78515
scaffold_105	TCONS_00002503_100	431	u	NA	1.01845	0.0964723	0.110034
scaffold_105	TCONS_00002504_100	1774	u	NA	0.659577	1.52473	0.710396
scaffold_106	TCONS_00002610_100	562	u	NA	0.0999871	0.685573	0.621707
scaffold_106	TCONS_00002648_100	2140	u	NA	0.279472	0.52527	0.0682619
scaffold_106	TCONS_00002649_100	2331	u	NA	4.16432	6.92587	1.5413
scaffold_106	TCONS_00002652_100	2383	u	NA	1.12135	19.1257	1.23993
scaffold_106	TCONS_00002669_100	699	u	NA	0.49303	8.42908	0.997624
scaffold_106	TCONS_00002670_100	2516	u	NA	1.03419	4.3512	0.862166
scaffold_106	TCONS_00002671_100	2340	u	NA	0.000263087	2.00151	0.0712834
scaffold_106	TCONS_00002672_100	1806	u	NA	3.04353	21.8535	3.53093
scaffold_106	TCONS_00002683_100	238	u	NA	0.417393	2.19157	0.257248
scaffold_107	TCONS_00002815_100	731	u	NA	2.14277	1.04302	2.60859
scaffold_108	TCONS_00003110_100	754	u	NA	6.35223	2.27635	7.20293
scaffold_11	TCONS_00003457_100	1741	u	NA	14.1502	3.4427	4.35793
scaffold_11	TCONS_00003458_100	1110	u	NA	2.15874	1.55109	0.964809
scaffold_11	TCONS_00003644_100	478	u	NA	11.0415	0.625895	4.03901
scaffold_11	TCONS_00003645_100	743	u	NA	99.1254	3.25834	29.7108
scaffold_110	TCONS_00003754_100	1090	u	NA	12.6161	0.000421433	0.000411932
scaffold_110	TCONS_00003755_100	1036	u	NA	48.4408	7.92996	17.0893
scaffold_110	TCONS_00003756_100	1096	u	NA	4.71318	4.87234	3.90167
scaffold_111	TCONS_00003834_100	614	u	NA	4.58817	0.143999	0.145989
scaffold_111	TCONS_00003882_100	716	u	NA	0	1.83514	0.0310895
scaffold_114	TCONS_00004407_100	2417	u	NA	2.5747	1.41076	2.47056
scaffold_117	TCONS_00005109_100	359	u	NA	0	1.87171	0.0317732
scaffold_117	TCONS_00005128_100	318	u	NA	3.54704	0.010942	0.878147
scaffold_117	TCONS_00005152_100	351	u	NA	3.97819	0.0806887	0.0778576
scaffold_118	TCONS_00005239_100	699	u	NA	0	1.86652	0.447245
scaffold_12	TCONS_00005664_100	1765	u	NA	0.0725815	3.62936	0.313978
scaffold_12	TCONS_00005665_100	1194	u	NA	0.0883424	0.65506	1.11655e-05
scaffold_12	TCONS_00005702_100	260	u	NA	0	2.2777	0.511768
scaffold_12	TCONS_00005826_100	411	u	NA	0	1.41382	0.193048
scaffold_12	TCONS_00005883_100	265	u	NA	0.172821	0.101541	2.958
scaffold_12	TCONS_00005908_100	2319	u	NA	5.85683	3.13113	2.27715
scaffold_12	TCONS_00005911_100	2705	u	NA	0.866889	2.48181	0.000756946
scaffold_12	TCONS_00005912_100	3278	u	NA	3.57113	2.3144	4.11887
scaffold_12	TCONS_00005914_100	2354	u	NA	0	1.45616	0.000826146
scaffold_12	TCONS_00005915_100	2011	u	NA	1.33729	0.00891738	0.408041
scaffold_12	TCONS_00005916_100	2327	u	NA	0.754309	3.13542	0.426712
scaffold_12	TCONS_00005917_100	2375	u	NA	4.86678	3.75144	0.628774
scaffold_12	TCONS_00005918_100	2568	u	NA	0	0.0874433	1.42436
scaffold_12	TCONS_00005921_100	2253	u	NA	1.40989	0.442254	5.48046
scaffold_12	TCONS_00005927_100	277	u	NA	0.29872	1.31658	0.887271
scaffold_12	TCONS_00005938_100	1050	u	NA	4.21361	1.82623	3.12255
scaffold_122	TCONS_00006639_100	879	u	NA	1.57124	2.25788	0.136733
scaffold_122	TCONS_00006670_100	455	u	NA	1.18432	4.34198	0.889687
scaffold_122	TCONS_00006698_100	319	u	NA	1.59217	0.440487	2.16202
scaffold_122	TCONS_00006699_100	405	u	NA	2.191	0.758214	0.667373
scaffold_122	TCONS_00006700_100	257	u	NA	1.264	0.315993	2.53975
scaffold_124	TCONS_00007045_100	540	u	NA	3.33417	10.5731	2.9757
scaffold_124	TCONS_00007071_100	556	u	NA	0.119515	1.97512	0.419314
scaffold_125	TCONS_00007194_100	430	u	NA	0	3.18148	0
scaffold_127	TCONS_00007099_150	722	u	NA	1.34575	2.77298	1.39392
scaffold_128	TCONS_00007692_100	502	u	NA	0	0.61994	1.55068
scaffold_129	TCONS_00007739_100	1238	u	NA	0.0512272	3.85737	0.383609
scaffold_129	TCONS_00007740_100	903	u	NA	0.688358	4.29279	1.68468
scaffold_129	TCONS_00007741_100	404	u	NA	4.66159	4.61462	5.49075
scaffold_129	TCONS_00007742_100	669	u	NA	1.12563	0.968624	0.411257
scaffold_129	TCONS_00007743_100	390	u	NA	2.83308	0.25873	0.910247
scaffold_129	TCONS_00007825_100	1290	u	NA	2.37351	89.5072	2.97654
scaffold_129	TCONS_00007846_100	1203	u	NA	1.75176	0.781592	1.71927
scaffold_129	TCONS_00007857_100	367	u	NA	0	1.61626	0.794773
scaffold_129	TCONS_00007858_100	642	u	NA	0.408651	0.212002	2.75118
scaffold_13	TCONS_00008210_100	534	u	NA	0.0277427	1.87352	0.080045
scaffold_13	TCONS_00008376_100	714	u	NA	2.13574	4.82382	0.356352
scaffold_130	TCONS_00008482_100	2200	u	NA	0.0684615	2.33006	2.02973
scaffold_130	TCONS_00008483_100	2190	u	NA	3.73356	0.868824	1.69751
scaffold_130	TCONS_00008484_100	2553	u	NA	0.274985	0.242717	1.36873
scaffold_130	TCONS_00008485_100	1344	u	NA	0.144331	2.02027	0.124
scaffold_130	TCONS_00008628_100	535	u	NA	2.04866	0.563499	3.4994
scaffold_130	TCONS_00008629_100	2226	u	NA	1.48681	0.989085	2.18874
scaffold_130	TCONS_00008630_100	1682	u	NA	1.24802	3.27836	0.744876
scaffold_130	TCONS_00008631_100	312	u	NA	0.161678	0.0940013	0.696432
scaffold_130	TCONS_00008646_100	860	u	NA	8.14919	0.633534	0.0826232
scaffold_130	TCONS_00008650_100	240	u	NA	1.07368	0	0
scaffold_131	TCONS_00008718_100	325	u	NA	0.682181	0	3.93947
scaffold_131	TCONS_00008724_100	353	u	NA	1.08714	2.02371	0.621473
scaffold_131	TCONS_00008853_100	272	u	NA	0.932053	2.54443	2.14824
scaffold_132	TCONS_00009005_100	262	u	NA	3.60243	4.61001	7.95582
scaffold_132	TCONS_00009025_100	1501	u	NA	21.9187	0.421222	0.351749
scaffold_132	TCONS_00009026_100	2195	u	NA	0.197805	0.183046	0.706668
scaffold_132	TCONS_00009027_100	2132	u	NA	2.73095	0.000600043	1.48628
scaffold_132	TCONS_00009029_100	2094	u	NA	16.6949	4.19974	2.61207
scaffold_132	TCONS_00009032_100	1581	u	NA	18.998	10.4983	0.192556
scaffold_134	TCONS_00009358_100	740	u	NA	1.46324	2.23095	0.635127
scaffold_136	TCONS_00009514_100	529	u	NA	1.84799	1.93319	3.11075
scaffold_136	TCONS_00009606_100	517	u	NA	2.06991	1.16433	0.962461
scaffold_136	TCONS_00009726_100	970	u	NA	14.9427	7.27775	1.90048
scaffold_136	TCONS_00009727_100	835	u	NA	32.7974	11.9132	20.7455
scaffold_136	TCONS_00009728_100	709	u	NA	4.98847	4.61404	1.91325
scaffold_138	TCONS_00009962_100	2530	u	NA	2.18832	0.0291732	1.36445
scaffold_138	TCONS_00009963_100	2055	u	NA	2.57178	0	0.00097161
scaffold_138	TCONS_00009964_100	1614	u	NA	1.80027	0.118417	0.341884
scaffold_138	TCONS_00009965_100	2406	u	NA	2.25932	0.149082	0.102045
scaffold_138	TCONS_00010093_100	2321	u	NA	1.32878	0.69533	0.738309
scaffold_14	TCONS_00010326_100	572	u	NA	0.304984	1.93921	2.73535
scaffold_14	TCONS_00010327_100	556	u	NA	1.57795	1.8626	2.63492
scaffold_14	TCONS_00010357_100	326	u	NA	2.61674	0.905268	0.0786609
scaffold_14	TCONS_00010358_100	299	u	NA	0.168115	1.11989	0
scaffold_14	TCONS_00010535_100	527	u	NA	1.4496	4.18999	2.26795
scaffold_14	TCONS_00010715_100	1089	u	NA	1.76847	0.760385	0.0377331
scaffold_140	TCONS_00010814_100	336	u	NA	0.070029	8.90977	2.97348
scaffold_141	TCONS_00010941_100	436	u	NA	9.15907	0.579065	0
scaffold_141	TCONS_00011036_100	818	u	NA	0.656017	0.0706882	2.39541
scaffold_143	TCONS_00011326_100	279	u	NA	5.29727	1.89432	1.12739
scaffold_143	TCONS_00011363_100	841	u	NA	1.73231	1.38236	0.795811
scaffold_145	TCONS_00011774_100	823	u	NA	1.20614	1.27023	0.164915
scaffold_145	TCONS_00011789_100	549	u	NA	0.820261	5.36109	0.682916
scaffold_147	TCONS_00011885_100	1854	u	NA	2.0034	2.89463	0.76737
scaffold_147	TCONS_00011965_100	1486	u	NA	0.343306	2.90876	0.385838
scaffold_147	TCONS_00012011_100	2880	u	NA	5.60698	0.0805649	0.347436
scaffold_148	TCONS_00012049_100	1158	u	NA	0.59505	3.13126	0.407034
scaffold_148	TCONS_00012050_100	900	u	NA	0.98	0.675869	0
scaffold_148	TCONS_00012051_100	953	u	NA	1.50548	4.01371	1.31332
scaffold_148	TCONS_00012052_100	715	u	NA	5.60845	1.9049	1.18278
scaffold_148	TCONS_00012053_100	668	u	NA	0.00123827	4.61367	0.705134
scaffold_148	TCONS_00012093_100	386	u	NA	0.943091	0.0793979	0
scaffold_148	TCONS_00012105_100	568	u	NA	0.846588	0.996735	1.00208
scaffold_148	TCONS_00012124_100	437	u	NA	1.85244	1.72447	6.26829
scaffold_148	TCONS_00012125_100	710	u	NA	1.01516	0.506335	1.19544
scaffold_148	TCONS_00012161_100	821	u	NA	2.25191	0.433814	0.451966
scaffold_149	TCONS_00012257_100	499	u	NA	0.0804485	3.05643	0
scaffold_149	TCONS_00012287_100	496	u	NA	2.14718	4.26917	0.98259
scaffold_15	TCONS_00012480_100	445	u	NA	0.886231	0.299081	4.00056
scaffold_15	TCONS_00012661_100	707	u	NA	0.713037	1.6401	1.47313
scaffold_15	TCONS_00012662_100	369	u	NA	4.37267e-05	1.00601	0
scaffold_15	TCONS_00012739_100	393	u	NA	0.839148	0.630532	1.05766
scaffold_15	TCONS_00012745_100	623	u	NA	1.839	0.854529	7.08257e-05
scaffold_15	TCONS_00012746_100	713	u	NA	1.36131	1.77507	0.781031
scaffold_15	TCONS_00012747_100	832	u	NA	3.70438	0.502917	4.50699
scaffold_15	TCONS_00012755_100	948	u	NA	3.13066	0.781543	0.25563
scaffold_15	TCONS_00012757_100	464	u	NA	0.935342	0	0.523515
scaffold_15	TCONS_00012758_100	510	u	NA	0.823621	2.82031	2.03648
scaffold_15	TCONS_00012871_100	356	u	NA	0.366714	1.33523	0.250916
scaffold_15	TCONS_00012872_100	587	u	NA	0.66386	1.01237	0.394208
scaffold_15	TCONS_00012924_100	283	u	NA	1.71139	6.1667	9.0556
scaffold_15	TCONS_00013016_100	1596	u	NA	0.242938	2.58445	0.635808
scaffold_15	TCONS_00013017_100	1767	u	NA	0.150623	1.53449	0.162487
scaffold_150	TCONS_00013236_100	215	u	NA	5.62519	6.53922	6.21445
scaffold_150	TCONS_00013237_100	350	u	NA	1.72704	0.889606	3.34498
scaffold_152	TCONS_00013294_100	281	u	NA	2.90453	0.118093	0.570413
scaffold_152	TCONS_00013449_100	256	u	NA	0.519807	1.27589	0.898813
scaffold_153	TCONS_00013537_100	298	u	NA	1.3867	3.02482	3.73765
scaffold_153	TCONS_00013559_100	1266	u	NA	2.88675	3.03942	1.8067
scaffold_153	TCONS_00013583_100	802	u	NA	1.94772	0	0.000724842
scaffold_153	TCONS_00013584_100	801	u	NA	3.97043	0	0.0484973
scaffold_153	TCONS_00013599_100	837	u	NA	3.3573	11.3329	6.60643
scaffold_153	TCONS_00013610_100	1605	u	NA	0.257858	3.68083	0.0511659
scaffold_153	TCONS_00013611_100	751	u	NA	0.31334	3.18889	0
scaffold_154	TCONS_00013700_100	1786	u	NA	0.103788	3.02359	0
scaffold_156	TCONS_00014065_100	245	u	NA	0	3.88721	1.29423
scaffold_158	TCONS_00014220_100	502	u	NA	0.832431	3.71372	0.508471
scaffold_158	TCONS_00014284_100	764	u	NA	1.00231	1.15147	2.09247
scaffold_158	TCONS_00014389_100	672	u	NA	3.11251	2.59386	1.15051
scaffold_159	TCONS_00014441_100	1113	u	NA	10.9648	7.66617	13.4866
scaffold_159	TCONS_00014471_100	662	u	NA	2.08763	12.9142	2.32414
scaffold_159	TCONS_00014496_100	1016	u	NA	2.09569	2.33466	1.53616
scaffold_159	TCONS_00014542_100	594	u	NA	0	2.28794	0.0989189
scaffold_16	TCONS_00014780_100	941	u	NA	20.6146	1.21187	0.38854
scaffold_16	TCONS_00014828_100	1522	u	NA	99.7996	8.74704	13.7996
scaffold_16	TCONS_00014829_100	788	u	NA	0.541959	0	0
scaffold_16	TCONS_00014830_100	999	u	NA	4.5493	0.015376	0.120857
scaffold_16	TCONS_00014832_100	631	u	NA	0.737576	0	0.0380927
scaffold_16	TCONS_00014951_100	561	u	NA	3.06396	0.103026	0.857096
scaffold_160	TCONS_00015067_100	643	u	NA	0.129893	1.56569	0.0505601
scaffold_160	TCONS_00015124_100	1012	u	NA	0.104175	0.437621	0.625568
scaffold_161	TCONS_00015225_100	404	u	NA	0.638101	0.682418	0.2685
scaffold_162	TCONS_00015295_100	341	u	NA	20.4223	8.5332	9.63055
scaffold_162	TCONS_00015298_100	355	u	NA	7.71822	3.68594	4.00399
scaffold_162	TCONS_00015299_100	551	u	NA	7.33252	1.40135	2.56037
scaffold_164	TCONS_00015682_100	1257	u	NA	6.99316	5.60395	2.57116
scaffold_164	TCONS_00015761_100	291	u	NA	8.52944	0.2632	0.24312
scaffold_164	TCONS_00015762_100	469	u	NA	3.9463	0.233241	0.772449
scaffold_164	TCONS_00015763_100	2056	u	NA	3.51441	0.111589	0.0310841
scaffold_165	TCONS_00015914_100	479	u	NA	3.27356	0.697268	0
scaffold_167	TCONS_00016128_100	1033	u	NA	2.07919	0.815297	0.926737
scaffold_169	TCONS_00016504_100	694	u	NA	1.24219	1.05218	0.0639746
scaffold_169	TCONS_00016505_100	503	u	NA	0.527424	1.64527	0.978213
scaffold_169	TCONS_00016516_100	924	u	NA	1.85333	0.252509	0.567774
scaffold_169	TCONS_00016549_100	455	u	NA	8.05351	4.91097	11.6776
scaffold_169	TCONS_00016550_100	787	u	NA	3.29779	1.89925	4.79924
scaffold_17	TCONS_00016673_100	1278	u	NA	23.724	4.92818	5.53726
scaffold_17	TCONS_00016675_100	927	u	NA	4.26121	1.60335	2.59153
scaffold_17	TCONS_00016803_100	353	u	NA	3.19981	0.253105	2.15818
scaffold_17	TCONS_00016865_100	1468	u	NA	74.808	7.69428	2.95069
scaffold_170	TCONS_00015982_150	1767	u	NA	0.085475	6.72505	0
scaffold_171	TCONS_00017059_100	1362	u	NA	52.4905	0	7.68095
scaffold_171	TCONS_00017060_100	544	u	NA	1.57781	0	1.83924
scaffold_172	TCONS_00017226_100	937	u	NA	7.588	0.0565919	4.90601
scaffold_173	TCONS_00017334_100	872	u	NA	0.0665691	1.34011	0.0362377
scaffold_175	TCONS_00017629_100	1071	u	NA	9.68368	3.52297	4.87329
scaffold_175	TCONS_00017683_100	547	u	NA	2.41563	2.13184	0.806275
scaffold_177	TCONS_00017956_100	892	u	NA	9.27242	15.8327	8.94634
scaffold_177	TCONS_00017957_100	661	u	NA	26.4352	9.98553	19.2902
scaffold_178	TCONS_00018155_100	264	u	NA	0.334131	2.36286	2.26336
scaffold_18	TCONS_00018270_100	568	u	NA	0.571362	0	3.80684
scaffold_18	TCONS_00018379_100	779	u	NA	6.06827	4.61343	5.78069
scaffold_18	TCONS_00018413_100	2231	u	NA	0.736516	0.470221	0.439021
scaffold_18	TCONS_00018414_100	2242	u	NA	4.1902e-05	0.595773	0.284334
scaffold_18	TCONS_00018415_100	1316	u	NA	1.97034	0.877391	1.1467
scaffold_18	TCONS_00018530_100	829	u	NA	4.72982	1.23869	4.51409
scaffold_180	TCONS_00018617_100	323	u	NA	3.1618	0.0819493	0
scaffold_180	TCONS_00018686_100	961	u	NA	0.837555	1.0327	0.756211
scaffold_180	TCONS_00018687_100	798	u	NA	0.754147	0.347854	3.44556
scaffold_180	TCONS_00018688_100	772	u	NA	1.2102	0.736138	0.0101291
scaffold_180	TCONS_00018719_100	302	u	NA	0.27731	0.114108	1.65182
scaffold_180	TCONS_00018723_100	1066	u	NA	10.2619	8.6084	0.000165594
scaffold_180	TCONS_00018724_100	1122	u	NA	12.4148	5.93477	10.1156
scaffold_180	TCONS_00018725_100	1385	u	NA	4.53092	2.89485	1.33044
scaffold_180	TCONS_00018733_100	426	u	NA	4.1838	0.496174	0.703456
scaffold_184	TCONS_00019211_100	315	u	NA	6.01739	3.15978	3.67505
scaffold_184	TCONS_00019228_100	985	u	NA	3.24543	4.01154	0.483783
scaffold_184	TCONS_00021448_25	602	u	NA	2.6719	0.961973	0.000346633
scaffold_185	TCONS_00019270_100	701	u	NA	4.90412	3.83786	6.14012
scaffold_187	TCONS_00019491_100	330	u	NA	0.308995	1.60943	0.0018319
scaffold_187	TCONS_00019492_100	331	u	NA	0.0013457	1.5327	0.297006
scaffold_188	TCONS_00019626_100	393	u	NA	1.27515	0	0.120923
scaffold_19	TCONS_00018948_150	2945	u	NA	4.48302	4.66754	7.03355
scaffold_19	TCONS_00019832_100	930	u	NA	2.12197	3.02141	3.62401
scaffold_19	TCONS_00019941_100	583	u	NA	1.59938e-06	0.962324	0.682631
scaffold_19	TCONS_00019942_100	697	u	NA	1.22118	1.5719	1.20445
scaffold_19	TCONS_00019943_100	953	u	NA	0.918699	1.89108	1.48444
scaffold_19	TCONS_00019995_100	538	u	NA	1.6576	0.956166	2.0234
scaffold_19	TCONS_00019996_100	784	u	NA	0.153309	4.52181	2.2567
scaffold_19	TCONS_00020138_100	2424	u	NA	14.0712	0.173684	1.60829
scaffold_19	TCONS_00020139_100	2199	u	NA	1.29636	0.782288	6.58831e-05
scaffold_194	TCONS_00020712_100	694	u	NA	0.709394	3.63657	0.637981
scaffold_194	TCONS_00020797_100	481	u	NA	1.72905	4.05493	0.339846
scaffold_195	TCONS_00020833_100	397	u	NA	1.47993	1.83788	2.52249
scaffold_196	TCONS_00020982_100	1537	u	NA	2.53796	6.01743	1.92666
scaffold_196	TCONS_00020983_100	558	u	NA	0.743012	0.58169	0.387159
scaffold_2	TCONS_00021850_100	216	u	NA	0	1.48594	0.233138
scaffold_2	TCONS_00021851_100	653	u	NA	1.92736	6.31863	2.92088
scaffold_2	TCONS_00021852_100	641	u	NA	0.711794	0	6.34863
scaffold_2	TCONS_00021910_100	914	u	NA	0	1.61877	0.211886
scaffold_2	TCONS_00021917_100	1355	u	NA	9.23382	0.765631	0.60741
scaffold_2	TCONS_00021922_100	860	u	NA	4.29364	1.16692	3.44383
scaffold_2	TCONS_00022036_100	244	u	NA	7.88454	1.84552	5.68941
scaffold_2	TCONS_00022172_100	629	u	NA	9.03284	4.47473	0.294593
scaffold_2	TCONS_00022214_100	529	u	NA	0.0105651	0.492448	0.807028
scaffold_2	TCONS_00022215_100	641	u	NA	2.12992	1.32146	1.99425
scaffold_2	TCONS_00022216_100	901	u	NA	2.70064	2.01187	2.23817
scaffold_2	TCONS_00022270_100	1049	u	NA	3.93406	0.209496	0.780402
scaffold_2	TCONS_00022271_100	1289	u	NA	1.01973	0.316751	0.566391
scaffold_2	TCONS_00022272_100	1194	u	NA	0.425346	0.455225	2.56881
scaffold_2	TCONS_00022273_100	1429	u	NA	1.93818	1.85851e-05	2.48545
scaffold_20	TCONS_00022425_100	328	u	NA	0.717867	3.30243	0.25462
scaffold_20	TCONS_00022459_100	979	u	NA	1.43252	2.72062	2.43853
scaffold_20	TCONS_00022498_100	662	u	NA	0	2.98242	2.96264e-05
scaffold_20	TCONS_00022499_100	567	u	NA	0	3.49672	0.0711691
scaffold_20	TCONS_00022595_100	442	u	NA	0.717051	1.36945	0.517228
scaffold_20	TCONS_00022632_100	822	u	NA	3.33415	0.0703376	3.07707
scaffold_20	TCONS_00022696_100	848	u	NA	0.279122	0.866049	2.24546
scaffold_201	TCONS_00022907_100	482	u	NA	1.1328	1.34953	1.55737
scaffold_201	TCONS_00022952_100	1274	u	NA	2.92174	0.0111731	0.0229823
scaffold_202	TCONS_00023019_100	303	u	NA	0	3.04319	0
scaffold_202	TCONS_00023024_100	488	u	NA	1.18938	4.63671	4.75938
scaffold_202	TCONS_00023025_100	306	u	NA	4.94066	10.1135	5.94514
scaffold_202	TCONS_00023026_100	238	u	NA	2.48853	5.91875	1.72334
scaffold_202	TCONS_00023051_100	1145	u	NA	1.21671	1.56873	0.120723
scaffold_202	TCONS_00023052_100	1028	u	NA	1.15024	2.55123	0.491688
scaffold_202	TCONS_00023053_100	374	u	NA	0.81113	1.06197	0.451613
scaffold_205	TCONS_00022019_150	414	u	NA	1.95103	1.88053	3.29956
scaffold_207	TCONS_00023584_100	223	u	NA	7.56448	0.628153	2.08734
scaffold_208	TCONS_00023828_100	561	u	NA	8.37939	0.897554	11.7335
scaffold_208	TCONS_00023857_100	662	u	NA	8.17732	12.1319	6.08524
scaffold_209	TCONS_00023874_100	210	u	NA	2.52464	4.95499	4.10923
scaffold_21	TCONS_00024180_100	1568	u	NA	23.4581	19.661	7.70331
scaffold_21	TCONS_00024189_100	1661	u	NA	10.8662	5.42426e-06	0.111651
scaffold_21	TCONS_00024190_100	1409	u	NA	1.62416	0.0218328	0.14563
scaffold_21	TCONS_00024191_100	1701	u	NA	12.3961	3.07948e-06	0.00136828
scaffold_21	TCONS_00024207_100	1818	u	NA	4.38175	1.96319	4.12847
scaffold_211	TCONS_00024722_100	248	u	NA	1.16307	1.11253	0.696716
scaffold_213	TCONS_00024964_100	437	u	NA	8.53166	0.207013	1.40334
scaffold_214	TCONS_00025143_100	225	u	NA	0	1.15069	1.62849
scaffold_217	TCONS_00025406_100	726	u	NA	1.41527	2.62796	0.341897
scaffold_217	TCONS_00025477_100	1343	u	NA	2.25905	0.0198252	3.00735
scaffold_218	TCONS_00025534_100	2115	u	NA	9.07931	1.906	0.000319543
scaffold_218	TCONS_00025536_100	1105	u	NA	29.5823	7.81716	6.22138
scaffold_218	TCONS_00025550_100	568	u	NA	1.03156	0.65985	1.87032
scaffold_22	TCONS_00025809_100	806	u	NA	0.606953	1.21807	0.828421
scaffold_220	TCONS_00026190_100	555	u	NA	6.99462	1.07743	0.218816
scaffold_220	TCONS_00026235_100	1063	u	NA	2.96162	0	0.0900799
scaffold_222	TCONS_00024886_150	772	u	NA	3.70731	1.06637	5.00809
scaffold_222	TCONS_00026437_100	1050	u	NA	0.0784967	1.52557	1.09484
scaffold_222	TCONS_00026446_100	886	u	NA	5.68026	2.59055	3.65961
scaffold_222	TCONS_00026447_100	515	u	NA	0.750453	0	0.743986
scaffold_223	TCONS_00026503_100	416	u	NA	1.12798	0	0.0675437
scaffold_223	TCONS_00026547_100	359	u	NA	0.892409	0.278732	2.01357
scaffold_224	TCONS_00026679_100	318	u	NA	0	2.34424	0.40708
scaffold_227	TCONS_00027060_100	1786	u	NA	10.763	3.38965	3.76569
scaffold_227	TCONS_00027061_100	571	u	NA	27.9469	1.86139	0.933007
scaffold_227	TCONS_00027179_100	312	u	NA	5.17523	5.48509	15.8794
scaffold_23	TCONS_00027534_100	478	u	NA	1.32393	2.12084	1.59125
scaffold_23	TCONS_00027620_100	371	u	NA	3.01125	1.82269	2.39724
scaffold_230	TCONS_00027786_100	438	u	NA	8.14782e-06	0.75583	0.0482013
scaffold_230	TCONS_00027787_100	482	u	NA	0.157826	1.05804	0.223039
scaffold_232	TCONS_00027878_100	667	u	NA	70.7352	10.7296	9.49857
scaffold_232	TCONS_00027879_100	496	u	NA	109.208	27.2591	37.9872
scaffold_232	TCONS_00027892_100	744	u	NA	0.530524	2.62271	0.592199
scaffold_233	TCONS_00028017_100	829	u	NA	2.08336	0.180819	0.0231298
scaffold_234	TCONS_00028104_100	1536	u	NA	1.91854	1.46462	0.857791
scaffold_234	TCONS_00028105_100	1934	u	NA	1.40484	0.251151	1.62155
scaffold_234	TCONS_00028106_100	1269	u	NA	6.64659	1.77218	3.91702
scaffold_234	TCONS_00028142_100	1003	u	NA	4.58018	0.172596	1.06968
scaffold_234	TCONS_00028147_100	2736	u	NA	18.6462	4.43467	1.69535
scaffold_234	TCONS_00028148_100	1504	u	NA	3.58148	1.58124	0.34058
scaffold_234	TCONS_00028150_100	279	u	NA	1.13336	1.15597	0
scaffold_235	TCONS_00028249_100	284	u	NA	0.611819	2.56704	0.87573
scaffold_235	TCONS_00028285_100	240	u	NA	16.396	8.55606	8.72022
scaffold_236	TCONS_00028384_100	1213	u	NA	1.3061	5.09019	1.36667
scaffold_236	TCONS_00028385_100	831	u	NA	1.84099	3.52599	1.37362
scaffold_237	TCONS_00028449_100	566	u	NA	0.515809	2.04312	0.325742
scaffold_24	TCONS_00028719_100	907	u	NA	0.437338	2.67081	0.422594
scaffold_24	TCONS_00028879_100	849	u	NA	1.85076	0.920159	1.69277
scaffold_24	TCONS_00028891_100	570	u	NA	6.47918	0.374762	0.829572
scaffold_24	TCONS_00028892_100	390	u	NA	1.76842	0	0.557029
scaffold_24	TCONS_00028939_100	827	u	NA	8.21003	2.9916	4.16531
scaffold_240	TCONS_00029059_100	374	u	NA	4.16084	1.06276	3.49472
scaffold_242	TCONS_00029285_100	2704	u	NA	4.51528	24.135	5.85653
scaffold_242	TCONS_00029286_100	2042	u	NA	0.322921	4.15772	0.822174
scaffold_242	TCONS_00029330_100	704	u	NA	0.247119	0.514039	2.00999
scaffold_243	TCONS_00029405_100	2108	u	NA	2.56202	3.47952	3.26275
scaffold_243	TCONS_00032839_25	1046	u	NA	0.126513	0.586953	2.22679
scaffold_243	TCONS_00032840_25	858	u	NA	7.24315	9.1684	8.05196
scaffold_245	TCONS_00029547_100	458	u	NA	1.79069	0.105486	0.139797
scaffold_245	TCONS_00029586_100	1238	u	NA	1.24374	2.19827	1.3491
scaffold_245	TCONS_00029587_100	600	u	NA	1.75591	4.78409	0.740331
scaffold_245	TCONS_00029604_100	481	u	NA	0.879489	0.139147	1.73607
scaffold_245	TCONS_00029605_100	336	u	NA	2.97038	5.39585e-06	0.355792
scaffold_245	TCONS_00029613_100	684	u	NA	2.83128	1.23437	2.81282
scaffold_246	TCONS_00029762_100	313	u	NA	0.0911807	1.78458	0.994559
scaffold_248	TCONS_00029934_100	871	u	NA	7.68633	2.65181	1.16266
scaffold_25	TCONS_00030196_100	1657	u	NA	2.9822	0.0367763	0.138682
scaffold_25	TCONS_00030197_100	1476	u	NA	1.131	0	0.139919
scaffold_25	TCONS_00030553_100	1435	u	NA	29.5197	16.9125	10.8538
scaffold_25	TCONS_00030554_100	1767	u	NA	0	9.10277	19.2728
scaffold_25	TCONS_00030555_100	1582	u	NA	19.342	18.4936	2.93873
scaffold_250	TCONS_00030587_100	794	u	NA	19.1911	4.52122	0.0970435
scaffold_251	TCONS_00030626_100	397	u	NA	34.0343	10.5107	24.1756
scaffold_254	TCONS_00030889_100	1957	u	NA	9.03549	1.39584	0.62514
scaffold_256	TCONS_00029217_150	735	u	NA	0	4.18382	0.0929826
scaffold_257	TCONS_00029295_150	542	u	NA	0.0867211	2.13664	0
scaffold_257	TCONS_00031111_100	852	u	NA	0	1.34074	0
scaffold_257	TCONS_00031189_100	1779	u	NA	1.46301	1.13604	1.50674
scaffold_257	TCONS_00031237_100	1648	u	NA	62.3474	32.4864	26.1656
scaffold_257	TCONS_00031238_100	1829	u	NA	0.214281	14.2131	0.515419
scaffold_259	TCONS_00031400_100	795	u	NA	0.167119	0.150454	0.821493
scaffold_259	TCONS_00031401_100	768	u	NA	0.189514	0.182825	0.701224
scaffold_259	TCONS_00031482_100	1375	u	NA	5.54561	1.06028	0.511031
scaffold_26	TCONS_00031690_100	665	u	NA	1.2452	0.966784	0.243706
scaffold_26	TCONS_00031691_100	813	u	NA	1.43556	2.06955	0.660091
scaffold_261	TCONS_00031842_100	1049	u	NA	27.3603	1.78495	4.61871
scaffold_263	TCONS_00032034_100	325	u	NA	0	4.63548	0
scaffold_264	TCONS_00032075_100	1990	u	NA	1.65633	4.47749	0.251678
scaffold_264	TCONS_00032076_100	1764	u	NA	3.75277	0.640391	0.261628
scaffold_264	TCONS_00032077_100	1754	u	NA	1.96244	1.27092	1.24908
scaffold_264	TCONS_00032078_100	1980	u	NA	0.458565	2.26624	2.13374
scaffold_264	TCONS_00032079_100	1669	u	NA	2.38756	2.13754	0.524035
scaffold_264	TCONS_00032099_100	984	u	NA	2.09991	1.13082	4.11656
scaffold_267	TCONS_00032240_100	301	u	NA	0.85457	2.02624	2.04459
scaffold_269	TCONS_00032470_100	228	u	NA	4.13268	0.829802	0.21189
scaffold_27	TCONS_00032677_100	227	u	NA	0.904481	3.99255	0.207796
scaffold_274	TCONS_00033195_100	789	u	NA	2.66979	1.74512	3.28844
scaffold_276	TCONS_00033399_100	654	u	NA	0.632597	1.96791	0.339131
scaffold_276	TCONS_00033400_100	534	u	NA	1.48953	2.10034	0.542637
scaffold_277	TCONS_00033487_100	600	u	NA	0.159699	1.19188	0
scaffold_277	TCONS_00033561_100	808	u	NA	3.39219	0.231683	2.70987
scaffold_277	TCONS_00033562_100	560	u	NA	0.446508	5.08893	0.150519
scaffold_279	TCONS_00033688_100	604	u	NA	1.04653	0	0.108714
scaffold_28	TCONS_00033939_100	421	u	NA	4.45015	3.705	5.58388
scaffold_28	TCONS_00033995_100	1466	u	NA	1.48795	0.891119	3.38263
scaffold_28	TCONS_00033996_100	1250	u	NA	8.68272	1.71128	1.88753
scaffold_28	TCONS_00033997_100	1283	u	NA	0.888577	0.0316871	3.03566
scaffold_28	TCONS_00033998_100	560	u	NA	5.22952	0.800145	3.04359
scaffold_28	TCONS_00034074_100	621	u	NA	9.27153	0.353301	1.2781
scaffold_28	TCONS_00034224_100	503	u	NA	6.34175	1.35913	8.20304
scaffold_28	TCONS_00034225_100	1308	u	NA	11.3472	26.2396	20.6525
scaffold_282	TCONS_00034507_100	311	u	NA	2.64561	2.09875	1.25996
scaffold_289	TCONS_00035113_100	790	u	NA	14.9856	0	21.3924
scaffold_29	TCONS_00035282_100	2197	u	NA	16.6664	0.645028	1.16355
scaffold_29	TCONS_00035382_100	1519	u	NA	1.9143	5.18027	1.96985
scaffold_29	TCONS_00039460_25	2040	u	NA	8.26354	0.000749064	0.515366
scaffold_291	TCONS_00035527_100	1284	u	NA	0.540338	7.5607	0.904479
scaffold_293	TCONS_00035793_100	520	u	NA	41.8152	31.042	21.6708
scaffold_295	TCONS_00035920_100	930	u	NA	1.72078	2.48059	1.37706
scaffold_297	TCONS_00036033_100	995	u	NA	0.551937	0.720967	0.238567
scaffold_297	TCONS_00036034_100	1861	u	NA	4.02184	4.95203	2.69786
scaffold_297	TCONS_00036035_100	1054	u	NA	1.94417	0	0.0146954
scaffold_298	TCONS_00036127_100	337	u	NA	13.3374	12.2548	17.7423
scaffold_298	TCONS_00036132_100	852	u	NA	46.2204	4.42042	0.730841
scaffold_3	TCONS_00036215_100	418	u	NA	0	1.77037	0.0691768
scaffold_3	TCONS_00036354_100	375	u	NA	3.28951	0.0580934	2.40372
scaffold_3	TCONS_00036409_100	559	u	NA	1.22467	0.365427	0.216144
scaffold_3	TCONS_00036573_100	857	u	NA	13.3626	0.241893	1.51463
scaffold_30	TCONS_00036836_100	722	u	NA	4.36455	6.01806	1.19242
scaffold_30	TCONS_00036858_100	755	u	NA	2.27697	0.00118633	0.0014518
scaffold_30	TCONS_00036859_100	748	u	NA	5.80128	7.49324	1.90247
scaffold_30	TCONS_00036860_100	1497	u	NA	5.82508	1.24304	0.0832867
scaffold_30	TCONS_00036861_100	319	u	NA	2.49194	1.22976	0.748849
scaffold_30	TCONS_00036873_100	302	u	NA	2.33145	2.47603	7.26113
scaffold_30	TCONS_00036874_100	361	u	NA	7.96985e-05	0.288809	5.18371
scaffold_30	TCONS_00036875_100	300	u	NA	1.30592	0.90528	0
scaffold_30	TCONS_00036876_100	509	u	NA	0.216056	0.436165	1.98021
scaffold_30	TCONS_00036877_100	526	u	NA	0.000118326	0.0852674	1.37276
scaffold_30	TCONS_00036980_100	1302	u	NA	2.45405	1.24463	2.93747
scaffold_30	TCONS_00036981_100	1585	u	NA	1.10417	0.964786	0.158424
scaffold_30	TCONS_00037099_100	567	u	NA	4.14976	0.236614	0.38744
scaffold_300	TCONS_00037280_100	618	u	NA	2.34963	2.04888	0.378104
scaffold_300	TCONS_00037281_100	879	u	NA	3.23985	1.6925	3.87997
scaffold_305	TCONS_00037605_100	588	u	NA	3.76378	5.62516	2.93213
scaffold_31	TCONS_00038088_100	1166	u	NA	8.6417	17.08	6.31188
scaffold_31	TCONS_00038089_100	823	u	NA	8.90912	3.20058	1.88658
scaffold_31	TCONS_00038112_100	254	u	NA	2.47742	6.35492	7.0275
scaffold_31	TCONS_00038304_100	375	u	NA	10.3551	0.072373	13.2564
scaffold_310	TCONS_00038549_100	278	u	NA	0	1.39099	0.121132
scaffold_314	TCONS_00038896_100	754	u	NA	137.986	59.0805	102.524
scaffold_317	TCONS_00039090_100	2807	u	NA	0.206838	1.07766	0.03677
scaffold_317	TCONS_00039091_100	3266	u	NA	0.0424547	10.3664	0.381454
scaffold_317	TCONS_00039092_100	765	u	NA	1.26615	1.28874	1.17706
scaffold_317	TCONS_00039093_100	2238	u	NA	1.35081	2.0584	1.27611
scaffold_317	TCONS_00039094_100	498	u	NA	0.549871	4.51756	0.181534
scaffold_32	TCONS_00039334_100	506	u	NA	3.599	1.68734	0.422655
scaffold_323	TCONS_00039643_100	1863	u	NA	2.10449	3.96608	1.52358
scaffold_323	TCONS_00039647_100	596	u	NA	1.65762	6.63111	0.742874
scaffold_323	TCONS_00039726_100	542	u	NA	1.15791	0.372104	2.79845
scaffold_326	TCONS_00039931_100	264	u	NA	0.000401131	1.73531	1.46879
scaffold_326	TCONS_00039932_100	555	u	NA	0.283686	2.08489	0.513496
scaffold_33	TCONS_00040132_100	634	u	NA	0.586486	2.81214	2.10004
scaffold_33	TCONS_00040252_100	2613	u	NA	8.49568	0.0668937	2.18186
scaffold_33	TCONS_00040253_100	2252	u	NA	6.0469	0.0177364	1.33157
scaffold_33	TCONS_00040331_100	353	u	NA	1.03479	0.962033	2.1368
scaffold_330	TCONS_00040525_100	783	u	NA	2.41118	0	2.24206
scaffold_330	TCONS_00040553_100	697	u	NA	14.8684	2.63013	1.59781
scaffold_333	TCONS_00040678_100	1175	u	NA	4.20111	11.4597	6.27476
scaffold_334	TCONS_00040794_100	581	u	NA	0.241227	1.56212	0.574549
scaffold_336	TCONS_00040962_100	634	u	NA	7.89403	3.32953	7.69545
scaffold_337	TCONS_00041058_100	322	u	NA	0	5.73182	0
scaffold_338	TCONS_00041146_100	402	u	NA	0.642446	5.29871	2.35779
scaffold_34	TCONS_00041293_100	538	u	NA	0.748915	4.00568	0.631882
scaffold_34	TCONS_00041294_100	201	u	NA	0.634668	2.82582	1.29379
scaffold_34	TCONS_00041334_100	485	u	NA	0	0	1.86458
scaffold_34	TCONS_00041371_100	690	u	NA	14.417	0.0331916	0.697515
scaffold_34	TCONS_00041458_100	249	u	NA	1.23121	1.85908	2.00528
scaffold_34	TCONS_00041459_100	480	u	NA	2.19149	2.53245	1.86244
scaffold_34	TCONS_00041566_100	1753	u	NA	5.82	9.27535	4.89638
scaffold_34	TCONS_00041567_100	414	u	NA	0.125154	0.536889	0
scaffold_34	TCONS_00041660_100	230	u	NA	4.22775	0.0485226	0.340812
scaffold_34	TCONS_00041769_100	323	u	NA	0.845944	2.2652	0.392073
scaffold_340	TCONS_00041815_100	327	u	NA	1.32964	6.82322	1.28076
scaffold_340	TCONS_00041825_100	521	u	NA	4.77799	2.67836	0.429786
scaffold_346	TCONS_00042159_100	757	u	NA	4.35148	2.43908	1.73272
scaffold_35	TCONS_00042494_100	634	u	NA	6.45827	2.78055	2.08528
scaffold_35	TCONS_00042514_100	762	u	NA	2.10093	7.37484	1.32005
scaffold_35	TCONS_00042535_100	1348	u	NA	176.289	38.6554	18.6548
scaffold_35	TCONS_00042537_100	1282	u	NA	37.9057	2.20341	6.06349
scaffold_35	TCONS_00042539_100	1307	u	NA	7.72571	8.35247	2.87228
scaffold_35	TCONS_00042540_100	2347	u	NA	45.0869	25.9717	20.8455
scaffold_35	TCONS_00042647_100	994	u	NA	1.50814e-05	5.53775	0.295699
scaffold_351	TCONS_00042749_100	232	u	NA	1.42853	4.92618	1.54301
scaffold_355	TCONS_00043053_100	378	u	NA	0.265457	1.8508	0.209792
scaffold_356	TCONS_00043082_100	452	u	NA	1.80648	2.54562	3.86276
scaffold_357	TCONS_00043153_100	529	u	NA	0.635053	0.0672923	0.420261
scaffold_357	TCONS_00043154_100	280	u	NA	0	1.25891	0
scaffold_357	TCONS_00043192_100	482	u	NA	1.00746	1.4989	3.72144
scaffold_359	TCONS_00043346_100	1170	u	NA	4.38074	0.000146438	0.38031
scaffold_359	TCONS_00043347_100	1327	u	NA	29.83	2.33657	14.3759
scaffold_359	TCONS_00043363_100	848	u	NA	5.37672	0.71181	4.34083
scaffold_36	TCONS_00043407_100	586	u	NA	2.79137	3.838	3.53256
scaffold_36	TCONS_00043480_100	407	u	NA	3.22942	0.283001	0.922641
scaffold_36	TCONS_00043584_100	301	u	NA	0.14513	1.54053	0
scaffold_36	TCONS_00043626_100	463	u	NA	1.26933	5.78288	3.47027
scaffold_36	TCONS_00043636_100	375	u	NA	1.02034	1.37987	2.4214
scaffold_36	TCONS_00043658_100	1463	u	NA	15.3923	26.9495	15.1527
scaffold_36	TCONS_00043710_100	1174	u	NA	1.28221	1.08154	0.895489
scaffold_36	TCONS_00043711_100	935	u	NA	2.83873	2.37673	0.560615
scaffold_36	TCONS_00043734_100	1933	u	NA	6.53607	0.306084	6.50351
scaffold_36	TCONS_00043735_100	1362	u	NA	4.53586	1.33599	4.52646
scaffold_36	TCONS_00043759_100	285	u	NA	0	1.13766	0
scaffold_364	TCONS_00043940_100	215	u	NA	0	0	2.64695
scaffold_364	TCONS_00043989_100	558	u	NA	4.79966	0.471572	1.68197
scaffold_365	TCONS_00044013_100	738	u	NA	9.99773	6.71504	4.1691
scaffold_369	TCONS_00044141_100	1192	u	NA	3.66953	2.37564	2.44324
scaffold_369	TCONS_00044142_100	1390	u	NA	3.45583	0.38812	1.14084
scaffold_37	TCONS_00044251_100	598	u	NA	0.413952	3.16877	2.11249
scaffold_37	TCONS_00044288_100	1962	u	NA	16.0375	1.65475	24.6906
scaffold_37	TCONS_00044289_100	1738	u	NA	42.6076	0.690811	3.86486
scaffold_37	TCONS_00044290_100	914	u	NA	3.03475	0.221939	6.77656
scaffold_37	TCONS_00044291_100	1132	u	NA	26.462	1.63264	2.70205
scaffold_37	TCONS_00044324_100	1004	u	NA	9.715	0.0994608	0.149063
scaffold_37	TCONS_00044326_100	771	u	NA	13.0427	1.1002	1.29279
scaffold_37	TCONS_00044408_100	1120	u	NA	3.35163	1.40361	0.417502
scaffold_371	TCONS_00044604_100	1198	u	NA	1.96527	0.227482	0.733001
scaffold_371	TCONS_00044606_100	573	u	NA	0.00033744	1.07917	1.22117
scaffold_371	TCONS_00044607_100	623	u	NA	0.681248	0.316063	7.23073e-05
scaffold_371	TCONS_00044608_100	612	u	NA	1.54971	1.49498	2.69737
scaffold_375	TCONS_00044826_100	1471	u	NA	0.0677258	3.52949	0.00981161
scaffold_375	TCONS_00044827_100	1741	u	NA	1.66994e-05	22.4881	5.47244e-06
scaffold_375	TCONS_00044870_100	1376	u	NA	8.18765	5.40311	3.99486
scaffold_375	TCONS_00044891_100	827	u	NA	10.7253	1.68011	8.00394
scaffold_38	TCONS_00045151_100	213	u	NA	1.18357	0	1.53384
scaffold_38	TCONS_00045295_100	2102	u	NA	14.9784	0.454382	5.11021
scaffold_38	TCONS_00045376_100	508	u	NA	2.34842	0.248839	1.80439
scaffold_38	TCONS_00045377_100	846	u	NA	32.2693	0.0986702	4.21153
scaffold_38	TCONS_00045491_100	1616	u	NA	25.3498	0.0814227	3.60754
scaffold_38	TCONS_00045495_100	997	u	NA	0.24516	1.62294	3.052
scaffold_38	TCONS_00045559_100	1383	u	NA	0.0943186	7.96572	3.61075e-06
scaffold_38	TCONS_00045560_100	1029	u	NA	1.07605	9.36765	0.0330167
scaffold_380	TCONS_00045679_100	1827	u	NA	2.07439	1.01661	0.727563
scaffold_380	TCONS_00045680_100	2096	u	NA	2.21929	1.6249	1.45817
scaffold_380	TCONS_00045682_100	731	u	NA	4.78768	2.21801	1.6358
scaffold_384	TCONS_00045858_100	378	u	NA	1.73075	0.946294	1.34751
scaffold_385	TCONS_00045906_100	1672	u	NA	2.16801	1.21497	1.79987
scaffold_385	TCONS_00045907_100	1913	u	NA	1.0422	0.318111	0.944477
scaffold_387	TCONS_00045962_100	366	u	NA	2.27004	1.05771	2.14574
scaffold_39	TCONS_00046213_100	454	u	NA	2.2921	2.47271	0.400062
scaffold_39	TCONS_00046219_100	2359	u	NA	2.2105	1.44139	0.196879
scaffold_39	TCONS_00046342_100	1342	u	NA	1.50856	0	0.10412
scaffold_39	TCONS_00046343_100	1337	u	NA	4.32834	0	1.19755
scaffold_39	TCONS_00046344_100	630	u	NA	35.2198	0.326386	11.9973
scaffold_39	TCONS_00046524_100	1094	u	NA	6.14169	0.333754	0.208449
scaffold_395	TCONS_00046760_100	425	u	NA	1.42275	3.01116	7.11511
scaffold_395	TCONS_00046788_100	856	u	NA	0.228562	2.48803	0.517075
scaffold_396	TCONS_00046814_100	1001	u	NA	5.29981	1.59572	1.27902
scaffold_396	TCONS_00046815_100	371	u	NA	3.32055	0	1.32858
scaffold_396	TCONS_00046820_100	719	u	NA	1.3052	4.33779	3.12115
scaffold_397	TCONS_00046847_100	292	u	NA	1.17194	0.0720779	1.55844
scaffold_4	TCONS_00046987_100	423	u	NA	28.7708	10.8603	1.32857
scaffold_4	TCONS_00047064_100	554	u	NA	5.07993e-06	1.59854	0
scaffold_4	TCONS_00047125_100	1834	u	NA	0.797568	1.21913	0.0701793
scaffold_4	TCONS_00047126_100	1831	u	NA	0.168374	0.775675	0.472831
scaffold_4	TCONS_00047127_100	2098	u	NA	0.134673	6.07089	0.617372
scaffold_4	TCONS_00047214_100	808	u	NA	3.11235	6.40888	1.54901
scaffold_4	TCONS_00047215_100	332	u	NA	0.556374	4.17158	1.08488
scaffold_4	TCONS_00047289_100	520	u	NA	0.573089	1.67176	0.740672
scaffold_4	TCONS_00047290_100	1274	u	NA	2.35448	1.86287	1.38966
scaffold_4	TCONS_00047291_100	653	u	NA	1.54179	2.97643	0.868124
scaffold_4	TCONS_00047357_100	331	u	NA	0.369008	4.25028	0.0947559
scaffold_40	TCONS_00047492_100	484	u	NA	0	0.602796	0
scaffold_40	TCONS_00047493_100	1059	u	NA	0	2.82075	0.0559821
scaffold_40	TCONS_00047502_100	213	u	NA	3.95757	0.653641	6.47784
scaffold_40	TCONS_00047637_100	1730	u	NA	3.19841	2.09401	1.70377
scaffold_400	TCONS_00047743_100	1629	u	NA	1.03885	3.46568	0.567479
scaffold_402	TCONS_00047850_100	396	u	NA	8.07461	0.839615	0.184492
scaffold_41	TCONS_00048270_100	545	u	NA	5.11393	0	0.424697
scaffold_41	TCONS_00048274_100	459	u	NA	0.236891	1.82119	0.380443
scaffold_41	TCONS_00048275_100	317	u	NA	0.0974851	0.980754	0
scaffold_41	TCONS_00048287_100	1518	u	NA	3.93153	5.59285e-06	0.0868121
scaffold_41	TCONS_00048383_100	355	u	NA	1.36156	0.0543018	2.82025
scaffold_41	TCONS_00048392_100	1396	u	NA	0.139098	6.75266	4.65561
scaffold_41	TCONS_00048448_100	466	u	NA	0.922513	0.96095	2.2672
scaffold_412	TCONS_00048631_100	820	u	NA	0.319237	4.07077	1.03931
scaffold_412	TCONS_00048654_100	753	u	NA	1.0771	0.381756	0.790032
scaffold_415	TCONS_00048716_100	472	u	NA	0.154886	0.859733	0.169869
scaffold_421	TCONS_00049158_100	694	u	NA	5.68762	0.56157	3.38145
scaffold_422	TCONS_00049185_100	564	u	NA	0.180931	5.72816	0.10759
scaffold_422	TCONS_00049186_100	1176	u	NA	0	7.31151	0.0690476
scaffold_422	TCONS_00049190_100	627	u	NA	0.12731	2.3483	0.0632784
scaffold_427	TCONS_00049371_100	2404	u	NA	0.109229	5.6616	1.22867
scaffold_427	TCONS_00049414_100	321	u	NA	1.24866	2.34805	2.54262
scaffold_429	TCONS_00049455_100	473	u	NA	4.57816	1.06131	5.13947
scaffold_43	TCONS_00049544_100	290	u	NA	2.54176	0	0
scaffold_43	TCONS_00049568_100	1063	u	NA	8.77626	0.108673	0.880019
scaffold_43	TCONS_00049569_100	1033	u	NA	59.7052	0.10809	9.15824
scaffold_43	TCONS_00049604_100	534	u	NA	3.4814	6.17884	7.71169
scaffold_43	TCONS_00049606_100	647	u	NA	0.916941	5.55117	2.89912
scaffold_43	TCONS_00049654_100	1206	u	NA	4.06034	1.89747	2.0723
scaffold_43	TCONS_00049655_100	1039	u	NA	7.67023	1.53031	3.28774
scaffold_43	TCONS_00049692_100	743	u	NA	0.808251	3.64731	0.767588
scaffold_43	TCONS_00049693_100	734	u	NA	1.61196	2.75212	0.948931
scaffold_430	TCONS_00049731_100	1148	u	NA	3.06806	3.76321	1.01592
scaffold_430	TCONS_00049732_100	1418	u	NA	6.1023	3.11775	12.353
scaffold_431	TCONS_00049763_100	386	u	NA	388.548	60.7829	88.2306
scaffold_433	TCONS_00049861_100	742	u	NA	0	7.64553	0
scaffold_44	TCONS_00050019_100	1895	u	NA	0.622806	0.0182906	0.0647854
scaffold_44	TCONS_00050056_100	963	u	NA	6.28387	1.44562	0.83886
scaffold_44	TCONS_00050057_100	492	u	NA	2.38891	1.50571	2.1862
scaffold_44	TCONS_00050174_100	458	u	NA	1.93521	0	0
scaffold_44	TCONS_00050186_100	1143	u	NA	9.15237	1.9594	0.180605
scaffold_44	TCONS_00050191_100	806	u	NA	7.63692	1.44495	2.18248
scaffold_44	TCONS_00050251_100	376	u	NA	4.02642	0	0.0843253
scaffold_44	TCONS_00050252_100	670	u	NA	2.35299	0.0855109	0.148024
scaffold_442	TCONS_00050452_100	1142	u	NA	6.56708	0.249516	2.65794
scaffold_444	TCONS_00050508_100	776	u	NA	0.539841	1.13763	0.198115
scaffold_444	TCONS_00050510_100	584	u	NA	2.24693	1.00096	2.23551
scaffold_446	TCONS_00050557_100	711	u	NA	3.25636	0	0
scaffold_448	TCONS_00050618_100	440	u	NA	3.0891	2.333	0.5796
scaffold_45	TCONS_00050655_100	904	u	NA	1.62364	0.187549	4.09936
scaffold_45	TCONS_00050727_100	1654	u	NA	0	3.6007	0.0426539
scaffold_45	TCONS_00050728_100	816	u	NA	0	1.28983	0.0484966
scaffold_45	TCONS_00050877_100	733	u	NA	13.4258	0.203738	0.195685
scaffold_46	TCONS_00051194_100	357	u	NA	0.329086	2.04165	0.300655
scaffold_46	TCONS_00051289_100	791	u	NA	1.41293	0.276805	1.72129
scaffold_46	TCONS_00051293_100	565	u	NA	1.36658	1.47637	1.78443
scaffold_46	TCONS_00051330_100	729	u	NA	2.50684	1.31158	2.25614
scaffold_461	TCONS_00051463_100	411	u	NA	1.41808	2.55418	0.930233
scaffold_462	TCONS_00051500_100	438	u	NA	5.56846	2.8545	5.28621
scaffold_47	TCONS_00051690_100	338	u	NA	0	3.78227	0
scaffold_47	TCONS_00051773_100	335	u	NA	0	1.56546	0.473445
scaffold_47	TCONS_00051828_100	542	u	NA	0.704352	1.49653	4.10537
scaffold_47	TCONS_00051829_100	591	u	NA	1.96214	1.99671	4.48147
scaffold_47	TCONS_00051922_100	963	u	NA	2.12657	2.97402	3.30731
scaffold_474	TCONS_00052097_100	514	u	NA	0.252902	1.26169	0.734012
scaffold_49	TCONS_00052596_100	760	u	NA	3.66719	1.85483	0.165658
scaffold_49	TCONS_00052597_100	931	u	NA	0.534701	0.652879	0.156164
scaffold_49	TCONS_00052598_100	696	u	NA	2.06656	2.03382	0.32592
scaffold_49	TCONS_00052599_100	461	u	NA	1.72594	1.38088	0
scaffold_49	TCONS_00052600_100	479	u	NA	3.91643	1.60503	0.546822
scaffold_491	TCONS_00052904_100	471	u	NA	1.00237	3.67272	1.3292
scaffold_5	TCONS_00053001_100	1455	u	NA	0.140431	2.70266	0
scaffold_5	TCONS_00053007_100	701	u	NA	5.49374	0.189683	0.295672
scaffold_5	TCONS_00053008_100	253	u	NA	4.87143	0	0.301064
scaffold_5	TCONS_00053011_100	906	u	NA	0.753601	0.663476	1.07593
scaffold_5	TCONS_00053049_100	619	u	NA	2.5929	0.167143	0.889683
scaffold_5	TCONS_00053316_100	418	u	NA	2.11263	1.21497	2.75106
scaffold_5	TCONS_00059279_25	1090	u	NA	1.70602	1.40422	5.41347
scaffold_50	TCONS_00053369_100	1223	u	NA	7.62404	6.80693	6.29459
scaffold_50	TCONS_00053476_100	2288	u	NA	3.67778	0.284982	0.959859
scaffold_50	TCONS_00053479_100	317	u	NA	0.796903	4.06173	1.42956
scaffold_50	TCONS_00053483_100	557	u	NA	0.210055	0	0.700848
scaffold_50	TCONS_00053484_100	565	u	NA	0.197932	0.903409	0.397414
scaffold_51	TCONS_00050502_150	1836	u	NA	9.43307	1.70612	8.97655
scaffold_51	TCONS_00053671_100	1220	u	NA	0.751452	0.325205	0.591604
scaffold_51	TCONS_00053937_100	1214	u	NA	11.0204	3.74614	7.08199
scaffold_511	TCONS_00054068_100	599	u	NA	0	1.11712	0
scaffold_517	TCONS_00054110_100	387	u	NA	3.41259	0.514675	0.000116342
scaffold_517	TCONS_00054111_100	848	u	NA	6.04973	6.21488	2.52343
scaffold_518	TCONS_00054134_100	397	u	NA	0.838008	1.3596	4.77415
scaffold_518	TCONS_00054139_100	247	u	NA	3.77923	0.130377	3.87605
scaffold_52	TCONS_00054358_100	1475	u	NA	4.25235	1.85218	0.267325
scaffold_53	TCONS_00054640_100	942	u	NA	0.0335445	2.70108	0
scaffold_53	TCONS_00054706_100	295	u	NA	0.349175	4.64307	1.59443
scaffold_53	TCONS_00054753_100	512	u	NA	0.127769	2.7325	0.189961
scaffold_53	TCONS_00054760_100	585	u	NA	1.25123	0.447246	2.02489
scaffold_53	TCONS_00054761_100	585	u	NA	1.53367	3.28455	1.81393
scaffold_53	TCONS_00054762_100	403	u	NA	5.43307	1.64273	0.676243
scaffold_53	TCONS_00054763_100	757	u	NA	2.37144	1.57966	1.13608
scaffold_534	TCONS_00054826_100	308	u	NA	0	3.73906	0
scaffold_54	TCONS_00054964_100	504	u	NA	14.007	13.8239	9.67909
scaffold_54	TCONS_00055073_100	1065	u	NA	0.240036	4.63764	0.0723607
scaffold_54	TCONS_00055131_100	457	u	NA	0.174822	1.52637	0.0486052
scaffold_54	TCONS_00055132_100	736	u	NA	0.230788	1.61737	0.24437
scaffold_55	TCONS_00055523_100	728	u	NA	4.13887	3.60626	0.65767
scaffold_55	TCONS_00055719_100	244	u	NA	1.65367	32.3161	0.836235
scaffold_57	TCONS_00056102_100	1742	u	NA	0.70628	3.78425	0.375362
scaffold_57	TCONS_00056103_100	1330	u	NA	0.0656746	3.4242	0.637957
scaffold_57	TCONS_00056104_100	317	u	NA	0.000571284	1.48064	0
scaffold_58	TCONS_00056280_100	256	u	NA	1.84987	1.31169	1.20034
scaffold_58	TCONS_00056281_100	651	u	NA	6.17653	1.46245	2.36463
scaffold_58	TCONS_00056467_100	1337	u	NA	6.99844	1.38017	1.56855
scaffold_58	TCONS_00056468_100	1018	u	NA	49.0911	14.5132	23.4174
scaffold_58	TCONS_00056523_100	1060	u	NA	4.93927	1.19486	1.68172
scaffold_58	TCONS_00056524_100	529	u	NA	0.000198999	0.936985	0
scaffold_58	TCONS_00056526_100	1173	u	NA	9.42775	0.565885	1.80406
scaffold_58	TCONS_00056557_100	1657	u	NA	8.37752	5.43945	6.77714
scaffold_58	TCONS_00056558_100	1227	u	NA	8.67828	3.02966	3.60528
scaffold_59	TCONS_00056614_100	261	u	NA	2.48075	0.418186	1.94288
scaffold_59	TCONS_00056718_100	854	u	NA	13.2645	0	1.27517
scaffold_59	TCONS_00056821_100	1005	u	NA	1.49482	2.05805	3.80052
scaffold_59	TCONS_00056822_100	653	u	NA	8.00473	1.91558	5.38001
scaffold_59	TCONS_00056961_100	1439	u	NA	9.78756	0	0.31722
scaffold_59	TCONS_00056962_100	764	u	NA	6.8258	0	0.000295768
scaffold_59	TCONS_00056974_100	579	u	NA	6.4317	4.58257	4.21461
scaffold_6	TCONS_00057154_100	841	u	NA	26.7452	11.2487	10.5475
scaffold_6	TCONS_00057170_100	813	u	NA	1.67525	0.759738	4.33701
scaffold_6	TCONS_00057172_100	751	u	NA	4.53938	0.902094	6.86023
scaffold_6	TCONS_00057292_100	493	u	NA	0.880063	0	0.0321238
scaffold_6	TCONS_00057442_100	396	u	NA	0.400074	2.22786	1.20998
scaffold_6	TCONS_00057443_100	816	u	NA	1.0796	5.53318	0.387004
scaffold_60	TCONS_00057820_100	601	u	NA	6.66926	3.39104	0.569734
scaffold_61	TCONS_00054746_150	248	u	NA	0.788992	1.36276	1.42965
scaffold_61	TCONS_00058208_100	390	u	NA	0.33322	1.75968	1.1778
scaffold_61	TCONS_00058209_100	774	u	NA	0.122968	2.0122	0.540355
scaffold_61	TCONS_00058210_100	388	u	NA	0.127033	1.29847	1.0395
scaffold_62	TCONS_00058321_100	859	u	NA	0.198912	8.80442	0.717503
scaffold_62	TCONS_00058322_100	1169	u	NA	0.0243723	4.43656	0.279514
scaffold_62	TCONS_00058414_100	530	u	NA	0	0.700655	0.315182
scaffold_62	TCONS_00058416_100	1385	u	NA	0.0422427	3.58971	0
scaffold_62	TCONS_00058497_100	623	u	NA	5.08889	2.37433	1.89731
scaffold_620	TCONS_00058549_100	206	u	NA	32.3234	22.4594	14.7531
scaffold_63	TCONS_00058570_100	820	u	NA	3.41538	4.50522	3.57882
scaffold_63	TCONS_00058585_100	330	u	NA	6.16688	15.5385	10.1584
scaffold_633	TCONS_00058775_100	557	u	NA	32.93	6.5894	8.0343
scaffold_64	TCONS_00058804_100	479	u	NA	1.20088	2.27068	3.11512
scaffold_64	TCONS_00058869_100	389	u	NA	4.09381	2.54852	4.18749
scaffold_64	TCONS_00058882_100	669	u	NA	1.18003	5.3904	4.70446
scaffold_65	TCONS_00059214_100	599	u	NA	47.3003	0.743226	2.35444
scaffold_65	TCONS_00059215_100	1150	u	NA	5.69776	0.124809	0.780478
scaffold_65	TCONS_00059216_100	1262	u	NA	20.1601	0.585586	2.49343
scaffold_65	TCONS_00059308_100	1161	u	NA	3.98154	0.00101602	1.93949
scaffold_65	TCONS_00059309_100	1694	u	NA	10.446	0.459606	12.0019
scaffold_66	TCONS_00059514_100	1357	u	NA	1.88319	2.50862	5.66518
scaffold_66	TCONS_00059522_100	369	u	NA	3.89614	2.64343	2.47894
scaffold_66	TCONS_00059523_100	517	u	NA	3.54945	2.56411	5.32108
scaffold_66	TCONS_00059653_100	653	u	NA	12.5596	5.64119	5.13271
scaffold_67	TCONS_00059792_100	1019	u	NA	0.814878	1.89232	2.01077
scaffold_67	TCONS_00059875_100	512	u	NA	2.07479	1.14924	0.392649
scaffold_67	TCONS_00059922_100	511	u	NA	1.30932	4.04029	0.294079
scaffold_67	TCONS_00059946_100	897	u	NA	5.19	0	0.0272068
scaffold_67	TCONS_00059947_100	1215	u	NA	6.36081	0	0
scaffold_67	TCONS_00059948_100	848	u	NA	3.34851	0	0.166607
scaffold_68	TCONS_00060220_100	651	u	NA	1.57755	8.04654	5.30805
scaffold_68	TCONS_00060221_100	535	u	NA	3.07878	3.35685	1.54389
scaffold_68	TCONS_00060222_100	266	u	NA	1.90015	2.0768	0.260139
scaffold_68	TCONS_00060223_100	362	u	NA	0	1.51609	0.320054
scaffold_68	TCONS_00060225_100	651	u	NA	0.883081	2.97076	2.55232
scaffold_69	TCONS_00060473_100	792	u	NA	5.52943	4.48005	0.517657
scaffold_7	TCONS_00061001_100	1640	u	NA	1.10367	0.00125611	0.739254
scaffold_7	TCONS_00061002_100	1602	u	NA	9.18097	12.3416	4.91497
scaffold_7	TCONS_00061003_100	1442	u	NA	0.708631	2.78256	1.61144
scaffold_70	TCONS_00061260_100	511	u	NA	1.08074	0.873884	2.17608
scaffold_70	TCONS_00061444_100	1975	u	NA	2.6907	0.619127	0.829015
scaffold_71	TCONS_00061545_100	741	u	NA	10.4855	2.85486	2.7997
scaffold_71	TCONS_00061548_100	873	u	NA	7.43786	3.47797	2.9992
scaffold_71	TCONS_00061563_100	344	u	NA	0.854755	2.9575	1.98498
scaffold_71	TCONS_00061651_100	541	u	NA	17.5167	2.08702	0.978289
scaffold_72	TCONS_00061810_100	751	u	NA	2.42717	1.82476	2.69547
scaffold_72	TCONS_00061878_100	283	u	NA	0.10216	0.0584275	2.84683
scaffold_73	TCONS_00062120_100	822	u	NA	1.74637	3.3787	0.687508
scaffold_73	TCONS_00062144_100	2689	u	NA	59.0977	7.21919	14.264
scaffold_73	TCONS_00062145_100	2519	u	NA	1.09335	5.79502e-05	0
scaffold_73	TCONS_00062146_100	1904	u	NA	29.6302	2.07094	2.01533
scaffold_73	TCONS_00062248_100	245	u	NA	3.66774	0	0
scaffold_73	TCONS_00062249_100	245	u	NA	6.6685	0	0.366245
scaffold_74	TCONS_00062463_100	598	u	NA	6.49049	1.06857	0.663866
scaffold_74	TCONS_00062583_100	865	u	NA	24.7488	2.65062	16.0109
scaffold_74	TCONS_00062584_100	862	u	NA	2.98858	2.00228	11.1738
scaffold_75	TCONS_00062687_100	230	u	NA	0	1.45755	0.123118
scaffold_75	TCONS_00062694_100	211	u	NA	0.244689	10.603	0.120101
scaffold_76	TCONS_00062819_100	841	u	NA	2.52844	6.2715	6.93599
scaffold_76	TCONS_00062820_100	740	u	NA	17.0727	10.561	4.09758
scaffold_79	TCONS_00063715_100	213	u	NA	0	2.60801	0.507796
scaffold_8	TCONS_00064006_100	718	u	NA	1.14922	5.52533	1.80233
scaffold_8	TCONS_00064053_100	400	u	NA	1.77947	5.3791	3.97363
scaffold_8	TCONS_00064071_100	640	u	NA	7.21636	0.222444	6.61464
scaffold_8	TCONS_00064072_100	729	u	NA	1.70428	5.92423e-05	1.83256
scaffold_8	TCONS_00064073_100	887	u	NA	1.75215	0	2.80151
scaffold_8	TCONS_00064120_100	549	u	NA	0	0	0.605853
scaffold_80	TCONS_00064442_100	1677	u	NA	4.00897	0.810739	2.05817
scaffold_81	TCONS_00064636_100	296	u	NA	0	1.85903	0.168997
scaffold_81	TCONS_00064686_100	614	u	NA	1.10455	0	3.14759
scaffold_81	TCONS_00064748_100	444	u	NA	0.0914738	0.508221	0
scaffold_817	TCONS_00064785_100	635	u	NA	0.177801	2.88145	0.570666
scaffold_82	TCONS_00064797_100	1264	u	NA	0.183078	2.27346	0.265184
scaffold_82	TCONS_00064798_100	1019	u	NA	1.31898	6.09798	2.77813
scaffold_82	TCONS_00064802_100	1147	u	NA	0.0660856	1.86006	0.253639
scaffold_82	TCONS_00064863_100	219	u	NA	0	0	1.27458
scaffold_83	TCONS_00064971_100	1026	u	NA	5.81541	1.58912	4.43028
scaffold_83	TCONS_00064972_100	1155	u	NA	2.30399	2.14421	0.495382
scaffold_83	TCONS_00064973_100	667	u	NA	88.7752	4.88109	20.6771
scaffold_84	TCONS_00065326_100	426	u	NA	0.449023	0.179012	3.16217
scaffold_84	TCONS_00065505_100	908	u	NA	3.14704	0	0.244494
scaffold_84	TCONS_00065631_100	633	u	NA	2.20444	1.49754	1.52094
scaffold_85	TCONS_00065674_100	1209	u	NA	9.65916	0	0.148116
scaffold_85	TCONS_00065684_100	550	u	NA	4.5962	2.20303	0.42189
scaffold_85	TCONS_00073591_25	2335	u	NA	9.759	1.43277	0.948714
scaffold_86	TCONS_00065851_100	598	u	NA	2.95916	1.18548	0.388373
scaffold_86	TCONS_00065863_100	530	u	NA	7.24731	2.00171	0.904027
scaffold_88	TCONS_00066344_100	1688	u	NA	3.76504	6.08235	5.9847
scaffold_88	TCONS_00066503_100	632	u	NA	7.00929	7.75354	5.1101
scaffold_89	TCONS_00066754_100	625	u	NA	4.65291	0	0
scaffold_89	TCONS_00066755_100	2114	u	NA	10.4914	3.42109	0.229629
scaffold_9	TCONS_00066898_100	755	u	NA	3.28589	3.00133	3.76049
scaffold_9	TCONS_00066899_100	489	u	NA	2.77802	0.685296	0.990009
scaffold_9	TCONS_00066943_100	561	u	NA	0.203765	2.74783	1.34795
scaffold_9	TCONS_00067176_100	688	u	NA	0.722704	0.4983	0
scaffold_9	TCONS_00067188_100	393	u	NA	2.84472	2.33031	1.24209
scaffold_90	TCONS_00067392_100	1072	u	NA	5.91091	0.236827	0.441151
scaffold_90	TCONS_00067394_100	1164	u	NA	23.1601	0.470369	2.44383
scaffold_90	TCONS_00067456_100	2126	u	NA	2.51802	0.917533	0.482543
scaffold_91	TCONS_00067728_100	713	u	NA	0.723221	1.56608	0.428864
scaffold_91	TCONS_00067729_100	497	u	NA	4.93865	2.10272	0.834059
scaffold_91	TCONS_00067730_100	602	u	NA	1.70099	2.01143	0.460527
scaffold_91	TCONS_00067895_100	654	u	NA	1.80858	0.727777	2.19569
scaffold_91	TCONS_00067896_100	458	u	NA	4.83416	2.8298	3.36361
scaffold_91	TCONS_00067956_100	255	u	NA	2.35808	2.73952	3.9204
scaffold_93	TCONS_00068184_100	869	u	NA	0.240518	0.684543	0.357034
scaffold_93	TCONS_00068185_100	1021	u	NA	2.34968	0.880093	2.5402
scaffold_95	TCONS_00068590_100	556	u	NA	0	6.40517	0
scaffold_97	TCONS_00069017_100	728	u	NA	0.922875	4.41269	0.851581
scaffold_97	TCONS_00069054_100	288	u	NA	0	0.552538	0
scaffold_97	TCONS_00069104_100	390	u	NA	3.94431	0.689354	1.41484
scaffold_97	TCONS_00069105_100	206	u	NA	0	2.4278	1.5038
scaffold_97	TCONS_00069106_100	269	u	NA	1.75811	2.81377	3.49822
scaffold_98	TCONS_00069238_100	301	u	NA	1.35805	1.53845	0.990463
scaffold_99	TCONS_00069476_100	1220	u	NA	13.6825	0.529609	1.44693
scaffold_99	TCONS_00069477_100	1180	u	NA	3.02342	0.468229	0.42197
scaffold_99	TCONS_00069604_100	858	u	NA	2.21429	0.690002	2.66262

## Sheet: List 2
List of the predicted lncRNA-mRNA interactions (our data set)
Gene id - Accession numbes of moss gene
mRNA id - predicted isoforms
mRNA class code - class code column: “=” - complete match of intron chain; ”j” - potentially novel isoform (fragment): at least one splice junction is shared with a reference transcript; “o” - generic exonic overlap with a reference transcript
mRNA len - the length of mRNA
lncRNA id - unique number of long-non-coding RNA
mRNA alignment len - the length of interaction site
P_fpkm - mRNA fpkm value in Protoplast
G_fpkm - mRNA fpkm value in Gametofore
N_fpkm - mRNA fpkm value in Protonema
Interaction corr - Spearman correlation coefficient
Gene id	mRNA id	mRNA class code	mRNA len	lncRNA id	mRNA alignment len	P_fpkm	G_fpkm	N_fpkm	Interaction_corr	p_value_sp
Pp1s101_254V6	TCONS_00001805_100	j	1539	TCONS_00052835_100	81	40.7311	19.6902	25.3207	0.885714	0.0333333
Pp1s101_254V6	TCONS_00001807_100	j	1635	TCONS_00052835_100	81	8.08475	3.77863	3.92322	0.880406	0.0205987
Pp1s102_148V6	TCONS_00001908_100	j	1846	TCONS_00001997_100	175	26.1355	17.2409	20.2082	0.880406	0.0205987
Pp1s10_278V6	TCONS_00001177_100	=	2776	TCONS_00024886_150	57	20.7894	18.0878	19.6744	0.885714	0.0333333
Pp1s10_278V6	TCONS_00001177_100	=	2776	TCONS_00026437_100	57	20.7894	18.0878	19.6744	0.698253	0.122839
Pp1s104_11V6	TCONS_00002277_100	=	1728	TCONS_00023552_100	197	2.28587	0.656516	0.517093	0.880406	0.0205987
Pp1s108_97V6	TCONS_00003116_100	=	1876	TCONS_00063618_100	152	5.10273	19.7761	4.88551	0.333947	0.5177
Pp1s112_154V6	TCONS_00004041_100	=	2956	TCONS_00063618_100	170	2.52489	4.39861	2.9992	0.698253	0.122839
Pp1s112_212V6	TCONS_00004070_100	=	1590	TCONS_00004157_100	97	5.39487	4.01237	3.68361	0.676123	0.140357
Pp1s112_212V6	TCONS_00004070_100	=	1590	TCONS_00004158_100	97	5.39487	4.01237	3.68361	0.880406	0.0205987
Pp1s114_5V6	TCONS_00004510_100	=	1398	TCONS_00067145_100	145	2.40202	2.05592	3.43251	0.935484	0.00610923
Pp1s117_16V6	TCONS_00005061_100	=	3513	TCONS_00012548_100	90	3.76355	15.2843	1.55427	0.637536	0.17326
Pp1s117_56V6	TCONS_00005150_100	=	4697	TCONS_00005076_100	702	5.35036	1.45937	0.130067	0.434828	0.388865
Pp1s117_56V6	TCONS_00005150_100	=	4697	TCONS_00029285_100	55	5.35036	1.45937	0.130067	0.394665	0.438739
Pp1s117_56V6	TCONS_00005150_100	=	4697	TCONS_00029286_100	55	5.35036	1.45937	0.130067	0.151794	0.774058
Pp1s117_56V6	TCONS_00005150_100	=	4697	TCONS_00005076_100	2338	5.35036	1.45937	0.130067	0.434828	0.388865
Pp1s117_56V6	TCONS_00005150_100	=	4697	TCONS_00004407_100	45	5.35036	1.45937	0.130067	0.257143	0.658333
Pp1s117_56V6	TCONS_00005151_100	=	261	TCONS_00005076_100	261	0	8.31414	1.44472	0.514496	0.296351
Pp1s120_57V6	TCONS_00006298_100	=	1104	TCONS_00006206_100	147	2.51294	5.62663	2.00798	0.770051	0.0732351
Pp1s120_57V6	TCONS_00006298_100	=	1104	TCONS_00006206_100	110	2.51294	5.62663	2.00798	0.770051	0.0732351
Pp1s120_57V6	TCONS_00006299_100	=	1287	TCONS_00006206_100	147	1.96738	0.0879368	0.682671	1	0
Pp1s120_57V6	TCONS_00006299_100	=	1287	TCONS_00006206_100	160	1.96738	0.0879368	0.682671	1	0
Pp1s126_61V6	TCONS_00007370_100	j	3265	TCONS_00050502_150	157	0.579372	1.2224	1.8496	0.394665	0.438739
Pp1s126_61V6	TCONS_00007371_100	=	1414	TCONS_00050502_150	44	3.155	1.6588	0.968923	0.5161	0.294584
Pp1s126_61V6	TCONS_00007372_100	=	1883	TCONS_00050502_150	44	3.25761	3.39782	3.69362	0.724714	0.103243
Pp1s127_28V6	TCONS_00007534_100	j	6975	TCONS_00046429_100	135	1.73769	4.77587	2.68174	-0.304256	0.557699
Pp1s129_31V6	TCONS_00007810_100	=	573	TCONS_00007732_100	97	27.0878	0.418884	7.91131	0.845154	0.0341094
Pp1s133_91V6	TCONS_00009132_100	=	1505	TCONS_00059308_100	87	1.76851	6.72271	2.61443	0.455383	0.364143
Pp1s133_91V6	TCONS_00009132_100	=	1505	TCONS_00059309_100	87	1.76851	6.72271	2.61443	-0.0857143	0.919444
Pp1s136_123V6	TCONS_00009590_100	j	1777	TCONS_00009698_100	162	5.7407	0.00337231	1.20195	0.806452	0.0525662
Pp1s136_123V6	TCONS_00009590_100	j	1777	TCONS_00009698_100	38	5.7407	0.00337231	1.20195	0.806452	0.0525662
Pp1s136_123V6	TCONS_00009590_100	j	1777	TCONS_00009698_100	53	5.7407	0.00337231	1.20195	0.806452	0.0525662
Pp1s136_123V6	TCONS_00009590_100	j	1777	TCONS_00009698_100	133	5.7407	0.00337231	1.20195	0.806452	0.0525662
Pp1s136_123V6	TCONS_00009590_100	j	1777	TCONS_00009698_100	88	5.7407	0.00337231	1.20195	0.806452	0.0525662
Pp1s136_123V6	TCONS_00009592_100	j	1799	TCONS_00009698_100	224	11.5646	14.67	15.9612	0.941124	0.00509754
Pp1s136_123V6	TCONS_00009592_100	j	1799	TCONS_00009698_100	53	11.5646	14.67	15.9612	0.941124	0.00509754
Pp1s136_123V6	TCONS_00009592_100	j	1799	TCONS_00009698_100	133	11.5646	14.67	15.9612	0.941124	0.00509754
Pp1s136_123V6	TCONS_00009592_100	j	1799	TCONS_00009698_100	88	11.5646	14.67	15.9612	0.941124	0.00509754
Pp1s136_123V6	TCONS_00009593_100	=	1772	TCONS_00009698_100	162	3.46428	12.2948	1.0543	0.954864	0.00300995
Pp1s136_123V6	TCONS_00009593_100	=	1772	TCONS_00009698_100	139	3.46428	12.2948	1.0543	0.954864	0.00300995
Pp1s136_123V6	TCONS_00009593_100	=	1772	TCONS_00009698_100	60	3.46428	12.2948	1.0543	0.954864	0.00300995
Pp1s136_123V6	TCONS_00009593_100	=	1772	TCONS_00009698_100	133	3.46428	12.2948	1.0543	0.954864	0.00300995
Pp1s136_123V6	TCONS_00009593_100	=	1772	TCONS_00009698_100	88	3.46428	12.2948	1.0543	0.954864	0.00300995
Pp1s139_11V6	TCONS_00010243_100	=	3568	TCONS_00005908_100	44	17.1449	13.5957	8.66959	0.985611	0.000309086
Pp1s139_11V6	TCONS_00010243_100	=	3568	TCONS_00005911_100	44	17.1449	13.5957	8.66959	0.880406	0.0205987
Pp1s139_11V6	TCONS_00010243_100	=	3568	TCONS_00005912_100	44	17.1449	13.5957	8.66959	0.753702	0.0835233
Pp1s139_11V6	TCONS_00010243_100	=	3568	TCONS_00005914_100	44	17.1449	13.5957	8.66959	0.43948	0.383221
Pp1s139_11V6	TCONS_00010243_100	=	3568	TCONS_00005915_100	44	17.1449	13.5957	8.66959	0.880406	0.0205987
Pp1s139_11V6	TCONS_00010243_100	=	3568	TCONS_00005916_100	44	17.1449	13.5957	8.66959	0.880406	0.0205987
Pp1s139_11V6	TCONS_00010243_100	=	3568	TCONS_00005917_100	44	17.1449	13.5957	8.66959	0.941124	0.00509754
Pp1s139_11V6	TCONS_00010243_100	=	3568	TCONS_00005918_100	44	17.1449	13.5957	8.66959	0.371868	0.46791
Pp1s141_128V6	TCONS_00010974_100	=	1323	TCONS_00029705_100	89	0.434378	66.8849	0.0886932	0.523635	0.286336
Pp1s141_128V6	TCONS_00010974_100	=	1323	TCONS_00029705_100	136	0.434378	66.8849	0.0886932	0.523635	0.286336
Pp1s14_264V6	TCONS_00010691_100	j	3636	TCONS_00018723_100	44	0.259334	2.09708	0.414356	0.705882	0.117036
Pp1s14_264V6	TCONS_00010691_100	j	3636	TCONS_00018724_100	44	0.259334	2.09708	0.414356	0.632353	0.1779
Pp1s14_264V6	TCONS_00010691_100	j	3636	TCONS_00018725_100	44	0.259334	2.09708	0.414356	0.770051	0.0732351
Pp1s14_264V6	TCONS_00010691_100	j	3636	TCONS_00067728_100	105	0.259334	2.09708	0.414356	0.89326	0.0164822
Pp1s14_264V6	TCONS_00010691_100	j	3636	TCONS_00067729_100	105	0.259334	2.09708	0.414356	0.770051	0.0732351
Pp1s14_264V6	TCONS_00010693_100	=	1964	TCONS_00067728_100	105	1.29194	0.775312	2.45898	0.741935	0.0913027
Pp1s14_264V6	TCONS_00010693_100	=	1964	TCONS_00067729_100	105	1.29194	0.775312	2.45898	0.806452	0.0525662
Pp1s143_107V6	TCONS_00011366_100	=	1971	TCONS_00011274_100	38	4.2766	0.458006	6.49814	0.777542	0.0687269
Pp1s143_52V6	TCONS_00011352_100	=	2966	TCONS_00063618_100	175	3.16701	8.29989	9.49853	0.5161	0.294584
Pp1s145_131V6	TCONS_00011679_100	=	1762	TCONS_00048654_100	43	6.94622	8.06456	10.0532	0.758971	0.0801412
Pp1s147_138V6	TCONS_00012018_100	=	306	TCONS_00011927_100	47	9.36828	0.429344	0.43295	0.637536	0.17326
Pp1s148_22V6	TCONS_00012046_100	j	3506	TCONS_00012118_100	820	8.65397	1.7918	8.04829	0.845154	0.0341094
Pp1s148_22V6	TCONS_00012047_100	=	2691	TCONS_00012118_100	424	0.900803	0.585101	4.47556	0.826184	0.0426922
Pp1s148_74V6	TCONS_00012154_100	=	1437	TCONS_00012074_100	168	3.86637	0.0388913	0.178626	0.985611	0.000309086
Pp1s148_74V6	TCONS_00012154_100	=	1437	TCONS_00012074_100	135	3.86637	0.0388913	0.178626	0.985611	0.000309086
Pp1s148_74V6	TCONS_00012154_100	=	1437	TCONS_00012074_100	66	3.86637	0.0388913	0.178626	0.985611	0.000309086
Pp1s148_74V6	TCONS_00012154_100	=	1437	TCONS_00012074_100	92	3.86637	0.0388913	0.178626	0.985611	0.000309086
Pp1s148_74V6	TCONS_00012154_100	=	1437	TCONS_00012074_100	117	3.86637	0.0388913	0.178626	0.985611	0.000309086
Pp1s15_200V6	TCONS_00012844_100	=	5843	TCONS_00012548_100	1309	8.29447	1.17536	1.11988	0.880406	0.0205987
Pp1s15_200V6	TCONS_00012846_100	j	6863	TCONS_00012548_100	662	4.07005	0.344521	0.098035	0.935484	0.00610923
Pp1s15_200V6	TCONS_00012846_100	j	6863	TCONS_00012548_100	1457	4.07005	0.344521	0.098035	0.935484	0.00610923
Pp1s15_200V6	TCONS_00012848_100	=	1248	TCONS_00012548_100	40	4.61133	0.0136879	0.457253	0.806452	0.0525662
Pp1s152_167V6	TCONS_00013486_100	j	2070	TCONS_00052835_100	58	1.996	4.40388	5.42766	0.542857	0.297222
Pp1s152_167V6	TCONS_00013486_100	j	2070	TCONS_00052835_100	117	1.996	4.40388	5.42766	0.542857	0.297222
Pp1s152_167V6	TCONS_00013487_100	j	1782	TCONS_00052835_100	58	2.25833	0.354348	0.641957	0.927634	0.00766584
Pp1s152_167V6	TCONS_00013487_100	j	1782	TCONS_00052835_100	107	2.25833	0.354348	0.641957	0.927634	0.00766584
Pp1s152_167V6	TCONS_00013488_100	=	1023	TCONS_00052835_100	58	1.39075	0.381168	2.9999	0.758971	0.0801412
Pp1s152_167V6	TCONS_00013488_100	=	1023	TCONS_00052835_100	117	1.39075	0.381168	2.9999	0.758971	0.0801412
Pp1s153_46V6	TCONS_00013562_100	=	180	TCONS_00013559_100	167	3.62141	7.23507	2.56231	0.941124	0.00509754
Pp1s157_51V6	TCONS_00014185_100	=	1805	TCONS_00014123_100	38	1.33757	2.84796	1.03585	0.880406	0.0205987
Pp1s157_51V6	TCONS_00014186_100	=	2340	TCONS_00014123_100	38	1.99594	7.77835	0.455207	0.880406	0.0205987
Pp1s157_51V6	TCONS_00014187_100	=	2551	TCONS_00014123_100	38	1.51411	18.2375	3.43859	0.942857	0.0166667
Pp1s164_25V6	TCONS_00015714_100	j	3376	TCONS_00012548_100	104	0.853643	4.43491	0.867193	0.576818	0.230732
Pp1s164_91V6	TCONS_00015673_100	=	3901	TCONS_00015763_100	83	0.30157	2.27899	0.202987	1	0
Pp1s164_91V6	TCONS_00015673_100	=	3901	TCONS_00015763_100	1975	0.30157	2.27899	0.202987	1	0
Pp1s164_91V6	TCONS_00015674_100	o	1811	TCONS_00015763_100	128	0.379272	2.14187	0	0.898027	0.0150677
Pp1s164_91V6	TCONS_00015674_100	o	1811	TCONS_00015763_100	261	0.379272	2.14187	0	0.898027	0.0150677
Pp1s172_54V6	TCONS_00017238_100	j	1091	TCONS_00036253_100	176	4.43515	0.00657063	2.2855	0.806452	0.0525662
Pp1s172_54V6	TCONS_00017238_100	j	1091	TCONS_00036253_100	44	4.43515	0.00657063	2.2855	0.806452	0.0525662
Pp1s172_54V6	TCONS_00017239_100	j	1072	TCONS_00036253_100	176	5.59114	1.02325	5.54686	0.770051	0.0732351
Pp1s172_54V6	TCONS_00017239_100	j	1072	TCONS_00036253_100	44	5.59114	1.02325	5.54686	0.770051	0.0732351
Pp1s172_54V6	TCONS_00017240_100	=	994	TCONS_00036253_100	176	6.13743	5.51794	0.775483	0.880406	0.0205987
Pp1s172_54V6	TCONS_00017240_100	=	994	TCONS_00036253_100	44	6.13743	5.51794	0.775483	0.880406	0.0205987
Pp1s182_3V6	TCONS_00018878_100	j	1288	TCONS_00018904_100	1112	0.486806	3.42312	0.16726	0.523635	0.286336
Pp1s182_3V6	TCONS_00018878_100	j	1288	TCONS_00018905_100	1112	0.486806	3.42312	0.16726	0.770051	0.0732351
Pp1s184_121V6	TCONS_00019115_100	=	237	TCONS_00019219_100	35	8.04833	2.88559	1.26028	1	0
Pp1s19_305V6	TCONS_00019931_100	j	1382	TCONS_00051529_100	304	1.82293	5.73023	1.80791	0.880406	0.0205987
Pp1s19_305V6	TCONS_00019931_100	j	1382	TCONS_00051529_100	76	1.82293	5.73023	1.80791	0.880406	0.0205987
Pp1s194_44V6	TCONS_00020623_100	=	138	TCONS_00020723_100	136	0.683172	12.1964	0	0.715458	0.0454215
Pp1s197_56V6	TCONS_00021214_100	=	2811	TCONS_00021117_100	116	1.941	0.496582	1.00297	0.935484	0.00610923
Pp1s197_56V6	TCONS_00021214_100	=	2811	TCONS_00021117_100	646	1.941	0.496582	1.00297	0.935484	0.00610923
Pp1s197_56V6	TCONS_00021214_100	=	2811	TCONS_00021117_100	151	1.941	0.496582	1.00297	0.935484	0.00610923
Pp1s197_56V6	TCONS_00021215_100	=	1835	TCONS_00021117_100	116	18.2741	5.69461	18.187	0.5161	0.294584
Pp1s197_56V6	TCONS_00021215_100	=	1835	TCONS_00021117_100	137	18.2741	5.69461	18.187	0.5161	0.294584
Pp1s202_31V6	TCONS_00023022_100	=	1699	TCONS_00023089_100	109	1.35496	1.49458	1.85254	0.485714	0.355556
Pp1s20_49V6	TCONS_00022596_100	o	4295	TCONS_00022425_100	197	4.20098	1.48365	3.78441	0.758971	0.0801412
Pp1s206_124V6	TCONS_00023498_100	=	1134	TCONS_00023552_100	292	0.141216	2.19531	0.285322	0.698253	0.122839
Pp1s206_124V6	TCONS_00023498_100	=	1134	TCONS_00023552_100	390	0.141216	2.19531	0.285322	0.698253	0.122839
Pp1s215_75V6	TCONS_00025296_100	=	423	TCONS_00025237_100	113	0.942916	4.0561	1.88422	0.637748	0.173071
Pp1s215_75V6	TCONS_00025296_100	=	423	TCONS_00025237_100	37	0.942916	4.0561	1.88422	0.637748	0.173071
Pp1s215_75V6	TCONS_00025296_100	=	423	TCONS_00025238_100	31	0.942916	4.0561	1.88422	0.89326	0.0164822
Pp1s215_75V6	TCONS_00025297_100	=	597	TCONS_00025238_100	377	8.01972	3.48082	6.98046	0.758971	0.0801412
Pp1s217_4V6	TCONS_00025372_100	=	2397	TCONS_00025428_100	454	0.1417	2.73921	0.0080348	1	1.84889e-32
Pp1s217_4V6	TCONS_00025372_100	=	2397	TCONS_00025428_100	119	0.1417	2.73921	0.0080348	1	1.84889e-32
Pp1s217_4V6	TCONS_00025372_100	=	2397	TCONS_00025428_100	246	0.1417	2.73921	0.0080348	1	1.84889e-32
Pp1s218_117V6	TCONS_00025532_100	=	4166	TCONS_00025534_100	48	2.74943	3.00343	0.716284	0.954864	0.00300995
Pp1s218_14V6	TCONS_00025552_100	=	3142	TCONS_00018723_100	76	0.712745	1.0847	1.71566	0.289886	0.577352
Pp1s218_14V6	TCONS_00025552_100	=	3142	TCONS_00018724_100	76	0.712745	1.0847	1.71566	0.811679	0.0498576
Pp1s218_14V6	TCONS_00025552_100	=	3142	TCONS_00018725_100	76	0.712745	1.0847	1.71566	0.698253	0.122839
Pp1s218_14V6	TCONS_00025552_100	=	3142	TCONS_00036980_100	76	0.712745	1.0847	1.71566	0.942857	0.0166667
Pp1s218_14V6	TCONS_00025552_100	=	3142	TCONS_00036981_100	76	0.712745	1.0847	1.71566	0.698253	0.122839
Pp1s230_74V6	TCONS_00027782_100	=	3132	TCONS_00027736_100	148	5.61892	6.87935	8.10668	0.758971	0.0801412
Pp1s230_74V6	TCONS_00027782_100	=	3132	TCONS_00027736_100	144	5.61892	6.87935	8.10668	0.758971	0.0801412
Pp1s230_74V6	TCONS_00027782_100	=	3132	TCONS_00027736_100	143	5.61892	6.87935	8.10668	0.758971	0.0801412
Pp1s230_74V6	TCONS_00027782_100	=	3132	TCONS_00027736_100	30	5.61892	6.87935	8.10668	0.758971	0.0801412
Pp1s246_132V6	TCONS_00029849_100	=	177	TCONS_00018723_100	86	9.61254	3.3314	2.05279	0.720588	0.106199
Pp1s246_132V6	TCONS_00029849_100	=	177	TCONS_00018724_100	86	9.61254	3.3314	2.05279	0.808824	0.0513291
Pp1s246_132V6	TCONS_00029849_100	=	177	TCONS_00018725_100	86	9.61254	3.3314	2.05279	0.954864	0.00300995
Pp1s246_132V6	TCONS_00029849_100	=	177	TCONS_00036980_100	86	9.61254	3.3314	2.05279	0.724714	0.103243
Pp1s246_132V6	TCONS_00029849_100	=	177	TCONS_00036981_100	86	9.61254	3.3314	2.05279	0.954864	0.00300995
Pp1s246_3V6	TCONS_00029782_100	=	765	TCONS_00029705_100	89	1.83456	0.777888	0.81088	0.935484	0.00610923
Pp1s246_3V6	TCONS_00029782_100	=	765	TCONS_00029705_100	149	1.83456	0.777888	0.81088	0.935484	0.00610923
Pp1s254_28V6	TCONS_00030885_100	=	1098	TCONS_00032659_100	43	2.49241	0.963306	7.01203	0.708447	0.115113
Pp1s254_28V6	TCONS_00030886_100	=	800	TCONS_00032659_100	42	1.26468	0.851197	2.02431	0.741935	0.0913027
Pp1s254_29V6	TCONS_00030926_100	=	312	TCONS_00030887_100	93	18.5375	2.07817	16.7154	1	0.00277778
Pp1s256_34V6	TCONS_00031084_100	=	1802	TCONS_00008210_100	57	2.80642	5.35695	3.31213	0.941124	0.00509754
Pp1s259_83V6	TCONS_00031429_100	=	3301	TCONS_00012548_100	56	0.25273	4.61994	0.138043	0.637536	0.17326
Pp1s27_125V6	TCONS_00032702_100	=	1399	TCONS_00036253_100	156	15.3616	12.6184	55.0679	0.27323	0.600355
Pp1s27_125V6	TCONS_00032702_100	=	1399	TCONS_00036253_100	330	15.3616	12.6184	55.0679	0.27323	0.600355
Pp1s27_125V6	TCONS_00032702_100	=	1399	TCONS_00036253_100	43	15.3616	12.6184	55.0679	0.27323	0.600355
Pp1s271_62V6	TCONS_00032973_100	j	3740	TCONS_00063406_100	477	1.6277	0.913044	1.97183	0.806452	0.0525662
Pp1s271_62V6	TCONS_00032973_100	j	3740	TCONS_00063406_100	61	1.6277	0.913044	1.97183	0.806452	0.0525662
Pp1s271_62V6	TCONS_00032974_100	j	3592	TCONS_00063406_100	372	7.19114	3.7358	6.18164	0.880406	0.0205987
Pp1s271_62V6	TCONS_00032974_100	j	3592	TCONS_00063406_100	56	7.19114	3.7358	6.18164	0.880406	0.0205987
Pp1s271_62V6	TCONS_00032975_100	=	3473	TCONS_00063406_100	372	1.51632	1.4391	2.4766	0.935484	0.00610923
Pp1s271_62V6	TCONS_00032975_100	=	3473	TCONS_00063406_100	56	1.51632	1.4391	2.4766	0.935484	0.00610923
Pp1s272_11V6	TCONS_00033041_100	=	261	TCONS_00033089_100	50	0	2.50876	0	0.774597	0.070484
Pp1s272_11V6	TCONS_00033041_100	=	261	TCONS_00033090_100	50	0	2.50876	0	1	0
Pp1s28_405V6	TCONS_00034032_100	j	3893	TCONS_00034264_100	116	2.02378	1.97356	2.23161	0.654654	0.158302
Pp1s28_405V6	TCONS_00034032_100	j	3893	TCONS_00034264_100	187	2.02378	1.97356	2.23161	0.654654	0.158302
Pp1s28_405V6	TCONS_00034033_100	=	2544	TCONS_00034264_100	116	1.67936	3.6796	2.92618	0.130931	0.804726
Pp1s28_405V6	TCONS_00034033_100	=	2544	TCONS_00034264_100	167	1.67936	3.6796	2.92618	0.130931	0.804726
Pp1s307_6V6	TCONS_00037772_100	=	1324	TCONS_00019219_100	79	42.1801	8.6582	77.9005	0.394665	0.438739
Pp1s307_8V6	TCONS_00037773_100	=	1339	TCONS_00019219_100	58	49.766	25.4064	72.003	0.576818	0.230732
Pp1s311_52V6	TCONS_00038588_100	j	2507	TCONS_00038637_100	598	3.10836	2.85858	1.86029	0.811679	0.0498576
Pp1s311_52V6	TCONS_00038588_100	j	2507	TCONS_00038637_100	527	3.10836	2.85858	1.86029	0.811679	0.0498576
Pp1s311_52V6	TCONS_00038589_100	=	748	TCONS_00038637_100	69	16.5446	13.7319	13.308	0.828571	0.0583333
Pp1s3_167V6	TCONS_00036535_100	=	1548	TCONS_00036253_100	82	2.14392	3.57336	0.591711	1	0
Pp1s3_167V6	TCONS_00036536_100	=	1563	TCONS_00036253_100	82	5.22063	16.1441	9.02811	0.880406	0.0205987
Pp1s3_167V6	TCONS_00036537_100	j	1797	TCONS_00036253_100	104	1.14204	6.2263	2.03988	0.89326	0.0164822
Pp1s324_44V6	TCONS_00039760_100	=	1780	TCONS_00036253_100	38	3.6938	3.30578	9.35759	0.935484	0.00610923
Pp1s324_44V6	TCONS_00039762_100	=	1087	TCONS_00036253_100	38	65.1679	13.7916	84.7705	0.698253	0.122839
Pp1s324_44V6	TCONS_00039763_100	=	1256	TCONS_00036253_100	38	0	5.66996	0.117596	0.718421	0.107767
Pp1s3_260V6	TCONS_00036290_100	=	192	TCONS_00036581_100	85	1.8475	0	0	0.664211	0.1502
Pp1s327_24V6	TCONS_00039955_100	j	6975	TCONS_00015682_100	77	7.0704	4.93981	2.07239	0.942857	0.0166667
Pp1s327_39V6	TCONS_00039975_100	=	1047	TCONS_00036253_100	178	1.7455	10.5945	10.7763	0.770051	0.0732351
Pp1s327_41V6	TCONS_00039974_100	j	1298	TCONS_00036253_100	178	1.12958	2.46431	4.00743	0.806452	0.0525662
Pp1s327_41V6	TCONS_00039976_100	=	1132	TCONS_00036253_100	178	0.953894	0.618542	1.65465	0.806452	0.0525662
Pp1s327_41V6	TCONS_00039979_100	j	1167	TCONS_00036253_100	178	0.604271	4.66364	1.08185	0.935484	0.00610923
Pp1s327_41V6	TCONS_00039980_100	j	1223	TCONS_00036253_100	178	0.109339	8.44019	6.04114	0.698253	0.122839
Pp1s327_45V6	TCONS_00040008_100	=	1156	TCONS_00015763_100	76	1.44131	5.02807	3.89213	0.758971	0.0801412
Pp1s327_45V6	TCONS_00040008_100	=	1156	TCONS_00015763_100	61	1.44131	5.02807	3.89213	0.758971	0.0801412
Pp1s33_129V6	TCONS_00040162_100	j	1792	TCONS_00040386_100	195	57.4732	25.1343	44.0812	0.941124	0.00509754
Pp1s33_129V6	TCONS_00040162_100	j	1792	TCONS_00040386_100	78	57.4732	25.1343	44.0812	0.941124	0.00509754
Pp1s33_129V6	TCONS_00040162_100	j	1792	TCONS_00040386_100	84	57.4732	25.1343	44.0812	0.941124	0.00509754
Pp1s33_129V6	TCONS_00040162_100	j	1792	TCONS_00040386_100	694	57.4732	25.1343	44.0812	0.941124	0.00509754
Pp1s33_129V6	TCONS_00040164_100	j	1812	TCONS_00040386_100	114	3.184	1.13955	2.35287	1	0
Pp1s33_129V6	TCONS_00040164_100	j	1812	TCONS_00040386_100	82	3.184	1.13955	2.35287	1	0
Pp1s33_129V6	TCONS_00040164_100	j	1812	TCONS_00040386_100	78	3.184	1.13955	2.35287	1	0
Pp1s33_129V6	TCONS_00040164_100	j	1812	TCONS_00040386_100	84	3.184	1.13955	2.35287	1	0
Pp1s33_129V6	TCONS_00040164_100	j	1812	TCONS_00040386_100	129	3.184	1.13955	2.35287	1	0
Pp1s33_129V6	TCONS_00040164_100	j	1812	TCONS_00040386_100	335	3.184	1.13955	2.35287	1	0
Pp1s34_256V6	TCONS_00041388_100	j	7281	TCONS_00041660_100	57	4.36815	1.07619	1.87503	0.954864	0.00300995
Pp1s34_256V6	TCONS_00041388_100	j	7281	TCONS_00041660_100	175	4.36815	1.07619	1.87503	0.954864	0.00300995
Pp1s350_29V6	TCONS_00042725_100	=	825	TCONS_00042707_100	45	4.47679	0.398387	0.994446	0.695608	0.12488
Pp1s35_109V6	TCONS_00042322_100	=	2491	TCONS_00005152_100	101	1.08726	2.52879	1.48935	0.579771	0.227784
Pp1s35_237V6	TCONS_00042385_100	=	2046	TCONS_00068745_100	153	16.9451	7.04012	10.0231	0.698253	0.122839
Pp1s35_237V6	TCONS_00042385_100	=	2046	TCONS_00068745_100	153	16.9451	7.04012	10.0231	0.698253	0.122839
Pp1s35_237V6	TCONS_00042385_100	=	2046	TCONS_00068745_100	124	16.9451	7.04012	10.0231	0.698253	0.122839
Pp1s35_237V6	TCONS_00042385_100	=	2046	TCONS_00068745_100	56	16.9451	7.04012	10.0231	0.698253	0.122839
Pp1s35_260V6	TCONS_00042414_100	=	2147	TCONS_00019270_100	61	9.12825	8.9492	6.67958	0.6	0.241667
Pp1s35_69V6	TCONS_00042513_100	=	1455	TCONS_00063618_100	44	1.98296	0.355182	2.58805	0.758971	0.0801412
Pp1s35_69V6	TCONS_00042513_100	=	1455	TCONS_00063618_100	200	1.98296	0.355182	2.58805	0.758971	0.0801412
Pp1s372_60V6	TCONS_00044719_100	j	2549	TCONS_00015066_100	81	10.3524	7.94495	20.3906	0.371868	0.46791
Pp1s372_60V6	TCONS_00044719_100	j	2549	TCONS_00015067_100	81	10.3524	7.94495	20.3906	0.698253	0.122839
Pp1s372_60V6	TCONS_00044720_100	=	2757	TCONS_00015066_100	81	3.53856	2.40981	5.78173	0.371868	0.46791
Pp1s372_60V6	TCONS_00044720_100	=	2757	TCONS_00015067_100	81	3.53856	2.40981	5.78173	0.698253	0.122839
Pp1s372_60V6	TCONS_00044720_100	=	2757	TCONS_00015066_100	131	3.53856	2.40981	5.78173	0.371868	0.46791
Pp1s382_11V6	TCONS_00045781_100	=	1205	TCONS_00043734_100	71	2.5114	4.92158	2.25526	0.5161	0.294584
Pp1s382_11V6	TCONS_00045781_100	=	1205	TCONS_00043735_100	71	2.5114	4.92158	2.25526	0.758971	0.0801412
Pp1s38_387V6	TCONS_00045379_100	j	1523	TCONS_00045632_100	35	1.69564	3.70291	2.47571	0.985611	0.000309086
Pp1s38_387V6	TCONS_00045379_100	j	1523	TCONS_00045632_100	83	1.69564	3.70291	2.47571	0.985611	0.000309086
Pp1s38_387V6	TCONS_00045379_100	j	1523	TCONS_00045632_100	54	1.69564	3.70291	2.47571	0.985611	0.000309086
Pp1s38_387V6	TCONS_00045379_100	j	1523	TCONS_00045632_100	288	1.69564	3.70291	2.47571	0.985611	0.000309086
Pp1s384_7V6	TCONS_00045865_100	=	435	TCONS_00049371_100	182	1.57648	0.274986	1.0271	0.708447	0.115113
Pp1s387_18V6	TCONS_00045969_100	j	2793	TCONS_00019228_100	59	1.66623	0.302053	1.66282	0.708447	0.115113
Pp1s387_18V6	TCONS_00045971_100	=	2614	TCONS_00019228_100	59	2.52628	5.67102	3.46605	0.705882	0.117036
Pp1s387_18V6	TCONS_00045972_100	=	2368	TCONS_00019228_100	59	5.24239	4.55784	3.01646	0.831655	0.0401244
Pp1s387_18V6	TCONS_00045973_100	j	3205	TCONS_00019228_100	59	2.7497	4.61903	2.26176	0.869657	0.0243769
Pp1s39_151V6	TCONS_00046197_100	=	891	TCONS_00046429_100	183	1.91928	0.0136598	0.0510114	0.359211	0.484359
Pp1s39_390V6	TCONS_00046529_100	=	3015	TCONS_00001284_100	126	5.08953	3.75586	1.90115	0.770051	0.0732351
Pp1s39_390V6	TCONS_00046530_100	j	2396	TCONS_00001284_100	126	29.8075	11.9172	7.04922	0.521794	0.288343
Pp1s39_429V6	TCONS_00046547_100	=	1933	TCONS_00046337_100	1017	10.502	0.830694	12.3523	0.840668	0.0360576
Pp1s39_429V6	TCONS_00046548_100	=	1707	TCONS_00046337_100	347	1.92806	29.1268	0.000578217	0.279412	0.591789
Pp1s39_429V6	TCONS_00046548_100	=	1707	TCONS_00046337_100	451	1.92806	29.1268	0.000578217	0.279412	0.591789
Pp1s39_429V6	TCONS_00046549_100	j	1461	TCONS_00046337_100	347	26.2545	9.01256	31.8474	0.840668	0.0360576
Pp1s39_429V6	TCONS_00046549_100	j	1461	TCONS_00046337_100	455	26.2545	9.01256	31.8474	0.840668	0.0360576
Pp1s39_429V6	TCONS_00046549_100	j	1461	TCONS_00046337_100	372	26.2545	9.01256	31.8474	0.840668	0.0360576
Pp1s395_22V6	TCONS_00046750_100	=	1377	TCONS_00046788_100	466	4.51796	0.504766	1.7001	0.741935	0.0913027
Pp1s407_22V6	TCONS_00048058_100	o	1603	TCONS_00046337_100	160	193.497	40.2735	79.8843	0.521794	0.288343
Pp1s407_22V6	TCONS_00048058_100	o	1603	TCONS_00046337_100	293	193.497	40.2735	79.8843	0.521794	0.288343
Pp1s407_22V6	TCONS_00048058_100	o	1603	TCONS_00046337_100	104	193.497	40.2735	79.8843	0.521794	0.288343
Pp1s407_22V6	TCONS_00048060_100	=	429	TCONS_00046337_100	137	0.397677	0	18.8088	0.685994	0.132419
Pp1s407_22V6	TCONS_00048060_100	=	429	TCONS_00046337_100	173	0.397677	0	18.8088	0.685994	0.132419
Pp1s425_11V6	TCONS_00049276_100	j	1596	TCONS_00036581_100	50	1.89387	0	1.21185	0.602941	0.205184
Pp1s432_22V6	TCONS_00049823_100	=	1392	TCONS_00049835_100	133	0.635573	1.50838	0.205123	0.89326	0.0164822
Pp1s432_22V6	TCONS_00049823_100	=	1392	TCONS_00049835_100	45	0.635573	1.50838	0.205123	0.89326	0.0164822
Pp1s432_22V6	TCONS_00049823_100	=	1392	TCONS_00049835_100	320	0.635573	1.50838	0.205123	0.89326	0.0164822
Pp1s432_22V6	TCONS_00049823_100	=	1392	TCONS_00049835_100	47	0.635573	1.50838	0.205123	0.89326	0.0164822
Pp1s43_83V6	TCONS_00049494_100	=	450	TCONS_00001299_100	383	2.04404	0.0275361	0.253818	0.338823	0.511215
Pp1s44_23V6	TCONS_00050188_100	o	4860	TCONS_00050019_100	1508	6.34664	2.52448	1.4151	0.698253	0.122839
Pp1s465_2V6	TCONS_00051544_100	=	2185	TCONS_00051529_100	111	1.02505	5.99336	2.62182	0.819689	0.0458371
Pp1s465_2V6	TCONS_00051544_100	=	2185	TCONS_00051529_100	304	1.02505	5.99336	2.62182	0.819689	0.0458371
Pp1s49_124V6	TCONS_00052756_100	=	1973	TCONS_00029285_100	299	3.54582	1.07703	2.54646	0.758971	0.0801412
Pp1s49_124V6	TCONS_00052756_100	=	1973	TCONS_00029286_100	299	3.54582	1.07703	2.54646	0.698253	0.122839
Pp1s49_124V6	TCONS_00052756_100	=	1973	TCONS_00049371_100	186	3.54582	1.07703	2.54646	0.579771	0.227784
Pp1s49_124V6	TCONS_00052756_100	=	1973	TCONS_00029285_100	107	3.54582	1.07703	2.54646	0.758971	0.0801412
Pp1s49_124V6	TCONS_00052756_100	=	1973	TCONS_00029286_100	107	3.54582	1.07703	2.54646	0.698253	0.122839
Pp1s49_74V6	TCONS_00052725_100	=	1167	TCONS_00052577_100	46	2.83459	0.103338	0.351929	0.831655	0.0401244
Pp1s49_74V6	TCONS_00052726_100	=	447	TCONS_00052577_100	46	2.52353	0.0735444	0.434528	1	0
Pp1s51_299V6	TCONS_00054027_100	=	932	TCONS_00014389_100	55	1.56772	1.9381	1.32251	0.885714	0.0333333
Pp1s52_188V6	TCONS_00054257_100	=	219	TCONS_00054363_100	219	10.2111	5.83262	2.86016	0.941124	0.00509754
Pp1s52_188V6	TCONS_00054257_100	=	219	TCONS_00054364_100	219	10.2111	5.83262	2.86016	0.695608	0.12488
Pp1s52_228V6	TCONS_00054270_100	=	2633	TCONS_00054381_100	871	12.9019	3.6469	5.1145	0.819689	0.0458371
Pp1s54_126V6	TCONS_00054926_100	j	2273	TCONS_00021117_100	116	2.07734	1.32388	4.9167	0.758971	0.0801412
Pp1s54_126V6	TCONS_00054926_100	j	2273	TCONS_00021117_100	70	2.07734	1.32388	4.9167	0.758971	0.0801412
Pp1s59_365V6	TCONS_00056813_100	=	3849	TCONS_00057089_100	269	0.458279	2.21801	0.857452	0.698253	0.122839
Pp1s59_365V6	TCONS_00056813_100	=	3849	TCONS_00057089_100	64	0.458279	2.21801	0.857452	0.698253	0.122839
Pp1s59_365V6	TCONS_00056813_100	=	3849	TCONS_00057089_100	43	0.458279	2.21801	0.857452	0.698253	0.122839
Pp1s60_306V6	TCONS_00057740_100	o	1915	TCONS_00057891_100	649	2.34433	0.184165	0.44063	0.89326	0.0164822
Pp1s60_306V6	TCONS_00057740_100	o	1915	TCONS_00057891_100	80	2.34433	0.184165	0.44063	0.89326	0.0164822
Pp1s66_167V6	TCONS_00059486_100	=	360	TCONS_00059620_100	72	4.7443	4.85083	1.81877	0.466974	0.350455
Pp1s66_167V6	TCONS_00059486_100	=	360	TCONS_00059621_100	182	4.7443	4.85083	1.81877	0.758971	0.0801412
Pp1s66_167V6	TCONS_00059486_100	=	360	TCONS_00059621_100	41	4.7443	4.85083	1.81877	0.758971	0.0801412
Pp1s68_174V6	TCONS_00060239_100	=	771	TCONS_00028104_100	114	20.1537	20.0308	28.4482	0.758971	0.0801412
Pp1s68_174V6	TCONS_00060239_100	=	771	TCONS_00028105_100	114	20.1537	20.0308	28.4482	0.880406	0.0205987
Pp1s68_174V6	TCONS_00060239_100	=	771	TCONS_00028106_100	114	20.1537	20.0308	28.4482	0.771429	0.102778
Pp1s68_174V6	TCONS_00060239_100	=	771	TCONS_00045906_100	114	20.1537	20.0308	28.4482	0.880406	0.0205987
Pp1s68_174V6	TCONS_00060239_100	=	771	TCONS_00045907_100	114	20.1537	20.0308	28.4482	0.941124	0.00509754
Pp1s68_174V6	TCONS_00060239_100	=	771	TCONS_00016516_100	85	20.1537	20.0308	28.4482	0.880406	0.0205987
Pp1s69_7V6	TCONS_00060461_100	j	1458	TCONS_00022036_100	51	2.85864	5.60243	2.10463	0.770051	0.0732351
Pp1s69_7V6	TCONS_00060462_100	o	1830	TCONS_00022036_100	51	4.42037	11.2996	1.24776	0.434828	0.388865
Pp1s78_26V6	TCONS_00063318_100	=	3178	TCONS_00063406_100	315	0.249049	0.199874	2.45711	0.935484	0.00610923
Pp1s78_26V6	TCONS_00063318_100	=	3178	TCONS_00063406_100	136	0.249049	0.199874	2.45711	0.935484	0.00610923
Pp1s78_26V6	TCONS_00070859_25	j	3460	TCONS_00063406_100	372	3.83811	4.26727	6.2934	0.941124	0.00509754
Pp1s78_26V6	TCONS_00070859_25	j	3460	TCONS_00063406_100	56	3.83811	4.26727	6.2934	0.941124	0.00509754
Pp1s79_189V6	TCONS_00063781_100	=	948	TCONS_00063618_100	253	13.3874	0.121599	3.09045	0.5161	0.294584
Pp1s79_200V6	TCONS_00063626_100	=	240	TCONS_00063783_100	108	9.90541	0	1.09521	0.676123	0.140357
Pp1s79_200V6	TCONS_00063626_100	=	240	TCONS_00063784_100	108	9.90541	0	1.09521	0.898027	0.0150677
Pp1s79_200V6	TCONS_00063626_100	=	240	TCONS_00063785_100	108	9.90541	0	1.09521	0.514496	0.296351
Pp1s79_200V6	TCONS_00063626_100	=	240	TCONS_00063783_100	138	9.90541	0	1.09521	0.676123	0.140357
Pp1s79_200V6	TCONS_00063626_100	=	240	TCONS_00063784_100	138	9.90541	0	1.09521	0.898027	0.0150677
Pp1s79_200V6	TCONS_00063626_100	=	240	TCONS_00063785_100	138	9.90541	0	1.09521	0.514496	0.296351
Pp1s8_207V6	TCONS_00063961_100	j	4672	TCONS_00064132_100	218	0.111227	1.43573	1.84594	0.708447	0.115113
Pp1s8_207V6	TCONS_00063962_100	j	4529	TCONS_00064132_100	218	0.890432	1.44766	1.66149	0.741935	0.0913027
Pp1s8_207V6	TCONS_00063963_100	=	3835	TCONS_00064132_100	103	1.33614	2.52764	2.59609	0.758971	0.0801412
Pp1s84_127V6	TCONS_00065390_100	=	2022	TCONS_00023552_100	142	11.8572	3.0672	18.8173	0.455383	0.364143
Pp1s84_127V6	TCONS_00065391_100	j	2138	TCONS_00023552_100	142	1.65128	0.195639	0	0.826184	0.0426922
Pp1s84_127V6	TCONS_00065392_100	=	1975	TCONS_00023552_100	142	12.3473	10.4959	8.11248	0.758971	0.0801412
Pp1s84_82V6	TCONS_00065358_100	=	2003	TCONS_00050814_100	51	0.0269448	2.16819	0.16568	1	1.84889e-32
Pp1s84_82V6	TCONS_00065358_100	=	2003	TCONS_00050815_100	51	0.0269448	2.16819	0.16568	1	1.84889e-32
Pp1s84_82V6	TCONS_00065358_100	=	2003	TCONS_00050816_100	51	0.0269448	2.16819	0.16568	0.585239	0.222365
Pp1s87_179V6	TCONS_00066147_100	=	2388	TCONS_00064071_100	236	1.32413	1.06233	6.4985	0.492805	0.320633
Pp1s87_179V6	TCONS_00066147_100	=	2388	TCONS_00064072_100	236	1.32413	1.06233	6.4985	0.637536	0.17326
Pp1s87_179V6	TCONS_00066147_100	=	2388	TCONS_00064073_100	236	1.32413	1.06233	6.4985	0.676123	0.140357
Pp1s9_180V6	TCONS_00066892_100	=	3577	TCONS_00067145_100	489	13.8519	5.73766	12.075	0.941124	0.00509754
Pp1s9_180V6	TCONS_00066892_100	=	3577	TCONS_00067145_100	478	13.8519	5.73766	12.075	0.941124	0.00509754
Pp1s9_180V6	TCONS_00066893_100	=	2316	TCONS_00067145_100	332	0.97949	0.31959	3.26266	0.935484	0.00610923
Pp1s9_337V6	TCONS_00066973_100	=	444	TCONS_00067238_100	38	1.57222	0.250116	0	0.898027	0.0150677
Pp1s9_406V6	TCONS_00067285_100	=	1929	TCONS_00046429_100	56	20.7182	32.7426	44.3703	-0.304256	0.557699
Pp1s97_87V6	TCONS_00068932_100	=	2277	TCONS_00069044_100	1197	5.53651	0.808905	3.27907	0.819689	0.0458371
Pp1s97_87V6	TCONS_00068933_100	=	462	TCONS_00069044_100	122	2.96063	0	0	0.695608	0.12488

## Sheet: List 3
List of the predicted lncRNA-pre-mRNA interactions (our data set)
Gene id - Accession numbes of moss gene
lncRNA id - unique number of long-non-coding RNA
Alignment len -the length of interaction site
Type – “exon” - interaction is located in exon; “intron” - interaction is located in intron; “exon-intron junction” - interaction is located in exon-intron junction; 5UTR, 3UTR - the interactions are located in untranslatable regions
DAS – lable for DAS gene
DEG – lable for DE gene
AS region – 'yes' - if interaction is located in the site of alternative splicing
Gene id	lncRNA id	Alignment len	Type	DAS	DEG	AS region
Pp1s101_254V6	TCONS_00052835_100	53	exon-intron junction			yes
Pp1s101_254V6	TCONS_00052835_100	92	exon-intron junction			yes
Pp1s10_152V6	TCONS_00013941_100	47	intron			no
Pp1s102_148V6	TCONS_00001997_100	120	intron			no
Pp1s102_148V6	TCONS_00001997_100	102	exon-intron junction			no
Pp1s10_278V6	TCONS_00024886_150	57	exon			no
Pp1s10_278V6	TCONS_00026437_100	57	exon			no
Pp1s104_11V6	TCONS_00023552_100	197	exon		DEG_PN	no
Pp1s106_128V6	TCONS_00013559_100	99	5UTR		DEG_PN;DEG_GN	no
Pp1s106_128V6	TCONS_00059215_100	97	5UTR		DEG_PN;DEG_GN	no
Pp1s106_128V6	TCONS_00059215_100	69	5UTR		DEG_PN;DEG_GN	no
Pp1s106_128V6	TCONS_00059216_100	308	5UTR		DEG_PN;DEG_GN	no
Pp1s106_128V6	TCONS_00059216_100	97	5UTR		DEG_PN;DEG_GN	no
Pp1s106_128V6	TCONS_00067392_100	224	5UTR		DEG_PN;DEG_GN	no
Pp1s106_128V6	TCONS_00067392_100	131	5UTR		DEG_PN;DEG_GN	no
Pp1s106_128V6	TCONS_00067392_100	132	5UTR		DEG_PN;DEG_GN	no
Pp1s106_128V6	TCONS_00067394_100	224	5UTR		DEG_PN;DEG_GN	no
Pp1s106_128V6	TCONS_00067394_100	72	5UTR		DEG_PN;DEG_GN	no
Pp1s106_128V6	TCONS_00067394_100	131	5UTR		DEG_PN;DEG_GN	no
Pp1s106_128V6	TCONS_00069476_100	214	5UTR		DEG_PN;DEG_GN	no
Pp1s106_128V6	TCONS_00069476_100	759	5UTR		DEG_PN;DEG_GN	no
Pp1s106_128V6	TCONS_00069477_100	785	5UTR		DEG_PN;DEG_GN	no
Pp1s107_159V6	TCONS_00067392_100	139	5UTR			no
Pp1s107_159V6	TCONS_00067392_100	186	5UTR			no
Pp1s107_159V6	TCONS_00067392_100	177	5UTR			no
Pp1s107_159V6	TCONS_00067394_100	139	5UTR			no
Pp1s107_159V6	TCONS_00067394_100	186	5UTR			no
Pp1s107_159V6	TCONS_00067394_100	177	5UTR			no
Pp1s108_97V6	TCONS_00063618_100	152	exon		DEG_GN	no
Pp1s112_154V6	TCONS_00063618_100	170	exon			no
Pp1s112_212V6	TCONS_00004157_100	97	exon		DEG_PN	no
Pp1s112_212V6	TCONS_00004158_100	97	exon		DEG_PN	no
Pp1s114_5V6	TCONS_00067145_100	156	exon-intron junction			no
Pp1s117_16V6	TCONS_00012548_100	90	exon		DEG_GN	no
Pp1s117_56V6	TCONS_00004407_100	45	5UTR		DEG_GN	no
Pp1s117_56V6	TCONS_00005076_100	702	exon-intron junction		DEG_GN	no
Pp1s117_56V6	TCONS_00005076_100	2338	5UTR		DEG_GN	no
Pp1s117_56V6	TCONS_00029285_100	55	5UTR		DEG_GN	no
Pp1s117_56V6	TCONS_00029286_100	55	5UTR		DEG_GN	no
Pp1s119_146V6	TCONS_00019219_100	53	intron		DEG_PN	no
Pp1s120_57V6	TCONS_00006206_100	547	exon-intron junction			yes
Pp1s126_61V6	TCONS_00050502_150	157	exon-intron junction			yes
Pp1s127_28V6	TCONS_00046429_100	135	intron			no
Pp1s129_31V6	TCONS_00007732_100	97	exon		DEG_GN	no
Pp1s1_334V6	TCONS_00067392_100	191	5UTR			no
Pp1s1_334V6	TCONS_00067394_100	191	5UTR			no
Pp1s133_91V6	TCONS_00059308_100	87	exon			no
Pp1s133_91V6	TCONS_00059309_100	87	exon			no
Pp1s135_99V6	TCONS_00029405_100	164	intron			no
Pp1s135_99V6	TCONS_00032839_25	164	intron			no
Pp1s135_99V6	TCONS_00032840_25	164	intron			no
Pp1s136_123V6	TCONS_00009698_100	242	exon-intron junction			yes
Pp1s136_123V6	TCONS_00009698_100	1102	exon-intron junction			yes
Pp1s139_11V6	TCONS_00005908_100	44	5UTR			no
Pp1s139_11V6	TCONS_00005911_100	44	5UTR			no
Pp1s139_11V6	TCONS_00005912_100	44	5UTR			no
Pp1s139_11V6	TCONS_00005914_100	44	5UTR			no
Pp1s139_11V6	TCONS_00005915_100	44	5UTR			no
Pp1s139_11V6	TCONS_00005916_100	44	5UTR			no
Pp1s139_11V6	TCONS_00005917_100	44	5UTR			no
Pp1s139_11V6	TCONS_00005918_100	44	5UTR			no
Pp1s141_128V6	TCONS_00029705_100	89	exon			no
Pp1s141_128V6	TCONS_00029705_100	136	exon			no
Pp1s14_264V6	TCONS_00014389_100	106	3UTR			yes
Pp1s14_264V6	TCONS_00018723_100	44	3UTR			yes
Pp1s14_264V6	TCONS_00018724_100	44	3UTR			yes
Pp1s14_264V6	TCONS_00018725_100	44	3UTR			yes
Pp1s14_264V6	TCONS_00036980_100	55	3UTR			yes
Pp1s14_264V6	TCONS_00036981_100	55	3UTR			yes
Pp1s14_264V6	TCONS_00067728_100	105	exon			yes
Pp1s14_264V6	TCONS_00067729_100	105	exon			yes
Pp1s143_107V6	TCONS_00011274_100	38	exon-intron junction		DEG_GN	no
Pp1s143_52V6	TCONS_00063618_100	175	exon			no
Pp1s147_109V6	TCONS_00063783_100	39	intron			no
Pp1s147_109V6	TCONS_00063784_100	39	intron			no
Pp1s147_109V6	TCONS_00063785_100	39	intron			no
Pp1s147_116V6	TCONS_00011916_100	168	intron			no
Pp1s147_138V6	TCONS_00011927_100	68	exon-intron junction		DEG_PN	no
Pp1s148_22V6	TCONS_00012118_100	425	exon-intron junction		DEG_GN	yes
Pp1s148_22V6	TCONS_00012118_100	400	3UTR		DEG_GN	yes
Pp1s148_74V6	TCONS_00012074_100	1013	exon-intron junction		DEG_PN	no
Pp1s148_74V6	TCONS_00012074_100	669	exon-intron junction		DEG_PN	no
Pp1s15_200V6	TCONS_00012548_100	662	3UTR		DEG_PN	yes
Pp1s15_200V6	TCONS_00012548_100	1457	exon-intron junction		DEG_PN	yes
Pp1s152_167V6	TCONS_00052835_100	82	exon-intron junction		DEG_GN	yes
Pp1s152_167V6	TCONS_00052835_100	148	exon-intron junction		DEG_GN	yes
Pp1s153_153V6	TCONS_00067392_100	231	intron			no
Pp1s153_153V6	TCONS_00067394_100	231	intron			no
Pp1s153_46V6	TCONS_00013559_100	167	exon			no
Pp1s154_134V6	TCONS_00067392_100	141	5UTR			no
Pp1s154_134V6	TCONS_00067392_100	173	5UTR			no
Pp1s154_134V6	TCONS_00067392_100	72	5UTR			no
Pp1s154_134V6	TCONS_00067394_100	173	5UTR			no
Pp1s154_134V6	TCONS_00067394_100	141	5UTR			no
Pp1s154_134V6	TCONS_00067394_100	72	5UTR			no
Pp1s157_51V6	TCONS_00014123_100	38	exon			yes
Pp1s160_149V6	TCONS_00042159_100	420	5UTR			no
Pp1s160_149V6	TCONS_00042159_100	189	5UTR			no
Pp1s160_149V6	TCONS_00067392_100	183	5UTR			no
Pp1s160_149V6	TCONS_00067394_100	183	5UTR			no
Pp1s16_212V6	TCONS_00063618_100	43	exon		DEG_PN	yes
Pp1s164_25V6	TCONS_00012548_100	30	3UTR		DEG_GN	no
Pp1s164_25V6	TCONS_00012548_100	104	intron		DEG_GN	no
Pp1s164_91V6	TCONS_00015763_100	83	5UTR		DEG_PN;DEG_GN	yes
Pp1s164_91V6	TCONS_00015763_100	1975	5UTR		DEG_PN;DEG_GN	yes
Pp1s167_70V6	TCONS_00014389_100	267	3UTR			no
Pp1s167_70V6	TCONS_00067392_100	141	5UTR			no
Pp1s167_70V6	TCONS_00067392_100	138	3UTR			no
Pp1s167_70V6	TCONS_00067392_100	181	3UTR			no
Pp1s167_70V6	TCONS_00067392_100	168	3UTR			no
Pp1s167_70V6	TCONS_00067392_100	132	3UTR			no
Pp1s167_70V6	TCONS_00067392_100	56	3UTR			no
Pp1s167_70V6	TCONS_00067394_100	141	5UTR			no
Pp1s167_70V6	TCONS_00067394_100	138	3UTR			no
Pp1s167_70V6	TCONS_00067394_100	132	3UTR			no
Pp1s167_70V6	TCONS_00067394_100	168	3UTR			no
Pp1s167_70V6	TCONS_00067394_100	181	3UTR			no
Pp1s171_107V6	TCONS_00008482_100	64	intron	DAS_GN		no
Pp1s171_107V6	TCONS_00008483_100	64	intron	DAS_GN		no
Pp1s171_107V6	TCONS_00008484_100	64	intron	DAS_GN		no
Pp1s172_54V6	TCONS_00036253_100	149	exon-intron junction			no
Pp1s172_54V6	TCONS_00036253_100	81	exon			no
Pp1s172_54V6	TCONS_00036253_100	44	exon			no
Pp1s1_780V6	TCONS_00036132_100	93	5UTR			no
Pp1s180_101V6	TCONS_00018686_100	92	5UTR		DEG_PN	no
Pp1s180_101V6	TCONS_00018687_100	92	5UTR		DEG_PN	no
Pp1s180_101V6	TCONS_00018688_100	92	5UTR		DEG_PN	no
Pp1s180_101V6	TCONS_00067392_100	116	5UTR		DEG_PN	no
Pp1s180_101V6	TCONS_00067392_100	230	5UTR		DEG_PN	no
Pp1s180_101V6	TCONS_00067392_100	201	5UTR		DEG_PN	no
Pp1s180_101V6	TCONS_00067394_100	230	5UTR		DEG_PN	no
Pp1s180_101V6	TCONS_00067394_100	116	5UTR		DEG_PN	no
Pp1s180_101V6	TCONS_00067394_100	201	5UTR		DEG_PN	no
Pp1s182_3V6	TCONS_00018904_100	1155	exon-intron junction			no
Pp1s182_3V6	TCONS_00018905_100	1155	exon-intron junction			no
Pp1s184_121V6	TCONS_00019219_100	35	exon-intron junction		DEG_PN	no
Pp1s184_99V6	TCONS_00050019_100	92	exon-intron junction		DEG_GN	no
Pp1s191_124V6	TCONS_00067392_100	186	3UTR			no
Pp1s191_124V6	TCONS_00067392_100	97	3UTR			no
Pp1s191_124V6	TCONS_00067394_100	186	3UTR			no
Pp1s191_124V6	TCONS_00067394_100	97	3UTR			no
Pp1s19_305V6	TCONS_00051529_100	106	exon-intron junction			no
Pp1s19_305V6	TCONS_00051529_100	76	exon			no
Pp1s19_305V6	TCONS_00051529_100	195	exon			no
Pp1s194_44V6	TCONS_00020723_100	185	exon-intron junction		DEG_PN;DEG_GN	no
Pp1s197_56V6	TCONS_00021117_100	946	exon-intron junction			yes
Pp1s197_56V6	TCONS_00021117_100	151	5UTR			yes
Pp1s202_31V6	TCONS_00023089_100	109	exon		DEG_GN	no
Pp1s204_106V6	TCONS_00022907_100	53	intron		DEG_GN	no
Pp1s20_49V6	TCONS_00022425_100	197	5UTR			no
Pp1s206_124V6	TCONS_00023552_100	292	exon-intron junction		DEG_GN	no
Pp1s206_124V6	TCONS_00023552_100	390	exon		DEG_GN	no
Pp1s208_176V6	TCONS_00023857_100	45	5UTR			yes
Pp1s215_75V6	TCONS_00025237_100	353	exon-intron junction			yes
Pp1s215_75V6	TCONS_00025237_100	37	exon			yes
Pp1s215_75V6	TCONS_00025238_100	377	exon			yes
Pp1s215_75V6	TCONS_00025238_100	31	exon			yes
Pp1s217_4V6	TCONS_00025428_100	1282	exon-intron junction			no
Pp1s217_4V6	TCONS_00025428_100	51	intron			no
Pp1s218_117V6	TCONS_00025534_100	48	3UTR			yes
Pp1s218_14V6	TCONS_00018723_100	99	exon-intron junction			no
Pp1s218_14V6	TCONS_00018724_100	99	exon-intron junction			no
Pp1s218_14V6	TCONS_00018725_100	99	exon-intron junction			no
Pp1s218_14V6	TCONS_00036980_100	99	exon-intron junction			no
Pp1s218_14V6	TCONS_00036981_100	99	exon-intron junction			no
Pp1s227_1V6	TCONS_00067392_100	201	5UTR		DEG_GN	no
Pp1s227_1V6	TCONS_00067394_100	201	5UTR		DEG_GN	no
Pp1s230_74V6	TCONS_00027736_100	933	exon-intron junction			no
Pp1s230_74V6	TCONS_00027736_100	30	exon			no
Pp1s241_66V6	TCONS_00042159_100	415	3UTR			no
Pp1s241_66V6	TCONS_00042159_100	190	3UTR			no
Pp1s241_66V6	TCONS_00046342_100	45	3UTR			no
Pp1s241_66V6	TCONS_00046343_100	45	3UTR			no
Pp1s241_66V6	TCONS_00046344_100	45	3UTR			no
Pp1s241_66V6	TCONS_00059216_100	100	3UTR			no
Pp1s241_66V6	TCONS_00067392_100	182	3UTR			no
Pp1s241_66V6	TCONS_00067392_100	101	3UTR			no
Pp1s241_66V6	TCONS_00067392_100	183	3UTR			no
Pp1s241_66V6	TCONS_00067394_100	183	3UTR			no
Pp1s241_66V6	TCONS_00067394_100	182	3UTR			no
Pp1s241_89V6	TCONS_00046342_100	45	exon			no
Pp1s241_89V6	TCONS_00046343_100	45	exon			no
Pp1s241_89V6	TCONS_00046344_100	45	exon			no
Pp1s24_200V6	TCONS_00028939_100	756	3UTR			no
Pp1s24_200V6	TCONS_00028939_100	74	3UTR			no
Pp1s242_12V6	TCONS_00046213_100	71	exon		DEG_GN	no
Pp1s242_68V6	TCONS_00008724_100	162	3UTR			no
Pp1s242_68V6	TCONS_00029285_100	169	3UTR			no
Pp1s242_68V6	TCONS_00029285_100	347	3UTR			no
Pp1s242_68V6	TCONS_00029285_100	2192	3UTR			no
Pp1s242_68V6	TCONS_00029286_100	253	3UTR			no
Pp1s242_68V6	TCONS_00029286_100	1797	3UTR			no
Pp1s242_68V6	TCONS_00049371_100	393	3UTR			no
Pp1s242_68V6	TCONS_00049371_100	50	3UTR			no
Pp1s242_68V6	TCONS_00049763_100	56	5UTR			no
Pp1s242_68V6	TCONS_00067392_100	196	3UTR			no
Pp1s242_68V6	TCONS_00067392_100	190	3UTR			no
Pp1s242_68V6	TCONS_00067392_100	188	5UTR			no
Pp1s242_68V6	TCONS_00067392_100	209	5UTR			no
Pp1s242_68V6	TCONS_00067392_100	183	5UTR			no
Pp1s242_68V6	TCONS_00067392_100	136	5UTR			no
Pp1s242_68V6	TCONS_00067392_100	129	5UTR			no
Pp1s242_68V6	TCONS_00067394_100	196	3UTR			no
Pp1s242_68V6	TCONS_00067394_100	190	3UTR			no
Pp1s242_68V6	TCONS_00067394_100	136	5UTR			no
Pp1s242_68V6	TCONS_00067394_100	188	5UTR			no
Pp1s242_68V6	TCONS_00067394_100	209	5UTR			no
Pp1s242_68V6	TCONS_00067394_100	183	5UTR			no
Pp1s242_68V6	TCONS_00067394_100	129	5UTR			no
Pp1s246_132V6	TCONS_00007045_100	324	intron		DEG_PN	no
Pp1s246_132V6	TCONS_00018723_100	259	exon-intron junction		DEG_PN	no
Pp1s246_132V6	TCONS_00018723_100	83	intron		DEG_PN	no
Pp1s246_132V6	TCONS_00018723_100	147	intron		DEG_PN	no
Pp1s246_132V6	TCONS_00018724_100	310	exon-intron junction		DEG_PN	no
Pp1s246_132V6	TCONS_00018724_100	83	intron		DEG_PN	no
Pp1s246_132V6	TCONS_00018724_100	147	intron		DEG_PN	no
Pp1s246_132V6	TCONS_00018725_100	725	exon-intron junction		DEG_PN	no
Pp1s246_132V6	TCONS_00018725_100	83	intron		DEG_PN	no
Pp1s246_132V6	TCONS_00018733_100	94	intron		DEG_PN	no
Pp1s246_132V6	TCONS_00036980_100	310	exon-intron junction		DEG_PN	no
Pp1s246_132V6	TCONS_00036980_100	143	intron		DEG_PN	no
Pp1s246_132V6	TCONS_00036980_100	151	intron		DEG_PN	no
Pp1s246_132V6	TCONS_00036981_100	310	exon-intron junction		DEG_PN	no
Pp1s246_132V6	TCONS_00036981_100	151	intron		DEG_PN	no
Pp1s246_132V6	TCONS_00036981_100	97	intron		DEG_PN	no
Pp1s246_132V6	TCONS_00036981_100	143	intron		DEG_PN	no
Pp1s246_132V6	TCONS_00047502_100	68	intron		DEG_PN	no
Pp1s246_132V6	TCONS_00047502_100	139	intron		DEG_PN	no
Pp1s246_3V6	TCONS_00029705_100	463	exon-intron junction		DEG_PN	no
Pp1s251_43V6	TCONS_00050174_100	54	intron			no
Pp1s25_252V6	TCONS_00028105_100	69	exon			no
Pp1s25_252V6	TCONS_00028106_100	69	exon			no
Pp1s25_252V6	TCONS_00045906_100	69	exon			no
Pp1s25_252V6	TCONS_00045907_100	69	exon			no
Pp1s254_28V6	TCONS_00032659_100	43	exon-intron junction		DEG_GN	no
Pp1s254_29V6	TCONS_00030887_100	93	exon-intron junction		DEG_GN	no
Pp1s256_34V6	TCONS_00008210_100	125	exon-intron junction			no
Pp1s259_83V6	TCONS_00012548_100	56	exon		DEG_GN	no
Pp1s26_11V6	TCONS_00067392_100	158	3UTR			no
Pp1s26_11V6	TCONS_00067392_100	182	3UTR			no
Pp1s26_11V6	TCONS_00067392_100	189	3UTR			no
Pp1s26_11V6	TCONS_00067392_100	168	3UTR			no
Pp1s26_11V6	TCONS_00067392_100	126	3UTR			no
Pp1s26_11V6	TCONS_00067392_100	132	3UTR			no
Pp1s26_11V6	TCONS_00067394_100	158	3UTR			no
Pp1s26_11V6	TCONS_00067394_100	126	3UTR			no
Pp1s26_11V6	TCONS_00067394_100	168	3UTR			no
Pp1s26_11V6	TCONS_00067394_100	182	3UTR			no
Pp1s26_11V6	TCONS_00067394_100	189	3UTR			no
Pp1s26_11V6	TCONS_00067394_100	132	3UTR			no
Pp1s26_11V6	TCONS_00069476_100	163	3UTR			no
Pp1s26_11V6	TCONS_00069477_100	163	3UTR			no
Pp1s263_35V6	TCONS_00053007_100	85	5UTR			no
Pp1s27_125V6	TCONS_00036253_100	169	exon-intron junction		DEG_GN	no
Pp1s27_125V6	TCONS_00036253_100	330	exon		DEG_GN	no
Pp1s27_125V6	TCONS_00036253_100	43	exon		DEG_GN	no
Pp1s271_62V6	TCONS_00063406_100	315	exon			no
Pp1s271_62V6	TCONS_00063406_100	162	exon-intron junction			yes
Pp1s271_62V6	TCONS_00063406_100	61	exon-intron junction			yes
Pp1s272_11V6	TCONS_00033089_100	512	intron		DEG_GN	no
Pp1s272_11V6	TCONS_00033089_100	57	exon-intron junction		DEG_GN	no
Pp1s272_11V6	TCONS_00033090_100	213	intron		DEG_GN	no
Pp1s272_11V6	TCONS_00033090_100	35	intron		DEG_GN	no
Pp1s272_11V6	TCONS_00033090_100	57	exon-intron junction		DEG_GN	no
Pp1s28_161V6	TCONS_00023552_100	182	exon			no
Pp1s28_161V6	TCONS_00023552_100	142	exon			no
Pp1s28_405V6	TCONS_00034264_100	116	exon			no
Pp1s28_405V6	TCONS_00034264_100	187	exon-intron junction			no
Pp1s297_36V6	TCONS_00013559_100	98	5UTR			no
Pp1s307_6V6	TCONS_00019219_100	79	exon		DEG_GN	no
Pp1s307_8V6	TCONS_00019219_100	58	exon			no
Pp1s311_52V6	TCONS_00038637_100	598	exon-intron junction			yes
Pp1s311_52V6	TCONS_00038637_100	527	3UTR			yes
Pp1s31_313V6	TCONS_00005076_100	564	5UTR			no
Pp1s31_313V6	TCONS_00005076_100	192	5UTR			no
Pp1s31_313V6	TCONS_00045559_100	354	5UTR			no
Pp1s31_313V6	TCONS_00045560_100	271	5UTR			no
Pp1s31_313V6	TCONS_00059215_100	335	5UTR			no
Pp1s31_313V6	TCONS_00059216_100	335	5UTR			no
Pp1s31_313V6	TCONS_00067392_100	182	5UTR			no
Pp1s31_313V6	TCONS_00067392_100	139	5UTR			no
Pp1s31_313V6	TCONS_00067392_100	85	5UTR			no
Pp1s31_313V6	TCONS_00067394_100	139	5UTR			no
Pp1s31_313V6	TCONS_00067394_100	85	5UTR			no
Pp1s31_313V6	TCONS_00067394_100	182	5UTR			no
Pp1s3_167V6	TCONS_00036253_100	104	exon-intron junction			yes
Pp1s324_44V6	TCONS_00036253_100	38	exon			no
Pp1s3_260V6	TCONS_00036581_100	85	exon-intron junction			no
Pp1s327_24V6	TCONS_00015682_100	77	3UTR			yes
Pp1s327_39V6	TCONS_00036253_100	72	exon			no
Pp1s327_41V6	TCONS_00036253_100	72	exon		DEG_PN	no
Pp1s327_45V6	TCONS_00015763_100	76	exon			no
Pp1s327_45V6	TCONS_00015763_100	70	intron			no
Pp1s327_45V6	TCONS_00015763_100	61	exon			no
Pp1s327_45V6	TCONS_00015763_100	106	intron			no
Pp1s327_45V6	TCONS_00015763_100	69	exon-intron junction			no
Pp1s33_129V6	TCONS_00040386_100	114	exon			yes
Pp1s33_129V6	TCONS_00040386_100	1374	3UTR			yes
Pp1s34_256V6	TCONS_00041660_100	175	5UTR			yes
Pp1s34_256V6	TCONS_00041660_100	57	5UTR			yes
Pp1s346_35V6	TCONS_00067392_100	193	5UTR	DAS_GN	DEG_GN	no
Pp1s346_35V6	TCONS_00067392_100	189	5UTR	DAS_GN	DEG_GN	no
Pp1s346_35V6	TCONS_00067392_100	198	5UTR	DAS_GN	DEG_GN	no
Pp1s346_35V6	TCONS_00067392_100	128	5UTR	DAS_GN	DEG_GN	no
Pp1s346_35V6	TCONS_00067394_100	198	5UTR	DAS_GN	DEG_GN	no
Pp1s346_35V6	TCONS_00067394_100	128	5UTR	DAS_GN	DEG_GN	no
Pp1s346_35V6	TCONS_00067394_100	189	5UTR	DAS_GN	DEG_GN	no
Pp1s346_35V6	TCONS_00067394_100	193	5UTR	DAS_GN	DEG_GN	no
Pp1s350_29V6	TCONS_00042707_100	248	exon-intron junction			no
Pp1s35_109V6	TCONS_00005152_100	111	exon-intron junction			no
Pp1s351_56V6	TCONS_00045858_100	59	exon			no
Pp1s35_237V6	TCONS_00068745_100	153	exon			no
Pp1s35_237V6	TCONS_00068745_100	160	exon-intron junction			no
Pp1s35_237V6	TCONS_00068745_100	124	exon			no
Pp1s35_237V6	TCONS_00068745_100	61	exon-intron junction			no
Pp1s35_260V6	TCONS_00019270_100	61	exon			no
Pp1s35_69V6	TCONS_00063618_100	44	exon-intron junction		DEG_GN	no
Pp1s35_69V6	TCONS_00063618_100	200	exon		DEG_GN	no
Pp1s372_60V6	TCONS_00015066_100	131	exon			no
Pp1s372_60V6	TCONS_00015066_100	81	exon-intron junction			no
Pp1s372_60V6	TCONS_00015067_100	81	exon-intron junction			no
Pp1s374_50V6	TCONS_00067392_100	186	5UTR			no
Pp1s374_50V6	TCONS_00067394_100	186	5UTR			no
Pp1s382_11V6	TCONS_00043734_100	71	exon			no
Pp1s382_11V6	TCONS_00043734_100	40	exon			no
Pp1s382_11V6	TCONS_00043735_100	40	exon			no
Pp1s382_11V6	TCONS_00043735_100	71	exon			no
Pp1s38_387V6	TCONS_00045632_100	739	exon-intron junction			no
Pp1s38_387V6	TCONS_00045632_100	182	intron			no
Pp1s384_7V6	TCONS_00049371_100	182	exon			no
Pp1s387_18V6	TCONS_00019228_100	59	exon			no
Pp1s387_30V6	TCONS_00013559_100	97	5UTR			no
Pp1s387_30V6	TCONS_00013559_100	115	5UTR			no
Pp1s387_30V6	TCONS_00067392_100	154	5UTR			no
Pp1s387_30V6	TCONS_00067392_100	152	5UTR			no
Pp1s387_30V6	TCONS_00067394_100	152	5UTR			no
Pp1s387_30V6	TCONS_00067394_100	154	5UTR			no
Pp1s39_151V6	TCONS_00046429_100	183	exon			no
Pp1s39_390V6	TCONS_00001284_100	126	5UTR			yes
Pp1s39_429V6	TCONS_00046337_100	1021	exon-intron junction			yes
Pp1s39_429V6	TCONS_00046337_100	505	intron			yes
Pp1s395_22V6	TCONS_00046788_100	466	3UTR			no
Pp1s407_22V6	TCONS_00046337_100	160	exon-intron junction			no
Pp1s407_22V6	TCONS_00046337_100	188	exon-intron junction			no
Pp1s407_22V6	TCONS_00046337_100	104	3UTR			no
Pp1s407_22V6	TCONS_00046337_100	108	3UTR			no
Pp1s425_11V6	TCONS_00036581_100	50	5UTR		DEG_GN	yes
Pp1s432_22V6	TCONS_00049835_100	476	exon-intron junction		DEG_GN	no
Pp1s432_22V6	TCONS_00049835_100	554	exon-intron junction		DEG_GN	no
Pp1s434_14V6	TCONS_00036253_100	277	5UTR		DEG_GN	no
Pp1s434_14V6	TCONS_00067392_100	141	5UTR		DEG_GN	no
Pp1s434_14V6	TCONS_00067394_100	141	5UTR		DEG_GN	no
Pp1s43_83V6	TCONS_00001299_100	383	exon-intron junction			no
Pp1s439_12V6	TCONS_00023052_100	33	exon		DEG_GN	no
Pp1s442_23V6	TCONS_00067392_100	140	3UTR			no
Pp1s442_23V6	TCONS_00067392_100	213	3UTR			no
Pp1s442_23V6	TCONS_00067394_100	140	3UTR			no
Pp1s442_23V6	TCONS_00067394_100	213	3UTR			no
Pp1s44_23V6	TCONS_00050019_100	1895	5UTR		DEG_PN	no
Pp1s44_276V6	TCONS_00067392_100	224	5UTR			no
Pp1s44_276V6	TCONS_00067394_100	224	5UTR			no
Pp1s465_29V6	TCONS_00067392_100	197	5UTR			no
Pp1s465_29V6	TCONS_00067394_100	197	5UTR			no
Pp1s465_2V6	TCONS_00051529_100	111	exon			yes
Pp1s465_2V6	TCONS_00051529_100	304	5UTR			yes
Pp1s47_136V6	TCONS_00067392_100	138	3UTR		DEG_PN;DEG_GN	no
Pp1s47_136V6	TCONS_00067392_100	177	3UTR		DEG_PN;DEG_GN	no
Pp1s47_136V6	TCONS_00067394_100	177	3UTR		DEG_PN;DEG_GN	no
Pp1s47_136V6	TCONS_00067394_100	138	3UTR		DEG_PN;DEG_GN	no
Pp1s473_1V6	TCONS_00067392_100	189	3UTR			no
Pp1s473_1V6	TCONS_00067394_100	189	3UTR			no
Pp1s49_124V6	TCONS_00029285_100	299	exon			no
Pp1s49_124V6	TCONS_00029285_100	107	exon			no
Pp1s49_124V6	TCONS_00029286_100	299	exon			no
Pp1s49_124V6	TCONS_00029286_100	107	exon			no
Pp1s49_124V6	TCONS_00049371_100	186	exon			no
Pp1s49_248V6	TCONS_00009962_100	33	intron			no
Pp1s49_248V6	TCONS_00009963_100	33	intron			no
Pp1s49_248V6	TCONS_00009964_100	33	intron			no
Pp1s49_248V6	TCONS_00009965_100	33	intron			no
Pp1s49_74V6	TCONS_00052577_100	46	exon		DEG_PN	no
Pp1s51_299V6	TCONS_00014389_100	55	exon			no
Pp1s52_188V6	TCONS_00054363_100	219	exon-intron junction			no
Pp1s52_188V6	TCONS_00054364_100	219	exon-intron junction			no
Pp1s52_228V6	TCONS_00054381_100	871	3UTR			no
Pp1s54_126V6	TCONS_00021117_100	148	exon-intron junction			no
Pp1s54_126V6	TCONS_00021117_100	81	exon-intron junction			no
Pp1s55_284V6	TCONS_00040525_100	65	exon		DEG_GN	no
Pp1s59_163V6	TCONS_00014389_100	233	3UTR			no
Pp1s59_163V6	TCONS_00059215_100	187	3UTR			no
Pp1s59_163V6	TCONS_00059216_100	428	3UTR			no
Pp1s59_163V6	TCONS_00067392_100	109	3UTR			no
Pp1s59_163V6	TCONS_00067392_100	129	3UTR			no
Pp1s59_163V6	TCONS_00067392_100	107	3UTR			no
Pp1s59_163V6	TCONS_00067392_100	190	3UTR			no
Pp1s59_163V6	TCONS_00067392_100	183	3UTR			no
Pp1s59_163V6	TCONS_00067392_100	182	3UTR			no
Pp1s59_163V6	TCONS_00067392_100	117	3UTR			no
Pp1s59_163V6	TCONS_00067394_100	117	3UTR			no
Pp1s59_163V6	TCONS_00067394_100	129	3UTR			no
Pp1s59_163V6	TCONS_00067394_100	182	3UTR			no
Pp1s59_163V6	TCONS_00067394_100	71	3UTR			no
Pp1s59_163V6	TCONS_00067394_100	183	3UTR			no
Pp1s59_163V6	TCONS_00067394_100	109	3UTR			no
Pp1s59_163V6	TCONS_00067394_100	190	3UTR			no
Pp1s59_181V6	TCONS_00014389_100	233	5UTR			no
Pp1s59_181V6	TCONS_00059215_100	187	5UTR			no
Pp1s59_181V6	TCONS_00059216_100	37	5UTR			no
Pp1s59_181V6	TCONS_00059216_100	428	5UTR			no
Pp1s59_181V6	TCONS_00067392_100	183	5UTR			no
Pp1s59_181V6	TCONS_00067392_100	189	5UTR			no
Pp1s59_181V6	TCONS_00067392_100	109	5UTR			no
Pp1s59_181V6	TCONS_00067392_100	190	5UTR			no
Pp1s59_181V6	TCONS_00067392_100	129	5UTR			no
Pp1s59_181V6	TCONS_00067392_100	99	5UTR			no
Pp1s59_181V6	TCONS_00067392_100	107	5UTR			no
Pp1s59_181V6	TCONS_00067392_100	172	5UTR			no
Pp1s59_181V6	TCONS_00067392_100	182	5UTR			no
Pp1s59_181V6	TCONS_00067392_100	117	5UTR			no
Pp1s59_181V6	TCONS_00067394_100	172	5UTR			no
Pp1s59_181V6	TCONS_00067394_100	117	5UTR			no
Pp1s59_181V6	TCONS_00067394_100	71	5UTR			no
Pp1s59_181V6	TCONS_00067394_100	189	5UTR			no
Pp1s59_181V6	TCONS_00067394_100	182	5UTR			no
Pp1s59_181V6	TCONS_00067394_100	190	5UTR			no
Pp1s59_181V6	TCONS_00067394_100	129	5UTR			no
Pp1s59_181V6	TCONS_00067394_100	183	5UTR			no
Pp1s59_181V6	TCONS_00067394_100	109	5UTR			no
Pp1s59_365V6	TCONS_00057089_100	470	exon-intron junction		DEG_GN	yes
Pp1s59_365V6	TCONS_00057089_100	322	exon-intron junction		DEG_GN	yes
Pp1s60_306V6	TCONS_00057891_100	649	exon-intron junction			yes
Pp1s60_306V6	TCONS_00057891_100	80	intron			yes
Pp1s61_135V6	TCONS_00001283_100	137	3UTR	DAS_GN	DEG_PN	no
Pp1s61_135V6	TCONS_00001284_100	137	3UTR	DAS_GN	DEG_PN	no
Pp1s61_135V6	TCONS_00004407_100	659	3UTR	DAS_GN	DEG_PN	no
Pp1s61_135V6	TCONS_00004407_100	533	3UTR	DAS_GN	DEG_PN	no
Pp1s61_135V6	TCONS_00004407_100	132	3UTR	DAS_GN	DEG_PN	no
Pp1s61_135V6	TCONS_00062659_100	102	3UTR	DAS_GN	DEG_PN	no
Pp1s61_135V6	TCONS_00067392_100	156	3UTR	DAS_GN	DEG_PN	no
Pp1s61_135V6	TCONS_00067392_100	163	3UTR	DAS_GN	DEG_PN	no
Pp1s61_135V6	TCONS_00067392_100	158	3UTR	DAS_GN	DEG_PN	no
Pp1s61_135V6	TCONS_00067392_100	131	3UTR	DAS_GN	DEG_PN	no
Pp1s61_135V6	TCONS_00067392_100	189	3UTR	DAS_GN	DEG_PN	no
Pp1s61_135V6	TCONS_00067392_100	186	3UTR	DAS_GN	DEG_PN	no
Pp1s61_135V6	TCONS_00067392_100	182	3UTR	DAS_GN	DEG_PN	no
Pp1s61_135V6	TCONS_00067392_100	154	3UTR	DAS_GN	DEG_PN	no
Pp1s61_135V6	TCONS_00067392_100	190	3UTR	DAS_GN	DEG_PN	no
Pp1s61_135V6	TCONS_00067394_100	131	3UTR	DAS_GN	DEG_PN	no
Pp1s61_135V6	TCONS_00067394_100	190	3UTR	DAS_GN	DEG_PN	no
Pp1s61_135V6	TCONS_00067394_100	189	3UTR	DAS_GN	DEG_PN	no
Pp1s61_135V6	TCONS_00067394_100	182	3UTR	DAS_GN	DEG_PN	no
Pp1s61_135V6	TCONS_00067394_100	182	3UTR		DEG_PN	no
Pp1s61_135V6	TCONS_00067394_100	154	3UTR	DAS_GN	DEG_PN	no
Pp1s61_135V6	TCONS_00067394_100	158	3UTR	DAS_GN	DEG_PN	no
Pp1s61_135V6	TCONS_00067394_100	163	3UTR	DAS_GN	DEG_PN	no
Pp1s61_135V6	TCONS_00067394_100	186	3UTR	DAS_GN	DEG_PN	no
Pp1s61_135V6	TCONS_00067394_100	156	3UTR	DAS_GN	DEG_PN	no
Pp1s6_128V6	TCONS_00059215_100	85	5UTR			no
Pp1s6_128V6	TCONS_00059216_100	85	5UTR			no
Pp1s6_128V6	TCONS_00067392_100	195	5UTR			no
Pp1s6_128V6	TCONS_00067392_100	185	5UTR			no
Pp1s6_128V6	TCONS_00067392_100	230	5UTR			no
Pp1s6_128V6	TCONS_00067392_100	189	5UTR			no
Pp1s6_128V6	TCONS_00067394_100	53	5UTR			no
Pp1s6_128V6	TCONS_00067394_100	166	5UTR			no
Pp1s6_128V6	TCONS_00067394_100	230	5UTR			no
Pp1s6_128V6	TCONS_00067394_100	189	5UTR			no
Pp1s6_128V6	TCONS_00067394_100	185	5UTR			no
Pp1s6_128V6	TCONS_00067394_100	195	5UTR			no
Pp1s62_217V6	TCONS_00049371_100	49	exon			no
Pp1s65_1V6	TCONS_00067392_100	137	5UTR			no
Pp1s65_1V6	TCONS_00067394_100	137	5UTR			no
Pp1s65_90V6	TCONS_00013559_100	100	3UTR			no
Pp1s65_90V6	TCONS_00013559_100	115	5UTR			no
Pp1s65_90V6	TCONS_00059215_100	174	5UTR			no
Pp1s65_90V6	TCONS_00059216_100	412	5UTR			no
Pp1s65_90V6	TCONS_00067392_100	139	3UTR			no
Pp1s65_90V6	TCONS_00067392_100	198	3UTR			no
Pp1s65_90V6	TCONS_00067392_100	305	5UTR			no
Pp1s65_90V6	TCONS_00067392_100	124	5UTR			no
Pp1s65_90V6	TCONS_00067392_100	189	5UTR			no
Pp1s65_90V6	TCONS_00067392_100	162	5UTR			no
Pp1s65_90V6	TCONS_00067394_100	198	3UTR			no
Pp1s65_90V6	TCONS_00067394_100	139	3UTR			no
Pp1s65_90V6	TCONS_00067394_100	113	5UTR			no
Pp1s65_90V6	TCONS_00067394_100	189	5UTR			no
Pp1s65_90V6	TCONS_00067394_100	162	5UTR			no
Pp1s65_90V6	TCONS_00067394_100	305	5UTR			no
Pp1s66_167V6	TCONS_00059620_100	72	exon-intron junction		DEG_PN	no
Pp1s66_167V6	TCONS_00059621_100	41	exon		DEG_PN	no
Pp1s66_167V6	TCONS_00059621_100	182	exon-intron junction		DEG_PN	no
Pp1s68_174V6	TCONS_00016516_100	85	exon			no
Pp1s68_174V6	TCONS_00028104_100	114	exon			no
Pp1s68_174V6	TCONS_00028105_100	114	exon			no
Pp1s68_174V6	TCONS_00028106_100	114	exon			no
Pp1s68_174V6	TCONS_00045906_100	114	exon			no
Pp1s68_174V6	TCONS_00045907_100	114	exon			no
Pp1s68_264V6	TCONS_00017226_100	71	5UTR		DEG_GN	no
Pp1s68_264V6	TCONS_00067392_100	190	5UTR		DEG_GN	no
Pp1s68_264V6	TCONS_00067392_100	194	5UTR		DEG_GN	no
Pp1s68_264V6	TCONS_00067394_100	190	5UTR		DEG_GN	no
Pp1s68_264V6	TCONS_00067394_100	194	5UTR		DEG_GN	no
Pp1s69_7V6	TCONS_00022036_100	51	3UTR		DEG_GN	yes
Pp1s72_262V6	TCONS_00022215_100	29	exon			no
Pp1s78_26V6	TCONS_00063406_100	315	exon			no
Pp1s78_26V6	TCONS_00063406_100	250	exon-intron junction			no
Pp1s79_189V6	TCONS_00063618_100	253	exon-intron junction			no
Pp1s79_200V6	TCONS_00063783_100	858	exon-intron junction		DEG_PN;DEG_GN	no
Pp1s79_200V6	TCONS_00063784_100	858	exon-intron junction		DEG_PN;DEG_GN	no
Pp1s79_200V6	TCONS_00063785_100	858	exon-intron junction		DEG_PN;DEG_GN	no
Pp1s81_56V6	TCONS_00054358_100	54	exon-intron junction		DEG_GN	yes
Pp1s8_179V6	TCONS_00021117_100	40	intron			yes
Pp1s8_207V6	TCONS_00064132_100	119	intron			yes
Pp1s8_207V6	TCONS_00064132_100	99	exon-intron junction			yes
Pp1s84_127V6	TCONS_00023552_100	78	exon			no
Pp1s84_127V6	TCONS_00023552_100	119	exon			no
Pp1s84_127V6	TCONS_00023552_100	142	exon			no
Pp1s84_82V6	TCONS_00050814_100	51	exon		DEG_GN	no
Pp1s84_82V6	TCONS_00050815_100	51	exon		DEG_GN	no
Pp1s84_82V6	TCONS_00050816_100	51	exon		DEG_GN	no
Pp1s87_179V6	TCONS_00064071_100	102	exon-intron junction		DEG_PN;DEG_GN	no
Pp1s87_179V6	TCONS_00064072_100	102	exon-intron junction		DEG_PN;DEG_GN	no
Pp1s87_179V6	TCONS_00064073_100	102	exon-intron junction		DEG_PN;DEG_GN	no
Pp1s88_161V6	TCONS_00067392_100	189	5UTR		DEG_GN	no
Pp1s88_161V6	TCONS_00067394_100	189	5UTR		DEG_GN	no
Pp1s91_19V6	TCONS_00024180_100	47	intron		DEG_PN	no
Pp1s91_74V6	TCONS_00002031_100	43	exon			no
Pp1s91_74V6	TCONS_00002032_100	43	exon			no
Pp1s91_74V6	TCONS_00002033_100	43	exon			no
Pp1s9_180V6	TCONS_00067145_100	523	exon-intron junction			no
Pp1s9_180V6	TCONS_00067145_100	478	3UTR			no
Pp1s93_158V6	TCONS_00040525_100	113	5UTR			no
Pp1s93_158V6	TCONS_00042159_100	190	5UTR			no
Pp1s93_158V6	TCONS_00042159_100	428	5UTR			no
Pp1s93_158V6	TCONS_00067392_100	171	5UTR			no
Pp1s93_158V6	TCONS_00067392_100	227	5UTR			no
Pp1s93_158V6	TCONS_00067394_100	227	5UTR			no
Pp1s93_158V6	TCONS_00067394_100	171	5UTR			no
Pp1s9_337V6	TCONS_00067238_100	406	intron			no
Pp1s9_337V6	TCONS_00067238_100	145	exon-intron junction			no
Pp1s9_406V6	TCONS_00046429_100	56	exon			no
Pp1s97_87V6	TCONS_00069044_100	1197	exon-intron junction			no
Pp1s97_96V6	TCONS_00069054_100	288	3UTR		DEG_GN	no

## Sheet: List4
List of the predicted lncRNA-mRNA interactions (Cantata db)
Gene id - Accession numbes of moss gene
mRNA id - predicted isoforms
mRNA class code - class code column: “=” - complete match of intron chain; ”j” - potentially novel isoform (fragment): at least one splice junction is shared with a reference transcript; “o” - generic exonic overlap with a reference transcript
mRNA len - the length of mRNA
lncRNA id - unique number of long-non-coding RNA from CANTATAdb
mRNA alignment len - the length of interaction site
P_fpkm - mRNA fpkm value in Protoplast
G_fpkm - mRNA fpkm value in Gametofore
N_fpkm - mRNA fpkm value in Protonema
Gene id	mRNA id	mRNA class code	mRNA len	lncRNA id	mRNA alignment len	P_fpkm	G_fpkm	N_fpkm
Pp1s100_112V6	TCONS_00001398_100	=	2086	CNT0034273	86	3.12333	4.53357	0.894866
Pp1s100_112V6	TCONS_00001398_100	=	2086	CNT0034273	92	3.12333	4.53357	0.894866
Pp1s100_112V6	TCONS_00001398_100	=	2086	CNT0034274	81	3.12333	4.53357	0.894866
Pp1s100_112V6	TCONS_00001398_100	=	2086	CNT0034281	81	3.12333	4.53357	0.894866
Pp1s100_112V6	TCONS_00001398_100	=	2086	CNT0034274	52	3.12333	4.53357	0.894866
Pp1s100_112V6	TCONS_00001398_100	=	2086	CNT0034281	52	3.12333	4.53357	0.894866
Pp1s100_112V6	TCONS_00001399_100	=	2092	CNT0034273	86	5.61606	6.35808	6.89205
Pp1s100_112V6	TCONS_00001399_100	=	2092	CNT0034273	92	5.61606	6.35808	6.89205
Pp1s100_112V6	TCONS_00001399_100	=	2092	CNT0034274	81	5.61606	6.35808	6.89205
Pp1s100_112V6	TCONS_00001399_100	=	2092	CNT0034281	81	5.61606	6.35808	6.89205
Pp1s100_112V6	TCONS_00001399_100	=	2092	CNT0034274	52	5.61606	6.35808	6.89205
Pp1s100_112V6	TCONS_00001399_100	=	2092	CNT0034281	52	5.61606	6.35808	6.89205
Pp1s100_145V6	TCONS_00001426_100	j	2822	CNT0033943	35	2.55409	0	4.25949
Pp1s100_145V6	TCONS_00001427_100	=	2390	CNT0033943	35	10.012	1.49462	14.2253
Pp1s100_30V6	TCONS_00001258_100	j	4377	CNT0033174	120	13.7737	4.19978	0.0679058
Pp1s100_30V6	TCONS_00001258_100	j	4377	CNT0033175	123	13.7737	4.19978	0.0679058
Pp1s100_30V6	TCONS_00001258_100	j	4377	CNT0033174	245	13.7737	4.19978	0.0679058
Pp1s100_30V6	TCONS_00001259_100	j	4366	CNT0033174	120	9.59047	2.71722	3.40144
Pp1s100_30V6	TCONS_00001259_100	j	4366	CNT0033175	123	9.59047	2.71722	3.40144
Pp1s100_30V6	TCONS_00001259_100	j	4366	CNT0033174	245	9.59047	2.71722	3.40144
Pp1s100_30V6	TCONS_00001260_100	j	4858	CNT0033174	120	2.38801	0.300838	0.0654332
Pp1s100_30V6	TCONS_00001260_100	j	4858	CNT0033175	123	2.38801	0.300838	0.0654332
Pp1s100_30V6	TCONS_00001260_100	j	4858	CNT0033174	245	2.38801	0.300838	0.0654332
Pp1s100_30V6	TCONS_00001261_100	j	4847	CNT0033174	120	6.20884	0.53309	2.14783
Pp1s100_30V6	TCONS_00001261_100	j	4847	CNT0033175	123	6.20884	0.53309	2.14783
Pp1s100_30V6	TCONS_00001261_100	j	4847	CNT0033174	245	6.20884	0.53309	2.14783
Pp1s100_30V6	TCONS_00001263_100	j	4171	CNT0033174	120	89.4838	10.8378	17.7495
Pp1s100_30V6	TCONS_00001263_100	j	4171	CNT0033175	123	89.4838	10.8378	17.7495
Pp1s100_30V6	TCONS_00001263_100	j	4171	CNT0033174	245	89.4838	10.8378	17.7495
Pp1s100_36V6	TCONS_00001265_100	=	2048	CNT0033047	174	79.9096	34.458	47.8125
Pp1s100_36V6	TCONS_00001265_100	=	2048	CNT0033047	152	79.9096	34.458	47.8125
Pp1s100_36V6	TCONS_00001265_100	=	2048	CNT0035155	231	79.9096	34.458	47.8125
Pp1s100_36V6	TCONS_00001265_100	=	2048	CNT0035156	119	79.9096	34.458	47.8125
Pp1s100_36V6	TCONS_00001265_100	=	2048	CNT0033723	51	79.9096	34.458	47.8125
Pp1s100_36V6	TCONS_00001265_100	=	2048	CNT0033723	218	79.9096	34.458	47.8125
Pp1s100_36V6	TCONS_00001265_100	=	2048	CNT0035156	102	79.9096	34.458	47.8125
Pp1s100_36V6	TCONS_00001265_100	=	2048	CNT0033045	144	79.9096	34.458	47.8125
Pp1s100_36V6	TCONS_00001265_100	=	2048	CNT0035155	139	79.9096	34.458	47.8125
Pp1s100_36V6	TCONS_00001265_100	=	2048	CNT0035156	139	79.9096	34.458	47.8125
Pp1s100_36V6	TCONS_00001265_100	=	2048	CNT0033045	202	79.9096	34.458	47.8125
Pp1s100_36V6	TCONS_00001265_100	=	2048	CNT0033723	91	79.9096	34.458	47.8125
Pp1s100_36V6	TCONS_00001266_100	j	2279	CNT0033047	174	1.93178	0.577738	0.320615
Pp1s100_36V6	TCONS_00001266_100	j	2279	CNT0033047	152	1.93178	0.577738	0.320615
Pp1s100_36V6	TCONS_00001266_100	j	2279	CNT0035155	231	1.93178	0.577738	0.320615
Pp1s100_36V6	TCONS_00001266_100	j	2279	CNT0035156	119	1.93178	0.577738	0.320615
Pp1s100_36V6	TCONS_00001266_100	j	2279	CNT0033723	51	1.93178	0.577738	0.320615
Pp1s100_36V6	TCONS_00001266_100	j	2279	CNT0033723	218	1.93178	0.577738	0.320615
Pp1s100_36V6	TCONS_00001266_100	j	2279	CNT0035156	102	1.93178	0.577738	0.320615
Pp1s100_36V6	TCONS_00001266_100	j	2279	CNT0033045	144	1.93178	0.577738	0.320615
Pp1s100_36V6	TCONS_00001266_100	j	2279	CNT0035155	139	1.93178	0.577738	0.320615
Pp1s100_36V6	TCONS_00001266_100	j	2279	CNT0035156	139	1.93178	0.577738	0.320615
Pp1s100_36V6	TCONS_00001266_100	j	2279	CNT0033045	205	1.93178	0.577738	0.320615
Pp1s100_36V6	TCONS_00001266_100	j	2279	CNT0033723	91	1.93178	0.577738	0.320615
Pp1s100_89V6	TCONS_00001306_100	=	1773	CNT0034137	37	1.16849	0.37641	6.19724
Pp1s100_89V6	TCONS_00001306_100	=	1773	CNT0034137	104	1.16849	0.37641	6.19724
Pp1s100_89V6	TCONS_00001306_100	=	1773	CNT0034137	278	1.16849	0.37641	6.19724
Pp1s100_89V6	TCONS_00001306_100	=	1773	CNT0034137	151	1.16849	0.37641	6.19724
Pp1s100_92V6	TCONS_00001308_100	j	6669	CNT0034138	680	0.178306	1.63425	1.19873
Pp1s101_10V6	TCONS_00001500_100	=	767	CNT0034354	200	392.813	146.167	353.487
Pp1s101_120V6	TCONS_00001575_100	=	3334	CNT0034113	92	26.1944	10.954	21.7061
Pp1s101_120V6	TCONS_00001575_100	=	3334	CNT0034113	91	26.1944	10.954	21.7061
Pp1s101_152V6	TCONS_00001606_100	j	3486	CNT0034121	460	17.8477	1.24874	6.1677
Pp1s101_152V6	TCONS_00001607_100	=	1179	CNT0034121	152	886.987	139.527	249.41
Pp1s101_152V6	TCONS_00001608_100	j	3054	CNT0034121	152	23.4247	0.0341117	3.1164
Pp1s101_161V6	TCONS_00001752_100	j	4943	CNT0034491	140	0.682301	1.77507	0.935469
Pp1s101_201V6	TCONS_00001777_100	j	2029	CNT0033244	140	4.50627	3.75157	2.76242
Pp1s101_201V6	TCONS_00001778_100	j	2286	CNT0033244	140	4.2933	1.72377	3.62874
Pp1s101_201V6	TCONS_00001779_100	=	1971	CNT0033244	140	30.0243	12.5064	23.8029
Pp1s101_201V6	TCONS_00001780_100	=	2172	CNT0033244	140	4.46303	4.11154	7.95704
Pp1s101_208V6	TCONS_00001782_100	=	752	CNT0034032	76	408.315	79.8706	338.115
Pp1s10_127V6	TCONS_00001086_100	=	2022	CNT0035117	79	1.47596	2.77519	0.416921
Pp1s10_127V6	TCONS_00001086_100	=	2022	CNT0035117	150	1.47596	2.77519	0.416921
Pp1s10_163V6	TCONS_00001101_100	=	2827	CNT0034770	61	0.414462	1.9826	1.20386
Pp1s10_190V6	TCONS_00001127_100	=	1098	CNT0032901	171	371.248	106.193	197.83
Pp1s10_195V6	TCONS_00000901_100	=	960	CNT0035262	197	17.2927	14.7582	15.891
Pp1s10_195V6	TCONS_00000901_100	=	960	CNT0035262	74	17.2927	14.7582	15.891
Pp1s10_201V6	TCONS_00000910_100	=	2323	CNT0034772	84	56.3335	30.51	69.3761
Pp1s10_201V6	TCONS_00000910_100	=	2323	CNT0034772	100	56.3335	30.51	69.3761
Pp1s10_201V6	TCONS_00000911_100	j	2648	CNT0034772	84	7.32416	4.56944	6.90218
Pp1s10_201V6	TCONS_00000911_100	j	2648	CNT0034772	100	7.32416	4.56944	6.90218
Pp1s102_139V6	TCONS_00001992_100	=	920	CNT0034110	135	79.8875	143.066	58.8699
Pp1s102_139V6	TCONS_00001992_100	=	920	CNT0034110	111	79.8875	143.066	58.8699
Pp1s102_139V6	TCONS_00001992_100	=	920	CNT0035354	93	79.8875	143.066	58.8699
Pp1s102_139V6	TCONS_00001992_100	=	920	CNT0034110	82	79.8875	143.066	58.8699
Pp1s102_139V6	TCONS_00001992_100	=	920	CNT0035354	82	79.8875	143.066	58.8699
Pp1s102_139V6	TCONS_00001992_100	=	920	CNT0034110	120	79.8875	143.066	58.8699
Pp1s102_139V6	TCONS_00001992_100	=	920	CNT0034111	340	79.8875	143.066	58.8699
Pp1s102_20V6	TCONS_00001942_100	j	2222	CNT0034108	316	0.333175	9.76376	1.45494
Pp1s102_20V6	TCONS_00001942_100	j	2222	CNT0034109	289	0.333175	9.76376	1.45494
Pp1s102_20V6	TCONS_00001943_100	=	1212	CNT0034109	98	0.772439	5.04582	0.374579
Pp1s10_243V6	TCONS_00000924_100	=	1028	CNT0033591	435	2.01572	0.432335	1.4887
Pp1s10_278V6	TCONS_00001177_100	=	2776	CNT0033508	57	20.7894	18.0878	19.6744
Pp1s10_341V6	TCONS_00000970_100	=	2868	CNT0035272	159	17.1858	4.83234	38.6574
Pp1s10_341V6	TCONS_00000970_100	=	2868	CNT0035272	85	17.1858	4.83234	38.6574
Pp1s10_341V6	TCONS_00000970_100	=	2868	CNT0035272	136	17.1858	4.83234	38.6574
Pp1s10_341V6	TCONS_00000970_100	=	2868	CNT0035272	160	17.1858	4.83234	38.6574
Pp1s10_348V6	TCONS_00000972_100	j	6211	CNT0033720	63	1.48088	6.90075	3.08108
Pp1s10_348V6	TCONS_00000973_100	=	1065	CNT0033720	63	0.0555126	9.99448	3.14826
Pp1s10_351V6	TCONS_00001202_100	=	2951	CNT0035272	159	66.8978	211.367	155.919
Pp1s10_351V6	TCONS_00001203_100	=	2691	CNT0035272	159	0.236938	3.00245	1.28506
Pp1s10_351V6	TCONS_00001204_100	j	2826	CNT0035272	159	6.3519	0	0
Pp1s10_351V6	TCONS_00001205_100	j	2752	CNT0035272	159	17.7603	151.922	67.4152
Pp1s10_378V6	TCONS_00001208_100	j	2144	CNT0033720	72	1.57456	0.128636	0.000384042
Pp1s10_378V6	TCONS_00001208_100	j	2144	CNT0033720	62	1.57456	0.128636	0.000384042
Pp1s10_378V6	TCONS_00001209_100	j	2714	CNT0033720	72	2.28976	3.22575	3.14096
Pp1s10_378V6	TCONS_00001209_100	j	2714	CNT0033720	62	2.28976	3.22575	3.14096
Pp1s10_378V6	TCONS_00001210_100	=	1845	CNT0033720	72	0.487543	1.54375	2.28416
Pp1s10_378V6	TCONS_00001210_100	=	1845	CNT0033720	62	0.487543	1.54375	2.28416
Pp1s10_385V6	TCONS_00000992_100	=	1123	CNT0034032	65	594.048	287.877	445.928
Pp1s10_405V6	TCONS_00001010_100	=	165	CNT0035267	66	3.94221	0	0
Pp1s10_408V6	TCONS_00001011_100	j	2897	CNT0035271	609	0.645759	27.3716	1.08418
Pp1s10_408V6	TCONS_00001012_100	j	2453	CNT0035271	76	0.0426614	3.73815	0.173838
Pp1s10_408V6	TCONS_00001012_100	j	2453	CNT0035271	93	0.0426614	3.73815	0.173838
Pp1s10_408V6	TCONS_00001014_100	=	1482	CNT0035271	76	0.648325	2.25547	1.33275
Pp1s10_408V6	TCONS_00001014_100	=	1482	CNT0035271	93	0.648325	2.25547	1.33275
Pp1s10_408V6	TCONS_00001015_100	j	1555	CNT0035271	65	0.766911	9.20052	0.716264
Pp1s10_408V6	TCONS_00001015_100	j	1555	CNT0035271	89	0.766911	9.20052	0.716264
Pp1s104_159V6	TCONS_00002247_100	=	159	CNT0034129	136	0	1.87664	0
Pp1s104_159V6	TCONS_00002247_100	=	159	CNT0034132	145	0	1.87664	0
Pp1s104_159V6	TCONS_00002247_100	=	159	CNT0034133	137	0	1.87664	0
Pp1s10_43V6	TCONS_00000820_100	=	2166	CNT0035464	68	6.67808	6.69548	3.39274
Pp1s10_43V6	TCONS_00000821_100	j	2744	CNT0035464	68	3.0568	3.48877	0.640703
Pp1s10_43V6	TCONS_00000825_100	j	2736	CNT0035464	68	1.91171	1.41151	3.17592
Pp1s10_43V6	TCONS_00000826_100	j	2525	CNT0035464	68	3.09699	1.70011	3.6182
Pp1s104_75V6	TCONS_00002325_100	=	556	CNT0034130	104	839.262	161.056	510.506
Pp1s104_75V6	TCONS_00002325_100	=	556	CNT0034130	122	839.262	161.056	510.506
Pp1s104_75V6	TCONS_00002325_100	=	556	CNT0034130	118	839.262	161.056	510.506
Pp1s104_88V6	TCONS_00002331_100	=	1489	CNT0034236	84	12.1282	39.6023	15.3102
Pp1s104_88V6	TCONS_00002331_100	=	1489	CNT0034236	178	12.1282	39.6023	15.3102
Pp1s104_88V6	TCONS_00002332_100	=	1559	CNT0034236	84	4.23767	1.81928	7.01941
Pp1s104_88V6	TCONS_00002332_100	=	1559	CNT0034236	178	4.23767	1.81928	7.01941
Pp1s104_88V6	TCONS_00002333_100	=	1491	CNT0034236	84	28.6568	2.35293	46.3701
Pp1s104_88V6	TCONS_00002333_100	=	1491	CNT0034236	178	28.6568	2.35293	46.3701
Pp1s104_88V6	TCONS_00002334_100	=	1560	CNT0034236	84	49.0717	16.2554	63.455
Pp1s104_88V6	TCONS_00002334_100	=	1560	CNT0034236	178	49.0717	16.2554	63.455
Pp1s10_4V6	TCONS_00000800_100	=	1119	CNT0035390	55	7.29825	8.34485	9.3968
Pp1s105_166V6	TCONS_00002472_100	j	3400	CNT0034100	118	6.72583	1.28985	1.78635
Pp1s105_171V6	TCONS_00002474_100	o	1056	CNT0033714	48	0.400084	2.07446	0.555759
Pp1s105_171V6	TCONS_00002474_100	o	1056	CNT0033714	134	0.400084	2.07446	0.555759
Pp1s105_171V6	TCONS_00002476_100	o	687	CNT0033714	134	3.36525	2.10935	1.07353
Pp1s105_84V6	TCONS_00002442_100	=	964	CNT0034099	88	16.9711	21.3967	16.0428
Pp1s105_84V6	TCONS_00002442_100	=	964	CNT0034099	352	16.9711	21.3967	16.0428
Pp1s106_127V6	TCONS_00002645_100	=	2108	CNT0034091	500	2.86275	9.58636	6.2061
Pp1s106_127V6	TCONS_00002645_100	=	2108	CNT0034091	111	2.86275	9.58636	6.2061
Pp1s106_209V6	TCONS_00002772_100	=	2075	CNT0033828	47	1.2308	11.2193	0.0684083
Pp1s106_209V6	TCONS_00002772_100	=	2075	CNT0033828	101	1.2308	11.2193	0.0684083
Pp1s106_209V6	TCONS_00002772_100	=	2075	CNT0033828	137	1.2308	11.2193	0.0684083
Pp1s106_216V6	TCONS_00002675_100	=	1701	CNT0034031	45	4.17595	0.886368	6.06981
Pp1s106_32V6	TCONS_00002609_100	o	3055	CNT0034083	325	12.177	12.6514	6.35309
Pp1s107_102V6	TCONS_00002918_100	o	2620	CNT0034282	92	4.69517	1.72798	4.25179
Pp1s107_102V6	TCONS_00002918_100	o	2620	CNT0034282	343	4.69517	1.72798	4.25179
Pp1s107_102V6	TCONS_00002918_100	o	2620	CNT0032820	599	4.69517	1.72798	4.25179
Pp1s107_102V6	TCONS_00002918_100	o	2620	CNT0033714	198	4.69517	1.72798	4.25179
Pp1s107_102V6	TCONS_00002918_100	o	2620	CNT0033715	177	4.69517	1.72798	4.25179
Pp1s107_102V6	TCONS_00002921_100	=	661	CNT0034282	92	17.6829	6.54686	11.1608
Pp1s107_102V6	TCONS_00002921_100	=	661	CNT0034282	50	17.6829	6.54686	11.1608
Pp1s107_10V6	TCONS_00002879_100	=	845	CNT0034064	80	1.98809	0.319017	0.43359
Pp1s107_10V6	TCONS_00002879_100	=	845	CNT0034064	202	1.98809	0.319017	0.43359
Pp1s107_10V6	TCONS_00002880_100	=	1176	CNT0034064	80	20.4767	46.0723	26.3595
Pp1s107_10V6	TCONS_00002880_100	=	1176	CNT0034064	202	20.4767	46.0723	26.3595
Pp1s107_10V6	TCONS_00002881_100	=	1077	CNT0034064	80	45.1469	47.4091	50.4308
Pp1s107_10V6	TCONS_00002881_100	=	1077	CNT0034064	202	45.1469	47.4091	50.4308
Pp1s107_147V6	TCONS_00002932_100	o	1762	CNT0034066	72	7.66944	4.568	1.81672
Pp1s107_147V6	TCONS_00002932_100	o	1762	CNT0034066	404	7.66944	4.568	1.81672
Pp1s107_147V6	TCONS_00002932_100	o	1762	CNT0034062	100	7.66944	4.568	1.81672
Pp1s107_147V6	TCONS_00002938_100	=	750	CNT0034066	344	0.952597	2.46721	0.633233
Pp1s107_164V6	TCONS_00002939_100	=	231	CNT0034066	49	1.59342	1.38569	0.148371
Pp1s107_181V6	TCONS_00002942_100	=	928	CNT0034213	324	707.368	234.579	422.593
Pp1s107_184V6	TCONS_00002868_100	=	1038	CNT0034061	773	24.1703	17.1878	12.2084
Pp1s107_190V6	TCONS_00002870_100	=	1249	CNT0035466	31	4.52823	2.19316	2.79498
Pp1s107_190V6	TCONS_00002870_100	=	1249	CNT0035466	76	4.52823	2.19316	2.79498
Pp1s107_190V6	TCONS_00002870_100	=	1249	CNT0035466	83	4.52823	2.19316	2.79498
Pp1s107_194V6	TCONS_00002871_100	=	423	CNT0034060	29	168.441	66.5262	53.6924
Pp1s108_140V6	TCONS_00003048_100	=	783	CNT0034076	51	5.30778	7.8939	6.77944
Pp1s108_140V6	TCONS_00003048_100	=	783	CNT0034076	66	5.30778	7.8939	6.77944
Pp1s108_177V6	TCONS_00003059_100	=	3033	CNT0035148	44	9.24145	4.05723	6.53903
Pp1s108_26V6	TCONS_00003075_100	=	4248	CNT0034075	244	6.22236	0	0
Pp1s108_26V6	TCONS_00003077_100	=	4186	CNT0034075	421	6.15021	1.21502	1.6771
Pp1s108_26V6	TCONS_00003078_100	=	595	CNT0034075	240	149.971	14.0227	72.1031
Pp1s108_26V6	TCONS_00003079_100	=	735	CNT0034075	244	513.046	81.5915	180.5
Pp1s108_26V6	TCONS_00003080_100	=	816	CNT0034075	240	3.97413	2.55312	9.26527
Pp1s108_47V6	TCONS_00003090_100	=	2397	CNT0034074	67	12.628	0.714243	2.05025
Pp1s109_127V6	TCONS_00003279_100	=	972	CNT0033388	286	71.6184	11.5334	71.262
Pp1s109_127V6	TCONS_00003279_100	=	972	CNT0033394	213	71.6184	11.5334	71.262
Pp1s109_127V6	TCONS_00003279_100	=	972	CNT0033394	72	71.6184	11.5334	71.262
Pp1s109_127V6	TCONS_00003279_100	=	972	CNT0033394	28	71.6184	11.5334	71.262
Pp1s109_145V6	TCONS_00003194_100	=	752	CNT0033559	40	513.682	414.311	285.43
Pp1s109_145V6	TCONS_00003194_100	=	752	CNT0033559	134	513.682	414.311	285.43
Pp1s109_145V6	TCONS_00003194_100	=	752	CNT0033006	231	513.682	414.311	285.43
Pp1s109_145V6	TCONS_00003194_100	=	752	CNT0033559	194	513.682	414.311	285.43
Pp1s109_228V6	TCONS_00003298_100	j	820	CNT0034441	67	248.104	168.861	168.706
Pp1s109_228V6	TCONS_00003298_100	j	820	CNT0034158	53	248.104	168.861	168.706
Pp1s109_228V6	TCONS_00003299_100	=	291	CNT0034441	67	4.25821	10.3411	7.86591
Pp1s109_228V6	TCONS_00003299_100	=	291	CNT0034158	53	4.25821	10.3411	7.86591
Pp1s109_232V6	TCONS_00003221_100	j	1230	CNT0034158	179	28.9562	477.427	41.3139
Pp1s109_232V6	TCONS_00003221_100	j	1230	CNT0034158	93	28.9562	477.427	41.3139
Pp1s109_232V6	TCONS_00003221_100	j	1230	CNT0034158	60	28.9562	477.427	41.3139
Pp1s109_232V6	TCONS_00003221_100	j	1230	CNT0034441	34	28.9562	477.427	41.3139
Pp1s109_232V6	TCONS_00003221_100	j	1230	CNT0034163	242	28.9562	477.427	41.3139
Pp1s109_232V6	TCONS_00003222_100	=	594	CNT0034158	99	56.7232	505.943	81.3266
Pp1s109_232V6	TCONS_00003222_100	=	594	CNT0034158	92	56.7232	505.943	81.3266
Pp1s109_232V6	TCONS_00003222_100	=	594	CNT0034163	192	56.7232	505.943	81.3266
Pp1s109_232V6	TCONS_00003224_100	=	596	CNT0034158	101	1.06394	6.56989	0.537573
Pp1s109_232V6	TCONS_00003224_100	=	596	CNT0034158	97	1.06394	6.56989	0.537573
Pp1s109_232V6	TCONS_00003224_100	=	596	CNT0034163	192	1.06394	6.56989	0.537573
Pp1s109_232V6	TCONS_00003225_100	=	560	CNT0034158	65	60.921	55.316	13.2199
Pp1s109_232V6	TCONS_00003225_100	=	560	CNT0034158	94	60.921	55.316	13.2199
Pp1s109_232V6	TCONS_00003225_100	=	560	CNT0034163	192	60.921	55.316	13.2199
Pp1s109_60V6	TCONS_00003157_100	=	1590	CNT0034162	650	0.583438	1.26161	1.60721
Pp1s110_100V6	TCONS_00003808_100	j	672	CNT0034094	157	39.2968	28.9139	36.082
Pp1s110_100V6	TCONS_00003808_100	j	672	CNT0034094	436	39.2968	28.9139	36.082
Pp1s110_100V6	TCONS_00003809_100	=	826	CNT0034094	246	2.58368	7.09527	4.02001
Pp1s110_100V6	TCONS_00003809_100	=	826	CNT0034094	157	2.58368	7.09527	4.02001
Pp1s110_100V6	TCONS_00003809_100	=	826	CNT0034094	433	2.58368	7.09527	4.02001
Pp1s110_100V6	TCONS_00003810_100	=	822	CNT0034094	242	8.64108	3.578	4.52834
Pp1s110_100V6	TCONS_00003810_100	=	822	CNT0034094	153	8.64108	3.578	4.52834
Pp1s110_100V6	TCONS_00003810_100	=	822	CNT0034094	433	8.64108	3.578	4.52834
Pp1s110_18V6	TCONS_00003739_100	=	1222	CNT0033767	383	163.718	19.6672	88.31
Pp1s110_18V6	TCONS_00003739_100	=	1222	CNT0033767	94	163.718	19.6672	88.31
Pp1s110_18V6	TCONS_00003740_100	=	1357	CNT0033767	383	11.7758	1.12512	0.856434
Pp1s110_18V6	TCONS_00003740_100	=	1357	CNT0033767	94	11.7758	1.12512	0.856434
Pp1s110_18V6	TCONS_00003741_100	=	1503	CNT0033767	383	4.77422	0.299826	2.66326
Pp1s110_18V6	TCONS_00003741_100	=	1503	CNT0033767	94	4.77422	0.299826	2.66326
Pp1s111_15V6	TCONS_00003927_100	=	1149	CNT0034072	75	54.372	76.6152	32.2542
Pp1s111_15V6	TCONS_00003927_100	=	1149	CNT0034072	81	54.372	76.6152	32.2542
Pp1s111_165V6	TCONS_00003913_100	=	1849	CNT0034913	81	153.575	47.5867	27.6656
Pp1s111_165V6	TCONS_00003913_100	=	1849	CNT0034913	266	153.575	47.5867	27.6656
Pp1s111_165V6	TCONS_00003913_100	=	1849	CNT0034913	304	153.575	47.5867	27.6656
Pp1s111_165V6	TCONS_00003913_100	=	1849	CNT0034913	150	153.575	47.5867	27.6656
Pp1s111_165V6	TCONS_00003914_100	=	2046	CNT0034913	81	5.33236	4.24191	1.17586
Pp1s111_165V6	TCONS_00003914_100	=	2046	CNT0034913	273	5.33236	4.24191	1.17586
Pp1s111_165V6	TCONS_00003914_100	=	2046	CNT0034913	327	5.33236	4.24191	1.17586
Pp1s111_165V6	TCONS_00003914_100	=	2046	CNT0034913	150	5.33236	4.24191	1.17586
Pp1s111_173V6	TCONS_00003971_100	j	3867	CNT0033757	130	0.0490224	29.2673	0.0504797
Pp1s111_173V6	TCONS_00003971_100	j	3867	CNT0033757	112	0.0490224	29.2673	0.0504797
Pp1s111_173V6	TCONS_00003971_100	j	3867	CNT0033757	138	0.0490224	29.2673	0.0504797
Pp1s111_173V6	TCONS_00003972_100	=	1638	CNT0033757	107	0	2.14706	0
Pp1s112_121V6	TCONS_00004127_100	=	1998	CNT0033757	84	0.086874	7.85355	2.72261
Pp1s11_213V6	TCONS_00003626_100	=	2989	CNT0034066	1322	5.67254	7.23333	2.66873
Pp1s11_213V6	TCONS_00003627_100	=	1298	CNT0034066	362	7.87165	13.9804	3.12025
Pp1s112_154V6	TCONS_00004041_100	=	2956	CNT0034333	52	2.52489	4.39861	2.9992
Pp1s112_154V6	TCONS_00004041_100	=	2956	CNT0034335	52	2.52489	4.39861	2.9992
Pp1s11_215V6	TCONS_00003628_100	=	156	CNT0034066	156	6.78648	5.96908	5.00011
Pp1s112_188V6	TCONS_00004149_100	j	1790	CNT0034921	70	3.65118	4.38723	3.70304
Pp1s112_188V6	TCONS_00004149_100	j	1790	CNT0034921	124	3.65118	4.38723	3.70304
Pp1s112_188V6	TCONS_00004149_100	j	1790	CNT0034921	31	3.65118	4.38723	3.70304
Pp1s112_188V6	TCONS_00004149_100	j	1790	CNT0034921	79	3.65118	4.38723	3.70304
Pp1s112_188V6	TCONS_00004149_100	j	1790	CNT0034921	67	3.65118	4.38723	3.70304
Pp1s112_188V6	TCONS_00004149_100	j	1790	CNT0034921	67	3.65118	4.38723	3.70304
Pp1s112_188V6	TCONS_00004149_100	j	1790	CNT0034921	107	3.65118	4.38723	3.70304
Pp1s112_188V6	TCONS_00004149_100	j	1790	CNT0034922	113	3.65118	4.38723	3.70304
Pp1s112_188V6	TCONS_00004150_100	=	1353	CNT0034921	54	0.816849	1.71891	2.77562
Pp1s112_188V6	TCONS_00004150_100	=	1353	CNT0034921	60	0.816849	1.71891	2.77562
Pp1s112_188V6	TCONS_00004150_100	=	1353	CNT0034921	31	0.816849	1.71891	2.77562
Pp1s112_188V6	TCONS_00004150_100	=	1353	CNT0034921	79	0.816849	1.71891	2.77562
Pp1s112_188V6	TCONS_00004150_100	=	1353	CNT0034921	67	0.816849	1.71891	2.77562
Pp1s112_188V6	TCONS_00004150_100	=	1353	CNT0034921	67	0.816849	1.71891	2.77562
Pp1s112_188V6	TCONS_00004150_100	=	1353	CNT0034921	107	0.816849	1.71891	2.77562
Pp1s112_188V6	TCONS_00004150_100	=	1353	CNT0034922	110	0.816849	1.71891	2.77562
Pp1s112_188V6	TCONS_00004151_100	j	1345	CNT0034921	54	0.600629	2.34943	1.98781
Pp1s112_188V6	TCONS_00004151_100	j	1345	CNT0034921	60	0.600629	2.34943	1.98781
Pp1s112_188V6	TCONS_00004151_100	j	1345	CNT0034921	31	0.600629	2.34943	1.98781
Pp1s112_188V6	TCONS_00004151_100	j	1345	CNT0034921	79	0.600629	2.34943	1.98781
Pp1s112_188V6	TCONS_00004151_100	j	1345	CNT0034921	67	0.600629	2.34943	1.98781
Pp1s112_188V6	TCONS_00004151_100	j	1345	CNT0034921	82	0.600629	2.34943	1.98781
Pp1s112_220V6	TCONS_00004072_100	=	706	CNT0034048	84	30.9461	62.435	16.5112
Pp1s112_220V6	TCONS_00004072_100	=	706	CNT0034048	77	30.9461	62.435	16.5112
Pp1s112_220V6	TCONS_00004072_100	=	706	CNT0034048	369	30.9461	62.435	16.5112
Pp1s112_25V6	TCONS_00003996_100	j	931	CNT0034059	100	140.257	93.1845	67.4603
Pp1s112_25V6	TCONS_00003996_100	j	931	CNT0034059	362	140.257	93.1845	67.4603
Pp1s112_25V6	TCONS_00003997_100	j	853	CNT0034059	102	8.59892	9.57863	2.35194
Pp1s112_25V6	TCONS_00003997_100	j	853	CNT0034059	284	8.59892	9.57863	2.35194
Pp1s112_25V6	TCONS_00003998_100	j	794	CNT0034059	100	2.84967	5.12429	2.14881
Pp1s112_25V6	TCONS_00003998_100	j	794	CNT0034059	160	2.84967	5.12429	2.14881
Pp1s11_27V6	TCONS_00003539_100	j	2436	CNT0034471	96	8.11508	7.42475	6.74245
Pp1s11_27V6	TCONS_00003539_100	j	2436	CNT0034471	152	8.11508	7.42475	6.74245
Pp1s11_27V6	TCONS_00003544_100	=	2327	CNT0034471	96	1.73504	1.27274	0.557624
Pp1s11_27V6	TCONS_00003544_100	=	2327	CNT0034471	152	1.73504	1.27274	0.557624
Pp1s11_27V6	TCONS_00003920_25	j	2144	CNT0034471	96	14.0498	2.82812	6.04781
Pp1s11_27V6	TCONS_00003920_25	j	2144	CNT0034471	152	14.0498	2.82812	6.04781
Pp1s112_85V6	TCONS_00004116_100	j	2685	CNT0034051	381	3.19985	11.952	3.52454
Pp1s112_85V6	TCONS_00004116_100	j	2685	CNT0034050	364	3.19985	11.952	3.52454
Pp1s112_85V6	TCONS_00004118_100	=	3340	CNT0034051	920	2.97702	6.6633	5.13252
Pp1s112_85V6	TCONS_00004118_100	=	3340	CNT0034050	364	2.97702	6.6633	5.13252
Pp1s1_12V6	TCONS_00000368_100	=	2118	CNT0032841	310	3.22838	0.251903	2.8173
Pp1s1_12V6	TCONS_00000368_100	=	2118	CNT0032844	310	3.22838	0.251903	2.8173
Pp1s113_185V6	TCONS_00004072_150	j	6933	CNT0033714	280	1.47303	3.75962	1.173
Pp1s113_185V6	TCONS_00004072_150	j	6933	CNT0033715	227	1.47303	3.75962	1.173
Pp1s113_185V6	TCONS_00004338_100	=	6827	CNT0033714	280	1.29097e-05	4.35618	0.260292
Pp1s113_185V6	TCONS_00004338_100	=	6827	CNT0033715	227	1.29097e-05	4.35618	0.260292
Pp1s113_187V6	TCONS_00004343_100	j	1694	CNT0033714	97	9.09815	13.2113	9.8797
Pp1s113_187V6	TCONS_00004343_100	j	1694	CNT0033714	732	9.09815	13.2113	9.8797
Pp1s113_187V6	TCONS_00004343_100	j	1694	CNT0033715	580	9.09815	13.2113	9.8797
Pp1s113_187V6	TCONS_00004343_100	j	1694	CNT0033714	54	9.09815	13.2113	9.8797
Pp1s113_187V6	TCONS_00004344_100	j	1666	CNT0033714	97	23.0168	7.43425	11.5156
Pp1s113_187V6	TCONS_00004344_100	j	1666	CNT0033714	732	23.0168	7.43425	11.5156
Pp1s113_187V6	TCONS_00004344_100	j	1666	CNT0033715	580	23.0168	7.43425	11.5156
Pp1s113_187V6	TCONS_00004344_100	j	1666	CNT0033714	54	23.0168	7.43425	11.5156
Pp1s113_187V6	TCONS_00004344_100	j	1666	CNT0033714	220	23.0168	7.43425	11.5156
Pp1s113_187V6	TCONS_00004345_100	=	684	CNT0033714	120	14.1394	10.535	6.35906
Pp1s113_187V6	TCONS_00004345_100	=	684	CNT0033715	120	14.1394	10.535	6.35906
Pp1s113_187V6	TCONS_00004345_100	=	684	CNT0033714	42	14.1394	10.535	6.35906
Pp1s11_339V6	TCONS_00003687_100	=	1649	CNT0033163	84	28.4009	0.146434	29.7943
Pp1s11_339V6	TCONS_00003687_100	=	1649	CNT0033164	84	28.4009	0.146434	29.7943
Pp1s113_77V6	TCONS_00004213_100	j	1074	CNT0033339	223	0.0444363	1.91757	0.414749
Pp1s11_397V6	TCONS_00003517_100	=	1432	CNT0033894	60	0.871561	2.17413	0
Pp1s11_397V6	TCONS_00003517_100	=	1432	CNT0033320	49	0.871561	2.17413	0
Pp1s11_397V6	TCONS_00003517_100	=	1432	CNT0033158	94	0.871561	2.17413	0
Pp1s11_397V6	TCONS_00003518_100	=	1462	CNT0033894	60	7.33616	7.87278	16.8898
Pp1s11_397V6	TCONS_00003518_100	=	1462	CNT0033320	51	7.33616	7.87278	16.8898
Pp1s11_397V6	TCONS_00003518_100	=	1462	CNT0033158	94	7.33616	7.87278	16.8898
Pp1s11_397V6	TCONS_00003519_100	=	1726	CNT0033894	60	4.10586	14.2087	17.4086
Pp1s11_397V6	TCONS_00003519_100	=	1726	CNT0033320	87	4.10586	14.2087	17.4086
Pp1s11_397V6	TCONS_00003519_100	=	1726	CNT0033320	141	4.10586	14.2087	17.4086
Pp1s11_397V6	TCONS_00003519_100	=	1726	CNT0033158	94	4.10586	14.2087	17.4086
Pp1s11_397V6	TCONS_00003520_100	=	1309	CNT0033894	60	20.4432	4.19624	6.63015
Pp1s11_397V6	TCONS_00003520_100	=	1309	CNT0033158	94	20.4432	4.19624	6.63015
Pp1s11_397V6	TCONS_00003521_100	=	1877	CNT0033894	60	0	1.86708	0.100927
Pp1s11_397V6	TCONS_00003521_100	=	1877	CNT0033320	91	0	1.86708	0.100927
Pp1s11_397V6	TCONS_00003521_100	=	1877	CNT0033320	151	0	1.86708	0.100927
Pp1s11_397V6	TCONS_00003521_100	=	1877	CNT0033158	94	0	1.86708	0.100927
Pp1s11_397V6	TCONS_00003523_100	=	1737	CNT0033320	87	94.4039	47.399	97.9428
Pp1s11_397V6	TCONS_00003523_100	=	1737	CNT0033320	141	94.4039	47.399	97.9428
Pp1s11_397V6	TCONS_00003523_100	=	1737	CNT0033158	94	94.4039	47.399	97.9428
Pp1s11_401V6	TCONS_00003524_100	j	3509	CNT0033831	172	4.44188	4.29764	4.32247
Pp1s11_401V6	TCONS_00003525_100	=	2319	CNT0033831	172	1.58212	5.66102	4.61236
Pp1s114_138V6	TCONS_00004614_100	=	1712	CNT0033566	111	90.3621	56.8328	107.356
Pp1s114_13V6	TCONS_00004392_100	=	1660	CNT0033110	298	77.5785	80.8186	128.03
Pp1s114_143V6	TCONS_00004620_100	=	933	CNT0034032	329	116.525	60.387	69.9254
Pp1s114_146V6	TCONS_00004479_100	=	874	CNT0034032	84	35.2838	12.6607	25.1332
Pp1s114_172V6	TCONS_00004491_100	=	1138	CNT0035178	98	106.032	25.5507	35.4437
Pp1s114_172V6	TCONS_00004491_100	=	1138	CNT0035178	105	106.032	25.5507	35.4437
Pp1s114_203V6	TCONS_00004504_100	=	2524	CNT0033593	64	7.76896	3.00218	2.27206
Pp1s114_203V6	TCONS_00004504_100	=	2524	CNT0033593	88	7.76896	3.00218	2.27206
Pp1s114_203V6	TCONS_00004504_100	=	2524	CNT0033593	83	7.76896	3.00218	2.27206
Pp1s114_27V6	TCONS_00004521_100	j	1044	CNT0033109	104	4.01717	8.07224	2.84968
Pp1s114_27V6	TCONS_00004521_100	j	1044	CNT0033109	37	4.01717	8.07224	2.84968
Pp1s114_27V6	TCONS_00004522_100	j	1253	CNT0033109	144	1.43377	6.21526	0.48388
Pp1s114_27V6	TCONS_00004522_100	j	1253	CNT0033109	37	1.43377	6.21526	0.48388
Pp1s114_27V6	TCONS_00004523_100	j	975	CNT0033109	104	1.94825	0.412067	0.179065
Pp1s114_27V6	TCONS_00004523_100	j	975	CNT0033109	37	1.94825	0.412067	0.179065
Pp1s115_168V6	TCONS_00004737_100	=	2663	CNT0034002	124	66.2483	39.534	15.5241
Pp1s115_168V6	TCONS_00004737_100	=	2663	CNT0034003	124	66.2483	39.534	15.5241
Pp1s115_168V6	TCONS_00004739_100	j	3196	CNT0034002	124	8.78205	1.12293	0.70639
Pp1s115_168V6	TCONS_00004739_100	j	3196	CNT0034003	124	8.78205	1.12293	0.70639
Pp1s115_198V6	TCONS_00004754_100	j	5624	CNT0034253	95	12.3909	0.684504	7.17121
Pp1s115_20V6	TCONS_00004766_100	=	1185	CNT0033785	276	156.958	87.1295	114.345
Pp1s115_20V6	TCONS_00004766_100	=	1185	CNT0033786	149	156.958	87.1295	114.345
Pp1s115_20V6	TCONS_00004766_100	=	1185	CNT0033786	121	156.958	87.1295	114.345
Pp1s115_6V6	TCONS_00004761_100	j	3050	CNT0034000	686	8.60678	5.29849	4.06783
Pp1s115_6V6	TCONS_00004762_100	=	2755	CNT0034000	397	16.0405	17.3293	20.9422
Pp1s116_104V6	TCONS_00004934_100	j	1732	CNT0034004	251	6.22633	1.83966	5.65218
Pp1s116_104V6	TCONS_00004935_100	=	1602	CNT0034004	90	5.16711	6.12667	8.81817
Pp1s116_107V6	TCONS_00004938_100	=	1791	CNT0034253	85	4.2767	4.27332	3.77108
Pp1s116_115V6	TCONS_00004943_100	j	3367	CNT0034253	85	5.42323	5.9093	7.54289
Pp1s116_157V6	TCONS_00004954_100	j	4776	CNT0033420	78	0.648783	2.3317	0.78627
Pp1s116_157V6	TCONS_00004954_100	j	4776	CNT0033420	99	0.648783	2.3317	0.78627
Pp1s116_157V6	TCONS_00004954_100	j	4776	CNT0033420	173	0.648783	2.3317	0.78627
Pp1s116_157V6	TCONS_00004954_100	j	4776	CNT0033420	431	0.648783	2.3317	0.78627
Pp1s116_157V6	TCONS_00004954_100	j	4776	CNT0033421	137	0.648783	2.3317	0.78627
Pp1s116_157V6	TCONS_00004954_100	j	4776	CNT0033421	120	0.648783	2.3317	0.78627
Pp1s116_157V6	TCONS_00004954_100	j	4776	CNT0033421	502	0.648783	2.3317	0.78627
Pp1s116_157V6	TCONS_00004955_100	j	4101	CNT0033420	78	5.64794	27.8645	5.80302
Pp1s116_157V6	TCONS_00004955_100	j	4101	CNT0033420	99	5.64794	27.8645	5.80302
Pp1s116_157V6	TCONS_00004955_100	j	4101	CNT0033420	173	5.64794	27.8645	5.80302
Pp1s116_157V6	TCONS_00004955_100	j	4101	CNT0033420	122	5.64794	27.8645	5.80302
Pp1s116_157V6	TCONS_00004955_100	j	4101	CNT0033420	91	5.64794	27.8645	5.80302
Pp1s116_157V6	TCONS_00004955_100	j	4101	CNT0033421	137	5.64794	27.8645	5.80302
Pp1s116_157V6	TCONS_00004955_100	j	4101	CNT0033421	120	5.64794	27.8645	5.80302
Pp1s116_157V6	TCONS_00004955_100	j	4101	CNT0033421	502	5.64794	27.8645	5.80302
Pp1s116_157V6	TCONS_00004959_100	=	3396	CNT0033420	78	5.04776	44.5949	12.8948
Pp1s116_157V6	TCONS_00004959_100	=	3396	CNT0033420	99	5.04776	44.5949	12.8948
Pp1s116_157V6	TCONS_00004959_100	=	3396	CNT0033420	173	5.04776	44.5949	12.8948
Pp1s116_157V6	TCONS_00004959_100	=	3396	CNT0033420	122	5.04776	44.5949	12.8948
Pp1s116_157V6	TCONS_00004959_100	=	3396	CNT0033420	91	5.04776	44.5949	12.8948
Pp1s116_157V6	TCONS_00004959_100	=	3396	CNT0033421	137	5.04776	44.5949	12.8948
Pp1s116_157V6	TCONS_00004959_100	=	3396	CNT0033421	120	5.04776	44.5949	12.8948
Pp1s116_157V6	TCONS_00004959_100	=	3396	CNT0033421	502	5.04776	44.5949	12.8948
Pp1s116_191V6	TCONS_00004969_100	=	3131	CNT0034253	68	0.334745	2.17923	0.89329
Pp1s11_61V6	TCONS_00003389_100	j	3843	CNT0035252	125	0.619369	2.204	3.65634
Pp1s11_61V6	TCONS_00003389_100	j	3843	CNT0035252	159	0.619369	2.204	3.65634
Pp1s11_61V6	TCONS_00003389_100	j	3843	CNT0035252	297	0.619369	2.204	3.65634
Pp1s11_61V6	TCONS_00003389_100	j	3843	CNT0035252	75	0.619369	2.204	3.65634
Pp1s11_61V6	TCONS_00003392_100	=	3206	CNT0035252	125	0.781747	4.16738	3.75147
Pp1s11_61V6	TCONS_00003392_100	=	3206	CNT0035252	159	0.781747	4.16738	3.75147
Pp1s11_61V6	TCONS_00003392_100	=	3206	CNT0035252	297	0.781747	4.16738	3.75147
Pp1s11_61V6	TCONS_00003392_100	=	3206	CNT0035252	75	0.781747	4.16738	3.75147
Pp1s11_61V6	TCONS_00003393_100	j	1163	CNT0035252	508	1.62383	4.69489	2.93596
Pp1s11_61V6	TCONS_00003393_100	j	1163	CNT0035252	75	1.62383	4.69489	2.93596
Pp1s116_71V6	TCONS_00004900_100	j	3756	CNT0033165	619	3.19026	3.33582	2.07116
Pp1s116_71V6	TCONS_00004900_100	j	3756	CNT0033165	64	3.19026	3.33582	2.07116
Pp1s116_71V6	TCONS_00004901_100	=	3399	CNT0033165	620	15.9017	18.0655	13.53
Pp1s116_71V6	TCONS_00004901_100	=	3399	CNT0033165	64	15.9017	18.0655	13.53
Pp1s116_74V6	TCONS_00005437_25	j	3026	CNT0033167	48	4.72188	4.059	7.47122
Pp1s116_94V6	TCONS_00005024_100	=	1729	CNT0034897	136	3.68812	0.405772	10.2743
Pp1s117_154V6	TCONS_00005119_100	=	650	CNT0032851	104	1.22353	2.46089	1.05499
Pp1s117_186V6	TCONS_00005130_100	j	3184	CNT0034015	50	3.32966	4.77007	2.72561
Pp1s117_186V6	TCONS_00005130_100	j	3184	CNT0034014	111	3.32966	4.77007	2.72561
Pp1s117_186V6	TCONS_00005130_100	j	3184	CNT0034014	107	3.32966	4.77007	2.72561
Pp1s117_186V6	TCONS_00005132_100	=	2583	CNT0034015	50	9.15952	8.95265	3.31324
Pp1s117_186V6	TCONS_00005132_100	=	2583	CNT0034014	111	9.15952	8.95265	3.31324
Pp1s117_186V6	TCONS_00005132_100	=	2583	CNT0034014	107	9.15952	8.95265	3.31324
Pp1s117_186V6	TCONS_00005493_50	j	2841	CNT0034015	50	0.962726	0.111041	3.21767
Pp1s117_186V6	TCONS_00005493_50	j	2841	CNT0034014	111	0.962726	0.111041	3.21767
Pp1s117_186V6	TCONS_00005493_50	j	2841	CNT0034014	107	0.962726	0.111041	3.21767
Pp1s117_56V6	TCONS_00005150_100	=	4697	CNT0034034	165	5.35036	1.45937	0.130067
Pp1s117_56V6	TCONS_00005150_100	=	4697	CNT0033428	55	5.35036	1.45937	0.130067
Pp1s117_56V6	TCONS_00005150_100	=	4697	CNT0033429	44	5.35036	1.45937	0.130067
Pp1s117_56V6	TCONS_00005150_100	=	4697	CNT0033429	227	5.35036	1.45937	0.130067
Pp1s117_56V6	TCONS_00005151_100	=	261	CNT0034034	165	0	8.31414	1.44472
Pp1s117_57V6	TCONS_00005154_100	=	3054	CNT0034415	386	170.53	59.28	65.665
Pp1s117_57V6	TCONS_00005155_100	j	2996	CNT0034415	386	6.36677	0.0063592	5.30007
Pp1s117_57V6	TCONS_00005157_100	j	2832	CNT0034415	386	4.8502	2.40162	0.907011
Pp1s118_130V6	TCONS_00005304_100	=	2929	CNT0033995	143	3.33091	4.31496	2.77979
Pp1s118_86V6	TCONS_00005274_100	j	3093	CNT0034168	55	1.136	1.63106	2.91612
Pp1s118_86V6	TCONS_00005275_100	=	2517	CNT0034168	55	8.61468	7.96483	10.0913
Pp1s1_189V6	TCONS_00000078_100	j	2460	CNT0034183	45	18.1991	9.98976	10.1634
Pp1s119_112V6	TCONS_00005544_100	j	1515	CNT0034542	131	5.38779	4.27145	1.58645
Pp1s119_112V6	TCONS_00005544_100	j	1515	CNT0034542	126	5.38779	4.27145	1.58645
Pp1s119_112V6	TCONS_00005545_100	=	1212	CNT0034542	131	182.903	94.6592	100.629
Pp1s119_112V6	TCONS_00005545_100	=	1212	CNT0034542	126	182.903	94.6592	100.629
Pp1s119_11V6	TCONS_00005485_100	=	1987	CNT0033984	98	4.78978	1.54349	3.5432
Pp1s119_11V6	TCONS_00005486_100	j	2371	CNT0033984	316	25.3608	9.50692	10.8654
Pp1s119_132V6	TCONS_00005618_100	j	2929	CNT0034286	91	7.89252	0.538674	0.563532
Pp1s119_132V6	TCONS_00005618_100	j	2929	CNT0034286	61	7.89252	0.538674	0.563532
Pp1s119_132V6	TCONS_00005619_100	j	2547	CNT0034286	91	13.5469	10.8307	5.04767
Pp1s119_132V6	TCONS_00005619_100	j	2547	CNT0034286	61	13.5469	10.8307	5.04767
Pp1s119_132V6	TCONS_00005620_100	j	3225	CNT0034286	91	1.92162	2.51332	1.19248
Pp1s119_132V6	TCONS_00005620_100	j	3225	CNT0034286	61	1.92162	2.51332	1.19248
Pp1s119_132V6	TCONS_00005622_100	j	2329	CNT0034286	63	10.0333	5.68493	3.27236
Pp1s119_132V6	TCONS_00005622_100	j	2329	CNT0034286	63	10.0333	5.68493	3.27236
Pp1s119_132V6	TCONS_00005624_100	j	3740	CNT0034286	96	3.28079	3.16078	2.85473
Pp1s119_132V6	TCONS_00005624_100	j	3740	CNT0034286	63	3.28079	3.16078	2.85473
Pp1s119_72V6	TCONS_00005527_100	j	6235	CNT0033987	218	7.33446	0.846127	0.308455
Pp1s119_72V6	TCONS_00005527_100	j	6235	CNT0033987	96	7.33446	0.846127	0.308455
Pp1s119_72V6	TCONS_00005528_100	=	5376	CNT0033987	218	30.1184	3.36452	7.88444
Pp1s119_72V6	TCONS_00005528_100	=	5376	CNT0033987	96	30.1184	3.36452	7.88444
Pp1s120_116V6	TCONS_00006347_100	=	1293	CNT0034433	57	30.0717	7.72323	21.5664
Pp1s120_116V6	TCONS_00006347_100	=	1293	CNT0034433	249	30.0717	7.72323	21.5664
Pp1s120_116V6	TCONS_00006348_100	=	1351	CNT0034433	76	14.354	9.37418	14.4213
Pp1s120_116V6	TCONS_00006348_100	=	1351	CNT0034433	57	14.354	9.37418	14.4213
Pp1s120_116V6	TCONS_00006348_100	=	1351	CNT0034433	249	14.354	9.37418	14.4213
Pp1s120_116V6	TCONS_00006349_100	=	1540	CNT0034433	76	11.9978	4.88917	12.4264
Pp1s120_116V6	TCONS_00006349_100	=	1540	CNT0034433	57	11.9978	4.88917	12.4264
Pp1s120_116V6	TCONS_00006349_100	=	1540	CNT0034433	249	11.9978	4.88917	12.4264
Pp1s120_116V6	TCONS_00006350_100	=	1354	CNT0034433	76	22.6259	0.00731632	6.62553
Pp1s120_116V6	TCONS_00006350_100	=	1354	CNT0034433	57	22.6259	0.00731632	6.62553
Pp1s120_116V6	TCONS_00006350_100	=	1354	CNT0034433	249	22.6259	0.00731632	6.62553
Pp1s120_137V6	TCONS_00006370_100	j	2723	CNT0033990	60	0.23909	2.65796	0.528503
Pp1s120_137V6	TCONS_00006371_100	=	2118	CNT0033990	60	4.73856	9.75884	6.79087
Pp1s120_31V6	TCONS_00006193_100	=	1801	CNT0033992	57	9.41582	8.5718	8.49532
Pp1s120_31V6	TCONS_00006193_100	=	1801	CNT0033992	125	9.41582	8.5718	8.49532
Pp1s1_203V6	TCONS_00000081_100	=	2558	CNT0033685	99	28.7906	16.3694	24.9917
Pp1s1_203V6	TCONS_00000081_100	=	2558	CNT0033685	97	28.7906	16.3694	24.9917
Pp1s1_203V6	TCONS_00000082_100	=	2356	CNT0033685	99	4.71595	2.13032	0.879611
Pp1s1_203V6	TCONS_00000082_100	=	2356	CNT0033685	97	4.71595	2.13032	0.879611
Pp1s120_74V6	TCONS_00006210_100	j	4062	CNT0035039	650	2.15804	1.65821	2.24148
Pp1s120_74V6	TCONS_00006212_100	j	3222	CNT0035039	650	3.45626	6.92888	7.37193
Pp1s120_74V6	TCONS_00006214_100	=	1912	CNT0035039	650	5.66298	7.63008	3.55137
Pp1s1_213V6	TCONS_00000088_100	=	2664	CNT0035211	127	0.711212	2.23457	1.18312
Pp1s12_160V6	TCONS_00005731_100	=	4010	CNT0034777	80	2.49017	4.5903	2.35715
Pp1s12_160V6	TCONS_00005731_100	=	4010	CNT0034777	81	2.49017	4.5903	2.35715
Pp1s121_69V6	TCONS_00006414_100	=	3459	CNT0033014	97	0.184089	2.29826	0.357865
Pp1s121_69V6	TCONS_00006414_100	=	3459	CNT0033014	139	0.184089	2.29826	0.357865
Pp1s121_69V6	TCONS_00006414_100	=	3459	CNT0033014	58	0.184089	2.29826	0.357865
Pp1s121_69V6	TCONS_00006414_100	=	3459	CNT0033015	79	0.184089	2.29826	0.357865
Pp1s12_180V6	TCONS_00006033_100	=	891	CNT0035249	67	1.22013	3.47845	0.88844
Pp1s12_180V6	TCONS_00006033_100	=	891	CNT0035249	82	1.22013	3.47845	0.88844
Pp1s1_21V6	TCONS_00000369_100	=	1240	CNT0034662	62	39.1992	2.32232	47.3082
Pp1s1_21V6	TCONS_00000369_100	=	1240	CNT0034662	130	39.1992	2.32232	47.3082
Pp1s1_21V6	TCONS_00000369_100	=	1240	CNT0034662	80	39.1992	2.32232	47.3082
Pp1s12_205V6	TCONS_00005767_100	j	575	CNT0034158	76	0.28202	4.97766	0.876474
Pp1s12_205V6	TCONS_00005767_100	j	575	CNT0034158	90	0.28202	4.97766	0.876474
Pp1s12_205V6	TCONS_00005767_100	j	575	CNT0034441	66	0.28202	4.97766	0.876474
Pp1s122_165V6	TCONS_00006705_100	j	3994	CNT0033969	66	2.21402	0.722691	1.1543
Pp1s122_165V6	TCONS_00006705_100	j	3994	CNT0033969	57	2.21402	0.722691	1.1543
Pp1s122_165V6	TCONS_00006705_100	j	3994	CNT0033969	107	2.21402	0.722691	1.1543
Pp1s122_165V6	TCONS_00006706_100	j	4101	CNT0033969	66	3.32015	2.3917	4.84365
Pp1s122_165V6	TCONS_00006706_100	j	4101	CNT0033969	57	3.32015	2.3917	4.84365
Pp1s122_165V6	TCONS_00006706_100	j	4101	CNT0033969	107	3.32015	2.3917	4.84365
Pp1s122_165V6	TCONS_00006708_100	=	3069	CNT0033969	66	2.59463	3.93247	6.57981
Pp1s122_165V6	TCONS_00006708_100	=	3069	CNT0033969	57	2.59463	3.93247	6.57981
Pp1s122_165V6	TCONS_00006708_100	=	3069	CNT0033969	107	2.59463	3.93247	6.57981
Pp1s12_231V6	TCONS_00006066_100	=	1177	CNT0033559	40	232.705	89.5741	145.581
Pp1s12_231V6	TCONS_00006066_100	=	1177	CNT0033559	134	232.705	89.5741	145.581
Pp1s12_231V6	TCONS_00006066_100	=	1177	CNT0033006	231	232.705	89.5741	145.581
Pp1s12_231V6	TCONS_00006066_100	=	1177	CNT0033559	199	232.705	89.5741	145.581
Pp1s12_249V6	TCONS_00005816_100	=	2017	CNT0033283	83	0.482258	1.79238	4.58986
Pp1s122_57V6	TCONS_00006671_100	=	1492	CNT0033163	140	103.394	0.154167	236.294
Pp1s122_57V6	TCONS_00006671_100	=	1492	CNT0033164	140	103.394	0.154167	236.294
Pp1s123_136V6	TCONS_00006871_100	=	1989	CNT0033150	94	5.9442	9.23016	5.78421
Pp1s123_136V6	TCONS_00006871_100	=	1989	CNT0033150	117	5.9442	9.23016	5.78421
Pp1s123_136V6	TCONS_00006871_100	=	1989	CNT0033150	57	5.9442	9.23016	5.78421
Pp1s123_136V6	TCONS_00006872_100	=	1873	CNT0033150	94	100.649	100.748	81.9963
Pp1s123_136V6	TCONS_00006872_100	=	1873	CNT0033150	117	100.649	100.748	81.9963
Pp1s123_136V6	TCONS_00006872_100	=	1873	CNT0033150	57	100.649	100.748	81.9963
Pp1s123_148V6	TCONS_00006891_100	=	3484	CNT0033996	110	4.36962	5.46125	6.95364
Pp1s123_148V6	TCONS_00006891_100	=	3484	CNT0033996	86	4.36962	5.46125	6.95364
Pp1s123_22V6	TCONS_00006812_100	j	2461	CNT0033148	94	1.13524	15.1585	7.1347
Pp1s123_22V6	TCONS_00006812_100	j	2461	CNT0033148	224	1.13524	15.1585	7.1347
Pp1s123_22V6	TCONS_00006812_100	j	2461	CNT0033148	281	1.13524	15.1585	7.1347
Pp1s123_22V6	TCONS_00006813_100	j	2124	CNT0033148	80	3.12093	9.91196	4.32666
Pp1s123_22V6	TCONS_00006813_100	j	2124	CNT0033148	159	3.12093	9.91196	4.32666
Pp1s123_22V6	TCONS_00006813_100	j	2124	CNT0033148	281	3.12093	9.91196	4.32666
Pp1s123_22V6	TCONS_00006814_100	j	2239	CNT0033148	94	3.218	4.53589	1.24443
Pp1s123_22V6	TCONS_00006814_100	j	2239	CNT0033148	224	3.218	4.53589	1.24443
Pp1s123_22V6	TCONS_00006814_100	j	2239	CNT0033148	281	3.218	4.53589	1.24443
Pp1s123_22V6	TCONS_00006815_100	=	1654	CNT0033148	80	2.55237	0.180593	2.4239
Pp1s123_22V6	TCONS_00006815_100	=	1654	CNT0033148	159	2.55237	0.180593	2.4239
Pp1s123_22V6	TCONS_00006815_100	=	1654	CNT0033148	281	2.55237	0.180593	2.4239
Pp1s123_59V6	TCONS_00006736_100	j	3673	CNT0033997	96	2.44737	2.15698	4.39832
Pp1s123_59V6	TCONS_00006736_100	j	3673	CNT0033997	132	2.44737	2.15698	4.39832
Pp1s123_59V6	TCONS_00006737_100	=	2714	CNT0033997	96	13.1991	8.49174	12.1888
Pp1s123_59V6	TCONS_00006737_100	=	2714	CNT0033997	132	13.1991	8.49174	12.1888
Pp1s12_382V6	TCONS_00005894_100	j	3770	CNT0035246	714	1.83266	2.11251	4.62758
Pp1s12_390V6	TCONS_00006139_100	=	1167	CNT0034662	55	1243.85	86.4231	2059.44
Pp1s12_390V6	TCONS_00006139_100	=	1167	CNT0034662	130	1243.85	86.4231	2059.44
Pp1s12_390V6	TCONS_00006139_100	=	1167	CNT0033760	41	1243.85	86.4231	2059.44
Pp1s12_390V6	TCONS_00006139_100	=	1167	CNT0034662	80	1243.85	86.4231	2059.44
Pp1s124_13V6	TCONS_00007801_25	j	3279	CNT0034230	337	18.123	23.932	17.3926
Pp1s124_13V6	TCONS_00007801_25	j	3279	CNT0034230	117	18.123	23.932	17.3926
Pp1s1_243V6	TCONS_00000462_100	=	1104	CNT0034205	63	50.6824	26.0493	69.8273
Pp1s1_243V6	TCONS_00000462_100	=	1104	CNT0034206	63	50.6824	26.0493	69.8273
Pp1s1_243V6	TCONS_00000462_100	=	1104	CNT0034207	63	50.6824	26.0493	69.8273
Pp1s124_70V6	TCONS_00006962_100	=	1951	CNT0034229	318	14.7341	2.95921	3.76523
Pp1s124_70V6	TCONS_00006963_100	=	2280	CNT0034229	317	7.88236	1.24661	1.62671
Pp1s124_93V6	TCONS_00006980_100	=	636	CNT0035342	211	2.22674	0.0870127	0.381076
Pp1s125_114V6	TCONS_00007168_100	=	2948	CNT0033965	1117	124.467	4.54611	54.9532
Pp1s125_114V6	TCONS_00007168_100	=	2948	CNT0033965	1399	124.467	4.54611	54.9532
Pp1s125_114V6	TCONS_00007169_100	=	351	CNT0033965	111	31.6488	3.72338	13.6211
Pp1s125_96V6	TCONS_00007155_100	j	3803	CNT0033014	128	0	2.98298	0.0131573
Pp1s126_154V6	TCONS_00007317_100	j	1401	CNT0034026	179	7.1389	2.03315	4.14535
Pp1s12_62V6	TCONS_00005966_100	j	2039	CNT0033720	63	7.14534	4.31506	6.45479
Pp1s12_62V6	TCONS_00005966_100	j	2039	CNT0033720	73	7.14534	4.31506	6.45479
Pp1s12_62V6	TCONS_00005967_100	j	2117	CNT0033720	63	2.86236	0.441627	2.79647
Pp1s12_62V6	TCONS_00005967_100	j	2117	CNT0033720	73	2.86236	0.441627	2.79647
Pp1s126_38V6	TCONS_00007362_100	=	2933	CNT0034025	112	111.183	91.6597	152.839
Pp1s126_38V6	TCONS_00007362_100	=	2933	CNT0034025	130	111.183	91.6597	152.839
Pp1s126_38V6	TCONS_00007362_100	=	2933	CNT0034025	140	111.183	91.6597	152.839
Pp1s126_52V6	TCONS_00007363_100	j	1084	CNT0035102	146	3.63588	1.47066	3.77992
Pp1s126_52V6	TCONS_00007364_100	=	820	CNT0035102	146	98.4316	73.6822	97.517
Pp1s126_61V6	TCONS_00007370_100	j	3265	CNT0034029	320	0.579372	1.2224	1.8496
Pp1s126_61V6	TCONS_00007370_100	j	3265	CNT0034030	206	0.579372	1.2224	1.8496
Pp1s127_105V6	TCONS_00007580_100	=	1994	CNT0033283	151	32.9787	29.6742	44.8615
Pp1s127_28V6	TCONS_00007534_100	j	6975	CNT0033943	322	1.73769	4.77587	2.68174
Pp1s127_28V6	TCONS_00007534_100	j	6975	CNT0035440	146	1.73769	4.77587	2.68174
Pp1s127_28V6	TCONS_00007534_100	j	6975	CNT0035440	228	1.73769	4.77587	2.68174
Pp1s127_28V6	TCONS_00007534_100	j	6975	CNT0033941	2419	1.73769	4.77587	2.68174
Pp1s127_28V6	TCONS_00007534_100	j	6975	CNT0035440	776	1.73769	4.77587	2.68174
Pp1s127_28V6	TCONS_00007534_100	j	6975	CNT0033652	141	1.73769	4.77587	2.68174
Pp1s127_28V6	TCONS_00007534_100	j	6975	CNT0035440	1655	1.73769	4.77587	2.68174
Pp1s12_72V6	TCONS_00005688_100	=	940	CNT0033562	56	14.131	1.23646	2.07383
Pp1s12_72V6	TCONS_00005688_100	=	940	CNT0033562	89	14.131	1.23646	2.07383
Pp1s127_93V6	TCONS_00007573_100	=	940	CNT0033674	389	222.619	242.865	146.191
Pp1s127_93V6	TCONS_00007573_100	=	940	CNT0033455	230	222.619	242.865	146.191
Pp1s127_93V6	TCONS_00007573_100	=	940	CNT0033674	228	222.619	242.865	146.191
Pp1s127_93V6	TCONS_00007573_100	=	940	CNT0033674	440	222.619	242.865	146.191
Pp1s127_93V6	TCONS_00007573_100	=	940	CNT0033674	66	222.619	242.865	146.191
Pp1s127_93V6	TCONS_00007574_100	=	1217	CNT0033674	98	2.32614	1.55797	0.910839
Pp1s127_93V6	TCONS_00007574_100	=	1217	CNT0033455	97	2.32614	1.55797	0.910839
Pp1s127_93V6	TCONS_00007574_100	=	1217	CNT0033674	94	2.32614	1.55797	0.910839
Pp1s127_93V6	TCONS_00007574_100	=	1217	CNT0033455	141	2.32614	1.55797	0.910839
Pp1s127_93V6	TCONS_00007574_100	=	1217	CNT0033674	354	2.32614	1.55797	0.910839
Pp1s127_93V6	TCONS_00007574_100	=	1217	CNT0033674	299	2.32614	1.55797	0.910839
Pp1s127_93V6	TCONS_00007574_100	=	1217	CNT0033674	142	2.32614	1.55797	0.910839
Pp1s127_93V6	TCONS_00007574_100	=	1217	CNT0033674	66	2.32614	1.55797	0.910839
Pp1s128_133V6	TCONS_00007640_100	=	4193	CNT0034954	113	13.6821	0.0785713	0.67558
Pp1s128_133V6	TCONS_00007640_100	=	4193	CNT0034283	106	13.6821	0.0785713	0.67558
Pp1s128_8V6	TCONS_00007600_100	o	4109	CNT0033963	575	1.88255	0.704166	0.764067
Pp1s128_8V6	TCONS_00007600_100	o	4109	CNT0033963	155	1.88255	0.704166	0.764067
Pp1s128_8V6	TCONS_00007602_100	o	4373	CNT0033963	916	7.10941	5.66497	5.44361
Pp1s128_8V6	TCONS_00007602_100	o	4373	CNT0033963	80	7.10941	5.66497	5.44361
Pp1s129_28V6	TCONS_00007728_100	j	1512	CNT0033674	447	5.38988	2.67793	3.8934
Pp1s129_28V6	TCONS_00007728_100	j	1512	CNT0033455	230	5.38988	2.67793	3.8934
Pp1s129_28V6	TCONS_00007728_100	j	1512	CNT0033674	375	5.38988	2.67793	3.8934
Pp1s129_28V6	TCONS_00007728_100	j	1512	CNT0033674	228	5.38988	2.67793	3.8934
Pp1s129_28V6	TCONS_00007728_100	j	1512	CNT0033674	66	5.38988	2.67793	3.8934
Pp1s129_28V6	TCONS_00007729_100	=	1088	CNT0033674	447	3.64854	18.2663	6.66708
Pp1s129_28V6	TCONS_00007729_100	=	1088	CNT0033455	230	3.64854	18.2663	6.66708
Pp1s129_28V6	TCONS_00007729_100	=	1088	CNT0033674	375	3.64854	18.2663	6.66708
Pp1s129_28V6	TCONS_00007729_100	=	1088	CNT0033674	228	3.64854	18.2663	6.66708
Pp1s129_28V6	TCONS_00007729_100	=	1088	CNT0033674	66	3.64854	18.2663	6.66708
Pp1s129_28V6	TCONS_00007730_100	=	897	CNT0033674	447	5.09037	43.7092	9.60515
Pp1s129_28V6	TCONS_00007730_100	=	897	CNT0033455	230	5.09037	43.7092	9.60515
Pp1s129_28V6	TCONS_00007730_100	=	897	CNT0033674	228	5.09037	43.7092	9.60515
Pp1s129_28V6	TCONS_00007730_100	=	897	CNT0033674	375	5.09037	43.7092	9.60515
Pp1s129_28V6	TCONS_00007730_100	=	897	CNT0033674	66	5.09037	43.7092	9.60515
Pp1s129_28V6	TCONS_00007731_100	j	765	CNT0033674	447	21.9921	30.8712	24.9889
Pp1s129_28V6	TCONS_00007731_100	j	765	CNT0033455	230	21.9921	30.8712	24.9889
Pp1s129_28V6	TCONS_00007731_100	j	765	CNT0033674	375	21.9921	30.8712	24.9889
Pp1s129_28V6	TCONS_00007731_100	j	765	CNT0033674	228	21.9921	30.8712	24.9889
Pp1s129_28V6	TCONS_00007731_100	j	765	CNT0033674	66	21.9921	30.8712	24.9889
Pp1s129_53V6	TCONS_00007814_100	=	2019	CNT0032865	51	11.4417	18.358	17.063
Pp1s129_53V6	TCONS_00007814_100	=	2019	CNT0032865	78	11.4417	18.358	17.063
Pp1s129_61V6	TCONS_00007745_100	j	2072	CNT0033957	98	5.32027	4.23054	1.11816
Pp1s129_61V6	TCONS_00007745_100	j	2072	CNT0033957	97	5.32027	4.23054	1.11816
Pp1s129_61V6	TCONS_00007746_100	j	2297	CNT0033957	98	0.00405498	2.19104	0.107481
Pp1s129_61V6	TCONS_00007746_100	j	2297	CNT0033957	97	0.00405498	2.19104	0.107481
Pp1s129_61V6	TCONS_00007749_100	=	1831	CNT0033957	98	1.07334	4.10531	1.61528
Pp1s129_61V6	TCONS_00007749_100	=	1831	CNT0033957	97	1.07334	4.10531	1.61528
Pp1s129_61V6	TCONS_00007751_100	j	1945	CNT0033957	257	4.49956	2.99453	0.496296
Pp1s130_290V6	TCONS_00008554_100	j	3162	CNT0033944	74	14.2906	0.864763	0.53054
Pp1s130_290V6	TCONS_00008554_100	j	3162	CNT0033944	128	14.2906	0.864763	0.53054
Pp1s130_290V6	TCONS_00008554_100	j	3162	CNT0033944	71	14.2906	0.864763	0.53054
Pp1s1_304V6	TCONS_00000120_100	=	653	CNT0035456	171	118.303	93.4894	139.618
Pp1s130_5V6	TCONS_00008468_100	j	1336	CNT0033948	672	1.66229	0.171858	5.60289
Pp1s130_5V6	TCONS_00008469_100	=	3853	CNT0033948	32	7.50759	3.90325	21.5716
Pp1s130_5V6	TCONS_00008469_100	=	3853	CNT0033948	103	7.50759	3.90325	21.5716
Pp1s130_5V6	TCONS_00008469_100	=	3853	CNT0033948	307	7.50759	3.90325	21.5716
Pp1s130_5V6	TCONS_00008469_100	=	3853	CNT0033949	186	7.50759	3.90325	21.5716
Pp1s131_109V6	TCONS_00008836_100	j	3769	CNT0034510	101	12.2181	17.9054	7.26613
Pp1s131_109V6	TCONS_00008838_100	=	3604	CNT0034510	213	4.31593	5.04875	3.76719
Pp1s13_116V6	TCONS_00008261_100	=	1844	CNT0035370	482	29.9351	19.0365	28.0402
Pp1s13_116V6	TCONS_00008261_100	=	1844	CNT0035370	305	29.9351	19.0365	28.0402
Pp1s13_116V6	TCONS_00008261_100	=	1844	CNT0035370	172	29.9351	19.0365	28.0402
Pp1s13_116V6	TCONS_00008261_100	=	1844	CNT0035370	206	29.9351	19.0365	28.0402
Pp1s13_116V6	TCONS_00008261_100	=	1844	CNT0035370	190	29.9351	19.0365	28.0402
Pp1s13_11V6	TCONS_00008202_100	=	1548	CNT0034849	150	0.480079	4.00603	0.155357
Pp1s13_11V6	TCONS_00008203_100	j	2984	CNT0034849	150	0.0707924	6.63823	0.138175
Pp1s131_23V6	TCONS_00008795_100	=	2000	CNT0034801	52	3.55188	7.62235	7.73408
Pp1s13_129V6	TCONS_00007968_100	j	2484	CNT0035213	64	2.90174	1.50476	5.14835
Pp1s13_129V6	TCONS_00007968_100	j	2484	CNT0035213	52	2.90174	1.50476	5.14835
Pp1s13_129V6	TCONS_00007969_100	=	2237	CNT0035213	64	9.91541	10.5766	13.2571
Pp1s13_129V6	TCONS_00007969_100	=	2237	CNT0035213	52	9.91541	10.5766	13.2571
Pp1s13_129V6	TCONS_00007970_100	=	2543	CNT0035213	64	0.542338	1.2508	3.29952
Pp1s13_129V6	TCONS_00007970_100	=	2543	CNT0035213	52	0.542338	1.2508	3.29952
Pp1s13_129V6	TCONS_00007971_100	=	2304	CNT0035213	64	2.13556	0.00209046	2.31081
Pp1s13_129V6	TCONS_00007971_100	=	2304	CNT0035213	52	2.13556	0.00209046	2.31081
Pp1s131_38V6	TCONS_00008701_100	=	2916	CNT0033983	136	3.15737	6.89718	3.57824
Pp1s13_145V6	TCONS_00008893_25	o	2734	CNT0033768	127	0.599576	0.889365	1.67937
Pp1s13_146V6	TCONS_00007982_100	j	4024	CNT0033768	103	2.49648	2.05482	2.8641
Pp1s13_146V6	TCONS_00007982_100	j	4024	CNT0033768	121	2.49648	2.05482	2.8641
Pp1s13_146V6	TCONS_00007982_100	j	4024	CNT0033768	96	2.49648	2.05482	2.8641
Pp1s13_146V6	TCONS_00007983_100	=	381	CNT0033768	89	2.03236	1.12278	1.92666
Pp1s13_146V6	TCONS_00007983_100	=	381	CNT0033768	121	2.03236	1.12278	1.92666
Pp1s13_162V6	TCONS_00008290_100	=	1653	CNT0033714	49	11.2319	4.42907	5.21626
Pp1s13_162V6	TCONS_00008290_100	=	1653	CNT0033715	49	11.2319	4.42907	5.21626
Pp1s13_162V6	TCONS_00008291_100	j	2500	CNT0033714	49	5.10798	3.01229	3.12173
Pp1s13_162V6	TCONS_00008291_100	j	2500	CNT0033715	49	5.10798	3.01229	3.12173
Pp1s13_177V6	TCONS_00008001_100	=	3156	CNT0035350	162	0.609091	0.107351	2.80714
Pp1s13_177V6	TCONS_00008001_100	=	3156	CNT0035350	88	0.609091	0.107351	2.80714
Pp1s13_177V6	TCONS_00008001_100	=	3156	CNT0035350	197	0.609091	0.107351	2.80714
Pp1s13_177V6	TCONS_00008001_100	=	3156	CNT0035352	101	0.609091	0.107351	2.80714
Pp1s13_200V6	TCONS_00008022_100	=	1268	CNT0034662	60	1684.03	1310.66	1993.31
Pp1s13_200V6	TCONS_00008022_100	=	1268	CNT0034662	130	1684.03	1310.66	1993.31
Pp1s13_200V6	TCONS_00008022_100	=	1268	CNT0033760	41	1684.03	1310.66	1993.31
Pp1s13_200V6	TCONS_00008022_100	=	1268	CNT0034662	80	1684.03	1310.66	1993.31
Pp1s13_201V6	TCONS_00008311_100	=	1459	CNT0034503	131	4.61048	6.24156	1.89861
Pp1s13_201V6	TCONS_00008311_100	=	1459	CNT0034503	114	4.61048	6.24156	1.89861
Pp1s13_201V6	TCONS_00008312_100	=	1522	CNT0034503	131	1.64772	3.26715	2.40114
Pp1s13_201V6	TCONS_00008312_100	=	1522	CNT0034503	114	1.64772	3.26715	2.40114
Pp1s13_211V6	TCONS_00008318_100	=	4613	CNT0033239	80	0.129177	6.66513	0.0999241
Pp1s13_211V6	TCONS_00008318_100	=	4613	CNT0033240	80	0.129177	6.66513	0.0999241
Pp1s13_211V6	TCONS_00008318_100	=	4613	CNT0035004	80	0.129177	6.66513	0.0999241
Pp1s13_211V6	TCONS_00008318_100	=	4613	CNT0035006	80	0.129177	6.66513	0.0999241
Pp1s132_175V6	TCONS_00008974_100	=	2037	CNT0035231	72	174.075	49.159	119.143
Pp1s132_175V6	TCONS_00008975_100	j	2832	CNT0035231	72	1.19342	2.82607	1.61801
Pp1s13_229V6	TCONS_00008044_100	=	1755	CNT0035206	77	86.6545	5.54641	14.8613
Pp1s13_229V6	TCONS_00008044_100	=	1755	CNT0035206	197	86.6545	5.54641	14.8613
Pp1s13_229V6	TCONS_00008044_100	=	1755	CNT0035206	181	86.6545	5.54641	14.8613
Pp1s13_229V6	TCONS_00008044_100	=	1755	CNT0035206	93	86.6545	5.54641	14.8613
Pp1s13_229V6	TCONS_00008045_100	j	2299	CNT0035206	507	2.56025	0.0123403	0.068528
Pp1s13_229V6	TCONS_00008045_100	j	2299	CNT0035206	501	2.56025	0.0123403	0.068528
Pp1s13_229V6	TCONS_00008047_100	j	2056	CNT0035206	77	6.27422	2.60026	3.73179
Pp1s13_229V6	TCONS_00008047_100	j	2056	CNT0035206	197	6.27422	2.60026	3.73179
Pp1s13_229V6	TCONS_00008047_100	j	2056	CNT0035206	501	6.27422	2.60026	3.73179
Pp1s13_229V6	TCONS_00008048_100	j	1824	CNT0035206	77	3.83692	4.99788e-05	0.316394
Pp1s13_229V6	TCONS_00008048_100	j	1824	CNT0035206	197	3.83692	4.99788e-05	0.316394
Pp1s13_229V6	TCONS_00008048_100	j	1824	CNT0035206	181	3.83692	4.99788e-05	0.316394
Pp1s13_229V6	TCONS_00008048_100	j	1824	CNT0035206	93	3.83692	4.99788e-05	0.316394
Pp1s1_323V6	TCONS_00000139_100	=	348	CNT0035455	92	3.43695	3.85843	0.408001
Pp1s132_52V6	TCONS_00008920_100	j	2160	CNT0033925	71	2.28205	2.52662	4.18933
Pp1s132_52V6	TCONS_00008920_100	j	2160	CNT0033925	142	2.28205	2.52662	4.18933
Pp1s132_52V6	TCONS_00008920_100	j	2160	CNT0033925	50	2.28205	2.52662	4.18933
Pp1s132_52V6	TCONS_00008925_100	j	1370	CNT0033925	144	0.968916	3.68869	2.51131
Pp1s132_52V6	TCONS_00008925_100	j	1370	CNT0033925	50	0.968916	3.68869	2.51131
Pp1s133_10V6	TCONS_00009064_100	j	2420	CNT0033922	567	5.85846	5.86285	5.64283
Pp1s133_10V6	TCONS_00009066_100	=	2497	CNT0033922	435	216.705	49.4363	129.268
Pp1s133_119V6	TCONS_00009143_100	=	1750	CNT0033825	274	2.40849	0.535871	6.05446
Pp1s133_13V6	TCONS_00009070_100	=	3160	CNT0034000	217	17.9408	7.24226	13.3529
Pp1s13_318V6	TCONS_00008115_100	=	1791	CNT0035209	236	2.45206	0.572199	1.16772
Pp1s133_25V6	TCONS_00009150_100	=	1045	CNT0033924	98	7.95993	6.04209	1.82793
Pp1s133_25V6	TCONS_00009150_100	=	1045	CNT0033924	295	7.95993	6.04209	1.82793
Pp1s133_25V6	TCONS_00009150_100	=	1045	CNT0033924	89	7.95993	6.04209	1.82793
Pp1s133_25V6	TCONS_00009150_100	=	1045	CNT0033923	76	7.95993	6.04209	1.82793
Pp1s133_25V6	TCONS_00009150_100	=	1045	CNT0033923	275	7.95993	6.04209	1.82793
Pp1s133_25V6	TCONS_00009151_100	=	924	CNT0033924	296	81.2418	52.5313	35.9826
Pp1s133_25V6	TCONS_00009151_100	=	924	CNT0033924	89	81.2418	52.5313	35.9826
Pp1s133_25V6	TCONS_00009151_100	=	924	CNT0033923	76	81.2418	52.5313	35.9826
Pp1s133_25V6	TCONS_00009151_100	=	924	CNT0033923	275	81.2418	52.5313	35.9826
Pp1s133_25V6	TCONS_00009152_100	j	863	CNT0033924	98	0	0.163778	2.42264
Pp1s133_25V6	TCONS_00009152_100	j	863	CNT0033924	295	0	0.163778	2.42264
Pp1s133_25V6	TCONS_00009152_100	j	863	CNT0033924	89	0	0.163778	2.42264
Pp1s133_25V6	TCONS_00009152_100	j	863	CNT0033923	76	0	0.163778	2.42264
Pp1s133_25V6	TCONS_00009153_100	=	737	CNT0033924	296	10.7918	5.21401	1.06752
Pp1s133_25V6	TCONS_00009153_100	=	737	CNT0033924	89	10.7918	5.21401	1.06752
Pp1s133_25V6	TCONS_00009153_100	=	737	CNT0033923	162	10.7918	5.21401	1.06752
Pp1s133_25V6	TCONS_00009154_100	=	723	CNT0033924	296	4.93921	2.14419	1.01012
Pp1s133_25V6	TCONS_00009154_100	=	723	CNT0033924	89	4.93921	2.14419	1.01012
Pp1s13_348V6	TCONS_00008385_100	j	3946	CNT0033630	35	0.00022827	1.68568	0.384125
Pp1s13_348V6	TCONS_00008388_100	j	3901	CNT0033630	35	3.31282	4.95105	2.37926
Pp1s13_348V6	TCONS_00008390_100	=	3538	CNT0033630	35	3.10301	2.17029	0.0708311
Pp1s1_337V6	TCONS_00000140_100	=	1492	CNT0035455	200	35.6158	9.56813	12.1131
Pp1s1_337V6	TCONS_00000141_100	=	1835	CNT0035455	218	25.0097	8.233	10.9301
Pp1s1_337V6	TCONS_00000141_100	=	1835	CNT0035455	432	25.0097	8.233	10.9301
Pp1s1_337V6	TCONS_00000142_100	=	1665	CNT0035455	218	0.995433	2.38397	0.157299
Pp1s1_337V6	TCONS_00000142_100	=	1665	CNT0035455	63	0.995433	2.38397	0.157299
Pp1s1_337V6	TCONS_00000142_100	=	1665	CNT0035455	201	0.995433	2.38397	0.157299
Pp1s133_85V6	TCONS_00009126_100	j	1218	CNT0035474	57	0.135138	1.35525	1.92784
Pp1s133_85V6	TCONS_00009126_100	j	1218	CNT0035474	87	0.135138	1.35525	1.92784
Pp1s133_85V6	TCONS_00009127_100	j	1520	CNT0035474	62	2.62638	5.37319	1.40118
Pp1s133_85V6	TCONS_00009127_100	j	1520	CNT0035474	87	2.62638	5.37319	1.40118
Pp1s133_91V6	TCONS_00009132_100	=	1505	CNT0034478	87	1.76851	6.72271	2.61443
Pp1s13_40V6	TCONS_00007922_100	=	789	CNT0033674	228	688.752	222.678	456.993
Pp1s13_40V6	TCONS_00007922_100	=	789	CNT0033455	228	688.752	222.678	456.993
Pp1s13_40V6	TCONS_00007922_100	=	789	CNT0033674	227	688.752	222.678	456.993
Pp1s13_413V6	TCONS_00008413_100	=	1086	CNT0034209	166	337.876	110.155	338.457
Pp1s13_413V6	TCONS_00008413_100	=	1086	CNT0034210	166	337.876	110.155	338.457
Pp1s134_145V6	TCONS_00009337_100	=	3776	CNT0033902	92	12.8342	6.90935	14.658
Pp1s134_145V6	TCONS_00009337_100	=	3776	CNT0033902	107	12.8342	6.90935	14.658
Pp1s134_145V6	TCONS_00009337_100	=	3776	CNT0034253	50	12.8342	6.90935	14.658
Pp1s134_145V6	TCONS_00009338_100	=	3806	CNT0033902	90	1.535	0.798864	1.43462
Pp1s134_145V6	TCONS_00009338_100	=	3806	CNT0034253	50	1.535	0.798864	1.43462
Pp1s134_145V6	TCONS_00009340_100	j	709	CNT0033902	92	29.58	1.35373	22.5033
Pp1s134_145V6	TCONS_00009340_100	j	709	CNT0033902	288	29.58	1.35373	22.5033
Pp1s134_145V6	TCONS_00009341_100	j	914	CNT0033902	90	11.9322	1.36689	11.797
Pp1s134_145V6	TCONS_00009341_100	j	914	CNT0033902	493	11.9322	1.36689	11.797
Pp1s134_153V6	TCONS_00009291_100	=	620	CNT0034724	129	314.129	124.422	233.179
Pp1s134_153V6	TCONS_00009291_100	=	620	CNT0033820	60	314.129	124.422	233.179
Pp1s134_165V6	TCONS_00009349_100	j	3136	CNT0034113	92	8.44807	3.66693	2.8321
Pp1s134_165V6	TCONS_00009349_100	j	3136	CNT0034113	91	8.44807	3.66693	2.8321
Pp1s134_165V6	TCONS_00009350_100	j	3141	CNT0034113	93	3.06802	3.23221	1.8558
Pp1s134_165V6	TCONS_00009350_100	j	3141	CNT0034113	46	3.06802	3.23221	1.8558
Pp1s134_40V6	TCONS_00009238_100	=	1641	CNT0033159	94	0.218315	6.77563	0.191857
Pp1s134_40V6	TCONS_00009238_100	=	1641	CNT0033161	94	0.218315	6.77563	0.191857
Pp1s134_55V6	TCONS_00009313_100	=	5093	CNT0033899	64	24.1216	12.6275	3.47915
Pp1s134_55V6	TCONS_00009315_100	=	4014	CNT0033899	64	4.66843	1.76904	5.37278
Pp1s135_17V6	TCONS_00009443_100	j	3996	CNT0033831	132	0.959562	12.1792	4.37019
Pp1s135_17V6	TCONS_00009444_100	=	2380	CNT0033831	132	1.0191	8.90024	3.07634
Pp1s135_21V6	TCONS_00009445_100	=	1737	CNT0033894	142	67.7334	9.6074	70.9966
Pp1s135_21V6	TCONS_00009445_100	=	1737	CNT0033320	87	67.7334	9.6074	70.9966
Pp1s135_21V6	TCONS_00009445_100	=	1737	CNT0033320	141	67.7334	9.6074	70.9966
Pp1s135_21V6	TCONS_00009445_100	=	1737	CNT0033159	53	67.7334	9.6074	70.9966
Pp1s135_21V6	TCONS_00009445_100	=	1737	CNT0033161	53	67.7334	9.6074	70.9966
Pp1s135_21V6	TCONS_00009447_100	=	1819	CNT0033894	224	0.167042	0.255798	1.60084
Pp1s135_21V6	TCONS_00009447_100	=	1819	CNT0033320	87	0.167042	0.255798	1.60084
Pp1s135_21V6	TCONS_00009447_100	=	1819	CNT0033320	141	0.167042	0.255798	1.60084
Pp1s135_21V6	TCONS_00009447_100	=	1819	CNT0033159	53	0.167042	0.255798	1.60084
Pp1s135_21V6	TCONS_00009447_100	=	1819	CNT0033161	53	0.167042	0.255798	1.60084
Pp1s135_29V6	TCONS_00009378_100	=	1564	CNT0033320	87	11.6782	2.22755	3.14516
Pp1s135_29V6	TCONS_00009378_100	=	1564	CNT0033320	141	11.6782	2.22755	3.14516
Pp1s135_29V6	TCONS_00009378_100	=	1564	CNT0033159	53	11.6782	2.22755	3.14516
Pp1s135_29V6	TCONS_00009378_100	=	1564	CNT0033161	53	11.6782	2.22755	3.14516
Pp1s135_29V6	TCONS_00009379_100	=	1709	CNT0033320	87	12.8223	15.6981	14.9555
Pp1s135_29V6	TCONS_00009379_100	=	1709	CNT0033320	141	12.8223	15.6981	14.9555
Pp1s135_29V6	TCONS_00009379_100	=	1709	CNT0033159	53	12.8223	15.6981	14.9555
Pp1s135_29V6	TCONS_00009379_100	=	1709	CNT0033161	53	12.8223	15.6981	14.9555
Pp1s1_353V6	TCONS_00000517_100	j	1384	CNT0035477	68	0.705552	5.58402	1.86522
Pp1s1_353V6	TCONS_00000517_100	j	1384	CNT0035477	224	0.705552	5.58402	1.86522
Pp1s1_353V6	TCONS_00000517_100	j	1384	CNT0035477	225	0.705552	5.58402	1.86522
Pp1s1_353V6	TCONS_00000517_100	j	1384	CNT0035477	225	0.705552	5.58402	1.86522
Pp1s1_353V6	TCONS_00000517_100	j	1384	CNT0035477	389	0.705552	5.58402	1.86522
Pp1s1_353V6	TCONS_00000518_100	o	794	CNT0035477	68	0.00308487	2.53014	0.052731
Pp1s1_353V6	TCONS_00000518_100	o	794	CNT0035477	389	0.00308487	2.53014	0.052731
Pp1s1_353V6	TCONS_00000519_100	=	1464	CNT0035477	68	0.000302777	5.02371	1.43336
Pp1s1_353V6	TCONS_00000519_100	=	1464	CNT0035477	242	0.000302777	5.02371	1.43336
Pp1s1_353V6	TCONS_00000519_100	=	1464	CNT0035477	224	0.000302777	5.02371	1.43336
Pp1s1_353V6	TCONS_00000519_100	=	1464	CNT0035477	225	0.000302777	5.02371	1.43336
Pp1s1_353V6	TCONS_00000519_100	=	1464	CNT0035477	225	0.000302777	5.02371	1.43336
Pp1s1_353V6	TCONS_00000519_100	=	1464	CNT0035477	181	0.000302777	5.02371	1.43336
Pp1s135_67V6	TCONS_00009470_100	=	547	CNT0033895	212	22.8737	4.47549	0.869204
Pp1s135_67V6	TCONS_00009470_100	=	547	CNT0033896	212	22.8737	4.47549	0.869204
Pp1s135_67V6	TCONS_00009470_100	=	547	CNT0033897	212	22.8737	4.47549	0.869204
Pp1s135_67V6	TCONS_00009470_100	=	547	CNT0033895	326	22.8737	4.47549	0.869204
Pp1s135_67V6	TCONS_00009470_100	=	547	CNT0033896	326	22.8737	4.47549	0.869204
Pp1s135_67V6	TCONS_00009470_100	=	547	CNT0033897	326	22.8737	4.47549	0.869204
Pp1s135_67V6	TCONS_00009471_100	=	663	CNT0033895	202	1.97815	6.75922	2.57239
Pp1s135_67V6	TCONS_00009471_100	=	663	CNT0033896	202	1.97815	6.75922	2.57239
Pp1s135_67V6	TCONS_00009471_100	=	663	CNT0033897	202	1.97815	6.75922	2.57239
Pp1s135_67V6	TCONS_00009471_100	=	663	CNT0033895	326	1.97815	6.75922	2.57239
Pp1s135_67V6	TCONS_00009471_100	=	663	CNT0033896	326	1.97815	6.75922	2.57239
Pp1s135_67V6	TCONS_00009471_100	=	663	CNT0033897	326	1.97815	6.75922	2.57239
Pp1s135_67V6	TCONS_00009472_100	=	568	CNT0033895	204	24.2567	53.2212	45.5796
Pp1s135_67V6	TCONS_00009472_100	=	568	CNT0033896	204	24.2567	53.2212	45.5796
Pp1s135_67V6	TCONS_00009472_100	=	568	CNT0033897	204	24.2567	53.2212	45.5796
Pp1s135_67V6	TCONS_00009472_100	=	568	CNT0033895	326	24.2567	53.2212	45.5796
Pp1s135_67V6	TCONS_00009472_100	=	568	CNT0033896	326	24.2567	53.2212	45.5796
Pp1s135_67V6	TCONS_00009472_100	=	568	CNT0033897	326	24.2567	53.2212	45.5796
Pp1s1_359V6	TCONS_00000525_100	j	1303	CNT0035476	131	6.08247	7.09547	5.9122
Pp1s13_59V6	TCONS_00007924_100	j	3889	CNT0035210	38	0.84634	0.662274	1.72693
Pp1s13_59V6	TCONS_00007924_100	j	3889	CNT0035210	256	0.84634	0.662274	1.72693
Pp1s13_59V6	TCONS_00007924_100	j	3889	CNT0035211	245	0.84634	0.662274	1.72693
Pp1s13_59V6	TCONS_00007924_100	j	3889	CNT0035211	228	0.84634	0.662274	1.72693
Pp1s13_59V6	TCONS_00007926_100	=	3228	CNT0035210	38	8.60542	1.27451	7.35189
Pp1s13_59V6	TCONS_00007926_100	=	3228	CNT0035210	106	8.60542	1.27451	7.35189
Pp1s13_59V6	TCONS_00007926_100	=	3228	CNT0035210	80	8.60542	1.27451	7.35189
Pp1s13_59V6	TCONS_00007926_100	=	3228	CNT0035211	245	8.60542	1.27451	7.35189
Pp1s13_59V6	TCONS_00007926_100	=	3228	CNT0035211	228	8.60542	1.27451	7.35189
Pp1s13_59V6	TCONS_00007927_100	j	4152	CNT0035210	38	1.96246	0.480634	1.99306
Pp1s13_59V6	TCONS_00007927_100	j	4152	CNT0035210	256	1.96246	0.480634	1.99306
Pp1s13_59V6	TCONS_00007927_100	j	4152	CNT0035211	245	1.96246	0.480634	1.99306
Pp1s13_59V6	TCONS_00007927_100	j	4152	CNT0035211	228	1.96246	0.480634	1.99306
Pp1s1_360V6	TCONS_00000526_100	=	1483	CNT0035476	30	0.851148	1.05332	1.88529
Pp1s1_360V6	TCONS_00000526_100	=	1483	CNT0035476	124	0.851148	1.05332	1.88529
Pp1s1_360V6	TCONS_00000526_100	=	1483	CNT0035476	130	0.851148	1.05332	1.88529
Pp1s1_360V6	TCONS_00000527_100	j	880	CNT0035476	275	72.1512	49.878	60.4089
Pp1s136_123V6	TCONS_00009590_100	j	1777	CNT0033906	71	5.7407	0.00337231	1.20195
Pp1s136_123V6	TCONS_00009592_100	j	1799	CNT0033906	71	11.5646	14.67	15.9612
Pp1s136_123V6	TCONS_00009593_100	=	1772	CNT0033906	71	3.46428	12.2948	1.0543
Pp1s136_13V6	TCONS_00009515_100	j	3218	CNT0034184	44	2.01998	3.32901	2.9079
Pp1s136_189V6	TCONS_00009636_100	j	1874	CNT0033914	427	0.588406	2.51299	0.586329
Pp1s136_198V6	TCONS_00009639_100	=	2440	CNT0033061	56	11.6558	19.4358	22.0974
Pp1s13_63V6	TCONS_00007930_100	j	1337	CNT0035210	248	3.57786	0.36568	6.31103
Pp1s137_140V6	TCONS_00009797_100	=	2410	CNT0033589	96	63.4387	11.4588	45.1867
Pp1s137_140V6	TCONS_00009797_100	=	2410	CNT0033589	168	63.4387	11.4588	45.1867
Pp1s137_140V6	TCONS_00009797_100	=	2410	CNT0033589	68	63.4387	11.4588	45.1867
Pp1s137_140V6	TCONS_00009797_100	=	2410	CNT0033589	82	63.4387	11.4588	45.1867
Pp1s137_152V6	TCONS_00009891_100	j	1759	CNT0035271	80	0.684737	10.3054	0.376896
Pp1s137_152V6	TCONS_00009891_100	j	1759	CNT0035271	89	0.684737	10.3054	0.376896
Pp1s137_152V6	TCONS_00009893_100	j	2392	CNT0035271	73	0.0326962	2.17698	0.254364
Pp1s137_152V6	TCONS_00009893_100	j	2392	CNT0035271	89	0.0326962	2.17698	0.254364
Pp1s137_152V6	TCONS_00009894_100	=	1931	CNT0035271	73	0.756	16.8607	0.797672
Pp1s137_152V6	TCONS_00009894_100	=	1931	CNT0035271	89	0.756	16.8607	0.797672
Pp1s137_152V6	TCONS_00009896_100	j	1333	CNT0035271	73	0.124075	4.12407	0.118219
Pp1s137_152V6	TCONS_00009896_100	j	1333	CNT0035271	89	0.124075	4.12407	0.118219
Pp1s137_263V6	TCONS_00009835_100	=	1003	CNT0033880	53	18.1894	20.4964	21.0916
Pp1s137_263V6	TCONS_00009835_100	=	1003	CNT0033880	75	18.1894	20.4964	21.0916
Pp1s137_263V6	TCONS_00009835_100	=	1003	CNT0033880	80	18.1894	20.4964	21.0916
Pp1s137_263V6	TCONS_00009835_100	=	1003	CNT0033880	66	18.1894	20.4964	21.0916
Pp1s137_263V6	TCONS_00009835_100	=	1003	CNT0033880	76	18.1894	20.4964	21.0916
Pp1s13_72V6	TCONS_00007933_100	j	3433	CNT0035210	302	4.64984	0.590823	2.2639
Pp1s13_72V6	TCONS_00007933_100	j	3433	CNT0035211	245	4.64984	0.590823	2.2639
Pp1s13_72V6	TCONS_00007933_100	j	3433	CNT0035211	228	4.64984	0.590823	2.2639
Pp1s13_72V6	TCONS_00007938_100	=	2620	CNT0035210	103	6.91138	0.94321	1.1393
Pp1s13_72V6	TCONS_00007938_100	=	2620	CNT0035211	245	6.91138	0.94321	1.1393
Pp1s13_72V6	TCONS_00007938_100	=	2620	CNT0035211	228	6.91138	0.94321	1.1393
Pp1s1_380V6	TCONS_00000536_100	j	2919	CNT0035050	49	9.81672	6.77395	3.20225
Pp1s1_380V6	TCONS_00000538_100	=	2979	CNT0035050	49	2.98352	0.453709	3.65769
Pp1s1_380V6	TCONS_00000539_100	j	4021	CNT0035050	49	2.09015	0.78037	1.15404
Pp1s1_380V6	TCONS_00000540_100	j	3714	CNT0035050	49	2.98979	2.955	3.67822
Pp1s138_130V6	TCONS_00010128_100	=	11895	CNT0034752	109	23.4207	13.6914	10.8
Pp1s138_130V6	TCONS_00010128_100	=	11895	CNT0034752	46	23.4207	13.6914	10.8
Pp1s138_27V6	TCONS_00010081_100	=	2621	CNT0033893	337	2.58433	0.834466	0.835343
Pp1s138_27V6	TCONS_00010083_100	=	1964	CNT0033893	309	5.95821	14.566	11.8111
Pp1s138_27V6	TCONS_00010084_100	=	1744	CNT0033893	309	4.97919	1.32251	2.78013
Pp1s138_27V6	TCONS_00010085_100	=	1867	CNT0033893	309	10.9127	6.61355	2.98333
Pp1s13_83V6	TCONS_00007939_100	=	4080	CNT0035210	38	8.62629	0.300647	5.86296
Pp1s13_83V6	TCONS_00007939_100	=	4080	CNT0035210	255	8.62629	0.300647	5.86296
Pp1s13_83V6	TCONS_00007939_100	=	4080	CNT0035211	245	8.62629	0.300647	5.86296
Pp1s13_83V6	TCONS_00007939_100	=	4080	CNT0035211	228	8.62629	0.300647	5.86296
Pp1s13_83V6	TCONS_00007940_100	j	4720	CNT0035210	38	1.50237	0.024959	0.304737
Pp1s13_83V6	TCONS_00007940_100	j	4720	CNT0035210	255	1.50237	0.024959	0.304737
Pp1s13_83V6	TCONS_00007940_100	j	4720	CNT0035211	245	1.50237	0.024959	0.304737
Pp1s13_83V6	TCONS_00007940_100	j	4720	CNT0035211	228	1.50237	0.024959	0.304737
Pp1s139_11V6	TCONS_00010243_100	=	3568	CNT0033205	175	17.1449	13.5957	8.66959
Pp1s139_11V6	TCONS_00010244_100	=	2097	CNT0033205	175	1.02621	1.7043	4.90848
Pp1s140_17V6	TCONS_00010856_100	j	2521	CNT0033865	94	1.23613	1.72736	0.676938
Pp1s140_17V6	TCONS_00010856_100	j	2521	CNT0033865	75	1.23613	1.72736	0.676938
Pp1s140_17V6	TCONS_00010857_100	=	2326	CNT0033865	94	18.3449	6.28715	7.26007
Pp1s140_17V6	TCONS_00010857_100	=	2326	CNT0033865	75	18.3449	6.28715	7.26007
Pp1s140_17V6	TCONS_00010858_100	=	2414	CNT0033865	94	4.57035	10.7565	6.26981
Pp1s140_17V6	TCONS_00010858_100	=	2414	CNT0033865	75	4.57035	10.7565	6.26981
Pp1s140_99V6	TCONS_00010895_100	=	680	CNT0034557	375	43.1922	22.7633	39.2996
Pp1s140_99V6	TCONS_00010895_100	=	680	CNT0034472	293	43.1922	22.7633	39.2996
Pp1s141_135V6	TCONS_00011058_100	=	1697	CNT0034573	148	1.41224	2.15808	0.375924
Pp1s141_135V6	TCONS_00011058_100	=	1697	CNT0034574	148	1.41224	2.15808	0.375924
Pp1s141_135V6	TCONS_00011058_100	=	1697	CNT0034575	148	1.41224	2.15808	0.375924
Pp1s14_11V6	TCONS_00010555_100	=	855	CNT0034678	84	59.4972	39.457	44.491
Pp1s14_11V6	TCONS_00010555_100	=	855	CNT0034678	83	59.4972	39.457	44.491
Pp1s14_11V6	TCONS_00010555_100	=	855	CNT0034678	172	59.4972	39.457	44.491
Pp1s141_20V6	TCONS_00010994_100	j	1753	CNT0034705	92	5.86958	1.06243	2.7754
Pp1s141_20V6	TCONS_00010995_100	j	3890	CNT0034705	92	3.80737	1.36806	2.42073
Pp1s141_20V6	TCONS_00010996_100	j	2737	CNT0034705	92	3.05077	2.63496	0.126574
Pp1s141_27V6	TCONS_00010936_100	j	1585	CNT0034713	191	2.69254	0.0321598	0.244726
Pp1s141_27V6	TCONS_00010937_100	=	1762	CNT0034713	240	636.491	371.737	282.402
Pp1s141_34V6	TCONS_00011011_100	=	932	CNT0033874	85	55.6663	32.875	36.9817
Pp1s141_34V6	TCONS_00011011_100	=	932	CNT0033874	70	55.6663	32.875	36.9817
Pp1s141_75V6	TCONS_00010963_100	=	612	CNT0033868	30	7.9611	0.187554	0.452853
Pp1s141_75V6	TCONS_00010963_100	=	612	CNT0033869	30	7.9611	0.187554	0.452853
Pp1s141_75V6	TCONS_00010963_100	=	612	CNT0033868	258	7.9611	0.187554	0.452853
Pp1s141_75V6	TCONS_00010963_100	=	612	CNT0033869	258	7.9611	0.187554	0.452853
Pp1s141_75V6	TCONS_00010963_100	=	612	CNT0033866	88	7.9611	0.187554	0.452853
Pp1s141_75V6	TCONS_00010963_100	=	612	CNT0033867	88	7.9611	0.187554	0.452853
Pp1s141_75V6	TCONS_00010963_100	=	612	CNT0033873	88	7.9611	0.187554	0.452853
Pp1s14_180V6	TCONS_00010634_100	j	3077	CNT0033935	96	1.23639	0.210648	2.49977
Pp1s14_180V6	TCONS_00010635_100	=	3065	CNT0033935	96	1.97977	8.46657	1.21534
Pp1s14_180V6	TCONS_00010636_100	=	1246	CNT0033935	96	4.66514	6.93047	8.78382
Pp1s142_114V6	TCONS_00011122_100	=	2887	CNT0035148	46	1.66212	0.565986	0.741246
Pp1s142_51V6	TCONS_00011157_100	=	429	CNT0033832	57	3.25036	9.05128	1.26043
Pp1s14_252V6	TCONS_00010448_100	=	627	CNT0035228	75	3.0456	8.93453	0.910683
Pp1s14_252V6	TCONS_00010448_100	=	627	CNT0035229	75	3.0456	8.93453	0.910683
Pp1s142_52V6	TCONS_00011156_100	=	288	CNT0033832	231	20.3872	27.4792	4.16935
Pp1s14_264V6	TCONS_00010691_100	j	3636	CNT0034954	106	0.259334	2.09708	0.414356
Pp1s14_264V6	TCONS_00010691_100	j	3636	CNT0034955	106	0.259334	2.09708	0.414356
Pp1s14_264V6	TCONS_00010691_100	j	3636	CNT0034169	51	0.259334	2.09708	0.414356
Pp1s14_264V6	TCONS_00010691_100	j	3636	CNT0034172	51	0.259334	2.09708	0.414356
Pp1s14_264V6	TCONS_00010691_100	j	3636	CNT0035415	99	0.259334	2.09708	0.414356
Pp1s14_264V6	TCONS_00010691_100	j	3636	CNT0035433	99	0.259334	2.09708	0.414356
Pp1s14_264V6	TCONS_00010691_100	j	3636	CNT0033699	44	0.259334	2.09708	0.414356
Pp1s14_264V6	TCONS_00010691_100	j	3636	CNT0033703	44	0.259334	2.09708	0.414356
Pp1s14_264V6	TCONS_00010691_100	j	3636	CNT0033707	44	0.259334	2.09708	0.414356
Pp1s14_264V6	TCONS_00010691_100	j	3636	CNT0033708	44	0.259334	2.09708	0.414356
Pp1s14_264V6	TCONS_00010691_100	j	3636	CNT0033709	44	0.259334	2.09708	0.414356
Pp1s14_264V6	TCONS_00010691_100	j	3636	CNT0033710	44	0.259334	2.09708	0.414356
Pp1s14_264V6	TCONS_00010691_100	j	3636	CNT0033711	44	0.259334	2.09708	0.414356
Pp1s14_264V6	TCONS_00010691_100	j	3636	CNT0033712	44	0.259334	2.09708	0.414356
Pp1s14_264V6	TCONS_00010691_100	j	3636	CNT0033713	44	0.259334	2.09708	0.414356
Pp1s14_264V6	TCONS_00010691_100	j	3636	CNT0033716	44	0.259334	2.09708	0.414356
Pp1s14_264V6	TCONS_00010691_100	j	3636	CNT0034206	105	0.259334	2.09708	0.414356
Pp1s14_264V6	TCONS_00010691_100	j	3636	CNT0034207	105	0.259334	2.09708	0.414356
Pp1s14_264V6	TCONS_00010693_100	=	1964	CNT0034206	105	1.29194	0.775312	2.45898
Pp1s14_264V6	TCONS_00010693_100	=	1964	CNT0034207	105	1.29194	0.775312	2.45898
Pp1s14_284V6	TCONS_00010703_100	j	1840	CNT0035221	395	12.1143	0.443288	8.88376
Pp1s14_298V6	TCONS_00010475_100	=	2419	CNT0035194	98	61.5058	63.3978	82.5274
Pp1s14_298V6	TCONS_00010475_100	=	2419	CNT0035194	97	61.5058	63.3978	82.5274
Pp1s14_298V6	TCONS_00010475_100	=	2419	CNT0035195	220	61.5058	63.3978	82.5274
Pp1s14_311V6	TCONS_00010479_100	j	1563	CNT0033531	81	0.464	2.7411	0.441177
Pp1s14_311V6	TCONS_00010479_100	j	1563	CNT0033531	79	0.464	2.7411	0.441177
Pp1s14_311V6	TCONS_00010481_100	=	1675	CNT0033531	81	13.2771	15.6304	18.9791
Pp1s14_311V6	TCONS_00010481_100	=	1675	CNT0033531	93	13.2771	15.6304	18.9791
Pp1s143_152V6	TCONS_00011303_100	=	2504	CNT0033856	81	14.0018	9.17322	10.4017
Pp1s143_152V6	TCONS_00011303_100	=	2504	CNT0033856	213	14.0018	9.17322	10.4017
Pp1s143_159V6	TCONS_00011311_100	=	2513	CNT0033858	96	3.81696	4.09895	5.68299
Pp1s143_159V6	TCONS_00011311_100	=	2513	CNT0033858	31	3.81696	4.09895	5.68299
Pp1s143_159V6	TCONS_00011317_100	=	1636	CNT0033858	91	17.6821	22.0396	25.8205
Pp1s143_20V6	TCONS_00011213_100	=	2151	CNT0034051	127	14.8731	15.1678	14.9877
Pp1s14_332V6	TCONS_00010739_100	=	1437	CNT0034497	131	5.729	10.7432	7.71233
Pp1s14_332V6	TCONS_00010740_100	=	1447	CNT0034497	131	1.02057	2.46308	2.76036
Pp1s143_33V6	TCONS_00011349_100	=	1443	CNT0033757	91	0.0169904	1.98021	0.0156348
Pp1s143_48V6	TCONS_00011236_100	j	3846	CNT0033440	255	0.942164	1.59867	1.33146
Pp1s143_48V6	TCONS_00011238_100	j	3743	CNT0033440	255	0.828319	1.5041	0.723651
Pp1s143_48V6	TCONS_00012088_50	j	3098	CNT0033440	255	1.3277	1.8822	0.289095
Pp1s14_404V6	TCONS_00010772_100	=	919	CNT0035231	74	3.28155	0.193014	1.95428
Pp1s144_148V6	TCONS_00011504_100	=	486	CNT0032965	55	0	63.7491	0
Pp1s144_24V6	TCONS_00011518_100	j	969	CNT0033935	520	11.2414	31.5931	10.607
Pp1s144_24V6	TCONS_00011519_100	=	1619	CNT0033935	98	4.56908	29.6976	10.6306
Pp1s14_432V6	TCONS_00010539_100	=	2362	CNT0035222	708	5.70142	9.66791	2.70081
Pp1s14_432V6	TCONS_00010541_100	=	2596	CNT0035222	708	1.27144	0.950136	2.41671
Pp1s144_73V6	TCONS_00011457_100	=	2895	CNT0033939	246	14.6812	36.701	20.1538
Pp1s144_73V6	TCONS_00011457_100	=	2895	CNT0033939	79	14.6812	36.701	20.1538
Pp1s144_73V6	TCONS_00011457_100	=	2895	CNT0033939	162	14.6812	36.701	20.1538
Pp1s144_73V6	TCONS_00011459_100	j	3189	CNT0033939	246	4.62746	2.60083	2.88468
Pp1s144_73V6	TCONS_00011459_100	j	3189	CNT0033939	436	4.62746	2.60083	2.88468
Pp1s144_74V6	TCONS_00011462_100	=	1969	CNT0033939	246	10.5775	1.31204	26.6882
Pp1s144_74V6	TCONS_00011462_100	=	1969	CNT0033939	84	10.5775	1.31204	26.6882
Pp1s144_74V6	TCONS_00011462_100	=	1969	CNT0033939	159	10.5775	1.31204	26.6882
Pp1s144_78V6	TCONS_00011463_100	=	2520	CNT0033939	246	2.8773	3.89391	5.71627
Pp1s144_78V6	TCONS_00011463_100	=	2520	CNT0033939	79	2.8773	3.89391	5.71627
Pp1s144_78V6	TCONS_00011463_100	=	2520	CNT0033939	162	2.8773	3.89391	5.71627
Pp1s144_78V6	TCONS_00011466_100	j	3084	CNT0033939	246	2.84368	0.508665	1.50174
Pp1s144_78V6	TCONS_00011466_100	j	3084	CNT0033939	436	2.84368	0.508665	1.50174
Pp1s145_166V6	TCONS_00011706_100	j	624	CNT0033842	171	39.7012	14.8393	17.3546
Pp1s145_166V6	TCONS_00011706_100	j	624	CNT0033842	356	39.7012	14.8393	17.3546
Pp1s145_166V6	TCONS_00011709_100	j	1532	CNT0033842	546	5.26089	2.56179	4.68684
Pp1s145_166V6	TCONS_00011709_100	j	1532	CNT0033842	170	5.26089	2.56179	4.68684
Pp1s145_166V6	TCONS_00011709_100	j	1532	CNT0033842	356	5.26089	2.56179	4.68684
Pp1s145_166V6	TCONS_00011710_100	=	664	CNT0033842	86	11.9997	3.35669	6.4315
Pp1s145_166V6	TCONS_00011710_100	=	664	CNT0033842	170	11.9997	3.35669	6.4315
Pp1s145_166V6	TCONS_00011710_100	=	664	CNT0033842	155	11.9997	3.35669	6.4315
Pp1s145_166V6	TCONS_00011711_100	j	1015	CNT0033842	583	3.90753	1.16678	3.03668
Pp1s145_166V6	TCONS_00011711_100	j	1015	CNT0033842	356	3.90753	1.16678	3.03668
Pp1s145_172V6	TCONS_00011717_100	=	1340	CNT0033843	516	225.192	200.048	266.415
Pp1s145_23V6	TCONS_00011734_100	j	5278	CNT0033847	97	1.63114	2.6309	1.31757
Pp1s145_23V6	TCONS_00011734_100	j	5278	CNT0033847	278	1.63114	2.6309	1.31757
Pp1s145_46V6	TCONS_00011630_100	=	1493	CNT0032851	141	4.38781	9.51013	1.09341
Pp1s145_46V6	TCONS_00011630_100	=	1493	CNT0032851	183	4.38781	9.51013	1.09341
Pp1s146_17V6	TCONS_00011832_100	=	1893	CNT0033825	902	1.05141	2.51557	5.82665
Pp1s146_17V6	TCONS_00011833_100	=	1893	CNT0033825	902	10.7997	13.8782	4.32934
Pp1s146_17V6	TCONS_00011834_100	=	1822	CNT0033825	902	60.3161	52.5592	116.221
Pp1s146_96V6	TCONS_00011846_100	=	731	CNT0034706	74	119.8	47.3314	128.713
Pp1s14_80V6	TCONS_00010340_100	j	2284	CNT0035224	1064	2.39203e-05	2.65237	0.678899
Pp1s14_80V6	TCONS_00010340_100	j	2284	CNT0035234	601	2.39203e-05	2.65237	0.678899
Pp1s14_80V6	TCONS_00010341_100	j	1959	CNT0035224	1064	0	2.20597	0.101604
Pp1s14_80V6	TCONS_00010341_100	j	1959	CNT0035234	601	0	2.20597	0.101604
Pp1s14_80V6	TCONS_00010342_100	j	2069	CNT0035224	1064	1.85443	0.835252	0.547534
Pp1s14_80V6	TCONS_00010342_100	j	2069	CNT0035234	601	1.85443	0.835252	0.547534
Pp1s14_80V6	TCONS_00010344_100	o	1869	CNT0035224	1064	0.10298	2.92056	0.720393
Pp1s14_80V6	TCONS_00010344_100	o	1869	CNT0035234	601	0.10298	2.92056	0.720393
Pp1s148_10V6	TCONS_00012113_100	=	624	CNT0035129	139	26.2296	0.416587	0.124019
Pp1s148_10V6	TCONS_00012113_100	=	624	CNT0035129	266	26.2296	0.416587	0.124019
Pp1s148_122V6	TCONS_00012168_100	j	1948	CNT0033139	54	0.0714528	3.56927	0.234914
Pp1s148_122V6	TCONS_00012168_100	j	1948	CNT0033139	51	0.0714528	3.56927	0.234914
Pp1s148_122V6	TCONS_00012168_100	j	1948	CNT0033139	181	0.0714528	3.56927	0.234914
Pp1s14_81V6	TCONS_00010346_100	=	1317	CNT0035224	261	4.58924	52.1547	6.46323
Pp1s14_81V6	TCONS_00010346_100	=	1317	CNT0035234	81	4.58924	52.1547	6.46323
Pp1s14_81V6	TCONS_00010346_100	=	1317	CNT0035224	148	4.58924	52.1547	6.46323
Pp1s14_81V6	TCONS_00010347_100	=	1326	CNT0035224	261	0.00270967	19.6431	0.00366746
Pp1s14_81V6	TCONS_00010347_100	=	1326	CNT0035234	81	0.00270967	19.6431	0.00366746
Pp1s14_81V6	TCONS_00010347_100	=	1326	CNT0035224	162	0.00270967	19.6431	0.00366746
Pp1s14_81V6	TCONS_00010350_100	=	1807	CNT0035224	742	0.042438	2.37207	0.0268347
Pp1s14_81V6	TCONS_00010350_100	=	1807	CNT0035234	81	0.042438	2.37207	0.0268347
Pp1s14_81V6	TCONS_00010350_100	=	1807	CNT0035224	160	0.042438	2.37207	0.0268347
Pp1s14_81V6	TCONS_00010351_100	j	1458	CNT0035224	261	0.415803	7.21719	0.671772
Pp1s14_81V6	TCONS_00010351_100	j	1458	CNT0035234	81	0.415803	7.21719	0.671772
Pp1s14_81V6	TCONS_00010351_100	j	1458	CNT0035224	90	0.415803	7.21719	0.671772
Pp1s14_81V6	TCONS_00010351_100	j	1458	CNT0035224	151	0.415803	7.21719	0.671772
Pp1s148_71V6	TCONS_00012072_100	=	2375	CNT0033545	93	42.2076	9.87115	26.3739
Pp1s148_71V6	TCONS_00012072_100	=	2375	CNT0033545	468	42.2076	9.87115	26.3739
Pp1s148_74V6	TCONS_00012154_100	=	1437	CNT0032823	53	3.86637	0.0388913	0.178626
Pp1s148_74V6	TCONS_00012154_100	=	1437	CNT0032824	53	3.86637	0.0388913	0.178626
Pp1s148_74V6	TCONS_00012154_100	=	1437	CNT0032823	68	3.86637	0.0388913	0.178626
Pp1s148_74V6	TCONS_00012154_100	=	1437	CNT0032824	68	3.86637	0.0388913	0.178626
Pp1s148_92V6	TCONS_00012160_100	j	1718	CNT0033850	418	2.44176	1.35249	2.09604
Pp1s149_206V6	TCONS_00012394_100	j	2096	CNT0033841	317	0	1.8653	0.192257
Pp1s149_206V6	TCONS_00012394_100	j	2096	CNT0033841	260	0	1.8653	0.192257
Pp1s149_206V6	TCONS_00012395_100	=	1905	CNT0033841	79	9.54501	31.7902	9.87444
Pp1s149_206V6	TCONS_00012395_100	=	1905	CNT0033841	90	9.54501	31.7902	9.87444
Pp1s149_206V6	TCONS_00012395_100	=	1905	CNT0033841	260	9.54501	31.7902	9.87444
Pp1s149_83V6	TCONS_00012251_100	=	2087	CNT0035050	262	7.72565	0.733168	0.719059
Pp1s149_83V6	TCONS_00012251_100	=	2087	CNT0034810	100	7.72565	0.733168	0.719059
Pp1s149_83V6	TCONS_00012252_100	=	665	CNT0035050	262	9.9446	1.36196	0.859318
Pp1s149_83V6	TCONS_00012252_100	=	665	CNT0034810	100	9.9446	1.36196	0.859318
Pp1s150_13V6	TCONS_00013070_100	o	3935	CNT0032820	639	5.70341	2.04271	6.89997
Pp1s150_13V6	TCONS_00013070_100	o	3935	CNT0034490	235	5.70341	2.04271	6.89997
Pp1s150_13V6	TCONS_00013070_100	o	3935	CNT0034490	99	5.70341	2.04271	6.89997
Pp1s150_13V6	TCONS_00013070_100	o	3935	CNT0033963	102	5.70341	2.04271	6.89997
Pp1s150_13V6	TCONS_00013070_100	o	3935	CNT0033963	114	5.70341	2.04271	6.89997
Pp1s150_13V6	TCONS_00013071_100	=	2487	CNT0033963	102	2.50454	1.4577	4.98685
Pp1s150_13V6	TCONS_00013071_100	=	2487	CNT0033963	114	2.50454	1.4577	4.98685
Pp1s150_13V6	TCONS_00013072_100	o	963	CNT0033963	102	9.42743	2.51219	5.75833
Pp1s1_503V6	TCONS_00000223_100	j	2676	CNT0035457	46	0.069268	8.39222	0.181363
Pp1s1_503V6	TCONS_00000223_100	j	2676	CNT0035464	97	0.069268	8.39222	0.181363
Pp1s1_503V6	TCONS_00000223_100	j	2676	CNT0035457	247	0.069268	8.39222	0.181363
Pp1s1_503V6	TCONS_00000223_100	j	2676	CNT0035464	247	0.069268	8.39222	0.181363
Pp1s1_503V6	TCONS_00000224_100	j	3188	CNT0035457	46	0.265757	7.54528	0.419305
Pp1s1_503V6	TCONS_00000224_100	j	3188	CNT0035464	653	0.265757	7.54528	0.419305
Pp1s1_503V6	TCONS_00000224_100	j	3188	CNT0035457	412	0.265757	7.54528	0.419305
Pp1s1_503V6	TCONS_00000228_100	=	2076	CNT0035457	46	0.382809	19.6946	0.735591
Pp1s1_503V6	TCONS_00000228_100	=	2076	CNT0035464	97	0.382809	19.6946	0.735591
Pp1s1_503V6	TCONS_00000228_100	=	2076	CNT0035457	59	0.382809	19.6946	0.735591
Pp1s1_503V6	TCONS_00000228_100	=	2076	CNT0035464	59	0.382809	19.6946	0.735591
Pp1s15_11V6	TCONS_00012456_100	=	2663	CNT0033644	96	0.0356119	4.65741	0.0237505
Pp1s15_11V6	TCONS_00012456_100	=	2663	CNT0033644	64	0.0356119	4.65741	0.0237505
Pp1s151_75V6	TCONS_00013279_100	j	888	CNT0035206	86	18.5954	6.73133	8.92697
Pp1s151_75V6	TCONS_00013279_100	j	888	CNT0035206	127	18.5954	6.73133	8.92697
Pp1s151_75V6	TCONS_00013280_100	=	1652	CNT0035206	86	17.0585	7.93171	21.9568
Pp1s151_75V6	TCONS_00013280_100	=	1652	CNT0035206	127	17.0585	7.93171	21.9568
Pp1s152_140V6	TCONS_00013363_100	j	1265	CNT0033822	961	1.25824	10.5305	2.04132
Pp1s152_140V6	TCONS_00013364_100	j	1393	CNT0033822	960	0.529093	2.73082	2.43897
Pp1s152_140V6	TCONS_00013365_100	j	1239	CNT0033822	806	0.895036	2.27372	1.11419
Pp1s152_140V6	TCONS_00013366_100	=	1350	CNT0033822	959	0.510461	5.11009	1.25743
Pp1s152_140V6	TCONS_00013367_100	=	1183	CNT0033822	1183	0.225597	4.19475	0.841405
Pp1s152_152V6	TCONS_00013479_100	=	695	CNT0034724	128	589.366	429.321	491.23
Pp1s152_152V6	TCONS_00013479_100	=	695	CNT0033820	110	589.366	429.321	491.23
Pp1s152_152V6	TCONS_00013479_100	=	695	CNT0033820	59	589.366	429.321	491.23
Pp1s152_180V6	TCONS_00013380_100	j	2030	CNT0035369	79	3.35199	1.6247	0.633112
Pp1s152_35V6	TCONS_00013292_100	j	2437	CNT0034727	92	0.672022	0.715963	1.86774
Pp1s152_35V6	TCONS_00013293_100	=	2171	CNT0034727	92	18.3697	15.5178	39.4069
Pp1s15_259V6	TCONS_00012579_100	=	3871	CNT0035199	940	14.2045	0.393148	3.52582
Pp1s1_526V6	TCONS_00000236_100	j	2964	CNT0035474	57	2.0091	0.769409	0.926919
Pp1s1_526V6	TCONS_00000236_100	j	2964	CNT0035474	87	2.0091	0.769409	0.926919
Pp1s1_526V6	TCONS_00000238_100	=	1937	CNT0035474	57	198.211	146.409	206.751
Pp1s1_526V6	TCONS_00000238_100	=	1937	CNT0035474	87	198.211	146.409	206.751
Pp1s1_527V6	TCONS_00000239_100	=	1757	CNT0035474	57	5.65791	10.4901	14.6604
Pp1s1_527V6	TCONS_00000239_100	=	1757	CNT0035474	255	5.65791	10.4901	14.6604
Pp1s1_527V6	TCONS_00000240_100	j	1463	CNT0035474	57	2.12398	1.03517	6.77589
Pp1s1_527V6	TCONS_00000240_100	j	1463	CNT0035474	255	2.12398	1.03517	6.77589
Pp1s152_82V6	TCONS_00013328_100	j	1663	CNT0033821	90	2.46028	0.223061	0.947939
Pp1s152_82V6	TCONS_00013328_100	j	1663	CNT0033821	38	2.46028	0.223061	0.947939
Pp1s152_82V6	TCONS_00013328_100	j	1663	CNT0033821	175	2.46028	0.223061	0.947939
Pp1s152_82V6	TCONS_00013329_100	=	1380	CNT0033821	90	479.799	136.723	304.716
Pp1s152_82V6	TCONS_00013329_100	=	1380	CNT0033821	38	479.799	136.723	304.716
Pp1s152_82V6	TCONS_00013329_100	=	1380	CNT0033821	175	479.799	136.723	304.716
Pp1s152_82V6	TCONS_00013330_100	=	1694	CNT0033821	90	26.4567	2.74953	5.20047
Pp1s152_82V6	TCONS_00013330_100	=	1694	CNT0033821	38	26.4567	2.74953	5.20047
Pp1s152_82V6	TCONS_00013330_100	=	1694	CNT0033821	175	26.4567	2.74953	5.20047
Pp1s15_286V6	TCONS_00012588_100	=	1294	CNT0035196	127	27.6522	18.0967	20.2168
Pp1s15_286V6	TCONS_00012588_100	=	1294	CNT0035197	127	27.6522	18.0967	20.2168
Pp1s15_286V6	TCONS_00012588_100	=	1294	CNT0035197	53	27.6522	18.0967	20.2168
Pp1s15_286V6	TCONS_00012589_100	=	1489	CNT0035196	98	4.00647	2.82349	4.5041
Pp1s15_286V6	TCONS_00012589_100	=	1489	CNT0035197	98	4.00647	2.82349	4.5041
Pp1s15_286V6	TCONS_00012589_100	=	1489	CNT0035196	127	4.00647	2.82349	4.5041
Pp1s15_286V6	TCONS_00012589_100	=	1489	CNT0035197	127	4.00647	2.82349	4.5041
Pp1s15_286V6	TCONS_00012589_100	=	1489	CNT0035197	53	4.00647	2.82349	4.5041
Pp1s152_86V6	TCONS_00013332_100	=	988	CNT0033821	32	93.8128	12.4312	22.137
Pp1s152_86V6	TCONS_00013332_100	=	988	CNT0033821	175	93.8128	12.4312	22.137
Pp1s152_86V6	TCONS_00013333_100	=	1109	CNT0033821	32	19.7001	3.44907	10.1117
Pp1s152_86V6	TCONS_00013333_100	=	1109	CNT0033821	175	19.7001	3.44907	10.1117
Pp1s15_28V6	TCONS_00012463_100	j	2450	CNT0034339	115	10.9627	8.56491	12.7666
Pp1s15_28V6	TCONS_00012463_100	j	2450	CNT0034605	95	10.9627	8.56491	12.7666
Pp1s15_28V6	TCONS_00012463_100	j	2450	CNT0034339	212	10.9627	8.56491	12.7666
Pp1s15_28V6	TCONS_00012463_100	j	2450	CNT0034605	79	10.9627	8.56491	12.7666
Pp1s15_28V6	TCONS_00012464_100	=	1653	CNT0034339	115	23.0536	10.6822	16.1205
Pp1s15_28V6	TCONS_00012464_100	=	1653	CNT0034605	95	23.0536	10.6822	16.1205
Pp1s15_28V6	TCONS_00012464_100	=	1653	CNT0034339	212	23.0536	10.6822	16.1205
Pp1s15_28V6	TCONS_00012464_100	=	1653	CNT0034605	79	23.0536	10.6822	16.1205
Pp1s15_306V6	TCONS_00012601_100	=	1018	CNT0035204	98	1.76906	2.57601	4.23772
Pp1s153_146V6	TCONS_00013543_100	=	2863	CNT0034837	37	1.56102	0.454746	1.71401
Pp1s153_146V6	TCONS_00013543_100	=	2863	CNT0034002	109	1.56102	0.454746	1.71401
Pp1s153_146V6	TCONS_00013543_100	=	2863	CNT0034003	109	1.56102	0.454746	1.71401
Pp1s153_153V6	TCONS_00013621_100	=	2642	CNT0034837	37	7.61874	0.939638	1.89671
Pp1s153_153V6	TCONS_00013621_100	=	2642	CNT0034002	109	7.61874	0.939638	1.89671
Pp1s153_153V6	TCONS_00013621_100	=	2642	CNT0034003	109	7.61874	0.939638	1.89671
Pp1s15_334V6	TCONS_00012921_100	j	3542	CNT0034260	75	0.168297	4.91051	0.00215774
Pp1s15_334V6	TCONS_00012921_100	j	3542	CNT0034260	50	0.168297	4.91051	0.00215774
Pp1s15_334V6	TCONS_00012922_100	j	3548	CNT0034260	75	0.530005	12.9291	1.53339
Pp1s15_334V6	TCONS_00012922_100	j	3548	CNT0034260	50	0.530005	12.9291	1.53339
Pp1s15_334V6	TCONS_00012923_100	=	2463	CNT0034260	75	1.45078	8.12989	0.545789
Pp1s15_334V6	TCONS_00012923_100	=	2463	CNT0034260	50	1.45078	8.12989	0.545789
Pp1s1_539V6	TCONS_00000248_100	j	2891	CNT0034874	150	2.62139	9.90182	3.60288
Pp1s1_539V6	TCONS_00000249_100	j	2888	CNT0034874	150	10.0227	4.21946	8.59812
Pp1s1_539V6	TCONS_00000251_100	=	2656	CNT0034874	150	0.258483	2.21156	0.983086
Pp1s1_539V6	TCONS_00000252_100	=	2653	CNT0034874	150	1.35116	1.07565	2.23505
Pp1s15_409V6	TCONS_00012978_100	=	989	CNT0035189	171	603.958	461.612	536.724
Pp1s15_409V6	TCONS_00012978_100	=	989	CNT0035189	85	603.958	461.612	536.724
Pp1s15_433V6	TCONS_00012992_100	j	3014	CNT0035200	174	9.4144	8.78757	9.33664
Pp1s15_433V6	TCONS_00012992_100	j	3014	CNT0035200	753	9.4144	8.78757	9.33664
Pp1s15_433V6	TCONS_00012995_100	j	2072	CNT0035200	174	1.55326	0	0
Pp1s15_433V6	TCONS_00012995_100	j	2072	CNT0035200	753	1.55326	0	0
Pp1s15_433V6	TCONS_00012996_100	j	2793	CNT0035200	174	4.9053	0	0.00578793
Pp1s15_433V6	TCONS_00012996_100	j	2793	CNT0035200	753	4.9053	0	0.00578793
Pp1s15_433V6	TCONS_00012999_100	=	1402	CNT0035200	174	66.4631	10.7594	22.6342
Pp1s15_433V6	TCONS_00012999_100	=	1402	CNT0035200	616	66.4631	10.7594	22.6342
Pp1s15_433V6	TCONS_00013000_100	=	2075	CNT0035200	174	24.4778	2.27033	10.1608
Pp1s15_433V6	TCONS_00013000_100	=	2075	CNT0035200	616	24.4778	2.27033	10.1608
Pp1s154_52V6	TCONS_00013667_100	=	2274	CNT0033831	351	4.85468	2.68026	2.09169
Pp1s154_52V6	TCONS_00013667_100	=	2274	CNT0033831	49	4.85468	2.68026	2.09169
Pp1s15_465V6	TCONS_00013020_100	j	4894	CNT0035192	537	0.180295	1.7168	0.471795
Pp1s15_465V6	TCONS_00013020_100	j	4894	CNT0035193	90	0.180295	1.7168	0.471795
Pp1s15_465V6	TCONS_00013020_100	j	4894	CNT0035193	367	0.180295	1.7168	0.471795
Pp1s15_465V6	TCONS_00013023_100	=	3009	CNT0035192	43	0.995817	4.98112	1.59787
Pp1s15_465V6	TCONS_00013023_100	=	3009	CNT0035193	90	0.995817	4.98112	1.59787
Pp1s15_465V6	TCONS_00013023_100	=	3009	CNT0035193	119	0.995817	4.98112	1.59787
Pp1s154_69V6	TCONS_00013753_100	=	2337	CNT0033829	606	138.655	47.4714	115.433
Pp1s154_69V6	TCONS_00013753_100	=	2337	CNT0033830	107	138.655	47.4714	115.433
Pp1s15_485V6	TCONS_00013031_100	j	2778	CNT0035194	98	23.0355	0.213351	2.88775
Pp1s15_485V6	TCONS_00013031_100	j	2778	CNT0035194	98	23.0355	0.213351	2.88775
Pp1s15_485V6	TCONS_00013031_100	j	2778	CNT0035195	220	23.0355	0.213351	2.88775
Pp1s15_485V6	TCONS_00013031_100	j	2778	CNT0035195	270	23.0355	0.213351	2.88775
Pp1s15_485V6	TCONS_00013032_100	=	2358	CNT0035194	98	15.1984	0.65135	2.63753
Pp1s15_485V6	TCONS_00013032_100	=	2358	CNT0035194	98	15.1984	0.65135	2.63753
Pp1s15_485V6	TCONS_00013032_100	=	2358	CNT0035195	220	15.1984	0.65135	2.63753
Pp1s15_485V6	TCONS_00013032_100	=	2358	CNT0035195	272	15.1984	0.65135	2.63753
Pp1s15_485V6	TCONS_00013033_100	j	2810	CNT0035194	98	10.6383	0.991675	1.5002
Pp1s15_485V6	TCONS_00013033_100	j	2810	CNT0035194	98	10.6383	0.991675	1.5002
Pp1s15_485V6	TCONS_00013033_100	j	2810	CNT0035195	220	10.6383	0.991675	1.5002
Pp1s15_485V6	TCONS_00013033_100	j	2810	CNT0035195	308	10.6383	0.991675	1.5002
Pp1s15_485V6	TCONS_00013034_100	=	2352	CNT0035194	98	58.1423	16.5671	57.5255
Pp1s15_485V6	TCONS_00013034_100	=	2352	CNT0035194	98	58.1423	16.5671	57.5255
Pp1s15_485V6	TCONS_00013034_100	=	2352	CNT0035195	220	58.1423	16.5671	57.5255
Pp1s15_485V6	TCONS_00013034_100	=	2352	CNT0035195	308	58.1423	16.5671	57.5255
Pp1s155_34V6	TCONS_00013821_100	=	1474	CNT0035027	44	40.7012	11.3232	40.4698
Pp1s155_34V6	TCONS_00013821_100	=	1474	CNT0033760	56	40.7012	11.3232	40.4698
Pp1s155_36V6	TCONS_00013884_100	=	1606	CNT0035027	44	75.1396	28.3886	74.1259
Pp1s155_36V6	TCONS_00013884_100	=	1606	CNT0033760	56	75.1396	28.3886	74.1259
Pp1s155_61V6	TCONS_00013844_100	=	1987	CNT0034442	61	8.88437	1.71582	2.13875
Pp1s155_61V6	TCONS_00013845_100	=	1932	CNT0034442	61	22.944	2.39818	4.68673
Pp1s155_61V6	TCONS_00013846_100	=	2066	CNT0034442	61	8.57311	4.46305	3.47641
Pp1s155_61V6	TCONS_00013849_100	=	1698	CNT0034442	61	11.0151	1.9458	2.91098
Pp1s156_148V6	TCONS_00014074_100	j	761	CNT0035292	72	6.80176	5.74971	5.91967
Pp1s156_148V6	TCONS_00014076_100	=	213	CNT0035292	70	6.40805	9.47773	6.19664
Pp1s156_1V6	TCONS_00014004_100	=	588	CNT0035129	209	12.8015	0	0.0651091
Pp1s156_1V6	TCONS_00014004_100	=	588	CNT0035129	265	12.8015	0	0.0651091
Pp1s156_37V6	TCONS_00013934_100	o	3438	CNT0033806	85	0.901186	0.15626	3.92187
Pp1s156_68V6	TCONS_00013945_100	=	1608	CNT0035281	120	1.02148	1.5472	0.736259
Pp1s157_50V6	TCONS_00014121_100	=	1687	CNT0033825	567	2.56272	46.4148	8.0847
Pp1s157_50V6	TCONS_00014122_100	j	2225	CNT0033825	567	0.597986	11.7309	1.24495
Pp1s157_51V6	TCONS_00014185_100	=	1805	CNT0033781	108	1.33757	2.84796	1.03585
Pp1s157_51V6	TCONS_00014185_100	=	1805	CNT0033782	213	1.33757	2.84796	1.03585
Pp1s157_51V6	TCONS_00014185_100	=	1805	CNT0033782	174	1.33757	2.84796	1.03585
Pp1s157_51V6	TCONS_00014185_100	=	1805	CNT0033782	53	1.33757	2.84796	1.03585
Pp1s157_51V6	TCONS_00014185_100	=	1805	CNT0033781	84	1.33757	2.84796	1.03585
Pp1s157_51V6	TCONS_00014185_100	=	1805	CNT0033782	90	1.33757	2.84796	1.03585
Pp1s157_51V6	TCONS_00014185_100	=	1805	CNT0033781	234	1.33757	2.84796	1.03585
Pp1s157_51V6	TCONS_00014185_100	=	1805	CNT0033782	234	1.33757	2.84796	1.03585
Pp1s157_51V6	TCONS_00014185_100	=	1805	CNT0033781	84	1.33757	2.84796	1.03585
Pp1s157_51V6	TCONS_00014185_100	=	1805	CNT0033782	84	1.33757	2.84796	1.03585
Pp1s157_51V6	TCONS_00014186_100	=	2340	CNT0033781	67	1.99594	7.77835	0.455207
Pp1s157_51V6	TCONS_00014186_100	=	2340	CNT0033782	172	1.99594	7.77835	0.455207
Pp1s157_51V6	TCONS_00014186_100	=	2340	CNT0033782	174	1.99594	7.77835	0.455207
Pp1s157_51V6	TCONS_00014186_100	=	2340	CNT0033782	170	1.99594	7.77835	0.455207
Pp1s157_51V6	TCONS_00014186_100	=	2340	CNT0033782	112	1.99594	7.77835	0.455207
Pp1s157_51V6	TCONS_00014186_100	=	2340	CNT0033781	103	1.99594	7.77835	0.455207
Pp1s157_51V6	TCONS_00014186_100	=	2340	CNT0033781	176	1.99594	7.77835	0.455207
Pp1s157_51V6	TCONS_00014186_100	=	2340	CNT0033782	176	1.99594	7.77835	0.455207
Pp1s157_51V6	TCONS_00014186_100	=	2340	CNT0033781	84	1.99594	7.77835	0.455207
Pp1s157_51V6	TCONS_00014186_100	=	2340	CNT0033782	84	1.99594	7.77835	0.455207
Pp1s157_51V6	TCONS_00014187_100	=	2551	CNT0033781	67	1.51411	18.2375	3.43859
Pp1s157_51V6	TCONS_00014187_100	=	2551	CNT0033782	172	1.51411	18.2375	3.43859
Pp1s157_51V6	TCONS_00014187_100	=	2551	CNT0033782	174	1.51411	18.2375	3.43859
Pp1s157_51V6	TCONS_00014187_100	=	2551	CNT0033782	170	1.51411	18.2375	3.43859
Pp1s157_51V6	TCONS_00014187_100	=	2551	CNT0033782	112	1.51411	18.2375	3.43859
Pp1s157_51V6	TCONS_00014187_100	=	2551	CNT0033781	103	1.51411	18.2375	3.43859
Pp1s157_51V6	TCONS_00014187_100	=	2551	CNT0033781	234	1.51411	18.2375	3.43859
Pp1s157_51V6	TCONS_00014187_100	=	2551	CNT0033782	234	1.51411	18.2375	3.43859
Pp1s157_51V6	TCONS_00014187_100	=	2551	CNT0033781	84	1.51411	18.2375	3.43859
Pp1s157_51V6	TCONS_00014187_100	=	2551	CNT0033782	84	1.51411	18.2375	3.43859
Pp1s157_53V6	TCONS_00014189_100	j	1800	CNT0033591	161	0.154778	4.45179	1.43235
Pp1s157_53V6	TCONS_00014189_100	j	1800	CNT0033591	116	0.154778	4.45179	1.43235
Pp1s157_53V6	TCONS_00014190_100	=	1419	CNT0033591	161	10.7823	10.5643	19.4458
Pp1s157_53V6	TCONS_00014190_100	=	1419	CNT0033591	116	10.7823	10.5643	19.4458
Pp1s157_7V6	TCONS_00014153_100	=	2276	CNT0033783	134	4.22991	6.59421	8.54117
Pp1s157_93V6	TCONS_00014143_100	j	2684	CNT0033780	138	1.31212	0.529032	1.72703
Pp1s157_93V6	TCONS_00014143_100	j	2684	CNT0033780	974	1.31212	0.529032	1.72703
Pp1s157_93V6	TCONS_00014145_100	j	2908	CNT0033780	1019	1.23778	1.54946	2.10241
Pp1s157_93V6	TCONS_00014145_100	j	2908	CNT0033780	111	1.23778	1.54946	2.10241
Pp1s157_93V6	TCONS_00014146_100	j	2572	CNT0033780	138	1.78218	1.36711	3.09645
Pp1s157_93V6	TCONS_00014146_100	j	2572	CNT0033780	548	1.78218	1.36711	3.09645
Pp1s157_93V6	TCONS_00014146_100	j	2572	CNT0033780	111	1.78218	1.36711	3.09645
Pp1s157_94V6	TCONS_00014209_100	=	444	CNT0034659	394	3.40397	5.20822	2.78756
Pp1s158_109V6	TCONS_00014364_100	=	1510	CNT0033760	36	340.024	231.443	360.242
Pp1s158_109V6	TCONS_00014364_100	=	1510	CNT0033760	201	340.024	231.443	360.242
Pp1s158_109V6	TCONS_00014364_100	=	1510	CNT0033760	105	340.024	231.443	360.242
Pp1s158_137V6	TCONS_00014269_100	o	1641	CNT0033757	225	7.6024	0.284928	7.06683
Pp1s158_49V6	TCONS_00014333_100	j	2010	CNT0033788	162	17.8396	5.45129	2.81151
Pp1s158_50V6	TCONS_00014337_100	j	1789	CNT0033785	157	35.6832	1.46375	2.12236
Pp1s158_50V6	TCONS_00014337_100	j	1789	CNT0033786	790	35.6832	1.46375	2.12236
Pp1s158_50V6	TCONS_00014337_100	j	1789	CNT0033785	124	35.6832	1.46375	2.12236
Pp1s158_50V6	TCONS_00014337_100	j	1789	CNT0033787	686	35.6832	1.46375	2.12236
Pp1s158_50V6	TCONS_00014338_100	=	1013	CNT0033785	280	315.056	46.3515	64.228
Pp1s158_50V6	TCONS_00014338_100	=	1013	CNT0033786	152	315.056	46.3515	64.228
Pp1s158_50V6	TCONS_00014338_100	=	1013	CNT0033786	131	315.056	46.3515	64.228
Pp1s158_50V6	TCONS_00014338_100	=	1013	CNT0033787	438	315.056	46.3515	64.228
Pp1s158_7V6	TCONS_00014223_100	=	3039	CNT0035350	109	0.804393	1.6532	4.18083
Pp1s158_7V6	TCONS_00014223_100	=	3039	CNT0035350	88	0.804393	1.6532	4.18083
Pp1s158_7V6	TCONS_00014223_100	=	3039	CNT0035350	180	0.804393	1.6532	4.18083
Pp1s159_13V6	TCONS_00014442_100	=	2832	CNT0033768	91	4.35995	9.37309	3.08143
Pp1s159_34V6	TCONS_00014459_100	=	1527	CNT0033714	49	12.444	10.1157	7.25683
Pp1s159_34V6	TCONS_00014459_100	=	1527	CNT0033715	49	12.444	10.1157	7.25683
Pp1s159_34V6	TCONS_00014460_100	=	1506	CNT0033714	49	1.41552	1.46492	2.70284
Pp1s159_34V6	TCONS_00014460_100	=	1506	CNT0033715	49	1.41552	1.46492	2.70284
Pp1s15_94V6	TCONS_00012494_100	j	4998	CNT0034257	71	5.41527	4.88592	3.45962
Pp1s15_94V6	TCONS_00012494_100	j	4998	CNT0034258	71	5.41527	4.88592	3.45962
Pp1s15_94V6	TCONS_00012494_100	j	4998	CNT0034259	71	5.41527	4.88592	3.45962
Pp1s15_94V6	TCONS_00012494_100	j	4998	CNT0035198	361	5.41527	4.88592	3.45962
Pp1s15_94V6	TCONS_00012494_100	j	4998	CNT0035198	134	5.41527	4.88592	3.45962
Pp1s15_94V6	TCONS_00012494_100	j	4998	CNT0035198	120	5.41527	4.88592	3.45962
Pp1s15_94V6	TCONS_00012494_100	j	4998	CNT0035198	496	5.41527	4.88592	3.45962
Pp1s159_52V6	TCONS_00014464_100	=	2478	CNT0033922	148	8.78252	0.440178	12.2055
Pp1s159_5V6	TCONS_00014436_100	=	1468	CNT0033767	385	550.99	104.09	220.889
Pp1s159_5V6	TCONS_00014436_100	=	1468	CNT0033767	97	550.99	104.09	220.889
Pp1s159_5V6	TCONS_00014437_100	=	1784	CNT0033767	385	8.85793	1.24009	4.9553
Pp1s159_5V6	TCONS_00014437_100	=	1784	CNT0033767	97	8.85793	1.24009	4.9553
Pp1s1_5V6	TCONS_00000367_100	=	879	CNT0034662	62	2.87309	0.408581	3.64122
Pp1s1_5V6	TCONS_00000367_100	=	879	CNT0034662	40	2.87309	0.408581	3.64122
Pp1s160_12V6	TCONS_00015084_100	=	1713	CNT0034337	63	52.3038	0.150762	2.29829
Pp1s160_149V6	TCONS_00015077_100	o	383	CNT0033773	207	12.3112	25.303	10.1258
Pp1s160_149V6	TCONS_00015078_100	=	1767	CNT0033773	184	6.45666	16.6578	6.35094
Pp1s160_149V6	TCONS_00015079_100	=	1924	CNT0033773	184	5.59179	12.9272	6.37329
Pp1s160_149V6	TCONS_00015080_100	=	2022	CNT0033773	184	4.71491	13.3872	4.75117
Pp1s160_41V6	TCONS_00015095_100	j	3627	CNT0033526	65	0.299008	2.69434	0.822029
Pp1s160_41V6	TCONS_00015095_100	j	3627	CNT0033532	65	0.299008	2.69434	0.822029
Pp1s160_41V6	TCONS_00015095_100	j	3627	CNT0033526	121	0.299008	2.69434	0.822029
Pp1s160_41V6	TCONS_00015095_100	j	3627	CNT0033532	121	0.299008	2.69434	0.822029
Pp1s160_41V6	TCONS_00015095_100	j	3627	CNT0033526	57	0.299008	2.69434	0.822029
Pp1s160_41V6	TCONS_00015095_100	j	3627	CNT0033532	57	0.299008	2.69434	0.822029
Pp1s160_41V6	TCONS_00015095_100	j	3627	CNT0033532	48	0.299008	2.69434	0.822029
Pp1s160_41V6	TCONS_00015098_100	=	2061	CNT0033526	65	0.326304	2.98076	0.871296
Pp1s160_41V6	TCONS_00015098_100	=	2061	CNT0033532	65	0.326304	2.98076	0.871296
Pp1s160_41V6	TCONS_00015098_100	=	2061	CNT0033526	121	0.326304	2.98076	0.871296
Pp1s160_41V6	TCONS_00015098_100	=	2061	CNT0033532	121	0.326304	2.98076	0.871296
Pp1s160_41V6	TCONS_00015098_100	=	2061	CNT0033526	57	0.326304	2.98076	0.871296
Pp1s160_41V6	TCONS_00015098_100	=	2061	CNT0033532	57	0.326304	2.98076	0.871296
Pp1s160_41V6	TCONS_00015098_100	=	2061	CNT0033532	48	0.326304	2.98076	0.871296
Pp1s161_111V6	TCONS_00015189_100	=	4368	CNT0033758	118	1.74307	1.30133	4.32619
Pp1s16_116V6	TCONS_00014649_100	=	2687	CNT0033186	44	22.3438	0.042302	0.598823
Pp1s16_116V6	TCONS_00014649_100	=	2687	CNT0033187	44	22.3438	0.042302	0.598823
Pp1s16_116V6	TCONS_00014649_100	=	2687	CNT0033186	182	22.3438	0.042302	0.598823
Pp1s16_116V6	TCONS_00014649_100	=	2687	CNT0033187	182	22.3438	0.042302	0.598823
Pp1s161_16V6	TCONS_00015199_100	=	540	CNT0033559	40	1.65022	0.157763	0.492326
Pp1s161_16V6	TCONS_00015199_100	=	540	CNT0033559	140	1.65022	0.157763	0.492326
Pp1s161_16V6	TCONS_00015199_100	=	540	CNT0033559	235	1.65022	0.157763	0.492326
Pp1s161_16V6	TCONS_00015199_100	=	540	CNT0033006	195	1.65022	0.157763	0.492326
Pp1s161_32V6	TCONS_00015171_100	j	1971	CNT0033760	1050	10.3102	14.6323	16.3751
Pp1s161_32V6	TCONS_00015172_100	=	1022	CNT0033760	307	437.34	180.623	560.069
Pp1s161_32V6	TCONS_00015172_100	=	1022	CNT0033760	105	437.34	180.623	560.069
Pp1s161_32V6	TCONS_00015173_100	=	1340	CNT0033760	307	4.791	21.2765	10.3914
Pp1s161_32V6	TCONS_00015173_100	=	1340	CNT0033760	105	4.791	21.2765	10.3914
Pp1s161_43V6	TCONS_00015206_100	j	3745	CNT0033757	1019	3.60876	0.0297018	5.74619
Pp1s161_43V6	TCONS_00015206_100	j	3745	CNT0033757	710	3.60876	0.0297018	5.74619
Pp1s161_43V6	TCONS_00015207_100	=	2092	CNT0033757	131	5.06947	0.131741	1.38229
Pp1s16_15V6	TCONS_00014807_100	j	1614	CNT0033587	62	3.14354	0.580433	0.339067
Pp1s16_15V6	TCONS_00014807_100	j	1614	CNT0033588	62	3.14354	0.580433	0.339067
Pp1s16_15V6	TCONS_00014807_100	j	1614	CNT0033590	62	3.14354	0.580433	0.339067
Pp1s16_15V6	TCONS_00014807_100	j	1614	CNT0033594	62	3.14354	0.580433	0.339067
Pp1s16_15V6	TCONS_00014808_100	j	1588	CNT0033587	62	1.03396	7.43464	2.74444
Pp1s16_15V6	TCONS_00014808_100	j	1588	CNT0033588	62	1.03396	7.43464	2.74444
Pp1s16_15V6	TCONS_00014808_100	j	1588	CNT0033590	62	1.03396	7.43464	2.74444
Pp1s16_15V6	TCONS_00014808_100	j	1588	CNT0033594	62	1.03396	7.43464	2.74444
Pp1s16_179V6	TCONS_00014886_100	=	2171	CNT0035272	161	5.20774	34.8553	32.3736
Pp1s16_179V6	TCONS_00014887_100	=	2400	CNT0035272	161	53.1699	92.331	149.76
Pp1s16_181V6	TCONS_00014888_100	=	5532	CNT0035179	54	2.31238	1.39721	1.56724
Pp1s16_181V6	TCONS_00014888_100	=	5532	CNT0035180	54	2.31238	1.39721	1.56724
Pp1s16_181V6	TCONS_00014888_100	=	5532	CNT0035179	85	2.31238	1.39721	1.56724
Pp1s16_181V6	TCONS_00014888_100	=	5532	CNT0035180	85	2.31238	1.39721	1.56724
Pp1s16_181V6	TCONS_00014888_100	=	5532	CNT0035179	48	2.31238	1.39721	1.56724
Pp1s16_181V6	TCONS_00014888_100	=	5532	CNT0035180	48	2.31238	1.39721	1.56724
Pp1s16_181V6	TCONS_00014888_100	=	5532	CNT0035179	204	2.31238	1.39721	1.56724
Pp1s16_181V6	TCONS_00014888_100	=	5532	CNT0035180	204	2.31238	1.39721	1.56724
Pp1s162_150V6	TCONS_00015463_100	o	3472	CNT0033198	66	2.72808	2.67695	2.47996
Pp1s162_150V6	TCONS_00015463_100	o	3472	CNT0033198	28	2.72808	2.67695	2.47996
Pp1s162_56V6	TCONS_00015382_100	=	1125	CNT0035477	89	1.48499	1.95405	1.12573
Pp1s162_56V6	TCONS_00015382_100	=	1125	CNT0035477	89	1.48499	1.95405	1.12573
Pp1s162_56V6	TCONS_00015382_100	=	1125	CNT0035477	77	1.48499	1.95405	1.12573
Pp1s1_625V6	TCONS_00000278_100	=	1058	CNT0034662	54	162.368	19.6596	144.639
Pp1s1_625V6	TCONS_00000278_100	=	1058	CNT0034662	130	162.368	19.6596	144.639
Pp1s1_625V6	TCONS_00000278_100	=	1058	CNT0034662	80	162.368	19.6596	144.639
Pp1s162_66V6	TCONS_00015394_100	=	1665	CNT0033331	44	49.6038	56.6227	42.0578
Pp1s162_66V6	TCONS_00015394_100	=	1665	CNT0033331	116	49.6038	56.6227	42.0578
Pp1s162_66V6	TCONS_00015394_100	=	1665	CNT0033331	73	49.6038	56.6227	42.0578
Pp1s162_66V6	TCONS_00015394_100	=	1665	CNT0033331	52	49.6038	56.6227	42.0578
Pp1s162_66V6	TCONS_00015394_100	=	1665	CNT0033331	240	49.6038	56.6227	42.0578
Pp1s162_66V6	TCONS_00015394_100	=	1665	CNT0033331	305	49.6038	56.6227	42.0578
Pp1s162_66V6	TCONS_00015395_100	j	945	CNT0033331	44	0.667054	1.62236	0.69623
Pp1s162_66V6	TCONS_00015395_100	j	945	CNT0033331	155	0.667054	1.62236	0.69623
Pp1s162_66V6	TCONS_00015395_100	j	945	CNT0033331	157	0.667054	1.62236	0.69623
Pp1s16_270V6	TCONS_00014915_100	j	1491	CNT0035184	61	54.7935	29.5491	64.3347
Pp1s16_270V6	TCONS_00014915_100	j	1491	CNT0035183	186	54.7935	29.5491	64.3347
Pp1s16_270V6	TCONS_00014916_100	=	1435	CNT0035184	61	3.70648	2.2681	0.360454
Pp1s16_270V6	TCONS_00014916_100	=	1435	CNT0035183	98	3.70648	2.2681	0.360454
Pp1s16_274V6	TCONS_00014715_100	=	1053	CNT0035178	98	13.929	28.785	11.8957
Pp1s16_274V6	TCONS_00014715_100	=	1053	CNT0035178	107	13.929	28.785	11.8957
Pp1s16_274V6	TCONS_00014715_100	=	1053	CNT0035178	287	13.929	28.785	11.8957
Pp1s162_83V6	TCONS_00015316_100	=	1152	CNT0035017	407	380.545	123.429	286.724
Pp1s162_83V6	TCONS_00015316_100	=	1152	CNT0035017	149	380.545	123.429	286.724
Pp1s162_83V6	TCONS_00015317_100	=	1180	CNT0035017	401	2.41453	1.36023	5.21633
Pp1s162_83V6	TCONS_00015317_100	=	1180	CNT0035017	149	2.41453	1.36023	5.21633
Pp1s1_629V6	TCONS_00000667_100	=	944	CNT0034662	63	6.10436	0.10523	5.13421
Pp1s1_629V6	TCONS_00000667_100	=	944	CNT0034662	130	6.10436	0.10523	5.13421
Pp1s1_629V6	TCONS_00000667_100	=	944	CNT0034662	80	6.10436	0.10523	5.13421
Pp1s16_396V6	TCONS_00014787_100	j	3834	CNT0035187	74	3.76832	0.032176	4.15869
Pp1s16_396V6	TCONS_00014787_100	j	3834	CNT0035187	84	3.76832	0.032176	4.15869
Pp1s16_396V6	TCONS_00014790_100	j	3787	CNT0035187	74	5.51283	6.23531	4.86184
Pp1s16_396V6	TCONS_00014790_100	j	3787	CNT0035187	84	5.51283	6.23531	4.86184
Pp1s16_396V6	TCONS_00014791_100	=	2951	CNT0035187	74	31.244	18.4923	10.2944
Pp1s16_396V6	TCONS_00014791_100	=	2951	CNT0035187	84	31.244	18.4923	10.2944
Pp1s164_126V6	TCONS_00015693_100	j	4693	CNT0034597	71	2.64686	1.81139	1.2858
Pp1s164_126V6	TCONS_00015695_100	=	3246	CNT0034597	64	3.51853	5.80854	5.0505
Pp1s16_412V6	TCONS_00014800_100	j	3853	CNT0034534	265	0.705665	3.01053	0.0413444
Pp1s16_412V6	TCONS_00014801_100	=	2824	CNT0034534	265	1.26794	10.6243	0.0166349
Pp1s164_21V6	TCONS_00015711_100	j	3561	CNT0033747	119	2.00291	3.80042	3.1963
Pp1s164_21V6	TCONS_00015711_100	j	3561	CNT0034593	83	2.00291	3.80042	3.1963
Pp1s164_21V6	TCONS_00015713_100	=	2370	CNT0033747	119	0.671657	3.32402	1.80871
Pp1s164_21V6	TCONS_00015713_100	=	2370	CNT0034593	83	0.671657	3.32402	1.80871
Pp1s164_64V6	TCONS_00015750_100	j	938	CNT0034209	115	23.9124	9.12344	15.5086
Pp1s164_64V6	TCONS_00015750_100	j	938	CNT0034210	115	23.9124	9.12344	15.5086
Pp1s164_64V6	TCONS_00015751_100	=	881	CNT0034209	115	2.36487	4.54167	0.428359
Pp1s164_64V6	TCONS_00015751_100	=	881	CNT0034210	115	2.36487	4.54167	0.428359
Pp1s164_91V6	TCONS_00015673_100	=	3901	CNT0033745	175	0.30157	2.27899	0.202987
Pp1s164_91V6	TCONS_00015673_100	=	3901	CNT0033746	175	0.30157	2.27899	0.202987
Pp1s164_91V6	TCONS_00015673_100	=	3901	CNT0033745	1675	0.30157	2.27899	0.202987
Pp1s164_91V6	TCONS_00015673_100	=	3901	CNT0033746	1675	0.30157	2.27899	0.202987
Pp1s164_91V6	TCONS_00015674_100	o	1811	CNT0033745	128	0.379272	2.14187	0
Pp1s164_91V6	TCONS_00015674_100	o	1811	CNT0033746	128	0.379272	2.14187	0
Pp1s165_107V6	TCONS_00015858_100	=	2141	CNT0034470	108	26.2594	14.9857	19.7754
Pp1s165_107V6	TCONS_00015859_100	=	2334	CNT0034470	108	5.27428	3.14964	3.65782
Pp1s165_119V6	TCONS_00015862_100	=	1527	CNT0034470	112	6.25728	3.31607	5.14983
Pp1s165_119V6	TCONS_00015862_100	=	1527	CNT0034470	68	6.25728	3.31607	5.14983
Pp1s165_119V6	TCONS_00015864_100	=	1567	CNT0034470	112	32.6519	19.9576	31.1276
Pp1s165_119V6	TCONS_00015864_100	=	1567	CNT0034470	68	32.6519	19.9576	31.1276
Pp1s165_119V6	TCONS_00015865_100	j	2207	CNT0034470	112	7.09178	4.63158	3.01308
Pp1s165_119V6	TCONS_00015865_100	j	2207	CNT0034470	68	7.09178	4.63158	3.01308
Pp1s165_129V6	TCONS_00015874_100	j	2696	CNT0033802	792	0.000484054	1.74784	0.26989
Pp1s165_129V6	TCONS_00015874_100	j	2696	CNT0033802	188	0.000484054	1.74784	0.26989
Pp1s165_129V6	TCONS_00015877_100	j	2405	CNT0033802	197	5.60135	3.93891	7.22857
Pp1s165_129V6	TCONS_00015877_100	j	2405	CNT0033802	310	5.60135	3.93891	7.22857
Pp1s165_129V6	TCONS_00015877_100	j	2405	CNT0033802	191	5.60135	3.93891	7.22857
Pp1s165_21V6	TCONS_00015895_100	=	1075	CNT0033804	96	15.0678	0.11389	18.0149
Pp1s165_40V6	TCONS_00015825_100	=	1566	CNT0033801	158	340.796	148.988	220.015
Pp1s165_40V6	TCONS_00015825_100	=	1566	CNT0033801	120	340.796	148.988	220.015
Pp1s167_116V6	TCONS_00016139_100	=	2365	CNT0033739	54	130.835	30.1749	32.2522
Pp1s167_116V6	TCONS_00016139_100	=	2365	CNT0033739	78	130.835	30.1749	32.2522
Pp1s167_116V6	TCONS_00016141_100	=	2811	CNT0033739	54	12.5764	2.05849	6.53949
Pp1s167_116V6	TCONS_00016141_100	=	2811	CNT0033739	78	12.5764	2.05849	6.53949
Pp1s167_116V6	TCONS_00016142_100	=	2624	CNT0033739	54	11.9465	1.9351	2.43381
Pp1s167_116V6	TCONS_00016142_100	=	2624	CNT0033739	78	11.9465	1.9351	2.43381
Pp1s167_116V6	TCONS_00016144_100	j	2822	CNT0033739	54	3.49904	0.867339	0.169021
Pp1s167_116V6	TCONS_00016144_100	j	2822	CNT0033739	78	3.49904	0.867339	0.169021
Pp1s167_80V6	TCONS_00016219_100	=	1260	CNT0034067	82	1.02021	2.28897	0.369398
Pp1s168_29V6	TCONS_00016323_100	=	2005	CNT0033163	155	0.0234537	5.75058	0.0241908
Pp1s168_29V6	TCONS_00016323_100	=	2005	CNT0033164	141	0.0234537	5.75058	0.0241908
Pp1s168_29V6	TCONS_00016323_100	=	2005	CNT0033623	128	0.0234537	5.75058	0.0241908
Pp1s168_54V6	TCONS_00016334_100	=	1750	CNT0033163	102	4.6607	9.79846	6.61008
Pp1s168_54V6	TCONS_00016334_100	=	1750	CNT0033164	102	4.6607	9.79846	6.61008
Pp1s168_54V6	TCONS_00016334_100	=	1750	CNT0033163	79	4.6607	9.79846	6.61008
Pp1s168_54V6	TCONS_00016334_100	=	1750	CNT0033164	79	4.6607	9.79846	6.61008
Pp1s169_109V6	TCONS_00016419_100	=	2331	CNT0033692	133	10.5172	3.76858	11.7458
Pp1s169_109V6	TCONS_00016419_100	=	2331	CNT0033692	220	10.5172	3.76858	11.7458
Pp1s169_109V6	TCONS_00016419_100	=	2331	CNT0033926	167	10.5172	3.76858	11.7458
Pp1s169_109V6	TCONS_00016420_100	=	1475	CNT0033692	133	6.01385	5.9439	18.9106
Pp1s169_109V6	TCONS_00016420_100	=	1475	CNT0033692	220	6.01385	5.9439	18.9106
Pp1s169_24V6	TCONS_00016375_100	=	3014	CNT0033302	319	1.89872	3.81754	5.15442
Pp1s170_55V6	TCONS_00017003_100	=	1995	CNT0034253	61	0.658447	0.0192871	2.25848
Pp1s171_143V6	TCONS_00017187_100	o	2326	CNT0033840	95	4.93935	1.73599	0.927649
Pp1s17_208V6	TCONS_00016837_100	=	2317	CNT0033047	177	15.8957	6.50666	21.1949
Pp1s17_208V6	TCONS_00016837_100	=	2317	CNT0033047	155	15.8957	6.50666	21.1949
Pp1s17_208V6	TCONS_00016837_100	=	2317	CNT0035155	243	15.8957	6.50666	21.1949
Pp1s17_208V6	TCONS_00016837_100	=	2317	CNT0035156	123	15.8957	6.50666	21.1949
Pp1s17_208V6	TCONS_00016837_100	=	2317	CNT0033723	221	15.8957	6.50666	21.1949
Pp1s17_208V6	TCONS_00016837_100	=	2317	CNT0035156	108	15.8957	6.50666	21.1949
Pp1s17_208V6	TCONS_00016837_100	=	2317	CNT0033045	145	15.8957	6.50666	21.1949
Pp1s17_208V6	TCONS_00016837_100	=	2317	CNT0035155	139	15.8957	6.50666	21.1949
Pp1s17_208V6	TCONS_00016837_100	=	2317	CNT0035156	139	15.8957	6.50666	21.1949
Pp1s17_208V6	TCONS_00016837_100	=	2317	CNT0033045	202	15.8957	6.50666	21.1949
Pp1s17_208V6	TCONS_00016837_100	=	2317	CNT0033723	91	15.8957	6.50666	21.1949
Pp1s17_211V6	TCONS_00016838_100	j	1301	CNT0033047	174	4.1998	5.22643	1.65627
Pp1s17_211V6	TCONS_00016838_100	j	1301	CNT0035155	250	4.1998	5.22643	1.65627
Pp1s17_211V6	TCONS_00016838_100	j	1301	CNT0035156	116	4.1998	5.22643	1.65627
Pp1s17_211V6	TCONS_00016838_100	j	1301	CNT0033047	100	4.1998	5.22643	1.65627
Pp1s17_211V6	TCONS_00016838_100	j	1301	CNT0033723	137	4.1998	5.22643	1.65627
Pp1s17_211V6	TCONS_00016838_100	j	1301	CNT0035156	136	4.1998	5.22643	1.65627
Pp1s17_211V6	TCONS_00016838_100	j	1301	CNT0035155	233	4.1998	5.22643	1.65627
Pp1s17_211V6	TCONS_00016838_100	j	1301	CNT0035156	233	4.1998	5.22643	1.65627
Pp1s17_211V6	TCONS_00016838_100	j	1301	CNT0033045	168	4.1998	5.22643	1.65627
Pp1s17_211V6	TCONS_00016838_100	j	1301	CNT0033723	55	4.1998	5.22643	1.65627
Pp1s17_211V6	TCONS_00016840_100	=	366	CNT0033047	65	2.47982	1.92633	1.66226
Pp1s17_211V6	TCONS_00016840_100	=	366	CNT0035155	115	2.47982	1.92633	1.66226
Pp1s17_211V6	TCONS_00016840_100	=	366	CNT0035156	115	2.47982	1.92633	1.66226
Pp1s17_211V6	TCONS_00016840_100	=	366	CNT0033047	100	2.47982	1.92633	1.66226
Pp1s17_211V6	TCONS_00016840_100	=	366	CNT0035155	98	2.47982	1.92633	1.66226
Pp1s17_211V6	TCONS_00016840_100	=	366	CNT0035156	98	2.47982	1.92633	1.66226
Pp1s17_211V6	TCONS_00016840_100	=	366	CNT0033723	93	2.47982	1.92633	1.66226
Pp1s17_211V6	TCONS_00016840_100	=	366	CNT0035155	95	2.47982	1.92633	1.66226
Pp1s17_211V6	TCONS_00016840_100	=	366	CNT0035156	95	2.47982	1.92633	1.66226
Pp1s17_211V6	TCONS_00016840_100	=	366	CNT0033045	65	2.47982	1.92633	1.66226
Pp1s17_211V6	TCONS_00016840_100	=	366	CNT0033723	55	2.47982	1.92633	1.66226
Pp1s172_31V6	TCONS_00017224_100	j	5273	CNT0033720	68	17.651	0.499693	5.21956
Pp1s172_31V6	TCONS_00017224_100	j	5273	CNT0033720	76	17.651	0.499693	5.21956
Pp1s172_31V6	TCONS_00017225_100	=	927	CNT0033720	68	31.4228	0.71189	8.32014
Pp1s172_31V6	TCONS_00017225_100	=	927	CNT0033720	76	31.4228	0.71189	8.32014
Pp1s17_236V6	TCONS_00016851_100	j	947	CNT0032820	55	1.01247	1.54232	1.22002
Pp1s17_265V6	TCONS_00016867_100	=	914	CNT0033674	704	62.4321	4.17843	11.732
Pp1s17_265V6	TCONS_00016867_100	=	914	CNT0033455	212	62.4321	4.17843	11.732
Pp1s17_265V6	TCONS_00016867_100	=	914	CNT0033674	227	62.4321	4.17843	11.732
Pp1s17_265V6	TCONS_00016867_100	=	914	CNT0033674	455	62.4321	4.17843	11.732
Pp1s17_265V6	TCONS_00016867_100	=	914	CNT0033455	209	62.4321	4.17843	11.732
Pp1s17_265V6	TCONS_00016867_100	=	914	CNT0033674	440	62.4321	4.17843	11.732
Pp1s17_265V6	TCONS_00016867_100	=	914	CNT0033455	227	62.4321	4.17843	11.732
Pp1s17_265V6	TCONS_00016867_100	=	914	CNT0033674	236	62.4321	4.17843	11.732
Pp1s17_269V6	TCONS_00016668_100	=	1145	CNT0033674	696	37.1422	2.85436	5.84595
Pp1s17_269V6	TCONS_00016668_100	=	1145	CNT0033455	212	37.1422	2.85436	5.84595
Pp1s17_269V6	TCONS_00016668_100	=	1145	CNT0033674	455	37.1422	2.85436	5.84595
Pp1s17_269V6	TCONS_00016668_100	=	1145	CNT0033674	227	37.1422	2.85436	5.84595
Pp1s17_269V6	TCONS_00016668_100	=	1145	CNT0033455	209	37.1422	2.85436	5.84595
Pp1s17_269V6	TCONS_00016668_100	=	1145	CNT0033674	691	37.1422	2.85436	5.84595
Pp1s17_269V6	TCONS_00016668_100	=	1145	CNT0033455	209	37.1422	2.85436	5.84595
Pp1s17_269V6	TCONS_00016668_100	=	1145	CNT0033674	440	37.1422	2.85436	5.84595
Pp1s17_269V6	TCONS_00016668_100	=	1145	CNT0033455	227	37.1422	2.85436	5.84595
Pp1s17_269V6	TCONS_00016668_100	=	1145	CNT0033674	236	37.1422	2.85436	5.84595
Pp1s17_276V6	TCONS_00016677_100	=	840	CNT0032820	126	1.94441	0.781014	0.258684
Pp1s17_306V6	TCONS_00016895_100	=	1059	CNT0033728	150	256.387	100.772	160.63
Pp1s173_120V6	TCONS_00017364_100	=	2000	CNT0034236	75	2.13728	3.06847	1.5218
Pp1s173_136V6	TCONS_00017457_100	=	2631	CNT0034911	43	9.0334	30.6241	9.63501
Pp1s173_136V6	TCONS_00017457_100	=	2631	CNT0034911	68	9.0334	30.6241	9.63501
Pp1s173_136V6	TCONS_00017457_100	=	2631	CNT0034912	136	9.0334	30.6241	9.63501
Pp1s173_15V6	TCONS_00017387_100	j	2984	CNT0034253	66	14.245	5.71229	3.27944
Pp1s173_15V6	TCONS_00017392_100	=	2657	CNT0034253	66	17.5015	11.8833	15.3358
Pp1s173_90V6	TCONS_00017358_100	=	4541	CNT0034304	76	1.58312	0.915851	3.81641
Pp1s173_90V6	TCONS_00017358_100	=	4541	CNT0034304	58	1.58312	0.915851	3.81641
Pp1s173_90V6	TCONS_00017358_100	=	4541	CNT0034304	42	1.58312	0.915851	3.81641
Pp1s173_90V6	TCONS_00017358_100	=	4541	CNT0034304	85	1.58312	0.915851	3.81641
Pp1s174_37V6	TCONS_00017553_100	=	1941	CNT0033047	171	258.656	81.3373	110.278
Pp1s174_37V6	TCONS_00017553_100	=	1941	CNT0033047	134	258.656	81.3373	110.278
Pp1s174_37V6	TCONS_00017553_100	=	1941	CNT0035155	234	258.656	81.3373	110.278
Pp1s174_37V6	TCONS_00017553_100	=	1941	CNT0035156	124	258.656	81.3373	110.278
Pp1s174_37V6	TCONS_00017553_100	=	1941	CNT0033723	56	258.656	81.3373	110.278
Pp1s174_37V6	TCONS_00017553_100	=	1941	CNT0033723	221	258.656	81.3373	110.278
Pp1s174_37V6	TCONS_00017553_100	=	1941	CNT0035156	108	258.656	81.3373	110.278
Pp1s174_37V6	TCONS_00017553_100	=	1941	CNT0033045	129	258.656	81.3373	110.278
Pp1s174_37V6	TCONS_00017553_100	=	1941	CNT0035155	128	258.656	81.3373	110.278
Pp1s174_37V6	TCONS_00017553_100	=	1941	CNT0035156	128	258.656	81.3373	110.278
Pp1s174_37V6	TCONS_00017553_100	=	1941	CNT0033045	202	258.656	81.3373	110.278
Pp1s174_37V6	TCONS_00017553_100	=	1941	CNT0033723	91	258.656	81.3373	110.278
Pp1s174_48V6	TCONS_00017488_100	=	903	CNT0033801	143	228.375	79.732	182.742
Pp1s174_48V6	TCONS_00017488_100	=	903	CNT0033801	122	228.375	79.732	182.742
Pp1s174_49V6	TCONS_00017564_100	j	1149	CNT0033728	150	16.2801	6.94985	4.85867
Pp1s174_97V6	TCONS_00017591_100	=	1833	CNT0033047	129	9.8275	17.9945	3.74121
Pp1s174_97V6	TCONS_00017591_100	=	1833	CNT0035155	192	9.8275	17.9945	3.74121
Pp1s174_97V6	TCONS_00017591_100	=	1833	CNT0033723	210	9.8275	17.9945	3.74121
Pp1s174_97V6	TCONS_00017591_100	=	1833	CNT0033045	117	9.8275	17.9945	3.74121
Pp1s174_97V6	TCONS_00017591_100	=	1833	CNT0033723	78	9.8275	17.9945	3.74121
Pp1s174_97V6	TCONS_00017591_100	=	1833	CNT0033045	183	9.8275	17.9945	3.74121
Pp1s175_73V6	TCONS_00017650_100	o	1486	CNT0033674	892	3.12168	0.570158	0.322918
Pp1s175_73V6	TCONS_00017650_100	o	1486	CNT0033455	230	3.12168	0.570158	0.322918
Pp1s175_73V6	TCONS_00017650_100	o	1486	CNT0033674	463	3.12168	0.570158	0.322918
Pp1s175_73V6	TCONS_00017650_100	o	1486	CNT0033674	227	3.12168	0.570158	0.322918
Pp1s175_73V6	TCONS_00017650_100	o	1486	CNT0033455	227	3.12168	0.570158	0.322918
Pp1s175_73V6	TCONS_00017650_100	o	1486	CNT0033674	779	3.12168	0.570158	0.322918
Pp1s175_73V6	TCONS_00017650_100	o	1486	CNT0033455	212	3.12168	0.570158	0.322918
Pp1s175_73V6	TCONS_00017650_100	o	1486	CNT0033674	463	3.12168	0.570158	0.322918
Pp1s175_73V6	TCONS_00017650_100	o	1486	CNT0033455	227	3.12168	0.570158	0.322918
Pp1s175_73V6	TCONS_00017650_100	o	1486	CNT0033674	235	3.12168	0.570158	0.322918
Pp1s175_73V6	TCONS_00017651_100	j	1266	CNT0033674	869	11.5232	5.76535	1.36512
Pp1s175_73V6	TCONS_00017651_100	j	1266	CNT0033455	230	11.5232	5.76535	1.36512
Pp1s175_73V6	TCONS_00017651_100	j	1266	CNT0033674	455	11.5232	5.76535	1.36512
Pp1s175_73V6	TCONS_00017651_100	j	1266	CNT0033674	227	11.5232	5.76535	1.36512
Pp1s175_73V6	TCONS_00017651_100	j	1266	CNT0033455	228	11.5232	5.76535	1.36512
Pp1s175_73V6	TCONS_00017651_100	j	1266	CNT0033674	779	11.5232	5.76535	1.36512
Pp1s175_73V6	TCONS_00017651_100	j	1266	CNT0033455	212	11.5232	5.76535	1.36512
Pp1s175_73V6	TCONS_00017651_100	j	1266	CNT0033674	463	11.5232	5.76535	1.36512
Pp1s175_73V6	TCONS_00017651_100	j	1266	CNT0033455	227	11.5232	5.76535	1.36512
Pp1s175_73V6	TCONS_00017651_100	j	1266	CNT0033674	235	11.5232	5.76535	1.36512
Pp1s175_73V6	TCONS_00017652_100	=	1633	CNT0033674	853	481.41	107.726	184.457
Pp1s175_73V6	TCONS_00017652_100	=	1633	CNT0033455	230	481.41	107.726	184.457
Pp1s175_73V6	TCONS_00017652_100	=	1633	CNT0033674	227	481.41	107.726	184.457
Pp1s175_73V6	TCONS_00017652_100	=	1633	CNT0033674	455	481.41	107.726	184.457
Pp1s175_73V6	TCONS_00017652_100	=	1633	CNT0033455	227	481.41	107.726	184.457
Pp1s175_73V6	TCONS_00017652_100	=	1633	CNT0033674	691	481.41	107.726	184.457
Pp1s175_73V6	TCONS_00017652_100	=	1633	CNT0033455	228	481.41	107.726	184.457
Pp1s175_73V6	TCONS_00017652_100	=	1633	CNT0033674	683	481.41	107.726	184.457
Pp1s175_73V6	TCONS_00017652_100	=	1633	CNT0033455	227	481.41	107.726	184.457
Pp1s175_73V6	TCONS_00017652_100	=	1633	CNT0033674	779	481.41	107.726	184.457
Pp1s175_73V6	TCONS_00017652_100	=	1633	CNT0033455	212	481.41	107.726	184.457
Pp1s175_73V6	TCONS_00017652_100	=	1633	CNT0033674	463	481.41	107.726	184.457
Pp1s175_73V6	TCONS_00017652_100	=	1633	CNT0033455	227	481.41	107.726	184.457
Pp1s175_73V6	TCONS_00017652_100	=	1633	CNT0033674	235	481.41	107.726	184.457
Pp1s175_73V6	TCONS_00017654_100	j	1250	CNT0033674	853	74.687	18.6268	39.3678
Pp1s175_73V6	TCONS_00017654_100	j	1250	CNT0033455	230	74.687	18.6268	39.3678
Pp1s175_73V6	TCONS_00017654_100	j	1250	CNT0033674	455	74.687	18.6268	39.3678
Pp1s175_73V6	TCONS_00017654_100	j	1250	CNT0033674	227	74.687	18.6268	39.3678
Pp1s175_73V6	TCONS_00017654_100	j	1250	CNT0033455	228	74.687	18.6268	39.3678
Pp1s175_73V6	TCONS_00017654_100	j	1250	CNT0033674	779	74.687	18.6268	39.3678
Pp1s175_73V6	TCONS_00017654_100	j	1250	CNT0033455	212	74.687	18.6268	39.3678
Pp1s175_73V6	TCONS_00017654_100	j	1250	CNT0033674	463	74.687	18.6268	39.3678
Pp1s175_73V6	TCONS_00017654_100	j	1250	CNT0033455	227	74.687	18.6268	39.3678
Pp1s175_73V6	TCONS_00017654_100	j	1250	CNT0033674	235	74.687	18.6268	39.3678
Pp1s176_111V6	TCONS_00017791_100	=	1167	CNT0033685	111	2.84694	2.90955	0.846533
Pp1s176_111V6	TCONS_00017791_100	=	1167	CNT0033685	97	2.84694	2.90955	0.846533
Pp1s176_111V6	TCONS_00017792_100	j	415	CNT0033685	98	16.8035	10.8621	3.71038
Pp1s176_111V6	TCONS_00017792_100	j	415	CNT0033685	165	16.8035	10.8621	3.71038
Pp1s1_765V6	TCONS_00000697_100	=	1002	CNT0034331	200	395.658	37.1641	180.889
Pp1s176_87V6	TCONS_00017836_100	j	690	CNT0033685	105	32.4059	35.9505	20.2268
Pp1s176_87V6	TCONS_00017836_100	j	690	CNT0033685	493	32.4059	35.9505	20.2268
Pp1s176_87V6	TCONS_00017837_100	j	874	CNT0033685	109	2.03235	0.016855	0.8948
Pp1s176_87V6	TCONS_00017837_100	j	874	CNT0033685	493	2.03235	0.016855	0.8948
Pp1s176_87V6	TCONS_00017839_100	=	2037	CNT0033685	109	2.74539	4.59716	2.08971
Pp1s176_87V6	TCONS_00017839_100	=	2037	CNT0033685	109	2.74539	4.59716	2.08971
Pp1s177_13V6	TCONS_00017879_100	=	1114	CNT0034662	130	1523.46	46.1601	1427.86
Pp1s177_13V6	TCONS_00017879_100	=	1114	CNT0034662	80	1523.46	46.1601	1427.86
Pp1s177_33V6	TCONS_00017977_100	=	1750	CNT0033692	134	4.63856	0.533051	3.97072
Pp1s177_33V6	TCONS_00017977_100	=	1750	CNT0033692	298	4.63856	0.533051	3.97072
Pp1s1_780V6	TCONS_00000705_100	j	1111	CNT0034213	324	3.92694	4.56072	0.759241
Pp1s1_780V6	TCONS_00000706_100	=	1023	CNT0034213	324	463.712	209.23	333.93
Pp1s178_139V6	TCONS_00018166_100	=	2157	CNT0033806	81	0.249637	1.94828	0.623511
Pp1s17_83V6	TCONS_00016791_100	=	174	CNT0032820	167	15.8488	6.84505	2.60927
Pp1s17_83V6	TCONS_00016791_100	=	174	CNT0034490	167	15.8488	6.84505	2.60927
Pp1s17_83V6	TCONS_00016791_100	=	174	CNT0034490	85	15.8488	6.84505	2.60927
Pp1s1_784V6	TCONS_00000719_100	j	1428	CNT0035466	430	3.01784	1.45053	3.65499
Pp1s1_784V6	TCONS_00000719_100	j	1428	CNT0035466	83	3.01784	1.45053	3.65499
Pp1s1_784V6	TCONS_00000720_100	=	1324	CNT0035466	430	21.8088	21.8456	23.2121
Pp1s1_784V6	TCONS_00000720_100	=	1324	CNT0035466	83	21.8088	21.8456	23.2121
Pp1s178_97V6	TCONS_00018148_100	=	1080	CNT0033159	86	0.318679	1.10076	1.51015
Pp1s178_97V6	TCONS_00018148_100	=	1080	CNT0033161	86	0.318679	1.10076	1.51015
Pp1s179_15V6	TCONS_00018218_100	=	1000	CNT0033728	150	587.271	243.879	369.419
Pp1s17_91V6	TCONS_00016802_100	=	3806	CNT0035148	237	16.7172	4.99074	7.77578
Pp1s17_91V6	TCONS_00016802_100	=	3806	CNT0035148	271	16.7172	4.99074	7.77578
Pp1s180_101V6	TCONS_00018726_100	o	863	CNT0033714	109	27.8179	4.12933	0.405521
Pp1s180_101V6	TCONS_00018726_100	o	863	CNT0033714	755	27.8179	4.12933	0.405521
Pp1s180_101V6	TCONS_00018726_100	o	863	CNT0033715	755	27.8179	4.12933	0.405521
Pp1s180_101V6	TCONS_00018727_100	o	972	CNT0033714	218	2.23656	0	0.394313
Pp1s180_101V6	TCONS_00018727_100	o	972	CNT0033714	755	2.23656	0	0.394313
Pp1s180_101V6	TCONS_00018727_100	o	972	CNT0033715	755	2.23656	0	0.394313
Pp1s180_148V6	TCONS_00018746_100	=	2336	CNT0033831	316	2.34176	1.45673	1.72374
Pp1s180_31V6	TCONS_00018607_100	=	820	CNT0032941	186	6.27565	10.7646	4.86757
Pp1s180_31V6	TCONS_00018608_100	=	713	CNT0032941	186	14.6776	11.5697	7.74926
Pp1s180_35V6	TCONS_00018679_100	=	3900	CNT0033966	523	44.8761	8.91102	14.6261
Pp1s180_35V6	TCONS_00018679_100	=	3900	CNT0033966	213	44.8761	8.91102	14.6261
Pp1s180_56V6	TCONS_00018623_100	j	1751	CNT0033714	251	4.42937	7.93832	4.10716
Pp1s180_56V6	TCONS_00018623_100	j	1751	CNT0033714	492	4.42937	7.93832	4.10716
Pp1s180_56V6	TCONS_00018623_100	j	1751	CNT0033715	484	4.42937	7.93832	4.10716
Pp1s180_56V6	TCONS_00018623_100	j	1751	CNT0033714	84	4.42937	7.93832	4.10716
Pp1s180_56V6	TCONS_00018623_100	j	1751	CNT0033715	84	4.42937	7.93832	4.10716
Pp1s180_56V6	TCONS_00018624_100	o	1652	CNT0033714	702	3.67552	4.2767	0.357328
Pp1s180_56V6	TCONS_00018624_100	o	1652	CNT0033715	484	3.67552	4.2767	0.357328
Pp1s180_56V6	TCONS_00018624_100	o	1652	CNT0033714	84	3.67552	4.2767	0.357328
Pp1s180_56V6	TCONS_00018624_100	o	1652	CNT0033715	84	3.67552	4.2767	0.357328
Pp1s180_56V6	TCONS_00018626_100	=	366	CNT0033714	287	1.61978	0.761642	1.56785
Pp1s180_56V6	TCONS_00018626_100	=	366	CNT0033715	285	1.61978	0.761642	1.56785
Pp1s1_808V6	TCONS_00000742_100	j	2184	CNT0032770	63	1.74828	1.80798	2.22406
Pp1s1_808V6	TCONS_00000743_100	=	1278	CNT0032770	63	0.369071	0.859482	1.68126
Pp1s181_115V6	TCONS_00018824_100	=	1885	CNT0033825	576	3.4066	10.203	3.05996
Pp1s181_13V6	TCONS_00018770_100	j	4244	CNT0033216	113	2.22406	3.32117	6.6832
Pp1s181_13V6	TCONS_00018772_100	=	3569	CNT0033216	113	1.58232	5.47879	8.4726
Pp1s18_130V6	TCONS_00018481_100	=	1742	CNT0035121	54	1.20405	3.39953	0.539732
Pp1s181_36V6	TCONS_00018779_100	j	4139	CNT0033533	263	0.32908	1.08536	3.10506
Pp1s181_36V6	TCONS_00018780_100	j	3671	CNT0033533	263	23.0899	2.64462	4.89601
Pp1s181_36V6	TCONS_00018781_100	j	3529	CNT0033533	263	13.5945	0.115266	0.000233583
Pp1s181_36V6	TCONS_00018782_100	=	2342	CNT0033533	263	3.49921	4.21785	5.80816
Pp1s181_3V6	TCONS_00018762_100	=	2651	CNT0033041	85	135.715	25.6318	79.2754
Pp1s181_43V6	TCONS_00018845_100	=	1730	CNT0034801	54	5.35171	5.74244	13.655
Pp1s1_815V6	TCONS_00000745_100	j	2338	CNT0033922	158	32.6545	30.0226	27.8766
Pp1s1_815V6	TCONS_00000745_100	j	2338	CNT0033922	71	32.6545	30.0226	27.8766
Pp1s1_815V6	TCONS_00000746_100	j	3050	CNT0033922	158	2.19242	16.3075	6.29589
Pp1s1_815V6	TCONS_00000746_100	j	3050	CNT0033922	71	2.19242	16.3075	6.29589
Pp1s1_815V6	TCONS_00000748_100	=	2548	CNT0033922	158	39.4748	54.6935	47.8653
Pp1s1_815V6	TCONS_00000748_100	=	2548	CNT0033922	71	39.4748	54.6935	47.8653
Pp1s18_1V6	TCONS_00018240_100	=	1892	CNT0034770	61	7.72983	17.0168	13.0714
Pp1s18_210V6	TCONS_00018338_100	=	2314	CNT0034260	77	6.82814	5.64859	10.9517
Pp1s18_210V6	TCONS_00018338_100	=	2314	CNT0034260	99	6.82814	5.64859	10.9517
Pp1s18_223V6	TCONS_00018345_100	=	1107	CNT0035116	185	397.162	160.848	79.8237
Pp1s18_223V6	TCONS_00018345_100	=	1107	CNT0035116	79	397.162	160.848	79.8237
Pp1s182_81V6	TCONS_00018899_100	=	1337	CNT0034662	66	697.299	202.556	745.127
Pp1s182_81V6	TCONS_00018899_100	=	1337	CNT0034662	130	697.299	202.556	745.127
Pp1s182_81V6	TCONS_00018899_100	=	1337	CNT0033760	41	697.299	202.556	745.127
Pp1s182_81V6	TCONS_00018899_100	=	1337	CNT0034662	80	697.299	202.556	745.127
Pp1s182_83V6	TCONS_00018941_100	=	1543	CNT0032902	54	4.82577	0.565326	1.24173
Pp1s182_83V6	TCONS_00018942_100	=	780	CNT0032902	54	296.707	17.8537	48.2444
Pp1s183_112V6	TCONS_00019009_100	=	2562	CNT0034597	64	8.75648	4.10194	3.21415
Pp1s183_39V6	TCONS_00019039_100	=	1946	CNT0033680	60	30.0473	32.6298	30.2658
Pp1s183_47V6	TCONS_00019044_100	j	2780	CNT0034002	77	6.51408	0.000534287	0.0117188
Pp1s183_47V6	TCONS_00019044_100	j	2780	CNT0034003	77	6.51408	0.000534287	0.0117188
Pp1s183_47V6	TCONS_00019045_100	j	3068	CNT0034002	77	5.60552	0.66921	1.56228
Pp1s183_47V6	TCONS_00019045_100	j	3068	CNT0034003	77	5.60552	0.66921	1.56228
Pp1s183_47V6	TCONS_00019046_100	=	2712	CNT0034002	77	61.8585	3.65685	22.3159
Pp1s183_47V6	TCONS_00019046_100	=	2712	CNT0034003	77	61.8585	3.65685	22.3159
Pp1s183_4V6	TCONS_00018967_100	=	1254	CNT0034909	72	1.01846	2.82139	3.78465
Pp1s183_4V6	TCONS_00018968_100	j	1681	CNT0034909	72	34.6736	22.7806	23.5082
Pp1s183_56V6	TCONS_00018994_100	=	3536	CNT0034002	58	22.0885	2.11686	2.43796
Pp1s183_56V6	TCONS_00018994_100	=	3536	CNT0034003	58	22.0885	2.11686	2.43796
Pp1s183_56V6	TCONS_00018995_100	=	2752	CNT0034002	58	50.1188	13.0482	26.6582
Pp1s183_56V6	TCONS_00018995_100	=	2752	CNT0034003	58	50.1188	13.0482	26.6582
Pp1s183_93V6	TCONS_00019060_100	j	1731	CNT0033684	56	6.75608	5.84087	8.97351
Pp1s183_93V6	TCONS_00019060_100	j	1731	CNT0033684	630	6.75608	5.84087	8.97351
Pp1s183_93V6	TCONS_00019061_100	=	1294	CNT0033684	56	4.43932	9.4565	6.84129
Pp1s183_93V6	TCONS_00019061_100	=	1294	CNT0033684	541	4.43932	9.4565	6.84129
Pp1s183_93V6	TCONS_00019062_100	=	1580	CNT0033684	56	12.5394	16.483	19.0934
Pp1s183_93V6	TCONS_00019062_100	=	1580	CNT0033684	539	12.5394	16.483	19.0934
Pp1s183_93V6	TCONS_00019063_100	=	1637	CNT0033684	56	0.000212378	0.000394976	1.50503
Pp1s183_93V6	TCONS_00019063_100	=	1637	CNT0033684	539	0.000212378	0.000394976	1.50503
Pp1s184_64V6	TCONS_00019181_100	=	953	CNT0033674	233	820.374	269.504	632.034
Pp1s184_64V6	TCONS_00019181_100	=	953	CNT0033455	230	820.374	269.504	632.034
Pp1s184_64V6	TCONS_00019181_100	=	953	CNT0033674	212	820.374	269.504	632.034
Pp1s184_64V6	TCONS_00019181_100	=	953	CNT0033674	228	820.374	269.504	632.034
Pp1s1_848V6	TCONS_00000769_100	j	1582	CNT0034562	120	9.29943	1.32366	2.75683
Pp1s1_848V6	TCONS_00000769_100	j	1582	CNT0034562	80	9.29943	1.32366	2.75683
Pp1s1_848V6	TCONS_00000769_100	j	1582	CNT0034562	60	9.29943	1.32366	2.75683
Pp1s1_848V6	TCONS_00000769_100	j	1582	CNT0034562	136	9.29943	1.32366	2.75683
Pp1s1_848V6	TCONS_00000770_100	j	1538	CNT0034562	120	6.80462	2.74013	6.74721
Pp1s1_848V6	TCONS_00000770_100	j	1538	CNT0034562	80	6.80462	2.74013	6.74721
Pp1s1_848V6	TCONS_00000770_100	j	1538	CNT0034562	60	6.80462	2.74013	6.74721
Pp1s1_848V6	TCONS_00000770_100	j	1538	CNT0034562	136	6.80462	2.74013	6.74721
Pp1s1_848V6	TCONS_00000771_100	j	1425	CNT0034562	120	12.6857	7.58677	9.89503
Pp1s1_848V6	TCONS_00000771_100	j	1425	CNT0034562	80	12.6857	7.58677	9.89503
Pp1s1_848V6	TCONS_00000771_100	j	1425	CNT0034562	60	12.6857	7.58677	9.89503
Pp1s1_848V6	TCONS_00000771_100	j	1425	CNT0034562	136	12.6857	7.58677	9.89503
Pp1s1_848V6	TCONS_00000772_100	=	1080	CNT0034562	125	6.25587	4.18558	6.22219
Pp1s1_848V6	TCONS_00000772_100	=	1080	CNT0034562	80	6.25587	4.18558	6.22219
Pp1s1_848V6	TCONS_00000772_100	=	1080	CNT0034562	60	6.25587	4.18558	6.22219
Pp1s1_848V6	TCONS_00000772_100	=	1080	CNT0034562	136	6.25587	4.18558	6.22219
Pp1s184_99V6	TCONS_00019112_100	j	1485	CNT0033666	526	1.65334	5.49566	0.929391
Pp1s184_99V6	TCONS_00019113_100	=	1870	CNT0033666	68	5.6849	26.5629	2.09642
Pp1s18_56V6	TCONS_00018269_100	=	1317	CNT0035129	1005	62.4824	0.765942	1.89276
Pp1s18_56V6	TCONS_00018269_100	=	1317	CNT0035129	292	62.4824	0.765942	1.89276
Pp1s186_25V6	TCONS_00019415_100	=	1679	CNT0034662	93	0.0887548	6.08916e-05	1.99047
Pp1s186_25V6	TCONS_00019415_100	=	1679	CNT0034662	130	0.0887548	6.08916e-05	1.99047
Pp1s186_25V6	TCONS_00019415_100	=	1679	CNT0034662	80	0.0887548	6.08916e-05	1.99047
Pp1s186_26V6	TCONS_00019371_100	=	1680	CNT0034662	93	0.0886671	5.80733e-05	1.72957
Pp1s186_26V6	TCONS_00019371_100	=	1680	CNT0034662	130	0.0886671	5.80733e-05	1.72957
Pp1s186_26V6	TCONS_00019371_100	=	1680	CNT0034662	80	0.0886671	5.80733e-05	1.72957
Pp1s186_26V6	TCONS_00019372_100	=	1526	CNT0034662	93	5.10952	0.563056	6.03708
Pp1s186_26V6	TCONS_00019372_100	=	1526	CNT0034662	130	5.10952	0.563056	6.03708
Pp1s186_26V6	TCONS_00019372_100	=	1526	CNT0034662	80	5.10952	0.563056	6.03708
Pp1s186_77V6	TCONS_00019428_100	j	2616	CNT0034339	115	6.28148	1.67391	2.80408
Pp1s186_77V6	TCONS_00019428_100	j	2616	CNT0034605	95	6.28148	1.67391	2.80408
Pp1s186_77V6	TCONS_00019428_100	j	2616	CNT0034605	101	6.28148	1.67391	2.80408
Pp1s186_77V6	TCONS_00019428_100	j	2616	CNT0034339	231	6.28148	1.67391	2.80408
Pp1s186_77V6	TCONS_00019429_100	j	2228	CNT0034339	115	19.1486	13.9363	7.20311
Pp1s186_77V6	TCONS_00019429_100	j	2228	CNT0034605	95	19.1486	13.9363	7.20311
Pp1s186_77V6	TCONS_00019429_100	j	2228	CNT0034605	101	19.1486	13.9363	7.20311
Pp1s186_77V6	TCONS_00019429_100	j	2228	CNT0034339	231	19.1486	13.9363	7.20311
Pp1s187_21V6	TCONS_00019495_100	=	156	CNT0033073	77	0.525702	2.19791	0.207267
Pp1s187_47V6	TCONS_00019459_100	=	3005	CNT0033075	101	45.0661	83.4898	18.7059
Pp1s187_64V6	TCONS_00019469_100	=	165	CNT0033650	45	33.0878	5.91827	5.48141
Pp1s187_67V6	TCONS_00019471_100	=	3319	CNT0033650	1490	5.4606	1.43482	1.12088
Pp1s18_77V6	TCONS_00018455_100	j	2795	CNT0035117	94	2.0983	0.633098	1.91645
Pp1s18_77V6	TCONS_00018455_100	j	2795	CNT0035117	195	2.0983	0.633098	1.91645
Pp1s18_77V6	TCONS_00018457_100	=	2642	CNT0035117	94	21.7411	9.25743	23.3469
Pp1s18_77V6	TCONS_00018457_100	=	2642	CNT0035117	163	21.7411	9.25743	23.3469
Pp1s18_77V6	TCONS_00018458_100	=	2503	CNT0035117	94	27.4789	3.75359	10.7614
Pp1s18_77V6	TCONS_00018458_100	=	2503	CNT0035117	163	27.4789	3.75359	10.7614
Pp1s188_107V6	TCONS_00019659_100	=	1750	CNT0034503	141	2.39301	2.73569	1.0154
Pp1s188_107V6	TCONS_00019659_100	=	1750	CNT0034503	152	2.39301	2.73569	1.0154
Pp1s188_107V6	TCONS_00019660_100	=	1878	CNT0034503	141	16.157	4.78259	5.1451
Pp1s188_107V6	TCONS_00019660_100	=	1878	CNT0034503	152	16.157	4.78259	5.1451
Pp1s188_107V6	TCONS_00019661_100	=	1705	CNT0034503	141	13.513	3.31029	2.13349
Pp1s188_107V6	TCONS_00019661_100	=	1705	CNT0034503	152	13.513	3.31029	2.13349
Pp1s188_1V6	TCONS_00019530_100	j	3334	CNT0034933	193	5.68656e-05	4.65	0.0475606
Pp1s188_1V6	TCONS_00019531_100	j	3202	CNT0034933	193	0.465927	5.39546	0.0953118
Pp1s188_35V6	TCONS_00019624_100	=	982	CNT0032851	178	7.2805	0.613253	1.39346
Pp1s188_35V6	TCONS_00019624_100	=	982	CNT0032851	228	7.2805	0.613253	1.39346
Pp1s188_35V6	TCONS_00019625_100	j	1173	CNT0032851	178	3.81037	0.284051	8.15527
Pp1s188_35V6	TCONS_00019625_100	j	1173	CNT0032851	228	3.81037	0.284051	8.15527
Pp1s188_39V6	TCONS_00019627_100	=	1114	CNT0033559	40	219.56	125.603	115.224
Pp1s188_39V6	TCONS_00019627_100	=	1114	CNT0033559	134	219.56	125.603	115.224
Pp1s188_39V6	TCONS_00019627_100	=	1114	CNT0033006	228	219.56	125.603	115.224
Pp1s188_39V6	TCONS_00019627_100	=	1114	CNT0033559	190	219.56	125.603	115.224
Pp1s188_71V6	TCONS_00019635_100	j	1223	CNT0033642	316	56.8369	18.4693	12.5407
Pp1s188_71V6	TCONS_00019635_100	j	1223	CNT0033642	131	56.8369	18.4693	12.5407
Pp1s188_71V6	TCONS_00019639_100	=	348	CNT0033642	93	16.8366	1.89052	5.47272
Pp1s188_72V6	TCONS_00019640_100	=	231	CNT0033642	154	5.82892	4.78826	2.442
Pp1s188_72V6	TCONS_00019640_100	=	231	CNT0033642	79	5.82892	4.78826	2.442
Pp1s188_73V6	TCONS_00019581_100	j	2594	CNT0034409	92	1.32428	3.29972	1.46956
Pp1s188_73V6	TCONS_00019581_100	j	2594	CNT0034411	92	1.32428	3.29972	1.46956
Pp1s188_77V6	TCONS_00019644_100	j	1267	CNT0033646	474	3.65888	2.10378	1.61624
Pp1s188_95V6	TCONS_00019656_100	j	4116	CNT0033643	217	7.79135	10.4477	4.47522
Pp1s188_95V6	TCONS_00019656_100	j	4116	CNT0033644	96	7.79135	10.4477	4.47522
Pp1s188_95V6	TCONS_00019656_100	j	4116	CNT0033644	74	7.79135	10.4477	4.47522
Pp1s188_95V6	TCONS_00019657_100	=	2628	CNT0033644	96	10.4128	12.7763	5.15489
Pp1s188_95V6	TCONS_00019657_100	=	2628	CNT0033644	74	10.4128	12.7763	5.15489
Pp1s191_18V6	TCONS_00020250_100	=	2761	CNT0032814	226	7.28748	12.187	5.33031
Pp1s191_18V6	TCONS_00020250_100	=	2761	CNT0032814	223	7.28748	12.187	5.33031
Pp1s191_18V6	TCONS_00020250_100	=	2761	CNT0032814	311	7.28748	12.187	5.33031
Pp1s19_13V6	TCONS_00019976_100	=	1630	CNT0034662	60	1009.47	1165.91	1197.48
Pp1s19_13V6	TCONS_00019976_100	=	1630	CNT0034662	130	1009.47	1165.91	1197.48
Pp1s19_13V6	TCONS_00019976_100	=	1630	CNT0034662	80	1009.47	1165.91	1197.48
Pp1s19_13V6	TCONS_00019977_100	=	1336	CNT0034662	60	86.2382	57.2341	65.4908
Pp1s19_13V6	TCONS_00019977_100	=	1336	CNT0034662	130	86.2382	57.2341	65.4908
Pp1s19_13V6	TCONS_00019977_100	=	1336	CNT0034662	80	86.2382	57.2341	65.4908
Pp1s19_295V6	TCONS_00020095_100	j	1416	CNT0035111	96	11.6231	18.4098	5.62154
Pp1s19_295V6	TCONS_00020095_100	j	1416	CNT0035111	688	11.6231	18.4098	5.62154
Pp1s19_295V6	TCONS_00020097_100	j	2223	CNT0035111	96	2.79103	6.8789	4.06423
Pp1s19_295V6	TCONS_00020097_100	j	2223	CNT0035111	688	2.79103	6.8789	4.06423
Pp1s19_295V6	TCONS_00020098_100	=	1371	CNT0035111	96	2.48768	7.10208	5.28213
Pp1s19_295V6	TCONS_00020098_100	=	1371	CNT0035111	137	2.48768	7.10208	5.28213
Pp1s193_16V6	TCONS_00020550_100	j	2393	CNT0033163	149	10.1643	2.37523	21.4438
Pp1s193_16V6	TCONS_00020550_100	j	2393	CNT0033164	149	10.1643	2.37523	21.4438
Pp1s193_16V6	TCONS_00020550_100	j	2393	CNT0033623	92	10.1643	2.37523	21.4438
Pp1s193_16V6	TCONS_00020550_100	j	2393	CNT0033623	170	10.1643	2.37523	21.4438
Pp1s193_16V6	TCONS_00020550_100	j	2393	CNT0033163	113	10.1643	2.37523	21.4438
Pp1s193_16V6	TCONS_00020551_100	=	1829	CNT0033163	149	16.8542	7.31479	48.673
Pp1s193_16V6	TCONS_00020551_100	=	1829	CNT0033164	149	16.8542	7.31479	48.673
Pp1s193_16V6	TCONS_00020551_100	=	1829	CNT0033623	92	16.8542	7.31479	48.673
Pp1s193_16V6	TCONS_00020551_100	=	1829	CNT0033623	170	16.8542	7.31479	48.673
Pp1s193_16V6	TCONS_00020551_100	=	1829	CNT0033163	113	16.8542	7.31479	48.673
Pp1s19_32V6	TCONS_00019989_100	j	2035	CNT0035115	92	1.87702	5.976	2.16382
Pp1s19_32V6	TCONS_00019989_100	j	2035	CNT0035115	54	1.87702	5.976	2.16382
Pp1s19_32V6	TCONS_00019991_100	j	2109	CNT0035115	140	0.00602602	1.82011	1.08065
Pp1s19_32V6	TCONS_00019992_100	j	2121	CNT0035115	92	0.45831	2.30111	0.00117974
Pp1s19_32V6	TCONS_00019992_100	j	2121	CNT0035115	54	0.45831	2.30111	0.00117974
Pp1s19_32V6	TCONS_00019993_100	j	2121	CNT0035115	92	3.60342	4.13511	2.69092
Pp1s19_32V6	TCONS_00019993_100	j	2121	CNT0035115	54	3.60342	4.13511	2.69092
Pp1s193_54V6	TCONS_00020524_100	=	2338	CNT0033624	97	2.05132	1.03577	1.01291
Pp1s193_54V6	TCONS_00020524_100	=	2338	CNT0033624	312	2.05132	1.03577	1.01291
Pp1s193_54V6	TCONS_00020524_100	=	2338	CNT0033625	55	2.05132	1.03577	1.01291
Pp1s193_54V6	TCONS_00020524_100	=	2338	CNT0033625	48	2.05132	1.03577	1.01291
Pp1s194_122V6	TCONS_00020759_100	=	2023	CNT0034260	169	4.56024	44.6595	1.09724
Pp1s194_122V6	TCONS_00020759_100	=	2023	CNT0034260	108	4.56024	44.6595	1.09724
Pp1s194_122V6	TCONS_00020759_100	=	2023	CNT0034260	136	4.56024	44.6595	1.09724
Pp1s194_122V6	TCONS_00020760_100	=	2311	CNT0034260	169	3.21623	15.6081	1.15493
Pp1s194_122V6	TCONS_00020760_100	=	2311	CNT0034260	108	3.21623	15.6081	1.15493
Pp1s194_122V6	TCONS_00020760_100	=	2311	CNT0034260	136	3.21623	15.6081	1.15493
Pp1s194_122V6	TCONS_00020761_100	=	2343	CNT0034260	169	0.00217794	3.18198	0.810489
Pp1s194_122V6	TCONS_00020761_100	=	2343	CNT0034260	108	0.00217794	3.18198	0.810489
Pp1s194_122V6	TCONS_00020761_100	=	2343	CNT0034260	136	0.00217794	3.18198	0.810489
Pp1s194_34V6	TCONS_00020617_100	j	2058	CNT0033628	231	0.230613	0.679817	1.52663
Pp1s194_34V6	TCONS_00020617_100	j	2058	CNT0033629	286	0.230613	0.679817	1.52663
Pp1s194_34V6	TCONS_00020620_100	=	1477	CNT0033629	46	0.87558	0.857532	2.05562
Pp1s194_44V6	TCONS_00020623_100	=	138	CNT0033627	136	0.683172	12.1964	0
Pp1s196_114V6	TCONS_00021059_100	j	2134	CNT0034260	66	0.158491	4.07077	0.054001
Pp1s196_60V6	TCONS_00020953_100	=	2480	CNT0033593	1256	10.649	6.02222	3.02937
Pp1s196_60V6	TCONS_00020953_100	=	2480	CNT0033593	153	10.649	6.02222	3.02937
Pp1s196_72V6	TCONS_00021042_100	=	1185	CNT0033586	530	118.174	15.1129	11.5109
Pp1s196_72V6	TCONS_00021043_100	=	1513	CNT0033586	530	2.37051	0.247987	0.165277
Pp1s196_72V6	TCONS_00021044_100	=	1482	CNT0033586	530	46.5309	11.2734	12.5466
Pp1s196_73V6	TCONS_00021045_100	=	1304	CNT0033591	542	10.4722	11.8734	9.03092
Pp1s196_82V6	TCONS_00020972_100	j	3311	CNT0035271	77	0	5.32081	0
Pp1s196_82V6	TCONS_00020972_100	j	3311	CNT0035271	126	0	5.32081	0
Pp1s196_82V6	TCONS_00020973_100	=	1581	CNT0035271	73	0	1.64046	0
Pp1s196_82V6	TCONS_00020973_100	=	1581	CNT0035271	89	0	1.64046	0
Pp1s196_82V6	TCONS_00020974_100	j	2645	CNT0035271	73	0	3.41598	0
Pp1s196_82V6	TCONS_00020974_100	j	2645	CNT0035271	89	0	3.41598	0
Pp1s19_6V6	TCONS_00019969_100	j	1796	CNT0035109	206	4.81021	1.51296	6.69919
Pp1s19_6V6	TCONS_00019969_100	j	1796	CNT0035109	96	4.81021	1.51296	6.69919
Pp1s19_6V6	TCONS_00019969_100	j	1796	CNT0035109	386	4.81021	1.51296	6.69919
Pp1s19_6V6	TCONS_00019970_100	j	2071	CNT0035109	971	2.74514	1.2279	2.11354
Pp1s19_6V6	TCONS_00019971_100	=	1017	CNT0035109	68	1.6475	1.68958	1.71588
Pp1s19_6V6	TCONS_00019971_100	=	1017	CNT0035109	96	1.6475	1.68958	1.71588
Pp1s19_6V6	TCONS_00019971_100	=	1017	CNT0035109	212	1.6475	1.68958	1.71588
Pp1s197_118V6	TCONS_00021156_100	=	3097	CNT0033619	51	68.594	11.7136	20.5738
Pp1s197_118V6	TCONS_00021156_100	=	3097	CNT0033619	240	68.594	11.7136	20.5738
Pp1s197_123V6	TCONS_00021259_100	=	1391	CNT0033530	58	530.658	142.233	542.769
Pp1s197_123V6	TCONS_00021259_100	=	1391	CNT0035027	33	530.658	142.233	542.769
Pp1s197_167V6	TCONS_00021268_100	=	1691	CNT0034909	60	13.9274	12.7502	19.9853
Pp1s197_167V6	TCONS_00021269_100	=	1687	CNT0034909	60	1.51278	1.82069	3.23116
Pp1s197_28V6	TCONS_00021096_100	=	1791	CNT0033618	81	0.270995	4.64122	2.40944
Pp1s197_28V6	TCONS_00021099_100	j	2674	CNT0033618	372	0.664327	1.90799	0.635113
Pp1s197_32V6	TCONS_00021100_100	j	2073	CNT0033607	321	2.26289	3.09242	3.53236
Pp1s197_39V6	TCONS_00021104_100	=	5126	CNT0034648	429	1.65752	1.22407	3.55371
Pp1s197_39V6	TCONS_00021105_100	j	4803	CNT0034648	429	2.57065	3.19775	2.74867
Pp1s197_56V6	TCONS_00021214_100	=	2811	CNT0033602	116	1.941	0.496582	1.00297
Pp1s197_56V6	TCONS_00021214_100	=	2811	CNT0033602	72	1.941	0.496582	1.00297
Pp1s197_56V6	TCONS_00021214_100	=	2811	CNT0033602	484	1.941	0.496582	1.00297
Pp1s197_56V6	TCONS_00021215_100	=	1835	CNT0033602	116	18.2741	5.69461	18.187
Pp1s197_56V6	TCONS_00021215_100	=	1835	CNT0033602	72	18.2741	5.69461	18.187
Pp1s19_75V6	TCONS_00019835_100	=	1783	CNT0032917	32	8.99989	9.79383	7.72646
Pp1s198_115V6	TCONS_00021341_100	=	2523	CNT0033526	78	1.95027	2.61052	4.22343
Pp1s198_115V6	TCONS_00021341_100	=	2523	CNT0033532	78	1.95027	2.61052	4.22343
Pp1s198_115V6	TCONS_00021341_100	=	2523	CNT0033526	145	1.95027	2.61052	4.22343
Pp1s198_115V6	TCONS_00021341_100	=	2523	CNT0033532	145	1.95027	2.61052	4.22343
Pp1s198_115V6	TCONS_00021341_100	=	2523	CNT0033526	58	1.95027	2.61052	4.22343
Pp1s198_115V6	TCONS_00021341_100	=	2523	CNT0033532	58	1.95027	2.61052	4.22343
Pp1s198_11V6	TCONS_00021378_100	j	2088	CNT0033601	94	0.9362	3.00086	2.43748
Pp1s198_11V6	TCONS_00021379_100	=	1885	CNT0033601	94	6.28243	3.08935	3.25371
Pp1s198_12V6	TCONS_00021295_100	=	861	CNT0034445	49	20.504	28.3518	20.4467
Pp1s198_142V6	TCONS_00021355_100	=	300	CNT0033006	224	2.22315	0.839956	0.16154
Pp1s198_142V6	TCONS_00021355_100	=	300	CNT0033559	196	2.22315	0.839956	0.16154
Pp1s198_15V6	TCONS_00021298_100	j	2979	CNT0034445	95	4.89512	6.06653	2.27322
Pp1s198_15V6	TCONS_00021299_100	j	3583	CNT0034445	44	2.64795	5.02509	1.23619
Pp1s198_15V6	TCONS_00021299_100	j	3583	CNT0034445	95	2.64795	5.02509	1.23619
Pp1s198_15V6	TCONS_00021300_100	j	3205	CNT0034445	44	2.86115	1.09714	4.39803
Pp1s198_15V6	TCONS_00021300_100	j	3205	CNT0034445	95	2.86115	1.09714	4.39803
Pp1s198_54V6	TCONS_00021393_100	=	1444	CNT0033642	97	13.9567	19.8036	20.2253
Pp1s198_54V6	TCONS_00021393_100	=	1444	CNT0033642	151	13.9567	19.8036	20.2253
Pp1s198_54V6	TCONS_00021393_100	=	1444	CNT0033642	129	13.9567	19.8036	20.2253
Pp1s198_6V6	TCONS_00021376_100	=	1932	CNT0034229	223	2.49794	4.2955	0.0453176
Pp1s198_7V6	TCONS_00021371_100	j	5821	CNT0034229	223	4.31891	10.2242	0.313583
Pp1s198_9V6	TCONS_00021285_100	j	2354	CNT0033600	185	2.93793	0	0.143678
Pp1s198_9V6	TCONS_00021285_100	j	2354	CNT0033600	78	2.93793	0	0.143678
Pp1s198_9V6	TCONS_00021287_100	j	3225	CNT0033600	1073	0.714903	3.25844	1.32612
Pp1s198_9V6	TCONS_00021289_100	=	1893	CNT0033600	188	0.000135286	3.42498	2.00899
Pp1s198_9V6	TCONS_00021289_100	=	1893	CNT0033600	79	0.000135286	3.42498	2.00899
Pp1s198_9V6	TCONS_00021291_100	=	2058	CNT0033600	293	0.508017	13.8251	4.43978
Pp1s198_9V6	TCONS_00021291_100	=	2058	CNT0033600	79	0.508017	13.8251	4.43978
Pp1s198_9V6	TCONS_00021292_100	=	1908	CNT0033600	80	0.0100883	2.40665	0.0615137
Pp1s198_9V6	TCONS_00021292_100	=	1908	CNT0033600	65	0.0100883	2.40665	0.0615137
Pp1s198_9V6	TCONS_00021292_100	=	1908	CNT0033600	78	0.0100883	2.40665	0.0615137
Pp1s198_9V6	TCONS_00021293_100	=	1911	CNT0033600	146	3.39175	30.9185	14.6558
Pp1s198_9V6	TCONS_00021293_100	=	1911	CNT0033600	78	3.39175	30.9185	14.6558
Pp1s199_134V6	TCONS_00021543_100	=	1636	CNT0033599	440	57.8991	309.757	72.826
Pp1s199_2V6	TCONS_00021465_100	=	2649	CNT0033598	131	6.32399	8.00816	3.12357
Pp1s199_2V6	TCONS_00021465_100	=	2649	CNT0033598	96	6.32399	8.00816	3.12357
Pp1s19_94V6	TCONS_00019844_100	=	1805	CNT0034353	86	8.70715	26.9812	7.86552
Pp1s199_68V6	TCONS_00021507_100	=	2691	CNT0033596	89	10.1503	8.47586	3.22456
Pp1s199_68V6	TCONS_00021507_100	=	2691	CNT0033596	121	10.1503	8.47586	3.22456
Pp1s199_68V6	TCONS_00021507_100	=	2691	CNT0033596	88	10.1503	8.47586	3.22456
Pp1s199_68V6	TCONS_00021507_100	=	2691	CNT0033596	57	10.1503	8.47586	3.22456
Pp1s199_87V6	TCONS_00021623_100	=	2742	CNT0033595	100	0.0751472	77.5262	0.0783454
Pp1s199_8V6	TCONS_00021563_100	j	3627	CNT0033575	67	7.91265	10.4394	6.45704
Pp1s199_8V6	TCONS_00021564_100	j	3663	CNT0033575	67	1.93805	14.7601	3.42268
Pp1s200_23V6	TCONS_00022812_100	j	3580	CNT0033556	94	2.87187	2.48431	5.75142
Pp1s200_23V6	TCONS_00022812_100	j	3580	CNT0033556	58	2.87187	2.48431	5.75142
Pp1s200_23V6	TCONS_00022813_100	=	2952	CNT0033556	94	0.413106	2.70093	2.99082
Pp1s200_23V6	TCONS_00022813_100	=	2952	CNT0033556	58	0.413106	2.70093	2.99082
Pp1s20_126V6	TCONS_00022628_100	=	270	CNT0035133	138	2.47109	0.730166	0
Pp1s201_26V6	TCONS_00022868_100	=	1243	CNT0033036	133	13.3351	17.6471	9.76102
Pp1s201_26V6	TCONS_00022868_100	=	1243	CNT0033036	94	13.3351	17.6471	9.76102
Pp1s201_26V6	TCONS_00022868_100	=	1243	CNT0033036	74	13.3351	17.6471	9.76102
Pp1s201_26V6	TCONS_00022868_100	=	1243	CNT0033036	63	13.3351	17.6471	9.76102
Pp1s201_26V6	TCONS_00022868_100	=	1243	CNT0033036	83	13.3351	17.6471	9.76102
Pp1s201_26V6	TCONS_00022869_100	=	1152	CNT0033036	133	4.08653	5.68794	14.1537
Pp1s201_26V6	TCONS_00022869_100	=	1152	CNT0033036	94	4.08653	5.68794	14.1537
Pp1s201_26V6	TCONS_00022869_100	=	1152	CNT0033036	74	4.08653	5.68794	14.1537
Pp1s201_26V6	TCONS_00022869_100	=	1152	CNT0033036	63	4.08653	5.68794	14.1537
Pp1s201_26V6	TCONS_00022869_100	=	1152	CNT0033036	83	4.08653	5.68794	14.1537
Pp1s201_52V6	TCONS_00022881_100	=	1826	CNT0033583	94	1.50571	2.73684	0.327726
Pp1s201_52V6	TCONS_00022881_100	=	1826	CNT0033583	243	1.50571	2.73684	0.327726
Pp1s201_52V6	TCONS_00022881_100	=	1826	CNT0033583	25	1.50571	2.73684	0.327726
Pp1s20_166V6	TCONS_00022645_100	=	1299	CNT0033014	136	2.07254	3.16244	2.82583
Pp1s20_166V6	TCONS_00022645_100	=	1299	CNT0033014	138	2.07254	3.16244	2.82583
Pp1s20_166V6	TCONS_00022645_100	=	1299	CNT0033014	59	2.07254	3.16244	2.82583
Pp1s20_166V6	TCONS_00022645_100	=	1299	CNT0033015	77	2.07254	3.16244	2.82583
Pp1s201_6V6	TCONS_00022921_100	=	1668	CNT0033585	532	141.72	96.8782	142.387
Pp1s201_87V6	TCONS_00025550_25	=	1739	CNT0034571	98	51.7786	18.8072	17.6797
Pp1s202_31V6	TCONS_00023022_100	=	1699	CNT0033563	306	1.35496	1.49458	1.85254
Pp1s202_31V6	TCONS_00023022_100	=	1699	CNT0033563	88	1.35496	1.49458	1.85254
Pp1s202_43V6	TCONS_00023095_100	=	1363	CNT0033564	69	3.42365	6.38789	3.66869
Pp1s20_264V6	TCONS_00022517_100	=	2040	CNT0035148	745	23.7658	2.52314	17.1512
Pp1s20_264V6	TCONS_00022517_100	=	2040	CNT0035148	1001	23.7658	2.52314	17.1512
Pp1s202_71V6	TCONS_00023046_100	j	4782	CNT0033334	102	2.16058	4.71787	1.78222
Pp1s202_71V6	TCONS_00023047_100	=	2385	CNT0033334	102	2.31509	3.38402	6.55308
Pp1s204_102V6	TCONS_00023269_100	=	3319	CNT0033857	84	36.0028	20.1919	36.014
Pp1s204_102V6	TCONS_00023269_100	=	3319	CNT0033856	85	36.0028	20.1919	36.014
Pp1s204_102V6	TCONS_00023269_100	=	3319	CNT0033856	119	36.0028	20.1919	36.014
Pp1s204_54V6	TCONS_00023316_100	=	1320	CNT0033562	1111	83.1373	2.98504	30.852
Pp1s204_70V6	TCONS_00023323_100	=	1565	CNT0033557	71	0.135781	4.12476	0.104546
Pp1s204_80V6	TCONS_00023258_100	=	1688	CNT0033561	996	184.24	47.5509	101.444
Pp1s204_80V6	TCONS_00023258_100	=	1688	CNT0033561	325	184.24	47.5509	101.444
Pp1s204_88V6	TCONS_00023262_100	j	3743	CNT0033559	126	4.73779	0.200828	6.85202
Pp1s204_88V6	TCONS_00023262_100	j	3743	CNT0033560	691	4.73779	0.200828	6.85202
Pp1s204_88V6	TCONS_00023264_100	=	2006	CNT0033559	126	5.91904	0.567524	7.98346
Pp1s204_88V6	TCONS_00023264_100	=	2006	CNT0033560	167	5.91904	0.567524	7.98346
Pp1s204_93V6	TCONS_00023265_100	=	960	CNT0033559	49	11.9205	8.29196	9.71299
Pp1s204_93V6	TCONS_00023265_100	=	960	CNT0033559	137	11.9205	8.29196	9.71299
Pp1s204_93V6	TCONS_00023265_100	=	960	CNT0033559	357	11.9205	8.29196	9.71299
Pp1s204_93V6	TCONS_00023265_100	=	960	CNT0033006	195	11.9205	8.29196	9.71299
Pp1s204_95V6	TCONS_00023330_100	=	138	CNT0033560	68	34.0063	2.96619	14.8332
Pp1s204_96V6	TCONS_00023332_100	=	954	CNT0033559	49	79.2837	82.4187	68.3558
Pp1s204_96V6	TCONS_00023332_100	=	954	CNT0033559	137	79.2837	82.4187	68.3558
Pp1s204_96V6	TCONS_00023332_100	=	954	CNT0033559	453	79.2837	82.4187	68.3558
Pp1s204_96V6	TCONS_00023332_100	=	954	CNT0033006	195	79.2837	82.4187	68.3558
Pp1s205_22V6	TCONS_00023424_100	j	2523	CNT0033545	94	4.70977	8.37311	3.65045
Pp1s205_22V6	TCONS_00023424_100	j	2523	CNT0033545	1371	4.70977	8.37311	3.65045
Pp1s205_22V6	TCONS_00023425_100	=	1902	CNT0033545	94	30.0952	62.1231	38.0165
Pp1s205_22V6	TCONS_00023425_100	=	1902	CNT0033545	846	30.0952	62.1231	38.0165
Pp1s206_108V6	TCONS_00023543_100	j	3547	CNT0033570	483	0.0208417	1.37837	2.52767
Pp1s206_124V6	TCONS_00023498_100	=	1134	CNT0033572	91	0.141216	2.19531	0.285322
Pp1s207_10V6	TCONS_00023560_100	=	1182	CNT0034974	96	15.8172	22.0314	23.6906
Pp1s207_10V6	TCONS_00023561_100	=	1476	CNT0034974	96	2.01728	1.85392	2.02546
Pp1s207_2V6	TCONS_00023558_100	=	1989	CNT0034253	94	141.363	55.5621	36.7499
Pp1s208_161V6	TCONS_00023837_100	j	1038	CNT0033633	93	1.83994	1.781	0.327101
Pp1s208_161V6	TCONS_00023837_100	j	1038	CNT0033633	292	1.83994	1.781	0.327101
Pp1s208_161V6	TCONS_00023839_100	j	887	CNT0033633	93	3.99041	16.2074	5.013
Pp1s208_161V6	TCONS_00023839_100	j	887	CNT0033633	271	3.99041	16.2074	5.013
Pp1s208_161V6	TCONS_00023840_100	=	651	CNT0033633	93	24.6737	46.8603	10.1223
Pp1s208_161V6	TCONS_00023840_100	=	651	CNT0033633	153	24.6737	46.8603	10.1223
Pp1s208_164V6	TCONS_00026599_25	j	1794	CNT0033632	369	0.983755	2.14557	4.84135
Pp1s208_61V6	TCONS_00023736_100	o	1799	CNT0033639	1235	0.574181	3.78806	1.41471
Pp1s208_61V6	TCONS_00023736_100	o	1799	CNT0033639	254	0.574181	3.78806	1.41471
Pp1s208_61V6	TCONS_00023736_100	o	1799	CNT0034834	41	0.574181	3.78806	1.41471
Pp1s208_61V6	TCONS_00023736_100	o	1799	CNT0034835	41	0.574181	3.78806	1.41471
Pp1s208_61V6	TCONS_00023736_100	o	1799	CNT0034836	41	0.574181	3.78806	1.41471
Pp1s20_86V6	TCONS_00022440_100	=	3488	CNT0033533	88	58.1366	14.3532	33.5985
Pp1s209_10V6	TCONS_00023926_100	=	3520	CNT0034304	77	2.13066	0.924886	2.54969
Pp1s209_10V6	TCONS_00023926_100	=	3520	CNT0034304	57	2.13066	0.924886	2.54969
Pp1s209_10V6	TCONS_00023926_100	=	3520	CNT0034304	139	2.13066	0.924886	2.54969
Pp1s209_115V6	TCONS_00023976_100	j	1647	CNT0033551	171	17.9247	29.6704	10.3334
Pp1s209_115V6	TCONS_00023977_100	j	1497	CNT0033551	171	5.02276	3.83054	0.00134443
Pp1s209_115V6	TCONS_00023978_100	j	1280	CNT0033551	171	1.03905	4.06708	2.58363
Pp1s209_115V6	TCONS_00023979_100	=	1357	CNT0033551	171	4.81783	2.867	1.44405
Pp1s209_115V6	TCONS_00023980_100	=	1243	CNT0033551	171	5.08493	4.00891	1.55685
Pp1s209_118V6	TCONS_00023911_100	=	1023	CNT0033551	226	26.2999	18.2312	7.5149
Pp1s209_120V6	TCONS_00023985_100	=	3072	CNT0033549	80	15.8271	5.20108	1.8876
Pp1s209_120V6	TCONS_00023985_100	=	3072	CNT0033549	411	15.8271	5.20108	1.8876
Pp1s209_120V6	TCONS_00023987_100	j	3145	CNT0033549	80	2.31051	0	0.344221
Pp1s209_120V6	TCONS_00023987_100	j	3145	CNT0033549	411	2.31051	0	0.344221
Pp1s209_120V6	TCONS_00023996_100	j	2305	CNT0033549	80	1.871	0.209479	0.000106548
Pp1s209_120V6	TCONS_00023996_100	j	2305	CNT0033549	102	1.871	0.209479	0.000106548
Pp1s209_120V6	TCONS_00023996_100	j	2305	CNT0033549	170	1.871	0.209479	0.000106548
Pp1s209_120V6	TCONS_00023997_100	=	3132	CNT0033549	80	3.49872	1.8742	0.131074
Pp1s209_120V6	TCONS_00023997_100	=	3132	CNT0033549	411	3.49872	1.8742	0.131074
Pp1s20_92V6	TCONS_00022441_100	j	3513	CNT0033174	118	3.01955	1.36268	3.45099
Pp1s20_92V6	TCONS_00022441_100	j	3513	CNT0033175	120	3.01955	1.36268	3.45099
Pp1s20_92V6	TCONS_00022441_100	j	3513	CNT0033174	256	3.01955	1.36268	3.45099
Pp1s20_92V6	TCONS_00022445_100	j	3191	CNT0033174	118	3.01789	0.522964	3.22227
Pp1s20_92V6	TCONS_00022445_100	j	3191	CNT0033175	120	3.01789	0.522964	3.22227
Pp1s20_92V6	TCONS_00022445_100	j	3191	CNT0033174	256	3.01789	0.522964	3.22227
Pp1s20_92V6	TCONS_00022446_100	=	2909	CNT0033174	118	12.709	6.36363	7.51494
Pp1s20_92V6	TCONS_00022446_100	=	2909	CNT0033175	120	12.709	6.36363	7.51494
Pp1s20_92V6	TCONS_00022446_100	=	2909	CNT0033174	256	12.709	6.36363	7.51494
Pp1s209_94V6	TCONS_00023969_100	=	1785	CNT0033591	316	32.8929	19.2022	27.6296
Pp1s209_99V6	TCONS_00023902_100	=	580	CNT0033591	316	8.71495	1.94147	4.95835
Pp1s210_63V6	TCONS_00024560_100	=	2825	CNT0034842	497	0.461801	1.92644	1.37986
Pp1s210_63V6	TCONS_00024561_100	=	2661	CNT0034842	145	1.50516	0.724624	1.67257
Pp1s210_63V6	TCONS_00024561_100	=	2661	CNT0034842	190	1.50516	0.724624	1.67257
Pp1s210_63V6	TCONS_00024564_100	j	3615	CNT0034842	145	0.568454	3.02487	0.673796
Pp1s210_63V6	TCONS_00024564_100	j	3615	CNT0034842	477	0.568454	3.02487	0.673796
Pp1s210_63V6	TCONS_00024564_100	j	3615	CNT0034842	335	0.568454	3.02487	0.673796
Pp1s21_106V6	TCONS_00024278_100	=	1835	CNT0035102	162	5.84418	1.57269	4.55516
Pp1s21_106V6	TCONS_00024279_100	j	2149	CNT0035102	162	2.68491	1.50699	1.04319
Pp1s21_106V6	TCONS_00024280_100	=	966	CNT0035102	162	862.857	480.911	712.419
Pp1s2_110V6	TCONS_00022051_100	j	1389	CNT0035435	273	0.613845	6.69702	0.386344
Pp1s2_110V6	TCONS_00022053_100	j	2127	CNT0035436	134	0.00340978	1.89227	0.425036
Pp1s2_110V6	TCONS_00022053_100	j	2127	CNT0035435	34	0.00340978	1.89227	0.425036
Pp1s2_110V6	TCONS_00022053_100	j	2127	CNT0035435	83	0.00340978	1.89227	0.425036
Pp1s2_110V6	TCONS_00022054_100	j	2645	CNT0035436	134	0.439826	3.45068	0.188525
Pp1s2_110V6	TCONS_00022054_100	j	2645	CNT0035436	142	0.439826	3.45068	0.188525
Pp1s2_110V6	TCONS_00022054_100	j	2645	CNT0035435	34	0.439826	3.45068	0.188525
Pp1s2_110V6	TCONS_00022054_100	j	2645	CNT0035435	83	0.439826	3.45068	0.188525
Pp1s211_132V6	TCONS_00024768_100	j	1997	CNT0034339	71	8.98451	23.2701	7.46305
Pp1s211_132V6	TCONS_00024769_100	=	1326	CNT0034339	71	0.000144425	1.65987	0.655081
Pp1s211_143V6	TCONS_00024771_100	j	1316	CNT0033541	444	0.824067	3.00295	0.132935
Pp1s211_143V6	TCONS_00024774_100	=	1128	CNT0033541	31	0.0258126	1.88368	0.307835
Pp1s211_149V6	TCONS_00024779_100	j	3710	CNT0033542	642	6.40877	6.68599	3.85342
Pp1s211_149V6	TCONS_00024779_100	j	3710	CNT0033543	46	6.40877	6.68599	3.85342
Pp1s211_35V6	TCONS_00024710_100	j	1070	CNT0033539	93	13.3537	7.99402	3.49094
Pp1s211_35V6	TCONS_00024711_100	j	3784	CNT0033539	466	2.92962	2.59434	3.03813
Pp1s211_35V6	TCONS_00024711_100	j	3784	CNT0033539	93	2.92962	2.59434	3.03813
Pp1s211_35V6	TCONS_00024712_100	j	3344	CNT0034235	122	1.36298	2.67943	2.28854
Pp1s211_35V6	TCONS_00024712_100	j	3344	CNT0033539	466	1.36298	2.67943	2.28854
Pp1s211_35V6	TCONS_00024712_100	j	3344	CNT0033539	93	1.36298	2.67943	2.28854
Pp1s211_35V6	TCONS_00024713_100	j	3545	CNT0034235	122	1.44215	2.21368	0.824817
Pp1s211_35V6	TCONS_00024713_100	j	3545	CNT0033539	466	1.44215	2.21368	0.824817
Pp1s211_35V6	TCONS_00024713_100	j	3545	CNT0033539	93	1.44215	2.21368	0.824817
Pp1s21_136V6	TCONS_00024049_100	=	1603	CNT0033065	115	18.6688	14.7359	20.504
Pp1s21_136V6	TCONS_00024050_100	=	1493	CNT0033065	113	39.5573	32.6249	33.073
Pp1s21_140V6	TCONS_00024298_100	=	3369	CNT0035101	235	1.69321	0.0262605	1.4531
Pp1s21_140V6	TCONS_00024302_100	j	1248	CNT0035101	235	1.5491	0.0588306	1.26025
Pp1s211_47V6	TCONS_00024720_100	=	843	CNT0035050	204	7.85652	2.46762	1.17104
Pp1s211_47V6	TCONS_00024720_100	=	843	CNT0034810	97	7.85652	2.46762	1.17104
Pp1s211_67V6	TCONS_00023195_150	=	3318	CNT0034393	77	0.00830515	27.1443	0.028916
Pp1s211_74V6	TCONS_00024730_100	j	1843	CNT0034224	72	10.7744	0	2.293
Pp1s211_74V6	TCONS_00024731_100	=	1736	CNT0034224	72	16.7989	2.03329	0.243842
Pp1s211_74V6	TCONS_00024732_100	=	1910	CNT0034224	72	80.4222	14.7626	72.2416
Pp1s211_74V6	TCONS_00024733_100	=	1937	CNT0034224	72	22.8584	1.2648	16.403
Pp1s211_74V6	TCONS_00024734_100	=	1917	CNT0034224	72	109.771	29.1452	50.3145
Pp1s21_194V6	TCONS_00024082_100	=	552	CNT0034413	75	871.27	243.926	769.895
Pp1s21_20V6	TCONS_00024225_100	=	2383	CNT0033285	141	26.2098	0.307803	57.7489
Pp1s21_214V6	TCONS_00024092_100	=	1245	CNT0034337	75	0.580152	0.4469	4.35037
Pp1s21_218V6	TCONS_00024354_100	j	2433	CNT0033448	152	9.903	6.15846	3.71171
Pp1s21_218V6	TCONS_00024355_100	j	2421	CNT0033448	152	16.2612	11.8436	6.2697
Pp1s21_218V6	TCONS_00024356_100	j	3032	CNT0033448	152	21.3482	14.5481	7.37591
Pp1s21_218V6	TCONS_00024357_100	j	1979	CNT0033448	153	5.16291	4.51248	1.3321
Pp1s21_218V6	TCONS_00024358_100	j	1991	CNT0033448	153	2.46895	2.27736	0.767758
Pp1s21_218V6	TCONS_00024360_100	=	1576	CNT0033448	153	7.16153	0.860903	1.44202
Pp1s21_218V6	TCONS_00024361_100	=	1564	CNT0033448	153	17.0619	1.6661	3.35124
Pp1s212_36V6	TCONS_00024865_100	=	177	CNT0033537	67	3.45597	0.565881	0.667159
Pp1s212_37V6	TCONS_00024812_100	j	857	CNT0033714	56	2.72681	2.45792	0.33078
Pp1s212_37V6	TCONS_00024812_100	j	857	CNT0035339	79	2.72681	2.45792	0.33078
Pp1s212_37V6	TCONS_00024812_100	j	857	CNT0033714	151	2.72681	2.45792	0.33078
[truncated: 4,469 more rows]

## Sheet: List 5
List of the predicted lncRNA-pre-mRNA interactions (Cantata db)
Gene id - Accession numbes of moss gene
lncRNA id - unique number of long-non-coding RNA in CANTATAdb
Alignment len -the length of interaction site
Type – “exon” - interaction is located in exon; “intron” - interaction is located in intron; “exon-intron junction” - interaction is located in exon-intron junction; 5UTR, 3UTR - the interactions are located in untranslatable regions
DAS – lable for DAS gene
DEG – lable for DE gene
AS region – 'yes' - if interaction is located in the site of alternative splicing
Gene id	lncRNA id	Alignment len	Type	DAS	DEG	AS region
Pp1s100_112V6	CNT0034273	92	exon-intron junction			yes
Pp1s100_112V6	CNT0034273	99	exon-intron junction			yes
Pp1s100_112V6	CNT0034274	86	exon-intron junction			yes
Pp1s100_112V6	CNT0034274	60	exon-intron junction			yes
Pp1s100_112V6	CNT0034281	82	exon-intron junction			yes
Pp1s100_112V6	CNT0034281	61	exon-intron junction			yes
Pp1s100_145V6	CNT0033943	35	5UTR		DEG_GN	yes
Pp1s100_30V6	CNT0033174	132	exon-intron junction		DEG_PN	no
Pp1s100_30V6	CNT0033174	260	exon-intron junction		DEG_PN	no
Pp1s100_30V6	CNT0033175	141	exon-intron junction		DEG_PN	no
Pp1s100_36V6	CNT0033045	157	exon-intron junction			no
Pp1s100_36V6	CNT0033045	210	exon-intron junction			no
Pp1s100_36V6	CNT0033047	193	exon-intron junction			no
Pp1s100_36V6	CNT0033047	157	exon-intron junction			no
Pp1s100_36V6	CNT0033723	57	exon-intron junction			no
Pp1s100_36V6	CNT0033723	146	exon-intron junction			no
Pp1s100_36V6	CNT0033723	88	exon-intron junction			no
Pp1s100_36V6	CNT0033723	95	exon-intron junction			no
Pp1s100_36V6	CNT0035155	119	exon			no
Pp1s100_36V6	CNT0035155	104	exon			no
Pp1s100_36V6	CNT0035155	139	exon			no
Pp1s100_36V6	CNT0035156	119	exon			no
Pp1s100_36V6	CNT0035156	120	exon-intron junction			no
Pp1s100_36V6	CNT0035156	139	exon			no
Pp1s100_89V6	CNT0034137	37	exon		DEG_PN;DEG_GN	no
Pp1s100_89V6	CNT0034137	781	exon-intron junction		DEG_PN;DEG_GN	no
Pp1s100_92V6	CNT0034138	704	exon-intron junction			yes
Pp1s101_10V6	CNT0034354	200	exon			no
Pp1s101_120V6	CNT0034113	1016	exon-intron junction			no
Pp1s101_152V6	CNT0034121	460	exon-intron junction			yes
Pp1s101_161V6	CNT0034491	140	exon			no
Pp1s101_201V6	CNT0033244	205	exon-intron junction			no
Pp1s101_208V6	CNT0034032	86	exon-intron junction		DEG_GN	no
Pp1s10_127V6	CNT0035117	79	exon-intron junction		DEG_GN	no
Pp1s10_127V6	CNT0035117	184	exon-intron junction		DEG_GN	no
Pp1s10_152V6	CNT0033798	47	intron			no
Pp1s10_152V6	CNT0033800	47	intron			no
Pp1s10_163V6	CNT0034770	96	exon-intron junction			no
Pp1s10_172V6	CNT0034561	41	exon			no
Pp1s10_190V6	CNT0032901	171	exon-intron junction			no
Pp1s10_195V6	CNT0035262	740	exon-intron junction			no
Pp1s10_195V6	CNT0035262	81	intron			no
Pp1s10_198V6	CNT0034533	138	exon-intron junction			no
Pp1s10_201V6	CNT0034772	87	exon-intron junction			no
Pp1s10_201V6	CNT0034772	105	exon-intron junction			no
Pp1s102_135V6	CNT0034205	117	exon			yes
Pp1s102_135V6	CNT0034206	117	exon			yes
Pp1s102_135V6	CNT0034207	117	exon			yes
Pp1s102_139V6	CNT0034110	1184	exon-intron junction			no
Pp1s102_139V6	CNT0034111	424	exon-intron junction			no
Pp1s102_139V6	CNT0035354	97	exon-intron junction			no
Pp1s102_139V6	CNT0035354	122	exon-intron junction			no
Pp1s102_20V6	CNT0034108	316	exon-intron junction		DEG_GN	no
Pp1s102_20V6	CNT0034109	289	exon-intron junction		DEG_GN	no
Pp1s10_243V6	CNT0033591	445	exon-intron junction			no
Pp1s10_278V6	CNT0033508	57	exon			no
Pp1s10_341V6	CNT0035272	379	exon-intron junction		DEG_GN	no
Pp1s10_341V6	CNT0035272	202	exon-intron junction		DEG_GN	no
Pp1s10_341V6	CNT0035272	168	exon-intron junction		DEG_GN	no
Pp1s10_348V6	CNT0033720	66	exon-intron junction		DEG_PN	no
Pp1s10_351V6	CNT0035272	161	exon-intron junction			no
Pp1s10_378V6	CNT0033720	71	exon-intron junction			no
Pp1s10_378V6	CNT0033720	97	exon-intron junction			no
Pp1s10_385V6	CNT0034032	75	exon-intron junction			no
Pp1s10_405V6	CNT0035267	66	exon		DEG_PN	no
Pp1s10_408V6	CNT0035271	940	exon-intron junction	DAS_GN	DEG_GN	yes
Pp1s10_408V6	CNT0035271	940	exon-intron junction		DEG_GN	yes
Pp1s104_159V6	CNT0034129	667	exon-intron junction		DEG_GN	no
Pp1s104_159V6	CNT0034132	676	exon-intron junction		DEG_GN	no
Pp1s104_159V6	CNT0034133	668	exon-intron junction		DEG_GN	no
Pp1s10_43V6	CNT0035464	68	exon			no
Pp1s104_75V6	CNT0034130	399	exon-intron junction			no
Pp1s104_75V6	CNT0034130	118	exon			no
Pp1s104_88V6	CNT0034236	84	exon			no
Pp1s104_88V6	CNT0034236	178	exon			no
Pp1s10_4V6	CNT0035390	53	exon-intron junction			no
Pp1s105_166V6	CNT0034100	118	exon			no
Pp1s105_171V6	CNT0033714	48	5UTR			yes
Pp1s105_171V6	CNT0033714	357	exon-intron junction			yes
Pp1s105_171V6	CNT0033714	90	5UTR			yes
Pp1s105_84V6	CNT0034099	546	exon-intron junction			no
Pp1s106_127V6	CNT0034091	208	exon-intron junction			no
Pp1s106_127V6	CNT0034091	500	exon-intron junction			no
Pp1s106_128V6	CNT0032836	274	5UTR		DEG_PN;DEG_GN	no
Pp1s106_128V6	CNT0032836	73	5UTR		DEG_PN;DEG_GN	no
Pp1s106_128V6	CNT0032903	56	5UTR		DEG_PN;DEG_GN	no
Pp1s106_128V6	CNT0032903	127	5UTR		DEG_PN;DEG_GN	no
Pp1s106_128V6	CNT0033072	84	5UTR		DEG_PN;DEG_GN	no
Pp1s106_128V6	CNT0033072	88	5UTR		DEG_PN;DEG_GN	no
Pp1s106_128V6	CNT0033299	190	5UTR		DEG_PN;DEG_GN	no
Pp1s106_128V6	CNT0033299	193	5UTR		DEG_PN;DEG_GN	no
Pp1s106_128V6	CNT0033299	176	5UTR		DEG_PN;DEG_GN	no
Pp1s106_128V6	CNT0033970	150	5UTR		DEG_PN;DEG_GN	no
Pp1s106_128V6	CNT0033970	201	5UTR		DEG_PN;DEG_GN	no
Pp1s106_128V6	CNT0034081	168	5UTR		DEG_PN;DEG_GN	no
Pp1s106_128V6	CNT0034232	251	5UTR		DEG_PN;DEG_GN	no
Pp1s106_128V6	CNT0034232	183	5UTR		DEG_PN;DEG_GN	no
Pp1s106_128V6	CNT0034232	72	5UTR		DEG_PN;DEG_GN	no
Pp1s106_128V6	CNT0034232	131	5UTR		DEG_PN;DEG_GN	no
Pp1s106_128V6	CNT0034283	202	5UTR		DEG_PN;DEG_GN	no
Pp1s106_128V6	CNT0034283	110	5UTR		DEG_PN;DEG_GN	no
Pp1s106_128V6	CNT0034283	92	5UTR		DEG_PN;DEG_GN	no
Pp1s106_128V6	CNT0034283	123	5UTR		DEG_PN;DEG_GN	no
Pp1s106_128V6	CNT0034283	218	5UTR		DEG_PN;DEG_GN	no
Pp1s106_128V6	CNT0034310	231	5UTR		DEG_PN;DEG_GN	no
Pp1s106_128V6	CNT0034310	282	5UTR		DEG_PN;DEG_GN	no
Pp1s106_128V6	CNT0034310	61	5UTR		DEG_PN;DEG_GN	no
Pp1s106_128V6	CNT0034475	308	5UTR		DEG_PN;DEG_GN	no
Pp1s106_128V6	CNT0034475	97	5UTR		DEG_PN;DEG_GN	no
Pp1s106_128V6	CNT0034476	308	5UTR		DEG_PN;DEG_GN	no
Pp1s106_128V6	CNT0034476	97	5UTR		DEG_PN;DEG_GN	no
Pp1s106_128V6	CNT0034477	97	5UTR		DEG_PN;DEG_GN	no
Pp1s106_128V6	CNT0034477	303	5UTR		DEG_PN;DEG_GN	no
Pp1s106_128V6	CNT0034655	82	5UTR		DEG_PN;DEG_GN	no
Pp1s106_128V6	CNT0034656	82	5UTR		DEG_PN;DEG_GN	no
Pp1s106_128V6	CNT0034657	82	5UTR		DEG_PN;DEG_GN	no
Pp1s106_128V6	CNT0034658	82	5UTR		DEG_PN;DEG_GN	no
Pp1s106_128V6	CNT0034679	112	5UTR		DEG_PN;DEG_GN	no
Pp1s106_128V6	CNT0034679	62	5UTR		DEG_PN;DEG_GN	no
Pp1s106_128V6	CNT0034679	89	5UTR		DEG_PN;DEG_GN	no
Pp1s106_128V6	CNT0034679	122	5UTR		DEG_PN;DEG_GN	no
Pp1s106_128V6	CNT0034802	218	5UTR		DEG_PN;DEG_GN	no
Pp1s106_128V6	CNT0034839	177	5UTR		DEG_PN;DEG_GN	no
Pp1s106_128V6	CNT0034954	143	5UTR		DEG_PN;DEG_GN	no
Pp1s106_128V6	CNT0034954	71	5UTR		DEG_PN;DEG_GN	no
Pp1s106_128V6	CNT0035058	121	5UTR		DEG_PN;DEG_GN	no
Pp1s106_128V6	CNT0035058	115	5UTR		DEG_PN;DEG_GN	no
Pp1s106_128V6	CNT0035315	92	5UTR		DEG_PN;DEG_GN	no
Pp1s106_128V6	CNT0035315	90	5UTR		DEG_PN;DEG_GN	no
Pp1s106_128V6	CNT0035316	97	5UTR		DEG_PN;DEG_GN	no
Pp1s106_128V6	CNT0035316	99	5UTR		DEG_PN;DEG_GN	no
Pp1s106_128V6	CNT0035397	46	5UTR		DEG_PN;DEG_GN	no
Pp1s106_128V6	CNT0035397	90	5UTR		DEG_PN;DEG_GN	no
Pp1s106_128V6	CNT0035397	93	5UTR		DEG_PN;DEG_GN	no
Pp1s106_209V6	CNT0033828	47	exon		DEG_PN;DEG_GN	no
Pp1s106_209V6	CNT0033828	101	exon		DEG_PN;DEG_GN	no
Pp1s106_209V6	CNT0033828	137	exon		DEG_PN;DEG_GN	no
Pp1s106_216V6	CNT0034031	45	exon		DEG_GN	no
Pp1s106_32V6	CNT0034083	325	exon-intron junction			no
Pp1s107_102V6	CNT0032820	599	5UTR			yes
Pp1s107_102V6	CNT0033714	198	5UTR			yes
Pp1s107_102V6	CNT0033715	177	5UTR			yes
Pp1s107_102V6	CNT0034282	92	exon			yes
Pp1s107_102V6	CNT0034282	343	exon-intron junction			yes
Pp1s107_10V6	CNT0034064	949	exon-intron junction			no
Pp1s107_147V6	CNT0034062	166	5UTR			no
Pp1s107_147V6	CNT0034066	862	exon-intron junction			no
Pp1s107_159V6	CNT0032820	121	exon-intron junction			yes
Pp1s107_159V6	CNT0032836	318	5UTR			no
Pp1s107_159V6	CNT0032903	140	5UTR			no
Pp1s107_159V6	CNT0032903	138	5UTR			no
Pp1s107_159V6	CNT0033299	188	5UTR			no
Pp1s107_159V6	CNT0033299	191	5UTR			no
Pp1s107_159V6	CNT0034067	53	5UTR			no
Pp1s107_159V6	CNT0034067	1064	5UTR			no
Pp1s107_159V6	CNT0034067	582	5UTR			no
Pp1s107_159V6	CNT0034232	186	5UTR			no
Pp1s107_159V6	CNT0034232	139	5UTR			no
Pp1s107_159V6	CNT0034232	177	5UTR			no
Pp1s107_159V6	CNT0034283	175	5UTR			no
Pp1s107_159V6	CNT0034283	170	5UTR			no
Pp1s107_159V6	CNT0034283	121	5UTR			no
Pp1s107_159V6	CNT0034283	155	5UTR			no
Pp1s107_159V6	CNT0034283	161	5UTR			no
Pp1s107_159V6	CNT0034283	207	5UTR			no
Pp1s107_159V6	CNT0034310	282	5UTR			no
Pp1s107_159V6	CNT0034655	77	5UTR			no
Pp1s107_159V6	CNT0034656	77	5UTR			no
Pp1s107_159V6	CNT0034657	77	5UTR			no
Pp1s107_159V6	CNT0034658	77	5UTR			no
Pp1s107_159V6	CNT0034954	180	5UTR			no
Pp1s107_159V6	CNT0034954	147	5UTR			no
Pp1s107_159V6	CNT0034954	116	5UTR			no
Pp1s107_159V6	CNT0035058	115	5UTR			no
Pp1s107_159V6	CNT0035058	122	5UTR			no
Pp1s107_159V6	CNT0035087	123	5UTR			no
Pp1s107_159V6	CNT0035315	91	5UTR			no
Pp1s107_159V6	CNT0035316	98	5UTR			no
Pp1s107_159V6	CNT0035397	94	5UTR			no
Pp1s107_164V6	CNT0034066	49	exon-intron junction			no
Pp1s107_181V6	CNT0034213	327	exon-intron junction			no
Pp1s107_184V6	CNT0034061	833	exon-intron junction			no
Pp1s107_190V6	CNT0035466	100	exon-intron junction			no
Pp1s107_190V6	CNT0035466	31	exon			no
Pp1s107_190V6	CNT0035466	72	intron			no
Pp1s107_190V6	CNT0035466	101	exon-intron junction			no
Pp1s107_194V6	CNT0034060	29	exon-intron junction			no
Pp1s107_96V6	CNT0034066	124	exon-intron junction			no
Pp1s108_140V6	CNT0034076	1431	exon-intron junction			no
Pp1s108_177V6	CNT0035148	44	exon			no
Pp1s108_26V6	CNT0034075	427	exon-intron junction			yes
Pp1s108_47V6	CNT0034074	67	exon		DEG_PN;DEG_GN	yes
Pp1s108_47V6	CNT0034074	67	exon	DAS_GN	DEG_PN;DEG_GN	yes
Pp1s109_127V6	CNT0033388	286	exon		DEG_GN	no
Pp1s109_127V6	CNT0033394	213	exon		DEG_GN	no
Pp1s109_127V6	CNT0033394	72	exon		DEG_GN	no
Pp1s109_127V6	CNT0033394	28	exon		DEG_GN	no
Pp1s109_145V6	CNT0033006	231	exon-intron junction			no
Pp1s109_145V6	CNT0033559	140	exon-intron junction			no
Pp1s109_145V6	CNT0033559	40	exon			no
Pp1s109_145V6	CNT0033559	194	exon			no
Pp1s109_183V6	CNT0033676	100	exon-intron junction		DEG_GN	no
Pp1s109_228V6	CNT0034158	53	exon			no
Pp1s109_228V6	CNT0034441	67	exon			no
Pp1s109_232V6	CNT0034158	528	exon-intron junction		DEG_GN	yes
Pp1s109_232V6	CNT0034158	60	exon		DEG_GN	no
Pp1s109_232V6	CNT0034163	242	exon-intron junction		DEG_GN	yes
Pp1s109_232V6	CNT0034441	34	exon		DEG_GN	no
Pp1s109_60V6	CNT0034162	650	3UTR			no
Pp1s110_100V6	CNT0034094	1255	exon-intron junction			yes
Pp1s110_18V6	CNT0033767	411	exon-intron junction		DEG_GN	no
Pp1s110_18V6	CNT0033767	116	exon-intron junction		DEG_GN	no
Pp1s111_15V6	CNT0034072	260	exon-intron junction			no
Pp1s111_165V6	CNT0034913	116	exon-intron junction		DEG_PN	no
Pp1s111_165V6	CNT0034913	290	exon-intron junction		DEG_PN	no
Pp1s111_165V6	CNT0034913	327	exon		DEG_PN	no
Pp1s111_165V6	CNT0034913	150	exon		DEG_PN	no
Pp1s111_165V6	CNT0034913	327	exon-intron junction		DEG_PN	no
Pp1s111_173V6	CNT0033757	148	exon-intron junction			no
Pp1s111_173V6	CNT0033757	112	3UTR			no
Pp1s111_173V6	CNT0033757	130	3UTR			no
Pp1s112_121V6	CNT0033757	95	exon-intron junction		DEG_PN	yes
Pp1s11_213V6	CNT0034066	1322	exon-intron junction			no
Pp1s112_154V6	CNT0034333	52	exon			no
Pp1s112_154V6	CNT0034335	52	exon			no
Pp1s11_215V6	CNT0034066	156	exon-intron junction			no
Pp1s112_188V6	CNT0034921	65	exon-intron junction			no
Pp1s112_188V6	CNT0034921	75	exon-intron junction			yes
Pp1s112_188V6	CNT0034921	162	exon-intron junction			yes
Pp1s112_188V6	CNT0034921	57	exon-intron junction			no
Pp1s112_188V6	CNT0034921	395	exon-intron junction			no
Pp1s112_188V6	CNT0034921	91	exon-intron junction			yes
Pp1s112_188V6	CNT0034921	157	exon-intron junction			yes
Pp1s112_188V6	CNT0034922	113	exon-intron junction			yes
Pp1s112_220V6	CNT0034048	885	exon-intron junction			no
Pp1s112_25V6	CNT0034058	464	exon-intron junction			yes
Pp1s112_25V6	CNT0034059	807	exon-intron junction			yes
Pp1s11_27V6	CNT0034471	98	exon-intron junction			no
Pp1s11_27V6	CNT0034471	158	exon-intron junction			no
Pp1s112_85V6	CNT0034050	364	5UTR			yes
Pp1s112_85V6	CNT0034051	944	exon-intron junction			yes
Pp1s1_12V6	CNT0032841	310	exon		DEG_GN	no
Pp1s1_12V6	CNT0032844	310	exon		DEG_GN	no
Pp1s113_185V6	CNT0033714	280	exon			no
Pp1s113_185V6	CNT0033715	227	exon			no
Pp1s113_187V6	CNT0033714	97	3UTR			yes
Pp1s113_187V6	CNT0033714	586	exon-intron junction			yes
Pp1s113_187V6	CNT0033714	543	3UTR			yes
Pp1s113_187V6	CNT0033714	54	exon-intron junction			yes
Pp1s113_187V6	CNT0033714	285	5UTR			yes
Pp1s113_187V6	CNT0033714	83	5UTR			yes
Pp1s113_187V6	CNT0033715	580	exon-intron junction			yes
Pp1s11_339V6	CNT0033163	84	exon		DEG_GN	no
Pp1s11_339V6	CNT0033164	84	exon		DEG_GN	no
Pp1s113_77V6	CNT0033339	89	exon-intron junction		DEG_GN	no
Pp1s113_77V6	CNT0033339	205	exon		DEG_GN	no
Pp1s11_385V6	CNT0035369	107	intron		DEG_GN	no
Pp1s11_397V6	CNT0033158	94	exon			no
Pp1s11_397V6	CNT0033320	91	exon-intron junction			yes
Pp1s11_397V6	CNT0033320	91	exon			yes
Pp1s11_397V6	CNT0033320	151	exon			yes
Pp1s11_397V6	CNT0033320	151	exon-intron junction			yes
Pp1s11_397V6	CNT0033894	60	exon-intron junction			yes
Pp1s11_401V6	CNT0033831	172	exon			no
Pp1s114_138V6	CNT0033566	111	exon			no
Pp1s114_13V6	CNT0033110	298	exon-intron junction			no
Pp1s114_143V6	CNT0034032	362	exon-intron junction			no
Pp1s114_146V6	CNT0034032	117	exon-intron junction			no
Pp1s114_172V6	CNT0035178	99	exon-intron junction			no
Pp1s114_172V6	CNT0035178	107	exon-intron junction			no
Pp1s114_203V6	CNT0033593	64	3UTR			no
Pp1s114_203V6	CNT0033593	83	3UTR			no
Pp1s114_203V6	CNT0033593	88	3UTR			no
Pp1s114_27V6	CNT0033109	194	exon-intron junction		DEG_GN	yes
Pp1s114_27V6	CNT0033109	87	intron		DEG_GN	yes
Pp1s114_27V6	CNT0033109	48	5UTR		DEG_GN	yes
Pp1s115_168V6	CNT0034002	497	exon-intron junction		DEG_PN	no
Pp1s115_168V6	CNT0034002	38	exon-intron junction		DEG_PN	no
Pp1s115_168V6	CNT0034003	767	exon-intron junction		DEG_PN	no
Pp1s115_198V6	CNT0034253	95	exon		DEG_GN	no
Pp1s115_20V6	CNT0033785	162	exon-intron junction			no
Pp1s115_20V6	CNT0033785	122	exon-intron junction			no
Pp1s115_20V6	CNT0033786	162	exon-intron junction			no
Pp1s115_20V6	CNT0033786	133	exon-intron junction			no
Pp1s115_6V6	CNT0034000	686	exon-intron junction			no
Pp1s116_104V6	CNT0034004	251	exon-intron junction			no
Pp1s116_107V6	CNT0034253	85	exon			no
Pp1s116_115V6	CNT0034253	85	exon			no
Pp1s116_157V6	CNT0033420	214	exon-intron junction			yes
Pp1s116_157V6	CNT0033420	141	exon-intron junction			yes
Pp1s116_157V6	CNT0033420	186	exon-intron junction			yes
Pp1s116_157V6	CNT0033420	445	exon-intron junction			yes
Pp1s116_157V6	CNT0033421	140	exon-intron junction			yes
Pp1s116_157V6	CNT0033421	123	exon-intron junction			yes
Pp1s116_157V6	CNT0033421	529	exon-intron junction			yes
Pp1s116_191V6	CNT0034253	68	exon			no
Pp1s11_61V6	CNT0035252	1551	exon-intron junction			yes
Pp1s116_71V6	CNT0033165	619	exon-intron junction			no
Pp1s116_71V6	CNT0033165	64	exon			no
Pp1s116_74V6	CNT0033167	79	5UTR			yes
Pp1s116_94V6	CNT0034897	136	exon-intron junction		DEG_GN	no
Pp1s117_154V6	CNT0032851	110	exon-intron junction			no
Pp1s117_186V6	CNT0034014	655	exon-intron junction			no
Pp1s117_186V6	CNT0034015	202	exon-intron junction			no
Pp1s117_188V6	CNT0033697	256	intron			no
Pp1s117_188V6	CNT0033697	125	intron			no
Pp1s117_204V6	CNT0034183	63	intron			no
Pp1s117_204V6	CNT0034183	37	intron			no
Pp1s117_56V6	CNT0033428	55	5UTR		DEG_GN	no
Pp1s117_56V6	CNT0033429	227	5UTR		DEG_GN	no
Pp1s117_56V6	CNT0033429	44	5UTR		DEG_GN	no
Pp1s117_56V6	CNT0034034	165	exon		DEG_GN	no
Pp1s117_57V6	CNT0034415	386	exon		DEG_PN	yes
Pp1s117_57V6	CNT0034415	386	exon	DAS_PN;DAS_GN	DEG_PN	yes
Pp1s117_57V6	CNT0034415	386	exon	DAS_PN	DEG_PN	yes
Pp1s118_130V6	CNT0033995	276	exon-intron junction			no
Pp1s118_86V6	CNT0034168	55	exon			no
Pp1s1_189V6	CNT0034183	129	intron			no
Pp1s119_112V6	CNT0034542	133	exon-intron junction			no
Pp1s119_112V6	CNT0034542	124	exon-intron junction			no
Pp1s119_11V6	CNT0033984	316	exon-intron junction			no
Pp1s119_132V6	CNT0034286	120	exon-intron junction			yes
Pp1s119_132V6	CNT0034286	83	intron			yes
Pp1s119_132V6	CNT0034286	91	intron			yes
Pp1s119_132V6	CNT0034286	63	exon			yes
Pp1s119_132V6	CNT0034286	103	exon-intron junction			yes
Pp1s119_132V6	CNT0034286	61	exon			yes
Pp1s119_72V6	CNT0033987	523	exon-intron junction		DEG_PN	no
Pp1s120_116V6	CNT0034433	249	exon			no
Pp1s120_116V6	CNT0034433	76	exon			yes
Pp1s120_116V6	CNT0034433	57	exon			no
Pp1s120_137V6	CNT0033990	60	exon-intron junction			no
Pp1s120_31V6	CNT0033992	57	exon			no
Pp1s120_31V6	CNT0033992	125	exon			no
Pp1s1_203V6	CNT0033685	113	exon-intron junction			no
Pp1s1_203V6	CNT0033685	107	exon-intron junction			no
Pp1s120_74V6	CNT0035039	650	exon			no
Pp1s1_213V6	CNT0035211	125	exon-intron junction			no
Pp1s12_160V6	CNT0034777	81	3UTR			no
Pp1s12_160V6	CNT0034777	80	3UTR			no
Pp1s121_69V6	CNT0033014	147	exon-intron junction		DEG_GN	no
Pp1s121_69V6	CNT0033014	148	exon-intron junction		DEG_GN	no
Pp1s121_69V6	CNT0033014	58	exon		DEG_GN	no
Pp1s121_69V6	CNT0033015	79	exon		DEG_GN	no
Pp1s12_180V6	CNT0035249	541	exon-intron junction			no
Pp1s1_21V6	CNT0034662	62	exon		DEG_GN	no
Pp1s1_21V6	CNT0034662	133	exon-intron junction		DEG_GN	no
Pp1s1_21V6	CNT0034662	80	exon		DEG_GN	no
Pp1s12_205V6	CNT0034158	76	5UTR		DEG_GN	no
Pp1s12_205V6	CNT0034158	95	exon-intron junction		DEG_GN	no
Pp1s12_205V6	CNT0034158	54	exon		DEG_GN	no
Pp1s12_205V6	CNT0034441	66	exon-intron junction		DEG_GN	no
Pp1s122_165V6	CNT0033969	760	exon-intron junction			no
Pp1s12_231V6	CNT0033006	231	exon-intron junction			no
Pp1s12_231V6	CNT0033559	40	exon			no
Pp1s12_231V6	CNT0033559	140	exon-intron junction			no
Pp1s12_231V6	CNT0033559	199	exon			no
Pp1s12_249V6	CNT0033283	83	exon		DEG_PN	no
Pp1s122_57V6	CNT0033163	140	exon		DEG_GN	no
Pp1s122_57V6	CNT0033164	140	exon		DEG_GN	no
Pp1s123_136V6	CNT0033150	137	exon-intron junction			no
Pp1s123_136V6	CNT0033150	383	exon-intron junction			no
Pp1s123_136V6	CNT0033150	302	exon-intron junction			no
Pp1s123_136V6	CNT0033150	281	intron			no
Pp1s123_148V6	CNT0033996	38	exon-intron junction			no
Pp1s123_148V6	CNT0033996	451	exon-intron junction			no
Pp1s123_22V6	CNT0033148	94	exon-intron junction			yes
Pp1s123_22V6	CNT0033148	262	exon-intron junction			yes
Pp1s123_22V6	CNT0033148	288	exon-intron junction			no
Pp1s123_59V6	CNT0033997	529	exon-intron junction			no
Pp1s12_382V6	CNT0035246	918	exon-intron junction			yes
Pp1s12_390V6	CNT0033760	41	exon		DEG_GN	no
Pp1s12_390V6	CNT0034662	55	exon		DEG_GN	no
Pp1s12_390V6	CNT0034662	133	exon-intron junction		DEG_GN	no
Pp1s12_390V6	CNT0034662	80	exon		DEG_GN	no
Pp1s124_13V6	CNT0034230	343	exon-intron junction			no
Pp1s124_13V6	CNT0034230	117	5UTR			no
Pp1s124_156V6	CNT0034827	28	3UTR			no
Pp1s1_243V6	CNT0034205	63	exon			no
Pp1s1_243V6	CNT0034206	63	exon			no
Pp1s1_243V6	CNT0034207	63	exon			no
Pp1s124_70V6	CNT0034229	323	exon-intron junction		DEG_PN	no
Pp1s124_93V6	CNT0035342	211	exon			no
Pp1s125_114V6	CNT0033965	1117	exon-intron junction		DEG_GN	no
Pp1s125_114V6	CNT0033965	1399	3UTR		DEG_GN	no
Pp1s125_96V6	CNT0033014	133	exon-intron junction			no
Pp1s126_154V6	CNT0034026	179	exon-intron junction			yes
Pp1s12_62V6	CNT0033720	66	exon-intron junction			no
Pp1s12_62V6	CNT0033720	122	exon-intron junction			no
Pp1s126_38V6	CNT0034025	953	exon-intron junction			no
Pp1s126_52V6	CNT0035102	149	exon-intron junction			no
Pp1s126_61V6	CNT0034029	320	exon-intron junction			yes
Pp1s126_61V6	CNT0034030	206	5UTR			yes
Pp1s127_105V6	CNT0033283	142	exon			no
Pp1s127_21V6	CNT0034627	91	exon-intron junction			no
Pp1s127_28V6	CNT0033651	108	exon			no
Pp1s127_28V6	CNT0033652	141	intron			no
Pp1s127_28V6	CNT0033941	2486	exon-intron junction			no
Pp1s127_28V6	CNT0033943	322	exon-intron junction			no
Pp1s127_28V6	CNT0035440	146	3UTR			no
Pp1s127_28V6	CNT0035440	1136	exon-intron junction			no
Pp1s127_28V6	CNT0035440	1655	exon-intron junction			no
Pp1s12_72V6	CNT0033562	56	exon		DEG_PN	no
Pp1s12_72V6	CNT0033562	89	exon		DEG_PN	no
Pp1s127_93V6	CNT0033455	141	exon			no
Pp1s127_93V6	CNT0033455	97	exon			no
Pp1s127_93V6	CNT0033455	97	exon-intron junction			no
Pp1s127_93V6	CNT0033455	141	exon-intron junction			no
Pp1s127_93V6	CNT0033674	143	exon			no
Pp1s127_93V6	CNT0033674	182	exon			no
Pp1s127_93V6	CNT0033674	94	exon			no
Pp1s127_93V6	CNT0033674	98	exon			no
Pp1s127_93V6	CNT0033674	142	exon			no
Pp1s127_93V6	CNT0033674	94	exon-intron junction			no
Pp1s127_93V6	CNT0033674	98	exon-intron junction			no
Pp1s127_93V6	CNT0033674	143	exon-intron junction			no
Pp1s127_93V6	CNT0033674	182	exon-intron junction			no
Pp1s127_93V6	CNT0033674	142	exon-intron junction			no
Pp1s128_133V6	CNT0034283	106	3UTR		DEG_PN;DEG_GN	yes
Pp1s128_133V6	CNT0034954	113	3UTR		DEG_PN;DEG_GN	yes
Pp1s128_8V6	CNT0033963	1252	exon-intron junction			yes
Pp1s129_181V6	CNT0034842	51	5UTR			yes
Pp1s129_181V6	CNT0034842	87	5UTR			no
Pp1s129_28V6	CNT0033455	95	exon			no
Pp1s129_28V6	CNT0033455	141	exon-intron junction			no
Pp1s129_28V6	CNT0033674	92	exon			no
Pp1s129_28V6	CNT0033674	97	exon			no
Pp1s129_28V6	CNT0033674	123	exon-intron junction			no
Pp1s129_28V6	CNT0033674	142	exon-intron junction			no
Pp1s129_28V6	CNT0033674	182	exon-intron junction			no
Pp1s129_53V6	CNT0032865	68	exon-intron junction			no
Pp1s129_53V6	CNT0032865	110	exon-intron junction			no
Pp1s129_61V6	CNT0033957	844	exon-intron junction		DEG_GN	yes
Pp1s130_290V6	CNT0033944	74	exon		DEG_PN	no
Pp1s130_290V6	CNT0033944	128	exon		DEG_PN	no
Pp1s130_290V6	CNT0033944	71	exon		DEG_PN	no
Pp1s1_304V6	CNT0035456	171	exon			no
Pp1s130_5V6	CNT0033948	989	exon-intron junction		DEG_GN	yes
Pp1s130_5V6	CNT0033949	374	exon-intron junction		DEG_GN	yes
Pp1s131_109V6	CNT0034510	213	exon			no
Pp1s13_116V6	CNT0035370	484	exon-intron junction			no
Pp1s13_116V6	CNT0035370	175	exon-intron junction			no
Pp1s13_116V6	CNT0035370	305	exon			no
Pp1s13_116V6	CNT0035370	203	exon-intron junction			no
Pp1s13_116V6	CNT0035370	184	exon-intron junction			no
Pp1s13_117V6	CNT0034322	27	exon			no
Pp1s13_117V6	CNT0034323	27	exon			no
Pp1s13_117V6	CNT0034324	27	exon			no
Pp1s13_117V6	CNT0034326	27	exon			no
Pp1s13_11V6	CNT0034849	152	exon-intron junction		DEG_GN	no
Pp1s131_23V6	CNT0034801	52	exon			no
Pp1s13_129V6	CNT0035213	240	exon-intron junction			no
Pp1s131_38V6	CNT0033983	427	exon-intron junction			no
Pp1s13_145V6	CNT0033768	127	5UTR			no
Pp1s13_146V6	CNT0033768	114	exon-intron junction			no
Pp1s13_146V6	CNT0033768	121	exon			no
Pp1s13_146V6	CNT0033768	127	3UTR			no
Pp1s13_162V6	CNT0033714	43	exon-intron junction			no
Pp1s13_162V6	CNT0033715	43	exon-intron junction			no
Pp1s13_177V6	CNT0035350	166	exon-intron junction		DEG_PN;DEG_GN	no
Pp1s13_177V6	CNT0035350	98	exon-intron junction		DEG_PN;DEG_GN	no
Pp1s13_177V6	CNT0035350	210	exon-intron junction		DEG_PN;DEG_GN	no
Pp1s13_177V6	CNT0035352	111	exon-intron junction		DEG_PN;DEG_GN	no
Pp1s13_200V6	CNT0033760	41	exon			no
Pp1s13_200V6	CNT0034662	60	exon			no
Pp1s13_200V6	CNT0034662	132	exon-intron junction			no
Pp1s13_200V6	CNT0034662	80	exon			no
Pp1s13_201V6	CNT0034503	104	exon			no
Pp1s13_201V6	CNT0034503	114	exon			no
Pp1s13_211V6	CNT0033239	80	5UTR		DEG_GN	no
Pp1s13_211V6	CNT0033240	80	5UTR		DEG_GN	no
Pp1s13_211V6	CNT0035004	80	5UTR		DEG_GN	no
Pp1s13_211V6	CNT0035006	80	5UTR		DEG_GN	no
Pp1s132_175V6	CNT0035231	72	exon			no
Pp1s13_229V6	CNT0035206	1216	exon-intron junction		DEG_PN	yes
Pp1s1_323V6	CNT0035455	92	exon-intron junction			no
Pp1s132_52V6	CNT0033925	579	exon-intron junction			yes
Pp1s133_10V6	CNT0033922	569	exon-intron junction			no
Pp1s133_119V6	CNT0033825	274	exon		DEG_GN	no
Pp1s133_13V6	CNT0034000	225	exon-intron junction			no
Pp1s13_318V6	CNT0035209	236	exon			no
Pp1s133_25V6	CNT0033923	729	exon-intron junction			yes
Pp1s133_25V6	CNT0033924	1284	exon-intron junction			yes
Pp1s13_348V6	CNT0033630	35	exon			no
Pp1s1_334V6	CNT0034283	141	5UTR			no
Pp1s1_334V6	CNT0034839	64	5UTR			no
Pp1s1_334V6	CNT0034954	180	5UTR			no
Pp1s1_337V6	CNT0035455	218	exon			yes
Pp1s1_337V6	CNT0035455	432	exon			yes
Pp1s1_337V6	CNT0035455	432	exon-intron junction			yes
Pp1s133_85V6	CNT0035474	65	exon-intron junction			yes
Pp1s133_85V6	CNT0035474	91	exon-intron junction			yes
Pp1s133_91V6	CNT0034478	87	exon			no
Pp1s13_40V6	CNT0033455	201	exon			no
Pp1s13_40V6	CNT0033674	200	exon			no
Pp1s13_40V6	CNT0033674	203	exon			no
Pp1s13_413V6	CNT0034209	166	exon-intron junction			no
Pp1s13_413V6	CNT0034210	166	exon-intron junction			no
Pp1s134_145V6	CNT0033902	926	exon-intron junction		DEG_GN	yes
Pp1s134_145V6	CNT0034253	50	exon		DEG_GN	yes
Pp1s134_153V6	CNT0033820	67	exon-intron junction			no
Pp1s134_153V6	CNT0034724	127	exon-intron junction			no
Pp1s134_165V6	CNT0034113	111	exon-intron junction			no
Pp1s134_165V6	CNT0034113	175	intron			no
Pp1s134_165V6	CNT0034113	213	exon-intron junction			yes
Pp1s134_40V6	CNT0033159	96	exon-intron junction		DEG_GN	no
Pp1s134_40V6	CNT0033161	94	exon-intron junction		DEG_GN	no
Pp1s134_55V6	CNT0033899	325	exon-intron junction			yes
Pp1s135_17V6	CNT0033831	132	exon			no
Pp1s135_21V6	CNT0033159	53	exon		DEG_GN	no
Pp1s135_21V6	CNT0033161	53	exon		DEG_GN	no
Pp1s135_21V6	CNT0033320	93	exon-intron junction		DEG_GN	no
Pp1s135_21V6	CNT0033320	149	exon-intron junction		DEG_GN	no
Pp1s135_21V6	CNT0033894	721	exon-intron junction		DEG_GN	yes
Pp1s135_29V6	CNT0033159	53	exon			no
Pp1s135_29V6	CNT0033161	53	exon			no
Pp1s135_29V6	CNT0033320	93	exon-intron junction			no
Pp1s135_29V6	CNT0033320	149	exon-intron junction			no
Pp1s1_353V6	CNT0035477	68	exon-intron junction		DEG_PN	yes
Pp1s1_353V6	CNT0035477	225	exon		DEG_PN	yes
Pp1s1_353V6	CNT0035477	73	exon-intron junction		DEG_PN	yes
Pp1s1_353V6	CNT0035477	224	exon		DEG_PN	yes
Pp1s1_353V6	CNT0035477	242	exon		DEG_PN	yes
Pp1s1_353V6	CNT0035477	389	exon-intron junction		DEG_PN	yes
Pp1s135_67V6	CNT0033895	650	exon-intron junction			yes
Pp1s135_67V6	CNT0033896	650	exon-intron junction			yes
Pp1s135_67V6	CNT0033897	650	exon-intron junction			yes
Pp1s1_359V6	CNT0035476	131	exon-intron junction			no
Pp1s13_59V6	CNT0035210	471	exon-intron junction		DEG_GN	yes
Pp1s13_59V6	CNT0035211	686	exon-intron junction		DEG_GN	no
Pp1s1_360V6	CNT0035476	715	exon-intron junction			no
Pp1s136_123V6	CNT0033906	644	exon-intron junction			yes
Pp1s136_13V6	CNT0034184	48	exon-intron junction			yes
Pp1s136_189V6	CNT0033914	427	5UTR			yes
Pp1s136_198V6	CNT0033061	56	exon			no
Pp1s13_63V6	CNT0035210	248	exon-intron junction		DEG_GN	no
Pp1s137_140V6	CNT0033589	96	exon			no
Pp1s137_140V6	CNT0033589	168	exon			no
Pp1s137_140V6	CNT0033589	112	exon-intron junction			no
Pp1s137_140V6	CNT0033589	84	exon-intron junction			no
Pp1s137_140V6	CNT0033589	87	exon-intron junction			no
Pp1s137_148V6	CNT0035271	70	exon-intron junction			yes
Pp1s137_152V6	CNT0035271	92	exon-intron junction		DEG_GN	yes
Pp1s137_152V6	CNT0035271	93	exon-intron junction		DEG_GN	yes
Pp1s137_263V6	CNT0033880	1028	exon-intron junction			no
Pp1s13_72V6	CNT0035210	469	exon-intron junction	DAS_PN		no
Pp1s13_72V6	CNT0035210	469	exon-intron junction	DAS_GN		no
Pp1s13_72V6	CNT0035211	687	exon-intron junction	DAS_PN		no
Pp1s13_72V6	CNT0035211	687	exon-intron junction	DAS_GN		no
Pp1s137_57V6	CNT0034183	207	5UTR			no
Pp1s1_380V6	CNT0035050	49	exon			no
Pp1s138_130V6	CNT0034752	131	exon-intron junction			no
Pp1s138_130V6	CNT0034752	52	exon-intron junction			no
Pp1s138_27V6	CNT0033893	352	exon-intron junction			yes
Pp1s13_83V6	CNT0035210	470	exon-intron junction		DEG_GN	no
Pp1s13_83V6	CNT0035211	686	exon-intron junction		DEG_GN	no
Pp1s139_11V6	CNT0033205	213	exon-intron junction			no
Pp1s140_17V6	CNT0033865	94	exon			no
Pp1s140_17V6	CNT0033865	138	exon-intron junction			no
Pp1s140_17V6	CNT0033865	94	exon-intron junction			no
Pp1s140_99V6	CNT0034472	293	exon			no
Pp1s140_99V6	CNT0034557	375	exon			no
Pp1s141_135V6	CNT0034573	148	exon			no
Pp1s141_135V6	CNT0034574	148	exon			no
Pp1s141_135V6	CNT0034575	148	exon			no
Pp1s14_11V6	CNT0034678	106	exon-intron junction			no
Pp1s14_11V6	CNT0034678	96	exon-intron junction			no
Pp1s14_11V6	CNT0034678	180	exon-intron junction			no
Pp1s141_20V6	CNT0034705	153	exon-intron junction			no
Pp1s141_27V6	CNT0034713	243	exon-intron junction			no
Pp1s141_34V6	CNT0033874	611	exon-intron junction			no
Pp1s141_75V6	CNT0033866	88	exon		DEG_PN	no
Pp1s141_75V6	CNT0033867	88	exon		DEG_PN	no
Pp1s141_75V6	CNT0033868	30	exon		DEG_PN	no
Pp1s141_75V6	CNT0033868	258	exon		DEG_PN	no
Pp1s141_75V6	CNT0033869	30	exon		DEG_PN	no
Pp1s141_75V6	CNT0033869	258	exon		DEG_PN	no
Pp1s141_75V6	CNT0033873	88	exon		DEG_PN	no
Pp1s14_180V6	CNT0033935	96	exon			yes
Pp1s14_180V6	CNT0033935	96	exon-intron junction			yes
Pp1s142_114V6	CNT0035148	46	exon			no
Pp1s142_51V6	CNT0033832	57	exon		DEG_GN	no
Pp1s14_252V6	CNT0035228	75	exon		DEG_GN	no
Pp1s14_252V6	CNT0035229	75	exon		DEG_GN	no
Pp1s142_52V6	CNT0033832	231	exon		DEG_PN;DEG_GN	no
Pp1s14_264V6	CNT0033699	44	3UTR			yes
Pp1s14_264V6	CNT0033703	44	3UTR			yes
Pp1s14_264V6	CNT0033707	44	3UTR			yes
Pp1s14_264V6	CNT0033708	44	3UTR			yes
Pp1s14_264V6	CNT0033709	44	3UTR			yes
Pp1s14_264V6	CNT0033710	44	3UTR			yes
Pp1s14_264V6	CNT0033711	44	3UTR			yes
Pp1s14_264V6	CNT0033712	44	3UTR			yes
Pp1s14_264V6	CNT0033713	44	3UTR			yes
Pp1s14_264V6	CNT0033716	44	3UTR			yes
Pp1s14_264V6	CNT0034169	51	3UTR			yes
Pp1s14_264V6	CNT0034172	51	3UTR			yes
Pp1s14_264V6	CNT0034206	105	exon			yes
Pp1s14_264V6	CNT0034207	105	exon			yes
Pp1s14_264V6	CNT0034954	106	3UTR			yes
Pp1s14_264V6	CNT0034955	106	3UTR			yes
Pp1s14_264V6	CNT0035415	99	exon-intron junction			yes
Pp1s14_264V6	CNT0035433	99	exon-intron junction			yes
Pp1s14_284V6	CNT0035221	395	exon-intron junction			no
Pp1s14_298V6	CNT0035194	98	exon-intron junction			no
Pp1s14_298V6	CNT0035194	105	exon-intron junction			no
Pp1s14_298V6	CNT0035195	102	exon-intron junction			no
Pp1s14_298V6	CNT0035195	128	exon-intron junction			no
Pp1s14_311V6	CNT0033531	95	exon-intron junction			no
Pp1s14_311V6	CNT0033531	112	exon-intron junction			yes
Pp1s143_152V6	CNT0033856	426	exon-intron junction			no
Pp1s143_159V6	CNT0033858	639	exon-intron junction			yes
Pp1s143_20V6	CNT0034051	148	exon-intron junction			no
Pp1s14_332V6	CNT0034497	132	exon-intron junction			no
Pp1s143_33V6	CNT0033757	104	exon-intron junction			no
Pp1s143_48V6	CNT0033440	255	3UTR			yes
Pp1s14_404V6	CNT0035231	74	exon		DEG_GN	no
Pp1s14_404V6	CNT0035231	156	exon-intron junction		DEG_GN	no
Pp1s144_148V6	CNT0032965	55	exon		DEG_GN	no
Pp1s144_24V6	CNT0033935	520	exon-intron junction			no
Pp1s14_432V6	CNT0035222	708	exon-intron junction			yes
Pp1s144_73V6	CNT0033939	931	exon-intron junction			no
Pp1s144_74V6	CNT0033939	250	exon-intron junction		DEG_GN	no
Pp1s144_74V6	CNT0033939	103	exon-intron junction		DEG_GN	no
Pp1s144_74V6	CNT0033939	172	exon-intron junction		DEG_GN	no
Pp1s144_78V6	CNT0033936	225	intron			no
Pp1s144_78V6	CNT0033939	931	exon-intron junction			yes
Pp1s144_78V6	CNT0033940	315	exon-intron junction			yes
Pp1s145_166V6	CNT0033842	1584	exon-intron junction			yes
Pp1s145_166V6	CNT0033842	356	exon-intron junction			yes
Pp1s145_172V6	CNT0033843	519	exon-intron junction			no
Pp1s145_23V6	CNT0033847	151	3UTR			yes
Pp1s145_23V6	CNT0033847	278	3UTR			yes
Pp1s145_24V6	CNT0033847	151	exon-intron junction			no
Pp1s145_24V6	CNT0033847	278	intron			no
Pp1s145_46V6	CNT0032851	140	exon-intron junction		DEG_PN;DEG_GN	no
Pp1s145_46V6	CNT0032851	184	exon-intron junction		DEG_PN;DEG_GN	no
Pp1s146_17V6	CNT0033825	902	exon-intron junction			yes
Pp1s146_96V6	CNT0034706	76	exon-intron junction			no
Pp1s14_80V6	CNT0035224	1077	exon-intron junction			yes
Pp1s14_80V6	CNT0035234	614	exon-intron junction			yes
Pp1s148_10V6	CNT0035129	139	exon			no
Pp1s148_10V6	CNT0035129	266	exon			no
Pp1s148_122V6	CNT0033139	54	exon		DEG_GN	no
Pp1s148_122V6	CNT0033139	64	exon-intron junction		DEG_GN	no
Pp1s148_122V6	CNT0033139	69	exon-intron junction		DEG_GN	no
Pp1s148_122V6	CNT0033139	211	exon-intron junction		DEG_GN	no
Pp1s14_81V6	CNT0035224	1135	exon-intron junction		DEG_GN	yes
Pp1s14_81V6	CNT0035234	81	exon		DEG_GN	no
Pp1s148_71V6	CNT0033545	104	exon-intron junction			no
Pp1s148_71V6	CNT0033545	506	exon-intron junction			no
Pp1s148_74V6	CNT0032823	56	intron		DEG_PN	no
Pp1s148_74V6	CNT0032823	149	exon-intron junction		DEG_PN	no
Pp1s148_74V6	CNT0032823	58	exon-intron junction		DEG_PN	no
Pp1s148_74V6	CNT0032824	149	exon-intron junction		DEG_PN	no
Pp1s148_74V6	CNT0032824	56	intron		DEG_PN	no
Pp1s148_74V6	CNT0032824	58	exon-intron junction		DEG_PN	no
Pp1s148_92V6	CNT0033850	418	exon-intron junction			yes
Pp1s149_106V6	CNT0033970	153	5UTR		DEG_GN	no
Pp1s149_106V6	CNT0033970	201	5UTR		DEG_GN	no
Pp1s149_106V6	CNT0033970	153	3UTR		DEG_GN	no
Pp1s149_106V6	CNT0033970	201	3UTR		DEG_GN	no
Pp1s149_106V6	CNT0034310	284	5UTR		DEG_GN	no
Pp1s149_106V6	CNT0034310	282	3UTR		DEG_GN	no
Pp1s149_106V6	CNT0034655	82	5UTR		DEG_GN	no
Pp1s149_106V6	CNT0034655	75	5UTR		DEG_GN	no
Pp1s149_106V6	CNT0034655	82	3UTR		DEG_GN	no
Pp1s149_106V6	CNT0034655	75	3UTR		DEG_GN	no
Pp1s149_106V6	CNT0034656	75	5UTR		DEG_GN	no
Pp1s149_106V6	CNT0034656	82	5UTR		DEG_GN	no
Pp1s149_106V6	CNT0034656	82	3UTR		DEG_GN	no
Pp1s149_106V6	CNT0034656	75	3UTR		DEG_GN	no
Pp1s149_106V6	CNT0034657	75	5UTR		DEG_GN	no
Pp1s149_106V6	CNT0034657	82	5UTR		DEG_GN	no
Pp1s149_106V6	CNT0034657	82	3UTR		DEG_GN	no
Pp1s149_106V6	CNT0034657	75	3UTR		DEG_GN	no
Pp1s149_106V6	CNT0034658	82	5UTR		DEG_GN	no
Pp1s149_106V6	CNT0034658	75	5UTR		DEG_GN	no
Pp1s149_106V6	CNT0034658	75	3UTR		DEG_GN	no
Pp1s149_106V6	CNT0034658	82	3UTR		DEG_GN	no
Pp1s149_106V6	CNT0035037	536	5UTR		DEG_GN	no
Pp1s149_106V6	CNT0035037	238	5UTR		DEG_GN	no
Pp1s149_106V6	CNT0035037	58	5UTR		DEG_GN	no
Pp1s149_106V6	CNT0035037	477	3UTR		DEG_GN	no
Pp1s149_106V6	CNT0035037	411	3UTR		DEG_GN	no
Pp1s149_106V6	CNT0035037	64	3UTR		DEG_GN	no
Pp1s149_106V6	CNT0035037	268	3UTR		DEG_GN	no
Pp1s149_206V6	CNT0033841	722	exon-intron junction			yes
Pp1s149_83V6	CNT0034810	100	exon		DEG_PN	no
Pp1s149_83V6	CNT0035050	262	exon		DEG_PN	no
Pp1s150_13V6	CNT0032820	785	5UTR			yes
Pp1s150_13V6	CNT0033963	102	exon			no
Pp1s150_13V6	CNT0033963	114	exon			yes
Pp1s150_13V6	CNT0034490	371	5UTR			yes
Pp1s150_13V6	CNT0034490	115	5UTR			yes
Pp1s1_503V6	CNT0035457	46	exon		DEG_GN	no
Pp1s1_503V6	CNT0035457	412	exon-intron junction		DEG_GN	yes
Pp1s1_503V6	CNT0035464	727	exon-intron junction		DEG_GN	yes
Pp1s15_11V6	CNT0033644	98	exon-intron junction			no
Pp1s15_11V6	CNT0033644	75	exon-intron junction			no
Pp1s151_75V6	CNT0035206	86	exon			no
Pp1s151_75V6	CNT0035206	130	exon-intron junction			no
Pp1s152_140V6	CNT0033822	381	exon-intron junction			yes
Pp1s152_140V6	CNT0033822	170	exon-intron junction			no
Pp1s152_140V6	CNT0033822	114	exon-intron junction			no
Pp1s152_140V6	CNT0033822	71	exon-intron junction			no
Pp1s152_140V6	CNT0033822	108	exon-intron junction			no
Pp1s152_140V6	CNT0033822	360	exon-intron junction			yes
Pp1s152_152V6	CNT0033820	383	exon-intron junction			no
Pp1s152_152V6	CNT0033820	59	exon			no
Pp1s152_152V6	CNT0034724	133	exon-intron junction			no
Pp1s152_180V6	CNT0035369	79	5UTR		DEG_PN	no
Pp1s152_35V6	CNT0034727	99	exon-intron junction			no
Pp1s15_259V6	CNT0035199	940	exon-intron junction		DEG_GN	no
Pp1s1_526V6	CNT0035474	267	exon-intron junction			no
Pp1s1_527V6	CNT0035474	435	exon-intron junction			no
Pp1s152_82V6	CNT0033821	1173	exon-intron junction			no
Pp1s15_286V6	CNT0035196	726	exon-intron junction			no
Pp1s15_286V6	CNT0035197	133	exon-intron junction			no
Pp1s15_286V6	CNT0035197	628	exon-intron junction			no
Pp1s152_86V6	CNT0033821	92	exon-intron junction			no
Pp1s152_86V6	CNT0033821	197	exon-intron junction			no
Pp1s15_28V6	CNT0034339	120	exon-intron junction			no
Pp1s15_28V6	CNT0034339	149	exon-intron junction			no
Pp1s15_28V6	CNT0034339	82	exon-intron junction			no
Pp1s15_28V6	CNT0034605	115	exon-intron junction			no
Pp1s15_28V6	CNT0034605	82	exon-intron junction			no
Pp1s15_306V6	CNT0035204	98	exon			no
Pp1s153_146V6	CNT0034002	109	exon			no
Pp1s153_146V6	CNT0034003	109	exon			no
Pp1s153_146V6	CNT0034837	37	exon			no
Pp1s153_153V6	CNT0034002	109	exon			no
Pp1s153_153V6	CNT0034003	109	exon			no
Pp1s153_153V6	CNT0034232	186	intron			no
Pp1s153_153V6	CNT0034283	188	intron			no
Pp1s153_153V6	CNT0034283	184	intron			no
Pp1s153_153V6	CNT0034655	62	intron			no
Pp1s153_153V6	CNT0034656	62	intron			no
Pp1s153_153V6	CNT0034657	62	intron			no
Pp1s153_153V6	CNT0034658	62	intron			no
Pp1s153_153V6	CNT0034837	37	exon			no
Pp1s153_153V6	CNT0034954	169	intron			no
Pp1s153_185V6	CNT0034282	127	intron		DEG_PN	no
Pp1s15_334V6	CNT0034260	75	exon-intron junction	DAS_GN	DEG_GN	no
Pp1s15_334V6	CNT0034260	75	exon-intron junction		DEG_GN	no
Pp1s1_539V6	CNT0034874	66	exon-intron junction			no
Pp1s1_539V6	CNT0034874	81	exon			no
Pp1s15_409V6	CNT0035189	499	exon-intron junction			no
Pp1s154_134V6	CNT0032903	140	5UTR			no
Pp1s154_134V6	CNT0033072	81	5UTR			no
Pp1s154_134V6	CNT0033299	191	5UTR			no
Pp1s154_134V6	CNT0034232	173	5UTR			no
Pp1s154_134V6	CNT0034232	141	5UTR			no
Pp1s154_134V6	CNT0034232	72	5UTR			no
Pp1s154_134V6	CNT0034283	117	5UTR			no
Pp1s154_134V6	CNT0034283	223	5UTR			no
Pp1s154_134V6	CNT0034283	71	5UTR			no
Pp1s154_134V6	CNT0034954	168	5UTR			no
Pp1s154_134V6	CNT0034954	165	5UTR			no
Pp1s154_134V6	CNT0035058	121	5UTR			no
Pp1s154_134V6	CNT0035315	91	5UTR			no
Pp1s154_134V6	CNT0035316	98	5UTR			no
Pp1s154_134V6	CNT0035397	94	5UTR			no
Pp1s15_433V6	CNT0035200	1342	exon-intron junction			yes
Pp1s154_52V6	CNT0033831	868	exon-intron junction			no
Pp1s15_465V6	CNT0035192	537	exon-intron junction			yes
Pp1s15_465V6	CNT0035193	646	exon-intron junction			yes
Pp1s154_69V6	CNT0033829	606	exon-intron junction			no
Pp1s154_69V6	CNT0033830	107	exon			no
Pp1s15_485V6	CNT0035194	387	exon-intron junction			no
Pp1s15_485V6	CNT0035195	695	exon-intron junction			yes
Pp1s155_34V6	CNT0033760	56	exon			no
Pp1s155_34V6	CNT0035027	44	exon			no
Pp1s155_36V6	CNT0033760	56	exon			no
Pp1s155_36V6	CNT0035027	44	exon			no
Pp1s155_61V6	CNT0034442	61	exon		DEG_GN	yes
Pp1s156_148V6	CNT0035292	72	exon-intron junction			yes
Pp1s156_1V6	CNT0035129	209	exon-intron junction			no
Pp1s156_1V6	CNT0035129	265	exon			no
Pp1s156_37V6	CNT0033806	85	exon-intron junction		DEG_PN;DEG_GN	no
Pp1s156_68V6	CNT0035281	133	exon-intron junction			no
Pp1s157_50V6	CNT0033825	567	exon-intron junction		DEG_GN	no
Pp1s157_51V6	CNT0033781	108	exon-intron junction			yes
Pp1s157_51V6	CNT0033781	108	exon			yes
Pp1s157_51V6	CNT0033781	234	exon			yes
Pp1s157_51V6	CNT0033781	84	exon			yes
Pp1s157_51V6	CNT0033781	103	exon			yes
Pp1s157_51V6	CNT0033781	103	exon-intron junction			yes
Pp1s157_51V6	CNT0033781	234	exon-intron junction			yes
Pp1s157_51V6	CNT0033782	949	exon-intron junction			yes
Pp1s157_51V6	CNT0033782	234	exon			yes
Pp1s157_51V6	CNT0033782	112	exon			yes
Pp1s157_51V6	CNT0033782	84	exon			yes
Pp1s157_51V6	CNT0033782	112	exon-intron junction			yes
Pp1s157_51V6	CNT0033782	234	exon-intron junction			yes
Pp1s157_53V6	CNT0033591	116	exon			no
Pp1s157_53V6	CNT0033591	161	exon			no
Pp1s157_7V6	CNT0033783	633	exon-intron junction			yes
Pp1s157_93V6	CNT0033780	1747	exon-intron junction			yes
Pp1s157_94V6	CNT0034659	394	exon			no
Pp1s158_109V6	CNT0033760	215	exon-intron junction			no
Pp1s158_109V6	CNT0033760	36	exon			no
Pp1s158_109V6	CNT0033760	112	exon-intron junction			no
Pp1s158_137V6	CNT0033757	225	5UTR		DEG_GN	yes
Pp1s158_49V6	CNT0033788	162	5UTR		DEG_PN	yes
Pp1s158_50V6	CNT0033785	161	exon-intron junction		DEG_PN	yes
Pp1s158_50V6	CNT0033785	124	exon-intron junction		DEG_PN	no
Pp1s158_50V6	CNT0033786	794	exon-intron junction		DEG_PN	yes
Pp1s158_50V6	CNT0033787	693	exon-intron junction		DEG_PN	yes
Pp1s158_7V6	CNT0035350	113	exon-intron junction		DEG_PN	no
Pp1s158_7V6	CNT0035350	92	exon-intron junction		DEG_PN	no
Pp1s158_7V6	CNT0035350	202	exon-intron junction		DEG_PN	no
Pp1s159_13V6	CNT0033768	91	exon-intron junction			no
Pp1s159_34V6	CNT0033714	47	exon-intron junction			no
Pp1s159_34V6	CNT0033715	47	exon-intron junction			no
Pp1s15_94V6	CNT0034257	114	exon-intron junction			no
Pp1s15_94V6	CNT0034258	114	exon-intron junction			no
Pp1s15_94V6	CNT0034259	114	exon-intron junction			no
Pp1s15_94V6	CNT0035198	1846	exon-intron junction			no
Pp1s159_52V6	CNT0033922	150	exon-intron junction		DEG_GN	no
Pp1s159_5V6	CNT0033767	726	exon-intron junction			no
Pp1s1_5V6	CNT0034662	86	exon-intron junction		DEG_GN	no
Pp1s1_5V6	CNT0034662	62	exon		DEG_GN	no
Pp1s1_5V6	CNT0034662	80	exon		DEG_GN	no
Pp1s160_12V6	CNT0034337	63	exon		DEG_PN;DEG_GN	no
Pp1s160_149V6	CNT0032836	302	5UTR			no
Pp1s160_149V6	CNT0033773	207	5UTR			no
Pp1s160_149V6	CNT0033773	207	exon-intron junction			yes
Pp1s160_149V6	CNT0034232	183	5UTR			no
Pp1s160_149V6	CNT0034283	156	5UTR			no
Pp1s160_149V6	CNT0034283	127	5UTR			no
Pp1s160_149V6	CNT0034839	234	5UTR			no
Pp1s160_149V6	CNT0034839	100	5UTR			no
Pp1s160_149V6	CNT0034954	143	5UTR			no
Pp1s160_149V6	CNT0034954	145	5UTR			no
Pp1s160_41V6	CNT0033526	65	exon			no
Pp1s160_41V6	CNT0033526	161	exon-intron junction			no
Pp1s160_41V6	CNT0033526	69	exon-intron junction			no
Pp1s160_41V6	CNT0033532	65	exon			no
Pp1s160_41V6	CNT0033532	161	exon-intron junction			no
Pp1s160_41V6	CNT0033532	69	exon-intron junction			no
Pp1s160_41V6	CNT0033532	48	exon			no
Pp1s161_111V6	CNT0033758	118	exon			no
Pp1s16_116V6	CNT0033186	44	3UTR			no
Pp1s16_116V6	CNT0033186	182	3UTR			no
Pp1s16_116V6	CNT0033187	182	3UTR			no
Pp1s16_116V6	CNT0033187	44	3UTR			no
Pp1s161_16V6	CNT0033006	195	exon			no
Pp1s161_16V6	CNT0033559	37	exon-intron junction			no
Pp1s161_16V6	CNT0033559	153	exon-intron junction			no
Pp1s161_16V6	CNT0033559	237	exon-intron junction			no
Pp1s161_32V6	CNT0033760	1071	exon-intron junction			yes
Pp1s161_43V6	CNT0033757	1836	exon-intron junction		DEG_GN	no
Pp1s1_614V6	CNT0034309	59	exon-intron junction		DEG_PN;DEG_GN	no
Pp1s16_15V6	CNT0033587	75	exon-intron junction			yes
Pp1s16_15V6	CNT0033588	75	exon-intron junction			yes
Pp1s16_15V6	CNT0033590	75	exon-intron junction			yes
Pp1s16_15V6	CNT0033594	75	exon-intron junction			yes
Pp1s16_179V6	CNT0035272	167	exon-intron junction			no
Pp1s16_181V6	CNT0035179	892	exon-intron junction			no
Pp1s16_181V6	CNT0035180	488	exon-intron junction			no
Pp1s16_181V6	CNT0035180	218	exon-intron junction			no
Pp1s162_150V6	CNT0033198	28	exon			no
Pp1s162_150V6	CNT0033198	66	exon			no
Pp1s162_56V6	CNT0035477	89	exon			no
Pp1s162_56V6	CNT0035477	77	exon			no
Pp1s1_625V6	CNT0034662	54	exon		DEG_GN	no
Pp1s1_625V6	CNT0034662	132	exon-intron junction		DEG_GN	no									1
Pp1s1_625V6	CNT0034662	80	exon		DEG_GN	no
Pp1s162_66V6	CNT0033331	88	exon-intron junction			no
Pp1s162_66V6	CNT0033331	182	exon-intron junction			yes
Pp1s162_66V6	CNT0033331	157	exon-intron junction			yes
Pp1s162_66V6	CNT0033331	69	exon-intron junction			yes
Pp1s162_66V6	CNT0033331	97	exon-intron junction			yes
Pp1s162_66V6	CNT0033331	183	exon-intron junction			yes
Pp1s162_66V6	CNT0033331	184	exon-intron junction			yes
Pp1s162_66V6	CNT0033331	74	exon			yes
Pp1s16_270V6	CNT0035183	186	exon-intron junction			no
Pp1s16_270V6	CNT0035184	61	exon			no
Pp1s16_274V6	CNT0035178	473	exon-intron junction			no
Pp1s16_274V6	CNT0035178	287	exon			no
Pp1s162_83V6	CNT0035017	402	exon-intron junction			no
Pp1s162_83V6	CNT0035017	152	exon-intron junction			no
Pp1s1_629V6	CNT0034662	63	exon			no
Pp1s1_629V6	CNT0034662	139	exon-intron junction			no
Pp1s1_629V6	CNT0034662	80	exon			no
Pp1s16_396V6	CNT0035187	270	exon-intron junction			no
Pp1s16_396V6	CNT0035187	84	exon			no
Pp1s164_126V6	CNT0034597	71	exon-intron junction			yes
Pp1s16_412V6	CNT0034534	280	exon-intron junction		DEG_PN;DEG_GN	no
Pp1s164_21V6	CNT0033747	315	exon-intron junction			no
Pp1s164_21V6	CNT0034593	83	exon			no
Pp1s164_64V6	CNT0034209	115	exon-intron junction			no
Pp1s164_64V6	CNT0034210	115	exon-intron junction			no
Pp1s164_91V6	CNT0033745	1675	5UTR		DEG_PN;DEG_GN	yes
Pp1s164_91V6	CNT0033745	175	exon-intron junction		DEG_PN;DEG_GN	yes
Pp1s164_91V6	CNT0033746	1675	5UTR		DEG_PN;DEG_GN	yes
Pp1s164_91V6	CNT0033746	175	exon-intron junction		DEG_PN;DEG_GN	yes
Pp1s165_107V6	CNT0034470	112	exon-intron junction			no
Pp1s165_119V6	CNT0034470	113	exon-intron junction			yes
Pp1s165_119V6	CNT0034470	113	exon			yes
Pp1s165_119V6	CNT0034470	100	exon-intron junction			yes
Pp1s165_129V6	CNT0033802	1389	exon-intron junction			yes
Pp1s165_21V6	CNT0033804	96	exon			no
Pp1s165_40V6	CNT0033801	1216	exon-intron junction			no
Pp1s167_116V6	CNT0033739	281	exon-intron junction			no
Pp1s167_70V6	CNT0033396	53	3UTR			no
Pp1s167_70V6	CNT0033398	53	3UTR			no
Pp1s167_70V6	CNT0033734	547	3UTR			no
Pp1s167_70V6	CNT0033734	60	3UTR			no
Pp1s167_70V6	CNT0033970	100	3UTR			no
Pp1s167_70V6	CNT0033970	207	3UTR			no
Pp1s167_70V6	CNT0033970	153	3UTR			no
Pp1s167_70V6	CNT0034205	155	3UTR			no
Pp1s167_70V6	CNT0034206	155	3UTR			no
Pp1s167_70V6	CNT0034207	155	3UTR			no
Pp1s167_70V6	CNT0034232	141	5UTR			no
Pp1s167_70V6	CNT0034232	132	3UTR			no
Pp1s167_70V6	CNT0034232	138	3UTR			no
Pp1s167_70V6	CNT0034232	168	3UTR			no
Pp1s167_70V6	CNT0034232	181	3UTR			no
Pp1s167_70V6	CNT0034283	147	5UTR			no
Pp1s167_70V6	CNT0034283	223	3UTR			no
Pp1s167_70V6	CNT0034283	152	3UTR			no
Pp1s167_70V6	CNT0034283	72	3UTR			no
Pp1s167_70V6	CNT0034283	160	3UTR			no
Pp1s167_70V6	CNT0034283	136	3UTR			no
Pp1s167_70V6	CNT0034310	282	3UTR			no
Pp1s167_70V6	CNT0034655	82	3UTR			no
Pp1s167_70V6	CNT0034656	82	3UTR			no
Pp1s167_70V6	CNT0034657	82	3UTR			no
Pp1s167_70V6	CNT0034658	82	3UTR			no
Pp1s167_70V6	CNT0034839	304	3UTR			no
Pp1s167_70V6	CNT0034954	176	5UTR			no
Pp1s167_70V6	CNT0034954	177	3UTR			no
Pp1s167_70V6	CNT0034954	113	3UTR			no
Pp1s167_70V6	CNT0034954	75	3UTR			no
Pp1s167_70V6	CNT0034954	180	3UTR			no
Pp1s167_70V6	CNT0034954	124	3UTR			no
Pp1s167_70V6	CNT0034954	581	3UTR			no
Pp1s167_70V6	CNT0034954	166	3UTR			no
Pp1s167_70V6	CNT0034955	581	3UTR			no
Pp1s167_70V6	CNT0034955	69	3UTR			no
Pp1s167_70V6	CNT0034955	166	3UTR			no
Pp1s167_70V6	CNT0034956	581	3UTR			no
Pp1s167_70V6	CNT0034956	69	3UTR			no
Pp1s167_70V6	CNT0035159	280	3UTR			no
Pp1s167_70V6	CNT0035159	224	3UTR			no
Pp1s167_70V6	CNT0035159	273	3UTR			no
Pp1s167_70V6	CNT0035159	718	3UTR			no
Pp1s167_70V6	CNT0035159	387	3UTR			no
Pp1s167_80V6	CNT0034067	82	exon			no
Pp1s168_29V6	CNT0033163	155	exon			no
Pp1s168_29V6	CNT0033164	141	exon			no
Pp1s168_29V6	CNT0033623	137	exon-intron junction			no
Pp1s168_54V6	CNT0033163	109	exon-intron junction			no
Pp1s168_54V6	CNT0033163	79	exon			no
Pp1s168_54V6	CNT0033164	109	exon-intron junction			no
Pp1s168_54V6	CNT0033164	79	exon			no
Pp1s169_109V6	CNT0033692	159	exon-intron junction			no
Pp1s169_109V6	CNT0033692	223	exon-intron junction			no
Pp1s169_109V6	CNT0033926	167	3UTR			no
Pp1s169_24V6	CNT0033302	346	exon-intron junction			no
Pp1s171_143V6	CNT0033840	101	5UTR			no
Pp1s171_32V6	CNT0033302	64	exon-intron junction			no
Pp1s171_7V6	CNT0033732	257	exon-intron junction			no
Pp1s17_208V6	CNT0033045	148	exon-intron junction			no
Pp1s17_208V6	CNT0033045	213	exon-intron junction			no
Pp1s17_208V6	CNT0033047	183	exon-intron junction			no
Pp1s17_208V6	CNT0033047	155	exon-intron junction			no
Pp1s17_208V6	CNT0033723	229	exon-intron junction			no
Pp1s17_208V6	CNT0033723	94	exon-intron junction			no
Pp1s17_208V6	CNT0035155	123	exon			no
Pp1s17_208V6	CNT0035155	102	exon			no
Pp1s17_208V6	CNT0035155	139	exon			no
Pp1s17_208V6	CNT0035156	123	exon			no
Pp1s17_208V6	CNT0035156	116	exon-intron junction			no
Pp1s17_208V6	CNT0035156	139	exon			no
Pp1s17_211V6	CNT0033045	168	exon-intron junction			yes
Pp1s17_211V6	CNT0033047	181	exon-intron junction			yes
Pp1s17_211V6	CNT0033047	164	exon-intron junction			no
Pp1s17_211V6	CNT0033723	146	exon-intron junction			yes
Pp1s17_211V6	CNT0033723	55	exon			no
Pp1s17_211V6	CNT0035155	150	exon-intron junction			no
Pp1s17_211V6	CNT0035155	468	exon-intron junction			yes
Pp1s17_211V6	CNT0035156	838	exon-intron junction			yes
Pp1s172_31V6	CNT0033720	598	exon-intron junction		DEG_GN	no
Pp1s17_236V6	CNT0032820	55	5UTR			yes
Pp1s17_265V6	CNT0033455	209	exon		DEG_PN	no
Pp1s17_265V6	CNT0033455	227	exon		DEG_PN	no
Pp1s17_265V6	CNT0033455	212	exon		DEG_PN	no
Pp1s17_265V6	CNT0033455	227	exon-intron junction		DEG_PN	no
Pp1s17_265V6	CNT0033674	227	exon		DEG_PN	no
Pp1s17_265V6	CNT0033674	704	exon		DEG_PN	no
Pp1s17_265V6	CNT0033674	236	exon		DEG_PN	no
Pp1s17_265V6	CNT0033674	440	exon		DEG_PN	no
Pp1s17_265V6	CNT0033674	455	exon		DEG_PN	no
Pp1s17_265V6	CNT0033674	704	exon-intron junction		DEG_PN	no
Pp1s17_265V6	CNT0033674	236	exon-intron junction		DEG_PN	no
Pp1s17_265V6	CNT0035162	361	exon-intron junction		DEG_PN	no
Pp1s17_269V6	CNT0033455	209	exon		DEG_PN	no
Pp1s17_269V6	CNT0033455	227	exon		DEG_PN	no
Pp1s17_269V6	CNT0033455	212	exon		DEG_PN	no
Pp1s17_269V6	CNT0033455	227	exon-intron junction		DEG_PN	no
Pp1s17_269V6	CNT0033674	227	exon		DEG_PN	no
Pp1s17_269V6	CNT0033674	691	exon		DEG_PN	no
Pp1s17_269V6	CNT0033674	455	exon		DEG_PN	no
Pp1s17_269V6	CNT0033674	440	exon		DEG_PN	no
Pp1s17_269V6	CNT0033674	236	exon		DEG_PN	no
Pp1s17_269V6	CNT0033674	696	exon		DEG_PN	no
Pp1s17_269V6	CNT0033674	691	exon-intron junction		DEG_PN	no
Pp1s17_269V6	CNT0033674	236	exon-intron junction		DEG_PN	no
Pp1s17_269V6	CNT0035162	361	exon-intron junction		DEG_PN	no
Pp1s17_276V6	CNT0032820	126	exon		DEG_PN	no
Pp1s17_306V6	CNT0033728	155	exon-intron junction			no
Pp1s173_120V6	CNT0034236	75	3UTR			no
Pp1s173_136V6	CNT0034911	59	exon-intron junction			no
Pp1s173_136V6	CNT0034911	84	exon-intron junction			no
Pp1s173_136V6	CNT0034912	136	exon			no
Pp1s173_15V6	CNT0034253	66	exon			no
Pp1s173_90V6	CNT0034304	42	3UTR		DEG_GN	no
Pp1s173_90V6	CNT0034304	58	3UTR		DEG_GN	no
Pp1s173_90V6	CNT0034304	76	3UTR		DEG_GN	no
Pp1s173_90V6	CNT0034304	85	3UTR		DEG_GN	no
Pp1s174_37V6	CNT0033045	136	exon-intron junction			no
Pp1s174_37V6	CNT0033045	207	exon-intron junction			no
Pp1s174_37V6	CNT0033047	176	exon-intron junction			no
Pp1s174_37V6	CNT0033047	133	exon-intron junction			no
Pp1s174_37V6	CNT0033723	754	exon-intron junction			no
Pp1s174_37V6	CNT0033723	158	exon-intron junction			no
Pp1s174_37V6	CNT0035155	131	exon-intron junction			no
Pp1s174_37V6	CNT0035155	128	exon			no
Pp1s174_37V6	CNT0035155	102	exon			no
Pp1s174_37V6	CNT0035156	131	exon-intron junction			no
Pp1s174_37V6	CNT0035156	118	exon-intron junction			no
Pp1s174_37V6	CNT0035156	128	exon			no
Pp1s174_48V6	CNT0033801	164	exon-intron junction			no
Pp1s174_48V6	CNT0033801	121	exon-intron junction			no
Pp1s174_49V6	CNT0033728	152	exon-intron junction			no
Pp1s174_97V6	CNT0033045	135	exon-intron junction		DEG_GN	no
Pp1s174_97V6	CNT0033045	184	exon-intron junction		DEG_GN	no
Pp1s174_97V6	CNT0033047	167	exon-intron junction		DEG_GN	no
Pp1s174_97V6	CNT0033047	100	exon-intron junction		DEG_GN	no
Pp1s174_97V6	CNT0033723	218	exon-intron junction		DEG_GN	no
Pp1s174_97V6	CNT0033723	78	exon		DEG_GN	no
Pp1s174_97V6	CNT0035155	103	exon		DEG_GN	no
Pp1s175_73V6	CNT0033455	227	exon-intron junction			yes
Pp1s175_73V6	CNT0033455	228	exon			yes
Pp1s175_73V6	CNT0033455	230	exon			no
Pp1s175_73V6	CNT0033455	227	exon			yes
Pp1s175_73V6	CNT0033455	212	exon			yes
Pp1s175_73V6	CNT0033455	227	exon			no
Pp1s175_73V6	CNT0033455	212	exon-intron junction			yes
Pp1s175_73V6	CNT0033674	892	exon-intron junction			yes
Pp1s175_73V6	CNT0033674	779	exon-intron junction			yes
Pp1s175_73V6	CNT0033674	455	exon			yes
Pp1s175_73V6	CNT0033674	227	exon			no
Pp1s175_73V6	CNT0033674	683	exon-intron junction			yes
Pp1s175_73V6	CNT0033674	691	exon-intron junction			yes
Pp1s175_73V6	CNT0033674	779	exon			yes
Pp1s175_73V6	CNT0033674	235	exon			no
Pp1s175_73V6	CNT0033674	463	exon			yes
Pp1s175_73V6	CNT0033674	683	exon			yes
Pp1s175_73V6	CNT0033674	691	exon			yes
Pp1s175_73V6	CNT0033674	463	exon-intron junction			yes
Pp1s176_111V6	CNT0033685	312	exon-intron junction		DEG_PN	yes
Pp1s176_111V6	CNT0033685	211	exon-intron junction		DEG_PN	yes
Pp1s1_765V6	CNT0034331	200	exon		DEG_GN	no
Pp1s176_87V6	CNT0033685	921	exon-intron junction			yes
Pp1s177_13V6	CNT0034662	132	exon-intron junction		DEG_GN	no
Pp1s177_13V6	CNT0034662	80	exon		DEG_GN	no
Pp1s177_33V6	CNT0033692	690	exon-intron junction		DEG_GN	no
Pp1s1_780V6	CNT0034213	327	exon-intron junction			no
Pp1s178_139V6	CNT0033806	81	exon			no
Pp1s17_83V6	CNT0032820	217	exon-intron junction		DEG_PN	no
Pp1s17_83V6	CNT0034490	217	exon-intron junction		DEG_PN	no
Pp1s17_83V6	CNT0034490	85	exon		DEG_PN	no
Pp1s1_784V6	CNT0035466	1217	exon-intron junction			no
Pp1s178_97V6	CNT0033159	89	exon-intron junction		DEG_PN	no
Pp1s178_97V6	CNT0033161	87	exon-intron junction		DEG_PN	no
Pp1s179_15V6	CNT0033728	245	exon-intron junction			no
Pp1s17_91V6	CNT0035148	271	exon			no
Pp1s17_91V6	CNT0035148	237	exon			no
Pp1s180_101V6	CNT0032836	275	5UTR		DEG_PN	no
Pp1s180_101V6	CNT0033072	80	5UTR		DEG_PN	no
Pp1s180_101V6	CNT0033704	92	5UTR		DEG_PN	no
Pp1s180_101V6	CNT0033705	117	5UTR		DEG_PN	no
Pp1s180_101V6	CNT0033705	151	5UTR		DEG_PN	no
Pp1s180_101V6	CNT0033714	83	3UTR		DEG_PN	no
Pp1s180_101V6	CNT0033714	93	3UTR		DEG_PN	no
Pp1s180_101V6	CNT0033714	588	3UTR		DEG_PN	no
Pp1s180_101V6	CNT0033714	286	3UTR		DEG_PN	yes
Pp1s180_101V6	CNT0033714	222	exon-intron junction		DEG_PN	yes
Pp1s180_101V6	CNT0033714	54	3UTR		DEG_PN	yes
Pp1s180_101V6	CNT0033714	295	5UTR		DEG_PN	no
Pp1s180_101V6	CNT0033714	129	5UTR		DEG_PN	no
Pp1s180_101V6	CNT0033714	213	5UTR		DEG_PN	no
Pp1s180_101V6	CNT0033714	229	5UTR		DEG_PN	no
Pp1s180_101V6	CNT0033714	819	5UTR		DEG_PN	yes
Pp1s180_101V6	CNT0033714	574	5UTR		DEG_PN	yes
Pp1s180_101V6	CNT0033715	582	3UTR		DEG_PN	no
Pp1s180_101V6	CNT0033715	93	3UTR		DEG_PN	no
Pp1s180_101V6	CNT0033715	295	5UTR		DEG_PN	no
Pp1s180_101V6	CNT0033715	814	5UTR		DEG_PN	yes
Pp1s180_101V6	CNT0033715	213	5UTR		DEG_PN	no
Pp1s180_101V6	CNT0033715	229	5UTR		DEG_PN	no
Pp1s180_101V6	CNT0034232	213	5UTR		DEG_PN	no
Pp1s180_101V6	CNT0034232	116	5UTR		DEG_PN	no
Pp1s180_101V6	CNT0034232	164	5UTR		DEG_PN	no
Pp1s180_101V6	CNT0034283	188	5UTR		DEG_PN	no
Pp1s180_101V6	CNT0034283	193	5UTR		DEG_PN	no
Pp1s180_101V6	CNT0034954	167	5UTR		DEG_PN	no
Pp1s180_101V6	CNT0034954	120	5UTR		DEG_PN	no
Pp1s180_148V6	CNT0033831	316	exon-intron junction			no
Pp1s180_31V6	CNT0032941	186	exon			no
Pp1s180_35V6	CNT0033966	213	5UTR			yes
Pp1s180_35V6	CNT0033966	523	5UTR			yes
Pp1s180_56V6	CNT0033714	253	exon-intron junction			yes
Pp1s180_56V6	CNT0033714	492	exon-intron junction			yes
Pp1s180_56V6	CNT0033714	84	3UTR			yes
Pp1s180_56V6	CNT0033715	484	exon-intron junction			yes
Pp1s180_56V6	CNT0033715	84	3UTR			yes
Pp1s181_115V6	CNT0033825	576	exon-intron junction			no
Pp1s181_13V6	CNT0033216	113	exon			no
Pp1s18_130V6	CNT0035121	60	exon-intron junction			yes
Pp1s181_36V6	CNT0033533	263	exon-intron junction			no
Pp1s181_3V6	CNT0033041	85	exon			no
Pp1s181_43V6	CNT0034801	54	exon			no
Pp1s1_815V6	CNT0033922	160	exon-intron junction			no
Pp1s1_815V6	CNT0033922	71	exon			no
Pp1s18_1V6	CNT0034770	65	exon-intron junction			no
Pp1s18_210V6	CNT0034260	89	exon-intron junction			no
Pp1s18_223V6	CNT0035116	191	exon-intron junction		DEG_PN	no
Pp1s18_223V6	CNT0035116	79	exon		DEG_PN	no
Pp1s182_81V6	CNT0033760	41	exon			no
Pp1s182_81V6	CNT0034662	66	exon			no
Pp1s182_81V6	CNT0034662	132	exon-intron junction			no
Pp1s182_81V6	CNT0034662	80	exon			no
Pp1s182_83V6	CNT0032902	54	exon		DEG_PN	no
Pp1s183_112V6	CNT0034597	64	exon			yes
Pp1s183_39V6	CNT0033680	319	exon-intron junction			no
Pp1s183_47V6	CNT0034002	77	exon		DEG_GN	no
Pp1s183_47V6	CNT0034003	77	exon		DEG_GN	no
Pp1s183_4V6	CNT0034909	72	exon			no
Pp1s183_56V6	CNT0034002	58	exon			no
Pp1s183_56V6	CNT0034002	58	exon	DAS_PN		no
Pp1s183_56V6	CNT0034003	58	exon			no
Pp1s183_56V6	CNT0034003	58	exon	DAS_PN		no
Pp1s183_93V6	CNT0033684	1151	exon-intron junction			yes
Pp1s184_64V6	CNT0033455	200	exon			no
Pp1s184_64V6	CNT0033674	202	exon			no
Pp1s184_64V6	CNT0033674	188	exon			no
Pp1s184_64V6	CNT0033674	204	exon			no
Pp1s1_848V6	CNT0034562	131	exon-intron junction			no
Pp1s1_848V6	CNT0034562	100	exon-intron junction			no
Pp1s1_848V6	CNT0034562	72	exon-intron junction			no
Pp1s1_848V6	CNT0034562	138	exon-intron junction			no
Pp1s184_99V6	CNT0033666	583	exon-intron junction		DEG_GN	no
Pp1s18_56V6	CNT0035129	1005	exon-intron junction		DEG_PN	no
Pp1s18_56V6	CNT0035129	292	exon		DEG_PN	no
Pp1s186_25V6	CNT0034662	92	exon-intron junction			no
Pp1s186_25V6	CNT0034662	132	exon-intron junction			no
Pp1s186_25V6	CNT0034662	80	exon			no
Pp1s186_26V6	CNT0034662	92	exon-intron junction		DEG_GN	no
Pp1s186_26V6	CNT0034662	132	exon-intron junction		DEG_GN	no
Pp1s186_26V6	CNT0034662	80	exon		DEG_GN	no
Pp1s186_77V6	CNT0034339	120	exon-intron junction			no
Pp1s186_77V6	CNT0034339	168	exon-intron junction			no
Pp1s186_77V6	CNT0034339	57	exon-intron junction			no
Pp1s186_77V6	CNT0034605	115	exon-intron junction			no
Pp1s186_77V6	CNT0034605	104	exon-intron junction			no
Pp1s187_21V6	CNT0033073	77	exon			no
Pp1s187_47V6	CNT0033075	101	exon-intron junction		DEG_GN	no
Pp1s187_64V6	CNT0033650	45	exon		DEG_PN	no
Pp1s187_67V6	CNT0033650	1490	exon-intron junction		DEG_PN	no
Pp1s18_77V6	CNT0035117	564	exon-intron junction			yes
Pp1s188_107V6	CNT0034503	142	exon-intron junction			no
Pp1s188_107V6	CNT0034503	152	exon			no
Pp1s188_1V6	CNT0034933	193	exon		DEG_GN	yes
Pp1s188_1V6	CNT0034933	193	exon-intron junction		DEG_GN	yes
Pp1s188_35V6	CNT0032851	186	exon-intron junction		DEG_GN	no
Pp1s188_35V6	CNT0032851	230	exon-intron junction		DEG_GN	no
Pp1s188_39V6	CNT0033006	228	exon-intron junction			no
Pp1s188_39V6	CNT0033559	141	exon-intron junction			no
Pp1s188_39V6	CNT0033559	40	exon			no
Pp1s188_39V6	CNT0033559	190	exon			no
Pp1s188_71V6	CNT0033642	690	exon-intron junction		DEG_PN	no
Pp1s188_72V6	CNT0033642	273	exon-intron junction			no
Pp1s188_73V6	CNT0034409	148	3UTR			yes
Pp1s188_73V6	CNT0034411	144	3UTR			yes
Pp1s188_77V6	CNT0033646	474	exon-intron junction			yes
Pp1s188_95V6	CNT0033643	691	3UTR			no
Pp1s188_95V6	CNT0033644	400	exon-intron junction			no
Pp1s191_124V6	CNT0032836	318	3UTR			no
Pp1s191_124V6	CNT0032903	53	3UTR			no
Pp1s191_124V6	CNT0033299	191	3UTR			no
Pp1s191_124V6	CNT0034067	77	3UTR			no
Pp1s191_124V6	CNT0034232	186	3UTR			no
Pp1s191_124V6	CNT0034232	97	3UTR			no
Pp1s191_124V6	CNT0034283	175	3UTR			no
Pp1s191_124V6	CNT0034283	119	3UTR			no
Pp1s191_124V6	CNT0034283	188	3UTR			no
Pp1s191_124V6	CNT0034954	169	3UTR			no
Pp1s191_124V6	CNT0034954	115	3UTR			no
Pp1s191_124V6	CNT0035058	119	3UTR			no
Pp1s191_124V6	CNT0035315	78	3UTR			no
Pp1s191_124V6	CNT0035316	97	3UTR			no
Pp1s191_124V6	CNT0035397	79	3UTR			no
Pp1s191_18V6	CNT0032814	233	exon-intron junction			no
Pp1s191_18V6	CNT0032814	263	exon-intron junction			no
Pp1s191_18V6	CNT0032814	311	exon			no
Pp1s19_13V6	CNT0034662	60	exon			no
Pp1s19_13V6	CNT0034662	132	exon-intron junction			no
Pp1s19_13V6	CNT0034662	80	exon			no
Pp1s191_40V6	CNT0034319	39	intron			no
Pp1s191_40V6	CNT0034321	39	intron			no
Pp1s19_295V6	CNT0035111	884	exon-intron junction			yes
Pp1s193_16V6	CNT0033163	149	exon		DEG_GN	no
Pp1s193_16V6	CNT0033163	113	exon		DEG_GN	no
Pp1s193_16V6	CNT0033164	149	exon		DEG_GN	no
Pp1s193_16V6	CNT0033623	440	exon-intron junction		DEG_GN	no
Pp1s19_32V6	CNT0035115	391	exon-intron junction			yes
Pp1s193_54V6	CNT0033624	1199	exon-intron junction			no
Pp1s193_54V6	CNT0033625	326	exon-intron junction			no
Pp1s194_122V6	CNT0034260	178	exon-intron junction		DEG_GN	no
Pp1s194_122V6	CNT0034260	110	exon-intron junction		DEG_GN	no
Pp1s194_122V6	CNT0034260	109	exon-intron junction		DEG_GN	no
Pp1s194_122V6	CNT0034260	180	exon-intron junction		DEG_GN	no
Pp1s194_15V6	CNT0032965	66	exon		DEG_PN;DEG_GN	no
Pp1s194_34V6	CNT0033628	231	exon-intron junction			yes
Pp1s194_34V6	CNT0033629	286	exon-intron junction			yes
Pp1s194_44V6	CNT0033627	185	exon-intron junction		DEG_PN;DEG_GN	no
Pp1s196_114V6	CNT0034260	66	exon			no
Pp1s196_60V6	CNT0033593	1256	exon-intron junction			no
Pp1s196_60V6	CNT0033593	153	3UTR			no
Pp1s196_63V6	CNT0034954	88	intron			no
Pp1s196_72V6	CNT0033586	1065	exon-intron junction		DEG_PN	yes
Pp1s196_72V6	CNT0033586	1065	exon-intron junction	DAS_PN	DEG_PN	yes
Pp1s196_72V6	CNT0033586	216	exon		DEG_PN	yes
Pp1s196_72V6	CNT0033586	216	exon	DAS_PN	DEG_PN	yes
Pp1s196_73V6	CNT0033591	846	exon-intron junction			no
Pp1s196_82V6	CNT0035271	86	exon-intron junction	DAS_GN	DEG_GN	yes
Pp1s196_82V6	CNT0035271	86	exon-intron junction		DEG_GN	yes
Pp1s196_82V6	CNT0035271	131	exon-intron junction	DAS_GN	DEG_GN	yes
Pp1s196_82V6	CNT0035271	131	exon-intron junction		DEG_GN	yes
Pp1s19_6V6	CNT0035109	236	exon-intron junction			yes
Pp1s19_6V6	CNT0035109	770	exon-intron junction			yes
Pp1s197_118V6	CNT0033619	543	exon-intron junction			no
Pp1s197_118V6	CNT0034253	41	exon			no
Pp1s197_123V6	CNT0033530	67	exon-intron junction			no
Pp1s197_123V6	CNT0035027	33	exon			no
Pp1s197_167V6	CNT0034909	60	exon			no
Pp1s197_28V6	CNT0033618	372	exon-intron junction			yes
Pp1s197_32V6	CNT0033607	321	3UTR			no
Pp1s197_39V6	CNT0034648	429	exon			no
Pp1s197_56V6	CNT0033602	437	exon-intron junction			yes
Pp1s197_56V6	CNT0033602	484	5UTR			yes
Pp1s19_75V6	CNT0032917	32	exon			yes
Pp1s198_115V6	CNT0033526	83	exon-intron junction			no
Pp1s198_115V6	CNT0033526	159	exon-intron junction			no
Pp1s198_115V6	CNT0033526	78	exon-intron junction			no
Pp1s198_115V6	CNT0033532	83	exon-intron junction			no
Pp1s198_115V6	CNT0033532	159	exon-intron junction			no
Pp1s198_115V6	CNT0033532	78	exon-intron junction			no
Pp1s198_115V6	CNT0033532	85	exon-intron junction			no
Pp1s198_11V6	CNT0033601	96	exon-intron junction			no
Pp1s198_11V6	CNT0033601	309	intron			no
Pp1s198_12V6	CNT0034445	51	exon-intron junction			no
Pp1s198_142V6	CNT0033006	224	exon			no
Pp1s198_142V6	CNT0033559	196	exon			no
Pp1s198_15V6	CNT0034445	103	intron			yes
Pp1s198_15V6	CNT0034445	95	exon			yes
Pp1s198_54V6	CNT0033642	97	exon			no
Pp1s198_54V6	CNT0033642	159	exon-intron junction			no
Pp1s198_54V6	CNT0033642	54	exon-intron junction			no
Pp1s198_54V6	CNT0033642	134	exon-intron junction			no
Pp1s198_6V6	CNT0034229	223	exon			no
Pp1s198_7V6	CNT0034229	223	5UTR	DAS_PN	DEG_GN	no
Pp1s198_9V6	CNT0033600	1074	exon-intron junction			yes
Pp1s199_134V6	CNT0033599	445	exon-intron junction		DEG_GN	no
Pp1s199_135V6	CNT0033599	40	exon			no
Pp1s199_2V6	CNT0033598	205	exon-intron junction			no
Pp1s199_2V6	CNT0033598	96	exon			no
Pp1s19_94V6	CNT0034353	94	exon-intron junction			no
Pp1s199_68V6	CNT0033596	1035	exon-intron junction			yes
Pp1s199_87V6	CNT0033595	100	exon		DEG_GN	no
Pp1s199_8V6	CNT0033575	67	3UTR			yes
Pp1s200_23V6	CNT0033556	427	exon-intron junction			no
Pp1s20_126V6	CNT0035133	421	exon-intron junction			no
Pp1s201_26V6	CNT0033036	133	exon			no
Pp1s201_26V6	CNT0033036	115	exon-intron junction			no
Pp1s201_26V6	CNT0033036	121	exon-intron junction			no
Pp1s201_26V6	CNT0033036	85	exon-intron junction			no
Pp1s201_26V6	CNT0033036	83	exon			no
Pp1s201_52V6	CNT0033583	531	exon-intron junction			no
Pp1s201_52V6	CNT0033583	25	exon			no
Pp1s20_166V6	CNT0033014	141	exon-intron junction			yes
Pp1s20_166V6	CNT0033014	143	exon-intron junction			yes
Pp1s20_166V6	CNT0033014	59	exon			yes
Pp1s20_166V6	CNT0033015	77	exon			yes
Pp1s201_6V6	CNT0033585	568	exon-intron junction			no
Pp1s201_87V6	CNT0034571	98	3UTR			yes
Pp1s202_31V6	CNT0033563	319	exon-intron junction		DEG_GN	no
Pp1s202_31V6	CNT0033563	88	exon		DEG_GN	no
Pp1s202_43V6	CNT0033564	281	exon-intron junction			no
Pp1s20_264V6	CNT0035148	1001	exon		DEG_GN	no
Pp1s20_264V6	CNT0035148	745	exon-intron junction		DEG_GN	no
Pp1s202_71V6	CNT0033334	460	exon-intron junction			yes
Pp1s202_71V6	CNT0033334	104	exon-intron junction			no
Pp1s202_71V6	CNT0034183	52	intron			no
Pp1s20_273V6	CNT0035231	72	exon			no
Pp1s204_102V6	CNT0033856	83	exon-intron junction			no
Pp1s204_102V6	CNT0033856	124	exon-intron junction			no
Pp1s204_102V6	CNT0033857	84	exon			no
Pp1s204_54V6	CNT0033562	1111	exon-intron junction		DEG_GN	no
Pp1s204_70V6	CNT0033557	71	exon		DEG_GN	no
Pp1s204_80V6	CNT0033561	325	exon			no
Pp1s204_80V6	CNT0033561	996	exon			no
Pp1s204_88V6	CNT0033559	126	exon		DEG_GN	no
Pp1s204_88V6	CNT0033559	126	exon	DAS_GN	DEG_GN	no
Pp1s204_88V6	CNT0033560	691	exon-intron junction		DEG_GN	yes
Pp1s204_88V6	CNT0033560	691	exon-intron junction	DAS_GN	DEG_GN	yes
Pp1s204_93V6	CNT0033006	195	exon			no
Pp1s204_93V6	CNT0033559	889	exon-intron junction			no
Pp1s204_95V6	CNT0033560	470	exon-intron junction			no
Pp1s204_96V6	CNT0033006	195	exon			no
Pp1s204_96V6	CNT0033559	985	exon-intron junction			no
Pp1s205_22V6	CNT0033545	1572	exon-intron junction			no
Pp1s206_108V6	CNT0033570	483	3UTR			yes
Pp1s206_124V6	CNT0033572	91	exon-intron junction		DEG_GN	no
Pp1s207_10V6	CNT0034974	121	exon-intron junction			no
Pp1s207_2V6	CNT0034253	63	exon			no
Pp1s208_161V6	CNT0033633	482	exon-intron junction		DEG_GN	yes
Pp1s208_164V6	CNT0033632	458	exon-intron junction		DEG_PN	no
Pp1s208_61V6	CNT0033639	1645	exon-intron junction			yes
Pp1s208_61V6	CNT0034834	41	exon			no
Pp1s208_61V6	CNT0034835	41	exon			no
Pp1s208_61V6	CNT0034836	41	exon			no
Pp1s20_86V6	CNT0033533	88	exon			no
Pp1s209_10V6	CNT0034304	77	5UTR			no
Pp1s209_10V6	CNT0034304	139	5UTR			no
Pp1s209_10V6	CNT0034304	57	5UTR			no
Pp1s209_115V6	CNT0033551	171	exon			no
Pp1s209_118V6	CNT0033551	226	exon			no
Pp1s209_120V6	CNT0033549	80	exon			yes
Pp1s209_120V6	CNT0033549	411	5UTR			yes
Pp1s20_92V6	CNT0033174	118	exon-intron junction			no
Pp1s20_92V6	CNT0033174	75	exon-intron junction			no
Pp1s20_92V6	CNT0033174	270	exon-intron junction			no
Pp1s20_92V6	CNT0033175	127	exon-intron junction			no
Pp1s20_92V6	CNT0033175	77	exon-intron junction			no
Pp1s209_53V6	CNT0035339	218	5UTR			no
Pp1s209_94V6	CNT0033591	316	exon			no
Pp1s209_99V6	CNT0033591	316	exon			no
Pp1s210_63V6	CNT0034842	809	exon-intron junction			yes
Pp1s210_63V6	CNT0034842	335	3UTR			yes
Pp1s2_108V6	CNT0035436	46	intron			no
Pp1s21_106V6	CNT0035102	249	exon-intron junction			no
Pp1s2_110V6	CNT0035435	310	exon-intron junction		DEG_GN	yes
Pp1s2_110V6	CNT0035436	407	exon-intron junction		DEG_GN	yes
Pp1s211_132V6	CNT0034339	67	exon-intron junction			no
Pp1s211_143V6	CNT0033541	444	exon-intron junction		DEG_GN	yes
Pp1s211_149V6	CNT0033542	642	exon-intron junction			yes
Pp1s211_149V6	CNT0033543	265	exon-intron junction			no
Pp1s211_35V6	CNT0033539	754	exon-intron junction			yes
Pp1s211_35V6	CNT0033539	62	exon-intron junction			no
Pp1s211_35V6	CNT0033539	36	intron			yes
Pp1s211_35V6	CNT0034235	122	exon			yes
Pp1s21_136V6	CNT0033065	35	exon-intron junction			no
Pp1s21_136V6	CNT0033065	181	exon-intron junction			no
Pp1s21_140V6	CNT0035101	235	3UTR		DEG_GN	yes
Pp1s211_47V6	CNT0034810	97	exon		DEG_PN	no
Pp1s211_47V6	CNT0035050	204	exon		DEG_PN	no
Pp1s211_67V6	CNT0034393	77	exon			no
Pp1s211_74V6	CNT0034224	40	exon-intron junction			yes
Pp1s211_74V6	CNT0034224	71	exon-intron junction			yes
Pp1s21_194V6	CNT0034413	74	exon-intron junction			no
Pp1s21_20V6	CNT0033285	155	exon-intron junction		DEG_GN	no
Pp1s21_214V6	CNT0034337	86	exon-intron junction		DEG_PN;DEG_GN	no
Pp1s21_218V6	CNT0033448	158	exon-intron junction			no
Pp1s212_36V6	CNT0033264	61	intron			no
Pp1s212_36V6	CNT0033265	61	intron			no
Pp1s212_36V6	CNT0033266	61	intron			no
Pp1s212_36V6	CNT0033267	61	intron			no
Pp1s212_36V6	CNT0033268	61	intron			no
Pp1s212_36V6	CNT0033269	75	intron			no
Pp1s212_36V6	CNT0033270	75	intron			no
Pp1s212_36V6	CNT0033537	67	exon-intron junction			no
Pp1s212_37V6	CNT0033714	298	exon-intron junction		DEG_PN	yes
Pp1s212_37V6	CNT0033714	56	5UTR		DEG_PN	yes
Pp1s212_37V6	CNT0033714	199	exon-intron junction		DEG_PN	yes
Pp1s212_37V6	CNT0035339	79	5UTR		DEG_PN	yes
Pp1s21_247V6	CNT0034337	57	exon			no
Pp1s21_27V6	CNT0035052	214	exon-intron junction			no
Pp1s212_7V6	CNT0035184	58	exon			no
Pp1s21_285V6	CNT0032792	139	intron		DEG_PN;DEG_GN	no
Pp1s212_86V6	CNT0034121	164	exon-intron junction			no
Pp1s21_298V6	CNT0033591	320	exon			no
Pp1s213_115V6	CNT0034143	262	exon			no
Pp1s213_115V6	CNT0034144	91	exon-intron junction			no
Pp1s213_38V6	CNT0034000	217	exon-intron junction			no
Pp1s213_67V6	CNT0033533	525	exon-intron junction			no
Pp1s21_391V6	CNT0033281	239	exon			no
Pp1s21_391V6	CNT0033281	113	exon			no
Pp1s21_391V6	CNT0033281	128	exon			no
Pp1s214_22V6	CNT0033526	2003	exon-intron junction			yes
Pp1s214_22V6	CNT0033532	2486	exon-intron junction			yes
Pp1s214_32V6	CNT0033531	678	exon-intron junction			no
Pp1s214_67V6	CNT0034909	50	exon			no
Pp1s214_79V6	CNT0033619	185	exon-intron junction			no
Pp1s214_86V6	CNT0033530	223	exon-intron junction			no
Pp1s214_86V6	CNT0035027	30	exon			no
Pp1s214_87V6	CNT0033530	223	exon-intron junction			no
Pp1s214_87V6	CNT0035027	30	exon			no
Pp1s215_109V6	CNT0034662	50	exon			no
Pp1s215_29V6	CNT0033586	73	exon-intron junction			yes
Pp1s215_75V6	CNT0034950	421	intron			yes
Pp1s217_25V6	CNT0033785	161	exon-intron junction			no
Pp1s217_25V6	CNT0033785	123	exon-intron junction			no
Pp1s217_25V6	CNT0033786	161	exon-intron junction			no
Pp1s217_25V6	CNT0033786	135	exon-intron junction			no
Pp1s217_25V6	CNT0033787	89	exon-intron junction			no
Pp1s217_30V6	CNT0034000	390	exon-intron junction			no
Pp1s217_63V6	CNT0033521	317	exon-intron junction			no
Pp1s218_14V6	CNT0033699	99	exon-intron junction			no
Pp1s218_14V6	CNT0033703	99	exon-intron junction			no
Pp1s218_14V6	CNT0033707	99	exon-intron junction			no
Pp1s218_14V6	CNT0033708	99	exon-intron junction			no
Pp1s218_14V6	CNT0033709	99	exon-intron junction			no
Pp1s218_14V6	CNT0033710	99	exon-intron junction			no
Pp1s218_14V6	CNT0033711	99	exon-intron junction			no
Pp1s218_14V6	CNT0033712	99	exon-intron junction			no
Pp1s218_14V6	CNT0033713	99	exon-intron junction			no
Pp1s218_14V6	CNT0033716	99	exon-intron junction			no
Pp1s218_14V6	CNT0034818	99	exon-intron junction			no
Pp1s218_14V6	CNT0034821	99	exon-intron junction			no
Pp1s218_14V6	CNT0034822	99	exon-intron junction			no
Pp1s218_14V6	CNT0034823	99	exon-intron junction			no
Pp1s218_14V6	CNT0034824	99	exon-intron junction			no
Pp1s218_14V6	CNT0034825	99	exon-intron junction			no
Pp1s218_14V6	CNT0034829	99	exon-intron junction			no
Pp1s218_14V6	CNT0034830	99	exon-intron junction			no
Pp1s218_14V6	CNT0034971	100	exon-intron junction			no
Pp1s218_14V6	CNT0034973	100	exon-intron junction			no
Pp1s218_7V6	CNT0033347	449	exon		DEG_GN	no
Pp1s218_7V6	CNT0033347	85	exon		DEG_GN	no
Pp1s218_7V6	CNT0033347	449	exon-intron junction		DEG_GN	no
Pp1s218_7V6	CNT0034276	279	exon-intron junction		DEG_GN	no
Pp1s219_24V6	CNT0034801	54	exon			no
Pp1s219_50V6	CNT0033728	150	exon-intron junction			no
Pp1s219_61V6	CNT0033518	349	exon-intron junction		DEG_GN	no
Pp1s219_62V6	CNT0033518	349	exon-intron junction			no
Pp1s2_197V6	CNT0035089	81	exon-intron junction			no
Pp1s220_42V6	CNT0033505	221	exon-intron junction		DEG_GN	no
Pp1s220_42V6	CNT0033505	556	5UTR		DEG_GN	no
Pp1s220_79V6	CNT0034025	65	exon			no
Pp1s220_83V6	CNT0034025	65	exon			no
Pp1s22_155V6	CNT0035090	145	exon-intron junction			no
Pp1s22_155V6	CNT0035090	65	exon-intron junction			no
Pp1s22_155V6	CNT0035092	145	exon-intron junction			no
Pp1s22_155V6	CNT0035092	65	exon-intron junction			no
Pp1s22_155V6	CNT0035093	145	exon-intron junction			no
Pp1s22_155V6	CNT0035093	65	exon-intron junction			no
Pp1s2_216V6	CNT0033041	334	exon		DEG_GN	no
Pp1s22_171V6	CNT0035090	350	exon-intron junction			no
Pp1s22_171V6	CNT0035090	443	5UTR			no
Pp1s22_171V6	CNT0035092	346	exon-intron junction			no
Pp1s22_171V6	CNT0035092	448	5UTR			no
Pp1s22_171V6	CNT0035093	1179	exon-intron junction			no
Pp1s22_184V6	CNT0034834	93	exon-intron junction			yes
Pp1s22_184V6	CNT0034835	93	exon-intron junction			yes
Pp1s22_184V6	CNT0034836	93	exon-intron junction			yes
Pp1s222_108V6	CNT0032952	40	exon			no
Pp1s223_127V6	CNT0033758	285	exon-intron junction			no
Pp1s22_340V6	CNT0035039	218	exon		DEG_GN	no
Pp1s22_340V6	CNT0035039	113	exon-intron junction		DEG_GN	no
Pp1s223_42V6	CNT0033499	82	exon			no
Pp1s223_73V6	CNT0035017	79	exon-intron junction			no
Pp1s223_73V6	CNT0035017	327	exon-intron junction			no
Pp1s223_73V6	CNT0035017	153	exon-intron junction			no
Pp1s22_381V6	CNT0034889	164	5UTR			yes
Pp1s22_381V6	CNT0034890	164	5UTR			yes
Pp1s22_396V6	CNT0033347	416	exon			no
Pp1s22_396V6	CNT0034276	260	exon-intron junction			no
Pp1s223_96V6	CNT0034209	119	exon-intron junction			yes
Pp1s223_96V6	CNT0034210	119	exon-intron junction			yes
Pp1s224_68V6	CNT0033464	629	exon-intron junction			no
Pp1s224_68V6	CNT0033465	617	exon-intron junction			no
Pp1s225_89V6	CNT0033477	540	exon-intron junction			no
Pp1s22_58V6	CNT0034881	255	exon-intron junction			yes
Pp1s22_58V6	CNT0034881	240	exon-intron junction			yes
Pp1s226_26V6	CNT0033486	533	exon-intron junction			yes
Pp1s226_26V6	CNT0033487	227	exon-intron junction			yes
Pp1s226_26V6	CNT0033487	154	3UTR			yes
Pp1s226_4V6	CNT0033334	533	exon-intron junction			no
Pp1s226_4V6	CNT0034183	48	intron			no
Pp1s227_1V6	CNT0034232	164	5UTR		DEG_GN	no
Pp1s227_1V6	CNT0034283	201	5UTR		DEG_GN	no
Pp1s227_1V6	CNT0034954	167	5UTR		DEG_GN	no
Pp1s227_70V6	CNT0033456	323	3UTR			no
Pp1s227_70V6	CNT0033457	493	exon-intron junction			no
Pp1s227_70V6	CNT0033785	55	3UTR			no
Pp1s227_70V6	CNT0033785	104	3UTR			no
Pp1s227_70V6	CNT0033786	55	3UTR			no
Pp1s227_70V6	CNT0033786	122	3UTR			no
Pp1s227_74V6	CNT0034463	112	exon-intron junction			yes
Pp1s227_74V6	CNT0034463	125	exon-intron junction			no
Pp1s227_74V6	CNT0034463	83	exon-intron junction			no
Pp1s227_74V6	CNT0034463	86	exon-intron junction			no
Pp1s227_74V6	CNT0034464	115	exon-intron junction			no
Pp1s227_74V6	CNT0034465	147	exon-intron junction			no
Pp1s227_74V6	CNT0034465	58	exon			no
Pp1s227_85V6	CNT0035017	79	exon-intron junction			no
Pp1s227_85V6	CNT0035017	328	exon-intron junction			no
Pp1s227_85V6	CNT0035017	157	exon-intron junction			no
Pp1s227_93V6	CNT0033455	352	exon			yes
Pp1s227_93V6	CNT0033455	218	exon			yes
Pp1s227_93V6	CNT0033455	352	exon-intron junction			yes
Pp1s227_93V6	CNT0033455	218	exon-intron junction			yes
Pp1s227_93V6	CNT0033455	227	exon			no
Pp1s227_93V6	CNT0033455	227	exon			yes
Pp1s227_93V6	CNT0033455	619	exon-intron junction			yes
Pp1s227_93V6	CNT0033455	227	exon-intron junction			yes
Pp1s227_93V6	CNT0033674	456	exon-intron junction			yes
Pp1s227_93V6	CNT0033674	690	exon-intron junction			yes
Pp1s227_93V6	CNT0033674	677	exon-intron junction			yes
Pp1s227_93V6	CNT0033674	227	exon			yes
Pp1s227_93V6	CNT0033674	227	exon-intron junction			yes
Pp1s227_93V6	CNT0033674	216	exon			no
Pp1s227_93V6	CNT0033674	440	exon			no
Pp1s227_93V6	CNT0033674	683	exon			yes
Pp1s227_93V6	CNT0033674	683	exon-intron junction			yes
Pp1s22_81V6	CNT0035098	249	exon-intron junction			no
Pp1s22_81V6	CNT0035098	190	exon-intron junction			no
Pp1s22_94V6	CNT0035089	249	exon-intron junction			no
Pp1s230_93V6	CNT0034470	108	exon-intron junction			no
Pp1s230_93V6	CNT0034470	76	exon-intron junction			no
Pp1s23_128V6	CNT0033828	368	exon-intron junction			no
Pp1s23_128V6	CNT0033828	108	exon			no
Pp1s23_128V6	CNT0033828	134	exon-intron junction			no
Pp1s23_128V6	CNT0033828	135	exon			no
Pp1s23_128V6	CNT0033828	174	exon-intron junction			no
Pp1s23_154V6	CNT0033966	280	5UTR			no
Pp1s23_240V6	CNT0033155	373	exon			no
Pp1s23_240V6	CNT0033155	145	exon			no
Pp1s23_240V6	CNT0033155	37	exon-intron junction			no
Pp1s23_240V6	CNT0033155	158	exon-intron junction			no
Pp1s23_240V6	CNT0033155	90	exon			no
Pp1s23_240V6	CNT0033155	256	exon			no
Pp1s23_240V6	CNT0033155	109	exon			no
Pp1s23_240V6	CNT0033155	95	exon			no
Pp1s2_327V6	CNT0035423	715	5UTR		DEG_GN	no
Pp1s23_314V6	CNT0034799	69	exon		DEG_GN	no
Pp1s23_314V6	CNT0034799	91	exon-intron junction		DEG_GN	no
Pp1s23_336V6	CNT0033957	54	exon		DEG_PN	no
Pp1s23_338V6	CNT0035063	1095	exon-intron junction		DEG_GN	no
Pp1s233_3V6	CNT0033454	42	exon		DEG_PN	yes
Pp1s233_3V6	CNT0033454	466	exon-intron junction		DEG_PN	yes
Pp1s23_35V6	CNT0034498	100	exon-intron junction			no
Pp1s23_35V6	CNT0034499	100	exon-intron junction			no
Pp1s234_5V6	CNT0033448	294	exon-intron junction			no
Pp1s234_67V6	CNT0033442	1468	exon-intron junction			no
Pp1s234_79V6	CNT0035016	47	exon-intron junction			yes
Pp1s234_88V6	CNT0033441	388	3UTR			yes
Pp1s234_98V6	CNT0033440	1202	exon-intron junction			no
Pp1s234_98V6	CNT0033440	1509	5UTR			no
Pp1s23_51V6	CNT0033342	109	exon-intron junction		DEG_GN	no
Pp1s235_24V6	CNT0034197	135	exon			no
Pp1s237_29V6	CNT0033400	852	exon-intron junction			yes
Pp1s237_29V6	CNT0033401	610	exon-intron junction			yes
Pp1s237_36V6	CNT0032983	163	exon		DEG_GN	no
Pp1s237_59V6	CNT0034224	71	exon-intron junction			no
Pp1s237_60V6	CNT0032899	220	exon-intron junction			yes
Pp1s238_74V6	CNT0032782	85	exon			no
Pp1s238_74V6	CNT0033089	85	exon			no
Pp1s238_74V6	CNT0033090	85	exon			no
Pp1s23_96V6	CNT0034662	74	exon			no
Pp1s240_110V6	CNT0033420	1748	exon-intron junction			yes
Pp1s240_110V6	CNT0033421	1535	exon-intron junction			yes
Pp1s240_78V6	CNT0034066	626	exon-intron junction			no
Pp1s2_40V6	CNT0034253	63	exon			no
Pp1s241_118V6	CNT0034183	37	intron			no
Pp1s241_118V6	CNT0034183	80	intron			no
Pp1s241_129V6	CNT0032820	490	exon		DEG_GN	no
Pp1s241_129V6	CNT0032820	41	exon		DEG_GN	no
Pp1s241_129V6	CNT0034490	84	exon		DEG_GN	no
Pp1s241_129V6	CNT0034490	41	exon		DEG_GN	no
Pp1s241_32V6	CNT0033372	99	exon-intron junction			no
Pp1s241_32V6	CNT0033372	147	exon-intron junction			no
Pp1s241_32V6	CNT0033384	360	exon-intron junction			no
Pp1s241_32V6	CNT0033384	49	exon			no
Pp1s241_60V6	CNT0033455	227	exon			no
Pp1s241_60V6	CNT0033674	230	exon			no
Pp1s241_60V6	CNT0033674	229	exon			no
Pp1s241_66V6	CNT0032827	210	3UTR			no
Pp1s241_66V6	CNT0032827	51	3UTR			no
Pp1s241_66V6	CNT0032828	51	3UTR			no
Pp1s241_66V6	CNT0032828	210	3UTR			no
Pp1s241_66V6	CNT0032829	210	3UTR			no
Pp1s241_66V6	CNT0032829	51	3UTR			no
Pp1s241_66V6	CNT0032830	51	3UTR			no
Pp1s241_66V6	CNT0032830	210	3UTR			no
Pp1s241_66V6	CNT0032831	51	3UTR			no
Pp1s241_66V6	CNT0032831	210	3UTR			no
Pp1s241_66V6	CNT0032832	210	3UTR			no
Pp1s241_66V6	CNT0032832	51	3UTR			no
Pp1s241_66V6	CNT0032833	210	3UTR			no
Pp1s241_66V6	CNT0032833	51	3UTR			no
Pp1s241_66V6	CNT0032903	134	3UTR			no
Pp1s241_66V6	CNT0032903	135	3UTR			no
Pp1s241_66V6	CNT0033299	172	3UTR			no
Pp1s241_66V6	CNT0033299	171	3UTR			no
Pp1s241_66V6	CNT0033383	690	3UTR			no
Pp1s241_66V6	CNT0033383	1671	3UTR			no
Pp1s241_66V6	CNT0033385	492	3UTR			no
Pp1s241_66V6	CNT0033385	26	3UTR			no
Pp1s241_66V6	CNT0033386	801	3UTR			no
Pp1s241_66V6	CNT0033386	176	3UTR			no
Pp1s241_66V6	CNT0033386	199	3UTR			no
Pp1s241_66V6	CNT0033386	192	3UTR			no
Pp1s241_66V6	CNT0033386	182	3UTR			no
Pp1s241_66V6	CNT0033386	195	3UTR			no
Pp1s241_66V6	CNT0033386	342	3UTR			no
Pp1s241_66V6	CNT0033386	341	3UTR			no
Pp1s241_66V6	CNT0033386	170	3UTR			no
Pp1s241_66V6	CNT0033386	164	3UTR			no
Pp1s241_66V6	CNT0033386	230	3UTR			no
Pp1s241_66V6	CNT0033386	224	3UTR			no
Pp1s241_66V6	CNT0033386	208	3UTR			no
Pp1s241_66V6	CNT0033386	97	3UTR			no
Pp1s241_66V6	CNT0033386	490	3UTR			no
Pp1s241_66V6	CNT0033386	454	3UTR			no
Pp1s241_66V6	CNT0033386	159	3UTR			no
Pp1s241_66V6	CNT0033386	376	3UTR			no
Pp1s241_66V6	CNT0033386	331	3UTR			no
Pp1s241_66V6	CNT0033386	567	3UTR			no
Pp1s241_66V6	CNT0033386	346	3UTR			no
Pp1s241_66V6	CNT0033386	323	3UTR			no
Pp1s241_66V6	CNT0033386	261	3UTR			no
Pp1s241_66V6	CNT0033386	239	3UTR			no
Pp1s241_66V6	CNT0033386	235	3UTR			no
Pp1s241_66V6	CNT0033386	210	3UTR			no
Pp1s241_66V6	CNT0033386	145	3UTR			no
Pp1s241_66V6	CNT0033386	45	3UTR			no
Pp1s241_66V6	CNT0033386	151	3UTR			no
Pp1s241_66V6	CNT0033386	345	3UTR			no
Pp1s241_66V6	CNT0033386	255	3UTR			no
Pp1s241_66V6	CNT0033386	399	3UTR			no
Pp1s241_66V6	CNT0033386	129	3UTR			no
Pp1s241_66V6	CNT0033386	275	3UTR			no
Pp1s241_66V6	CNT0033386	63	3UTR			no
Pp1s241_66V6	CNT0033386	163	3UTR			no
Pp1s241_66V6	CNT0033386	179	3UTR			no
Pp1s241_66V6	CNT0033386	457	3UTR			no
Pp1s241_66V6	CNT0033386	183	3UTR			no
Pp1s241_66V6	CNT0033386	49	3UTR			no
Pp1s241_66V6	CNT0033386	68	3UTR			no
Pp1s241_66V6	CNT0033386	155	3UTR			no
Pp1s241_66V6	CNT0033386	312	3UTR			no
Pp1s241_66V6	CNT0033387	376	3UTR			no
Pp1s241_66V6	CNT0033387	151	3UTR			no
Pp1s241_66V6	CNT0033387	163	3UTR			no
Pp1s241_66V6	CNT0033387	457	3UTR			no
Pp1s241_66V6	CNT0033387	208	3UTR			no
Pp1s241_66V6	CNT0033387	63	3UTR			no
Pp1s241_66V6	CNT0033387	45	3UTR			no
Pp1s241_66V6	CNT0033387	801	3UTR			no
Pp1s241_66V6	CNT0033387	97	3UTR			no
Pp1s241_66V6	CNT0033387	567	3UTR			no
Pp1s241_66V6	CNT0033387	49	3UTR			no
Pp1s241_66V6	CNT0033387	275	3UTR			no
Pp1s241_66V6	CNT0033387	454	3UTR			no
Pp1s241_66V6	CNT0033387	399	3UTR			no
Pp1s241_66V6	CNT0033387	365	3UTR			no
Pp1s241_66V6	CNT0033387	224	3UTR			no
Pp1s241_66V6	CNT0033387	155	3UTR			no
Pp1s241_66V6	CNT0033387	331	3UTR			no
Pp1s241_66V6	CNT0033387	345	3UTR			no
Pp1s241_66V6	CNT0033387	239	3UTR			no
Pp1s241_66V6	CNT0033387	235	3UTR			no
Pp1s241_66V6	CNT0033387	182	3UTR			no
Pp1s241_66V6	CNT0033387	179	3UTR			no
Pp1s241_66V6	CNT0033387	170	3UTR			no
Pp1s241_66V6	CNT0033387	68	3UTR			no
Pp1s241_66V6	CNT0033387	195	3UTR			no
Pp1s241_66V6	CNT0033387	261	3UTR			no
Pp1s241_66V6	CNT0033387	164	3UTR			no
Pp1s241_66V6	CNT0033387	312	3UTR			no
Pp1s241_66V6	CNT0033387	176	3UTR			no
Pp1s241_66V6	CNT0033387	255	3UTR			no
Pp1s241_66V6	CNT0033387	183	3UTR			no
Pp1s241_66V6	CNT0033387	192	3UTR			no
Pp1s241_66V6	CNT0033387	230	3UTR			no
Pp1s241_66V6	CNT0033387	346	3UTR			no
Pp1s241_66V6	CNT0033387	210	3UTR			no
Pp1s241_66V6	CNT0033387	490	3UTR			no
Pp1s241_66V6	CNT0033387	159	3UTR			no
Pp1s241_66V6	CNT0033387	129	3UTR			no
Pp1s241_66V6	CNT0033387	199	3UTR			no
Pp1s241_66V6	CNT0033387	323	3UTR			no
Pp1s241_66V6	CNT0033387	342	3UTR			no
Pp1s241_66V6	CNT0033387	145	3UTR			no
Pp1s241_66V6	CNT0033970	47	3UTR			no
Pp1s241_66V6	CNT0033970	87	3UTR			no
Pp1s241_66V6	CNT0033970	141	3UTR			no
Pp1s241_66V6	CNT0033970	81	3UTR			no
Pp1s241_66V6	CNT0034086	94	3UTR			no
Pp1s241_66V6	CNT0034087	94	3UTR			no
Pp1s241_66V6	CNT0034232	182	3UTR			no
Pp1s241_66V6	CNT0034232	183	3UTR			no
Pp1s241_66V6	CNT0034257	83	3UTR			no
Pp1s241_66V6	CNT0034258	83	3UTR			no
Pp1s241_66V6	CNT0034259	83	3UTR			no
Pp1s241_66V6	CNT0034283	175	3UTR			no
Pp1s241_66V6	CNT0034283	97	3UTR			no
Pp1s241_66V6	CNT0034283	145	3UTR			no
Pp1s241_66V6	CNT0034283	96	3UTR			no
Pp1s241_66V6	CNT0034310	283	3UTR			no
Pp1s241_66V6	CNT0034414	110	3UTR			no
Pp1s241_66V6	CNT0034475	100	3UTR			no
Pp1s241_66V6	CNT0034476	100	3UTR			no
Pp1s241_66V6	CNT0034477	95	3UTR			no
Pp1s241_66V6	CNT0034528	113	3UTR			no
Pp1s241_66V6	CNT0034528	69	3UTR			no
Pp1s241_66V6	CNT0034529	113	3UTR			no
Pp1s241_66V6	CNT0034529	69	3UTR			no
Pp1s241_66V6	CNT0034531	69	3UTR			no
Pp1s241_66V6	CNT0034531	113	3UTR			no
Pp1s241_66V6	CNT0034538	322	3UTR			no
Pp1s241_66V6	CNT0034539	322	3UTR			no
Pp1s241_66V6	CNT0034540	322	3UTR			no
Pp1s241_66V6	CNT0034541	353	3UTR			no
Pp1s241_66V6	CNT0034638	124	3UTR			no
Pp1s241_66V6	CNT0034833	45	3UTR			no
Pp1s241_66V6	CNT0034954	167	3UTR			no
Pp1s241_66V6	CNT0034954	146	3UTR			no
Pp1s241_66V6	CNT0035058	98	3UTR			no
Pp1s241_66V6	CNT0035058	103	3UTR			no
Pp1s241_66V6	CNT0035058	116	3UTR			no
Pp1s241_66V6	CNT0035198	74	3UTR			no
Pp1s241_66V6	CNT0035198	122	3UTR			no
Pp1s241_66V6	CNT0035397	82	3UTR			no
Pp1s24_170V6	CNT0035206	147	exon-intron junction			no
Pp1s2_417V6	CNT0035414	731	3UTR			yes
Pp1s2_417V6	CNT0035427	415	exon-intron junction			no
Pp1s241_89V6	CNT0034833	45	exon			no
Pp1s242_101V6	CNT0033431	387	exon-intron junction			no
Pp1s242_29V6	CNT0034253	78	exon		DEG_PN;DEG_GN	no
Pp1s242_2V6	CNT0033430	712	exon-intron junction			yes
Pp1s242_2V6	CNT0033430	363	exon-intron junction			yes
Pp1s24_243V6	CNT0033970	109	exon-intron junction			yes
Pp1s24_243V6	CNT0033970	201	exon-intron junction			yes
Pp1s242_68V6	CNT0032836	318	3UTR			no
Pp1s242_68V6	CNT0032836	277	5UTR			no
Pp1s242_68V6	CNT0032836	276	5UTR			no
Pp1s242_68V6	CNT0032836	275	5UTR			no
Pp1s242_68V6	CNT0032836	326	5UTR			no
Pp1s242_68V6	CNT0032836	318	5UTR			no
Pp1s242_68V6	CNT0032903	56	5UTR			no
Pp1s242_68V6	CNT0033299	176	5UTR			no
Pp1s242_68V6	CNT0033299	177	5UTR			no
Pp1s242_68V6	CNT0033428	1026	3UTR			no
Pp1s242_68V6	CNT0033428	1040	3UTR			no
Pp1s242_68V6	CNT0033428	351	3UTR			no
Pp1s242_68V6	CNT0033652	146	3UTR			no
Pp1s242_68V6	CNT0033823	67	3UTR			no
Pp1s242_68V6	CNT0033941	193	3UTR			no
Pp1s242_68V6	CNT0033941	537	3UTR			no
Pp1s242_68V6	CNT0033943	73	3UTR			no
Pp1s242_68V6	CNT0033970	124	3UTR			no
Pp1s242_68V6	CNT0033970	106	3UTR			no
Pp1s242_68V6	CNT0033970	144	3UTR			no
Pp1s242_68V6	CNT0033970	141	3UTR			no
Pp1s242_68V6	CNT0034232	196	3UTR			no
Pp1s242_68V6	CNT0034232	190	3UTR			no
Pp1s242_68V6	CNT0034232	136	5UTR			no
Pp1s242_68V6	CNT0034232	188	5UTR			no
Pp1s242_68V6	CNT0034232	129	5UTR			no
Pp1s242_68V6	CNT0034232	168	5UTR			no
Pp1s242_68V6	CNT0034232	183	5UTR			no
Pp1s242_68V6	CNT0034283	136	3UTR			no
Pp1s242_68V6	CNT0034283	139	3UTR			no
Pp1s242_68V6	CNT0034283	180	5UTR			no
Pp1s242_68V6	CNT0034283	160	5UTR			no
Pp1s242_68V6	CNT0034283	128	5UTR			no
Pp1s242_68V6	CNT0034283	188	5UTR			no
Pp1s242_68V6	CNT0034283	179	5UTR			no
Pp1s242_68V6	CNT0034283	204	5UTR			no
Pp1s242_68V6	CNT0034283	182	5UTR			no
Pp1s242_68V6	CNT0034283	163	5UTR			no
Pp1s242_68V6	CNT0034283	123	5UTR			no
Pp1s242_68V6	CNT0034310	159	3UTR			no
Pp1s242_68V6	CNT0034310	280	3UTR			no
Pp1s242_68V6	CNT0034310	161	3UTR			no
Pp1s242_68V6	CNT0034310	226	3UTR			no
Pp1s242_68V6	CNT0034655	63	3UTR			no
Pp1s242_68V6	CNT0034655	78	3UTR			no
Pp1s242_68V6	CNT0034655	84	3UTR			no
Pp1s242_68V6	CNT0034656	78	3UTR			no
Pp1s242_68V6	CNT0034656	63	3UTR			no
Pp1s242_68V6	CNT0034656	84	3UTR			no
Pp1s242_68V6	CNT0034657	78	3UTR			no
Pp1s242_68V6	CNT0034657	63	3UTR			no
Pp1s242_68V6	CNT0034657	84	3UTR			no
Pp1s242_68V6	CNT0034658	84	3UTR			no
Pp1s242_68V6	CNT0034658	63	3UTR			no
Pp1s242_68V6	CNT0034658	78	3UTR			no
Pp1s242_68V6	CNT0034810	236	5UTR			no
Pp1s242_68V6	CNT0034954	114	3UTR			no
Pp1s242_68V6	CNT0034954	122	3UTR			no
Pp1s242_68V6	CNT0034954	146	5UTR			no
Pp1s242_68V6	CNT0034954	178	5UTR			no
Pp1s242_68V6	CNT0034954	114	5UTR			no
Pp1s242_68V6	CNT0034954	177	5UTR			no
Pp1s242_68V6	CNT0034954	85	5UTR			no
Pp1s242_68V6	CNT0034954	61	5UTR			no
Pp1s242_68V6	CNT0035050	179	5UTR			no
Pp1s242_68V6	CNT0035390	53	5UTR			no
Pp1s242_68V6	CNT0035440	503	3UTR			no
Pp1s242_68V6	CNT0035440	193	3UTR			no
Pp1s242_69V6	CNT0034810	236	exon			no
Pp1s242_69V6	CNT0035050	179	exon			no
Pp1s2_426V6	CNT0035414	103	exon			no
Pp1s242_81V6	CNT0034415	239	exon			no
Pp1s2_428V6	CNT0035058	99	5UTR			no
Pp1s243_25V6	CNT0034913	103	exon-intron junction			no
Pp1s243_25V6	CNT0034913	223	exon-intron junction			no
Pp1s243_25V6	CNT0034913	300	exon-intron junction			no
Pp1s243_25V6	CNT0034913	141	exon			no
Pp1s244_55V6	CNT0033393	4204	exon-intron junction		DEG_PN	yes
Pp1s244_65V6	CNT0033388	777	exon-intron junction		DEG_GN	no
Pp1s244_65V6	CNT0033391	113	exon		DEG_GN	no
Pp1s244_65V6	CNT0033394	72	exon		DEG_GN	no
Pp1s244_65V6	CNT0033394	571	exon		DEG_GN	no
Pp1s244_70V6	CNT0033388	1426	exon-intron junction		DEG_GN	no
Pp1s244_70V6	CNT0033391	143	exon		DEG_GN	no
Pp1s244_70V6	CNT0033394	72	exon		DEG_GN	no
Pp1s244_70V6	CNT0033394	601	exon		DEG_GN	no
Pp1s244_74V6	CNT0033388	780	exon-intron junction			no
Pp1s244_74V6	CNT0033391	113	exon			no
Pp1s244_74V6	CNT0033394	72	exon			no
Pp1s244_74V6	CNT0033394	571	exon			no
Pp1s245_103V6	CNT0033371	1326	exon-intron junction			yes
Pp1s245_29V6	CNT0033372	45	exon-intron junction			no
Pp1s245_29V6	CNT0033372	1143	exon-intron junction			yes
Pp1s245_42V6	CNT0032885	90	exon			no
Pp1s245_90V6	CNT0033366	54	3UTR			no
Pp1s245_95V6	CNT0035211	99	exon		DEG_GN	no
Pp1s246_112V6	CNT0035370	560	exon-intron junction			no
Pp1s246_112V6	CNT0035370	175	exon-intron junction			no
Pp1s246_112V6	CNT0035370	306	exon			no
Pp1s246_112V6	CNT0035370	216	exon-intron junction			no
Pp1s246_112V6	CNT0035370	169	exon			no
Pp1s246_112V6	CNT0035370	169	exon-intron junction			no
Pp1s246_119V6	CNT0033412	356	exon-intron junction			no
Pp1s246_132V6	CNT0033264	67	exon-intron junction		DEG_PN	no
Pp1s246_132V6	CNT0033264	269	intron		DEG_PN	no
Pp1s246_132V6	CNT0033265	147	intron		DEG_PN	no
Pp1s246_132V6	CNT0033266	67	exon-intron junction		DEG_PN	no
Pp1s246_132V6	CNT0033266	269	intron		DEG_PN	no
Pp1s246_132V6	CNT0033267	147	intron		DEG_PN	no
Pp1s246_132V6	CNT0033268	67	exon-intron junction		DEG_PN	no
Pp1s246_132V6	CNT0033268	269	intron		DEG_PN	no
Pp1s246_132V6	CNT0033269	147	intron		DEG_PN	no
Pp1s246_132V6	CNT0033270	145	intron		DEG_PN	no
Pp1s246_132V6	CNT0033271	147	intron		DEG_PN	no
Pp1s246_132V6	CNT0033272	67	exon-intron junction		DEG_PN	no
Pp1s246_132V6	CNT0033272	456	intron		DEG_PN	no
Pp1s246_132V6	CNT0033273	148	intron		DEG_PN	no
Pp1s246_132V6	CNT0033274	145	intron		DEG_PN	no
Pp1s246_132V6	CNT0033275	334	intron		DEG_PN	no
Pp1s246_132V6	CNT0033537	147	intron		DEG_PN	no
Pp1s246_132V6	CNT0033538	78	exon-intron junction		DEG_PN	no
Pp1s246_132V6	CNT0033538	269	intron		DEG_PN	no
Pp1s246_132V6	CNT0033699	380	exon-intron junction		DEG_PN	no
Pp1s246_132V6	CNT0033699	83	intron		DEG_PN	no
Pp1s246_132V6	CNT0033699	182	intron		DEG_PN	no
Pp1s246_132V6	CNT0033703	310	exon-intron junction		DEG_PN	no
Pp1s246_132V6	CNT0033703	332	intron		DEG_PN	no
Pp1s246_132V6	CNT0033703	83	intron		DEG_PN	no
Pp1s246_132V6	CNT0033707	310	exon-intron junction		DEG_PN	no
Pp1s246_132V6	CNT0033707	83	intron		DEG_PN	no
Pp1s246_132V6	CNT0033707	144	intron		DEG_PN	no
Pp1s246_132V6	CNT0033708	380	exon-intron junction		DEG_PN	no
Pp1s246_132V6	CNT0033708	83	intron		DEG_PN	no
Pp1s246_132V6	CNT0033708	334	intron		DEG_PN	no
Pp1s246_132V6	CNT0033709	259	exon-intron junction		DEG_PN	no
Pp1s246_132V6	CNT0033709	83	intron		DEG_PN	no
Pp1s246_132V6	CNT0033709	332	intron		DEG_PN	no
Pp1s246_132V6	CNT0033710	724	exon-intron junction		DEG_PN	no
Pp1s246_132V6	CNT0033710	83	intron		DEG_PN	no
Pp1s246_132V6	CNT0033711	310	exon-intron junction		DEG_PN	no
Pp1s246_132V6	CNT0033711	144	intron		DEG_PN	no
Pp1s246_132V6	CNT0033711	83	intron		DEG_PN	no
Pp1s246_132V6	CNT0033712	310	exon-intron junction		DEG_PN	no
Pp1s246_132V6	CNT0033712	146	intron		DEG_PN	no
Pp1s246_132V6	CNT0033712	83	intron		DEG_PN	no
Pp1s246_132V6	CNT0033713	259	exon-intron junction		DEG_PN	no
Pp1s246_132V6	CNT0033713	83	intron		DEG_PN	no
Pp1s246_132V6	CNT0033713	146	intron		DEG_PN	no
Pp1s246_132V6	CNT0033716	724	exon-intron junction		DEG_PN	no
Pp1s246_132V6	CNT0033716	83	intron		DEG_PN	no
Pp1s246_132V6	CNT0034100	149	intron		DEG_PN	no
Pp1s246_132V6	CNT0034169	249	exon-intron junction		DEG_PN	no
Pp1s246_132V6	CNT0034169	147	intron		DEG_PN	no
Pp1s246_132V6	CNT0034169	145	intron		DEG_PN	no
Pp1s246_132V6	CNT0034172	137	intron		DEG_PN	no
Pp1s246_132V6	CNT0034172	145	intron		DEG_PN	no
Pp1s246_132V6	CNT0034172	147	intron		DEG_PN	no
Pp1s246_132V6	CNT0034818	423	exon-intron junction		DEG_PN	no
Pp1s246_132V6	CNT0034818	69	intron		DEG_PN	no
Pp1s246_132V6	CNT0034818	75	intron		DEG_PN	no
Pp1s246_132V6	CNT0034818	116	intron		DEG_PN	no
Pp1s246_132V6	CNT0034818	147	intron		DEG_PN	no
Pp1s246_132V6	CNT0034818	94	intron		DEG_PN	no
Pp1s246_132V6	CNT0034821	423	exon-intron junction		DEG_PN	no
Pp1s246_132V6	CNT0034821	44	intron		DEG_PN	no
Pp1s246_132V6	CNT0034821	147	intron		DEG_PN	no
Pp1s246_132V6	CNT0034821	116	intron		DEG_PN	no
Pp1s246_132V6	CNT0034822	423	exon-intron junction		DEG_PN	no
Pp1s246_132V6	CNT0034822	44	intron		DEG_PN	no
Pp1s246_132V6	CNT0034822	116	intron		DEG_PN	no
Pp1s246_132V6	CNT0034822	147	intron		DEG_PN	no
Pp1s246_132V6	CNT0034823	260	exon-intron junction		DEG_PN	no
Pp1s246_132V6	CNT0034823	147	intron		DEG_PN	no
Pp1s246_132V6	CNT0034823	44	intron		DEG_PN	no
Pp1s246_132V6	CNT0034823	116	intron		DEG_PN	no
Pp1s246_132V6	CNT0034824	423	exon-intron junction		DEG_PN	no
Pp1s246_132V6	CNT0034824	147	intron		DEG_PN	no
Pp1s246_132V6	CNT0034824	44	intron		DEG_PN	no
Pp1s246_132V6	CNT0034824	116	intron		DEG_PN	no
Pp1s246_132V6	CNT0034825	726	exon-intron junction		DEG_PN	no
Pp1s246_132V6	CNT0034825	75	intron		DEG_PN	no
Pp1s246_132V6	CNT0034825	94	intron		DEG_PN	no
Pp1s246_132V6	CNT0034825	116	intron		DEG_PN	no
Pp1s246_132V6	CNT0034825	69	intron		DEG_PN	no
Pp1s246_132V6	CNT0034829	726	exon-intron junction		DEG_PN	no
Pp1s246_132V6	CNT0034829	75	intron		DEG_PN	no
Pp1s246_132V6	CNT0034829	116	intron		DEG_PN	no
Pp1s246_132V6	CNT0034830	726	exon-intron junction		DEG_PN	no
Pp1s246_132V6	CNT0034830	116	intron		DEG_PN	no
Pp1s246_132V6	CNT0034830	75	intron		DEG_PN	no
Pp1s246_132V6	CNT0034954	147	intron		DEG_PN	no
Pp1s246_132V6	CNT0034955	147	intron		DEG_PN	no
Pp1s246_132V6	CNT0034956	147	intron		DEG_PN	no
Pp1s246_132V6	CNT0034971	310	exon-intron junction		DEG_PN	no
Pp1s246_132V6	CNT0034971	144	intron		DEG_PN	no
Pp1s246_132V6	CNT0034971	129	intron		DEG_PN	no
Pp1s246_132V6	CNT0034973	380	exon-intron junction		DEG_PN	no
Pp1s246_132V6	CNT0034973	146	intron		DEG_PN	no
Pp1s246_132V6	CNT0035415	36	exon-intron junction		DEG_PN	no
Pp1s246_132V6	CNT0035415	151	intron		DEG_PN	no
Pp1s246_132V6	CNT0035415	178	intron		DEG_PN	no
Pp1s246_132V6	CNT0035433	39	exon-intron junction		DEG_PN	no
Pp1s246_132V6	CNT0035433	151	intron		DEG_PN	no
Pp1s246_132V6	CNT0035433	178	intron		DEG_PN	no
Pp1s246_28V6	CNT0033407	91	exon			no
Pp1s246_77V6	CNT0033411	1039	exon-intron junction			no
Pp1s247_7V6	CNT0033760	207	exon-intron junction		DEG_GN	no
Pp1s247_7V6	CNT0033760	118	exon-intron junction		DEG_GN	no
Pp1s248_60V6	CNT0033378	495	exon-intron junction			no
Pp1s248_60V6	CNT0033379	300	exon-intron junction			yes
Pp1s248_61V6	CNT0033378	98	exon-intron junction		DEG_GN	yes
Pp1s248_61V6	CNT0033378	128	exon-intron junction		DEG_GN	yes
Pp1s249_4V6	CNT0034871	259	exon		DEG_GN	no
Pp1s249_4V6	CNT0034876	176	exon-intron junction		DEG_GN	no
Pp1s249_4V6	CNT0034876	259	exon		DEG_GN	no
Pp1s249_4V6	CNT0034876	169	5UTR		DEG_GN	no
Pp1s249_4V6	CNT0034877	243	exon		DEG_GN	no
Pp1s249_4V6	CNT0034877	176	exon-intron junction		DEG_GN	no
Pp1s249_4V6	CNT0034877	169	5UTR		DEG_GN	no
Pp1s249_67V6	CNT0034917	72	exon-intron junction			yes
Pp1s249_67V6	CNT0034917	82	exon			yes
Pp1s249_6V6	CNT0033413	100	exon			no
Pp1s249_87V6	CNT0034184	44	exon		DEG_GN	no
Pp1s249_87V6	CNT0034184	137	exon		DEG_GN	no
Pp1s249_87V6	CNT0034184	73	exon-intron junction		DEG_GN	no
Pp1s249_87V6	CNT0034184	98	exon		DEG_GN	no
Pp1s249_87V6	CNT0034184	107	exon-intron junction		DEG_GN	no
Pp1s249_95V6	CNT0033283	150	exon-intron junction		DEG_GN	no
Pp1s249_95V6	CNT0033283	123	exon		DEG_GN	no
Pp1s250_25V6	CNT0033365	117	exon-intron junction			no
Pp1s250_25V6	CNT0033365	396	exon-intron junction			no
Pp1s250_36V6	CNT0033364	922	exon-intron junction			no
Pp1s2_503V6	CNT0035442	561	exon-intron junction			yes
Pp1s251_13V6	CNT0035400	124	exon-intron junction			no
Pp1s25_114V6	CNT0033006	195	exon		DEG_GN	no
Pp1s25_114V6	CNT0033559	37	exon-intron junction		DEG_GN	no
Pp1s25_114V6	CNT0033559	595	exon-intron junction		DEG_GN	no
Pp1s25_119V6	CNT0033006	195	exon			no
Pp1s25_119V6	CNT0033559	37	exon-intron junction			no
[truncated: 2,674 more rows]
