# Supplementary material for: Alternative splicing shapes transcriptome but not proteome diversity in Physcomitrella patens
Source: Sci Rep. 2017 Jun 2;7:2698. doi: 10.1038/s41598-017-02970-z (PMC5457400; doi:10.1038/s41598-017-02970-z)
Supplement: Supplementary file 6 — Supplementary Table S5 [file 41598_2017_2970_MOESM6_ESM.xls]

## Sheet: List1
Supplementary Table S5: List of primers used in real-time qRT-PCR and RT-PCR verification.
List of genes that were used for the real-time PCR and quantitative real-time PCR. Shown sequence of primers (forward and reverse), amplification efficiency and product size.
Gene-ID	TCONS-ID	Forward primer (5′-3′)	Reverse primer (5′-3′)	Amplification efficiency	Product size (bp)
Pp1s144_89V6.2	TCONS_00011473_100	TTTGAATATGACGCTCGGCA_F1	ATGTTGGTGGATTCTAAGGCTT_R1	1.95	431
Pp1s144_89V6.1	TCONS_00011478_100	GAGATCGACATGATTGTGCA_F2	ATGTTGGTGGATTCTAAGGCTT_R1	-	447
Pp1s144_89V6	TCONS_00011474_100	GAGATCGACATGATTGTGCA_F2	ATGTTGGTGGATTCTAAGGCTT_R1	-	647
Pp1s332_29V6.1	TCONS_00040655_100	ATCTGTCCTTTCTTGTTTCGTC_F1	CATCATCTGCATCTCTTCGATC_R3	1.88	314
Pp1s332_29V6	TCONS_00040654_100	ATCTGTCCTTTCTTGTTTCGTC_F1	ATCTCGTATGTCATCGAACTCC_R1	1.98	304
Pp1s9_312V6	TCONS_00067210_100	TCCAGCAGAACAAGGAGTC_F2	GAGAAAAACCCCGTTTGTGTG_R1	2	133
Pp1s9_310V6.1	TCONS_00067218_100	GCTACGGATTGTGGGTCT_F4	TGAACACTATATAGGCCTTCGTAC_R3	-	202
Pp1s9_310V6.1	TCONS_00067218_100	CTAGCCACAGTCAACGCAA_F1	ATCAAAATCAGGTGTTCCACAG_R4	-	734
Pp1s9_310V6	TCONS_00067215_100	GCTACGGATTGTGGGTCT_F4	TGAACACTATATAGGCCTTCGTAC_R3	-	124
Pp1s9_310V6	TCONS_00067212_100	GCTACGGATTGTGGGTCT_F4	TGAACACTATATAGGCCTTCGTAC_R3	-	202
Pp1s28_193V6	TCONS_00033883_100	TTTCTCTGGAGTTGGAGGT_F3	GGCTGTGGAAGTAGAGTG_R1	1.84	250
Pp1s28_193V6	TCONS_00030116_100	GCAAATTGAGAAGGGAGC_F1	GGCTGTGGAAGTAGAGTG_R1	1.92	235
-	TCONS_00002301_100	GCATGGTGTCAGAATGTTTGG	CAAGCCCATCCCTCCATTAG	-	117
-	TCONS_00001049_100	CAGCTACTTTCGGTGGATCTT	TCCGAGAGAGAGTGATGATGT	-	100
-	TCONS_00057154_100	CCACTTTGCCTCCCATCTT	CACCCTAGAGCCACAACAAT	-	118
-	TCONS_00034225_100	TTTGATTCCTCGCACGCA	GAAGTCAAACCAAGCCAATTCC	1.91	127
-	TCONS_00036127_100	CTCGTCTTCCTTTGCGTCTT	GGGATTCATGGTGCCTTTCT	1.93	175
-	TCONS_00073591_25	CAAAGTCATAGCAGCGTCAAAG	CACCCACCACTTCGTATTGT	1.94	110
-	TCONS_00043658_100	CTGGAACTCCGTGGAATTGT	CCTCCAATCTCGCCAAATCT	-	172
-	TCONS_00042535_100	CATAGACTTGGTTAGTCGGTATGG	GGCAAGACCTGTAAGAGATCAG	-	148
Pp1s114_121V6	TCONS_00004087	TAGGGCTTCAGGGTGTGA	GAATCCAAAGCACTGCAACAA	1.83	101
